# Supplementary material for: FuNGI: Fungal Nucleolar Genomic Inventory—a comprehensive database of fungal proteins with predicted nucleolar localization signals
Source: Database (Oxford). 2026 May 19;2026:baag023. doi: 10.1093/database/baag023 (PMC13184608; doi:10.1093/database/baag023)
Supplement: baag023_Supplemental_Files [file baag023_supplemental_files.zip]

Archive with 5 entries (5 files):
- Supplementary_Data_S1_HPA_ortholog_FuNGI_master.tsv
- Supplementary_Data_S2_HPA_proteome_ortholog_FuNGI_summary.tsv
- Supplementary_Data_S3_Yeast_ortholog_FuNGI_masterl.tsv
- Supplementary_Data_S4_Yeast_proteome_ortholog_FuNGI_summary.tsv
- Supplementary_Information_clean.docx
