# Supplementary material for: FuNGI: Fungal Nucleolar Genomic Inventory—a comprehensive database of fungal proteins with predicted nucleolar localization signals
Source: Database (Oxford). 2026 May 19;2026:baag023. doi: 10.1093/database/baag023 (PMC13184608; doi:10.1093/database/baag023)
Supplement: baag023_Supplemental_Files [file baag023_supplemental_files.zip › Supplementary_Data_S1_HPA_ortholog_FuNGI_master.tsv]

source_set	proteome_accession	target_species	query_id	status	ortholog	forward_pident	forward_qcovs	forward_bitscore	reverse_pident	reverse_qcovs	reverse_bitscore	protein_id	db_proteome_id	db_taxonomy_id	db_assembly_id	unique_identifier	entry_name	gene_name	protein_name	confidence_score	confidence_category	nols_count	nols_positions	nols_segments	nls_count	max_nls_posterior	nls_positions	nls_sequences	psort_nucl	psort_cyto_nucl	psort_mito_nucl	psort_nuclear_related_sum	ensembl	forward_evalue	forward_sseqid	gene_description	gene_symbol	query_uniprot	reverse_evalue	reverse_sseqid	strict_allowed_accessions	subcellular_location	tolerant_allowed_accessions
hpa94	UP000000267	Vanderwaltozyma polyspora (strain ATCC 22028 / DSM 70294 / BCRC 21397 / CBS 2163 / NBRC 10782 / NRRL Y-8283 / UCD 57-17)	sp|O15213|WDR46_HUMAN	RBH_TOLERANT	A7TRX6	43.341	65	373	44.416	71	370	490	1	436907	GCA_000150035.1	A7TRX6	A7TRX6_VANPO	Kpol_387p7	WD_REPEATS_REGION domain-containing protein	15.5	High	1	2-51	AGANSKGKKNFKVRENQTNYERSGNYISKDNRRTKDKKLRAGLKRIDDQY	6	0.629	36-40;500-501	KDKKL;RK	21	13.5	NULL	34.5	ENSG00000227057	4.51E-123	tr|A7TRX6|A7TRX6_VANPO	WD repeat domain 46	WDR46	O15213	1.69E-121	NP_001157739.1	NP_005443.3	Nucleoli	NP_001157739.1;NP_005443.3;XP_054187169.1
hpa94	UP000000267	Vanderwaltozyma polyspora (strain ATCC 22028 / DSM 70294 / BCRC 21397 / CBS 2163 / NBRC 10782 / NRRL Y-8283 / UCD 57-17)	sp|O15381|NVL_HUMAN	RBH_TOLERANT	A7TP46	51.923	69	622	47.275	84	625	3669	1	436907	GCA_000150035.1	A7TP46	A7TP46_VANPO	Kpol_1044p15	Uncharacterized protein	18.5	High	2	27-46, 179-208	LEEKSLEKKRQRDNDPDIEN, ETNNKRKSKESSTKAKRQKVKEDRTPPSSD	2	0.778	183-199	KRKSKESSTKAKRQKVK	23	NULL	NULL	23	ENSG00000143748	0	tr|A7TP46|A7TP46_VANPO	Nuclear VCP like	NVL	O15381	0	NP_001230076.1	NP_002524.2	Nucleoli	NP_001230076.1;NP_002524.2;XP_011542498.1;XP_016856867.1;XP_016856868.1;XP_016856869.1;XP_016856873.1;XP_016856874.1;XP_047277574.1;XP_047277577.1;XP_047277582.1;XP_047277587.1;XP_047277591.1;XP_047277593.1
hpa94	UP000000267	Vanderwaltozyma polyspora (strain ATCC 22028 / DSM 70294 / BCRC 21397 / CBS 2163 / NBRC 10782 / NRRL Y-8283 / UCD 57-17)	sp|Q13206|DDX10_HUMAN	RBH_STRICT	A7TJ71	50.201	56	504	52.288	60	509	4537	1	436907	GCA_000150035.1	A7TJ71	DBP4_VANPO	DBP4	ATP-dependent RNA helicase DBP4	21.5	High	3	1-25, 661-688, 721-741	MAKKQRYNTTQRKELRKKEVDYIKE, VEDKQVAKQKKQEKKRKRLEAIRREMEA, EGSRLRKRSRFETNNNYNDND	4	0.929	427-429;668-680	KKK;KQKKQEKKRKRLE	25.5	14	NULL	39.5	ENSG00000178105	6.28E-168	sp|A7TJ71|DBP4_VANPO	DEAD-box helicase 10	DDX10	Q13206	1.78E-168	NP_004389.2	NP_004389.2	Nucleoli	NP_004389.2
hpa94	UP000000267	Vanderwaltozyma polyspora (strain ATCC 22028 / DSM 70294 / BCRC 21397 / CBS 2163 / NBRC 10782 / NRRL Y-8283 / UCD 57-17)	sp|Q15050|RRS1_HUMAN	RBH_STRICT	A7TG73	39.267	47	112	39.267	93	112	1025	1	436907	GCA_000150035.1	A7TG73	A7TG73_VANPO	Kpol_1028p106	Ribosome biogenesis regulatory protein	15.4	High	1	178-204	RALSRADRKKLVRKNERQQKKNLQNSR	4	0.743	184-197	DRKKLVRKNERQQK	20	NULL	NULL	20	ENSG00000179041	5.43E-30	tr|A7TG73|A7TG73_VANPO	Ribosome biogenesis regulator 1 homolog	RRS1	Q15050	7.01E-29	NP_055984.1	NP_055984.1	Nucleoli	NP_055984.1
hpa94	UP000000267	Vanderwaltozyma polyspora (strain ATCC 22028 / DSM 70294 / BCRC 21397 / CBS 2163 / NBRC 10782 / NRRL Y-8283 / UCD 57-17)	sp|Q15397|PUM3_HUMAN	RBH_STRICT	A7TI95	28.185	76	175	28.657	76	173	2934	1	436907	GCA_000150035.1	A7TI95	A7TI95_VANPO	Kpol_1054p6	PUM-HD domain-containing protein	9.6	Low	1	24-Jan	MAPVTSKQNKNKKRANRIEDSSES	0	NULL	NULL	NULL	16.5	10.5	NULL	27	ENSG00000080608	1.27E-47	tr|A7TI95|A7TI95_VANPO	Pumilio RNA binding family member 3	PUM3	Q15397	2.31E-45	NP_055693.4	NP_055693.4	Nucleoli	NP_055693.4
hpa94	UP000000267	Vanderwaltozyma polyspora (strain ATCC 22028 / DSM 70294 / BCRC 21397 / CBS 2163 / NBRC 10782 / NRRL Y-8283 / UCD 57-17)	sp|Q15435|PP1R7_HUMAN	RBH_STRICT	A7TNR3	48.515	80	209	48.515	87	233	4964	1	436907	GCA_000150035.1	A7TNR3	A7TNR3_VANPO	Kpol_1001p26	Uncharacterized protein	3	Low	NULL	NULL	NULL	0	NULL	NULL	NULL	14	13.833	NULL	27.833	ENSG00000115685	1.29E-65	tr|A7TNR3|A7TNR3_VANPO	Protein phosphatase 1 regulatory subunit 7	PPP1R7	Q15435	1.62E-73	NP_002703.1	NP_002703.1	Nucleoli	NP_001269339.1;NP_001269341.1;NP_002703.1
hpa94	UP000000267	Vanderwaltozyma polyspora (strain ATCC 22028 / DSM 70294 / BCRC 21397 / CBS 2163 / NBRC 10782 / NRRL Y-8283 / UCD 57-17)	sp|Q5C9Z4|NOM1_HUMAN	RBH_STRICT	A7TP18	30.023	47	213	30.023	41	210	3667	1	436907	GCA_000150035.1	A7TP18	A7TP18_VANPO	Kpol_499p15	MI domain-containing protein	22.4	High	5	24-70, 184-208, 245-280, 440-462, 967-991	NDDRFNNQRIHQNKKKRKNGPQLSRKEKRKQERLAKKHKAQKPDEAT, ETMNKLKALKEKKLRKSANREELQE, ALKAMKDKKNKNSKEDKTSSKKHRTKKSGKEDDEEV, LEESSSKKEKKKKAKENPYIAPV, LLSVAKKCEKKSKTKTGNKKFIYDT	12	0.998	36-82;194-198;249-273;446-454	NKKKRKNGPQLSRKEKRKQERLAKKHKAQKPDEATLPRKNEKSKNAI;EKKLR;MKDKKNKNSKEDKTSSKKHRTKKSG;KKEKKKKAK	21.5	13.5	NULL	35	ENSG00000146909	7.77E-58	tr|A7TP18|A7TP18_VANPO	Nucleolar protein with MIF4G domain 1	NOM1	Q5C9Z4	1.73E-55	NP_612409.1	NP_612409.1	Nucleoli	NP_001340295.1;NP_612409.1
hpa94	UP000000267	Vanderwaltozyma polyspora (strain ATCC 22028 / DSM 70294 / BCRC 21397 / CBS 2163 / NBRC 10782 / NRRL Y-8283 / UCD 57-17)	sp|Q8NI36|WDR36_HUMAN	RBH_STRICT	A7TGD7	31.889	95	470	31.889	94	449	5122	1	436907	GCA_000150035.1	A7TGD7	A7TGD7_VANPO	Kpol_1055p64	WD_REPEATS_REGION domain-containing protein	3.7	Low	NULL	NULL	NULL	0	NULL	NULL	NULL	11	NULL	NULL	11	ENSG00000134987	3.44E-152	tr|A7TGD7|A7TGD7_VANPO	WD repeat domain 36	WDR36	Q8NI36	1.11E-142	NP_644810.2	NP_644810.2	Nucleoli	NP_644810.2
hpa94	UP000000267	Vanderwaltozyma polyspora (strain ATCC 22028 / DSM 70294 / BCRC 21397 / CBS 2163 / NBRC 10782 / NRRL Y-8283 / UCD 57-17)	sp|Q96G21|IMP4_HUMAN	RBH_STRICT	A7THD2	51.546	99	285	50.357	96	276	4124	1	436907	GCA_000150035.1	A7THD2	A7THD2_VANPO	Kpol_1039p5	Brix domain-containing protein	2.7	Low	NULL	NULL	NULL	0	NULL	NULL	NULL	7	NULL	NULL	7	ENSG00000136718	4.62E-97	tr|A7THD2|A7THD2_VANPO	IMP U3 small nucleolar ribonucleoprotein 4	IMP4	Q96G21	4.70E-92	NP_219484.1	NP_219484.1	Nucleoli	NP_001307233.1;NP_001307234.1;NP_001358654.1;NP_001358657.1;NP_219484.1
hpa94	UP000000267	Vanderwaltozyma polyspora (strain ATCC 22028 / DSM 70294 / BCRC 21397 / CBS 2163 / NBRC 10782 / NRRL Y-8283 / UCD 57-17)	sp|Q96GQ7|DDX27_HUMAN	RBH_STRICT	A7TJM9	43.579	61	417	41.651	69	422	941	1	436907	GCA_000150035.1	A7TJM9	DRS1_VANPO	DRS1	ATP-dependent RNA helicase DRS1	25.9	High	4	1-23, 46-74, 656-679, 687-752	MAVTSDRKNNRKKAITKFNDLDF, TSENKSVKTPAKSKKGKKNDPVKINGNGD, GENMIKHKKEIQSRPKRTWFQSEA, LDTLQKNKKTVNSKKRKRLEALEDNDNSRSYKKTQKDRVVDQERSMKKQKIANGKKSKNKKKFNKR	8	0.993	55-63;663-664;692-704;730-752	PAKSKKGKK;KK;KNKKTVNSKKRKR;RSMKKQKIANGKKSKNKKKFNKR	24	NULL	NULL	24	ENSG00000124228	5.99E-136	sp|A7TJM9|DRS1_VANPO	DEAD-box helicase 27	DDX27	Q96GQ7	3.62E-136	NP_060365.8	NP_060365.8	Nucleoli	NP_001335116.2;NP_060365.8
hpa94	UP000000267	Vanderwaltozyma polyspora (strain ATCC 22028 / DSM 70294 / BCRC 21397 / CBS 2163 / NBRC 10782 / NRRL Y-8283 / UCD 57-17)	sp|Q9BRU9|UTP23_HUMAN	RBH_STRICT	A7TI80	29.075	90	87	29.075	87	87	4233	1	436907	GCA_000150035.1	A7TI80	A7TI80_VANPO	Kpol_1045p74	Uncharacterized protein	15.5	High	2	81-101, 188-245	AKEFERRRCNHPPKDPKSPLE, SEKTSESKKNKGPKQPNPLSMKKRKSKPASNEVEAETESKKKRRRKHRSNANSNESEI	3	0.982	189-235	EKTSESKKNKGPKQPNPLSMKKRKSKPASNEVEAETESKKKRRRKHR	22.5	NULL	14	36.5	ENSG00000147679	4.09E-21	tr|A7TI80|A7TI80_VANPO	UTP23 small subunit processome component	UTP23	Q9BRU9	1.08E-19	NP_115710.2	NP_115710.2	Nucleoli	NP_115710.2
hpa94	UP000000267	Vanderwaltozyma polyspora (strain ATCC 22028 / DSM 70294 / BCRC 21397 / CBS 2163 / NBRC 10782 / NRRL Y-8283 / UCD 57-17)	sp|Q9BSC4|NOL10_HUMAN	RBH_STRICT	A7TLA2	45.179	79	480	41.022	94	473	2451	1	436907	GCA_000150035.1	A7TLA2	A7TLA2_VANPO	Kpol_1041p35	WD_REPEATS_REGION domain-containing protein	20.1	High	5	21-47, 576-595, 616-636, 644-672, 674-699	VSRSLPDWIAKKRKRSLKNDLEYQNRV, QKNRSTIERRMKEKKQSDSF, FSKQVRERKLIEKEKKNDSSI, EAELTFVPKKQPKPSKKPARRNNDDDDES, DETSKRDNGRSRPRYDGRRASKNVFR	6	0.874	433-458;651-664	REIRKRIEKERESRIRTAGAVQKPKI;PKKQPKPSKKPARR	17.5	10.5	NULL	28	ENSG00000115761	8.35E-162	tr|A7TLA2|A7TLA2_VANPO	Nucleolar protein 10	NOL10	Q9BSC4	1.35E-157	NP_079170.2	NP_079170.2	Nucleoli	NP_001248321.1;NP_001248323.1;NP_079170.2
hpa94	UP000000267	Vanderwaltozyma polyspora (strain ATCC 22028 / DSM 70294 / BCRC 21397 / CBS 2163 / NBRC 10782 / NRRL Y-8283 / UCD 57-17)	sp|Q9GZZ1|NAA50_HUMAN	RBH_STRICT	A7TKM3	31.515	91	73.2	31.515	100	73.2	2344	1	436907	GCA_000150035.1	A7TKM3	A7TKM3_VANPO	Kpol_1072p5	N-acetyltransferase domain-containing protein	2.5	Low	NULL	NULL	NULL	0	NULL	NULL	NULL	7	NULL	NULL	7	ENSG00000121579	1.86E-17	tr|A7TKM3|A7TKM3_VANPO	N-alpha-acetyltransferase 50, NatE catalytic subunit	NAA50	Q9GZZ1	4.30E-16	NP_079422.1	NP_079422.1	Nucleoli	NP_001295374.1;NP_079422.1
hpa94	UP000000267	Vanderwaltozyma polyspora (strain ATCC 22028 / DSM 70294 / BCRC 21397 / CBS 2163 / NBRC 10782 / NRRL Y-8283 / UCD 57-17)	sp|Q9H0S4|DDX47_HUMAN	RBH_STRICT	A7TS37	56.49	90	471	56.471	84	474	1984	1	436907	GCA_000150035.1	A7TS37	RRP3_VANPO	RRP3	ATP-dependent rRNA helicase RRP3	22.4	High	2	2-22, 475-498	SGKVDKKKGSSVKKTEGKSKE, MELNRRNKEKIARGKGRRGRMAAR	6	0.954	7-25;28-29;479-497	KKKGSSVKKTEGKSKEISA;AK;RRNKEKIARGKGRRGRMAA	21	NULL	NULL	21	ENSG00000213782	2.16E-164	sp|A7TS37|RRP3_VANPO	DEAD-box helicase 47	DDX47	Q9H0S4	2.27E-164	NP_057439.2	NP_057439.2	Nucleoli	NP_057439.2
hpa94	UP000000267	Vanderwaltozyma polyspora (strain ATCC 22028 / DSM 70294 / BCRC 21397 / CBS 2163 / NBRC 10782 / NRRL Y-8283 / UCD 57-17)	sp|Q9H9Y2|RPF1_HUMAN	RBH_STRICT	A7TS03	46.823	84	254	46.154	98	241	1489	1	436907	GCA_000150035.1	A7TS03	A7TS03_VANPO	Kpol_365p6	Brix domain-containing protein	11.2	Medium	1	21-47	LKDQQNKERHTMRRKRAQEERENPEMK	0	NULL	NULL	NULL	23	14	NULL	37	ENSG00000117133	7.72E-84	tr|A7TS03|A7TS03_VANPO	Ribosome production factor 1 homolog	RPF1	Q9H9Y2	1.16E-77	NP_079341.2	NP_079341.2	Nucleoli	NP_079341.2
hpa94	UP000000267	Vanderwaltozyma polyspora (strain ATCC 22028 / DSM 70294 / BCRC 21397 / CBS 2163 / NBRC 10782 / NRRL Y-8283 / UCD 57-17)	sp|Q9NWT1|PK1IP_HUMAN	RBH_STRICT	A7TPI0	30.945	68	137	29.33	89	147	3278	1	436907	GCA_000150035.1	A7TPI0	A7TPI0_VANPO	Kpol_1057p12	WD_REPEATS_REGION domain-containing protein	13.2	Medium	1	366-397	EELKKVMFGEKKKAKKNKKTKNKKQKVSVELE	4	0.993	375-391	EKKKAKKNKKTKNKKQK	15	NULL	NULL	15	ENSG00000111845	2.94E-37	tr|A7TPI0|A7TPI0_VANPO	PAK1 interacting protein 1	PAK1IP1	Q9NWT1	8.90E-40	NP_060376.2	NP_060376.2	Nucleoli	NP_060376.2;XP_005249261.1|XP_054188145.1;XP_011513023.1|XP_054188144.1
hpa94	UP000000314	Komagataella phaffii (strain GS115 / ATCC 20864)	sp|O15213|WDR46_HUMAN	RBH_TOLERANT	C4R1C6	42.008	77	360	42.292	91	364	5954	2	644223	GCA_000027005.1	C4R1C6	C4R1C6_KOMPG	PAS_chr2-1_0655	Nucleolar protein, component of the small subunit (SSU) processome	14.6	Medium	2	15-34, 457-486	DTTGKPKYGRNKQLGAKLKR, VPDKKGKQTALQRHMRKKTQNDLEERRLRT	4	0.775	23-40	GRNKQLGAKLKRYGRERK	17.5	12	NULL	29.5	ENSG00000227057	1.54E-118	tr|C4R1C6|C4R1C6_KOMPG	WD repeat domain 46	WDR46	O15213	1.17E-119	NP_001157739.1	NP_005443.3	Nucleoli	NP_001157739.1;NP_005443.3;XP_054187169.1
hpa94	UP000000314	Komagataella phaffii (strain GS115 / ATCC 20864)	sp|O15381|NVL_HUMAN	RBH_TOLERANT	C4R7U3	51.639	69	616	47.808	84	624	6298	2	644223	GCA_000027005.1	C4R7U3	C4R7U3_KOMPG	PAS_chr4_0419	Putative ATPase of the AAA family	13.8	Medium	1	157-194	DANTETSDKKEKKRKGKDSEKPNKRIKSKDRTPPSLTL	3	0.991	165-187	KKEKKRKGKDSEKPNKRIKSKDR	21.5	12.5	NULL	34	ENSG00000143748	0	tr|C4R7U3|C4R7U3_KOMPG	Nuclear VCP like	NVL	O15381	0	NP_001230076.1	NP_002524.2	Nucleoli	NP_001230076.1;NP_002524.2;XP_011542498.1;XP_016856867.1;XP_016856868.1;XP_016856869.1;XP_016856873.1;XP_016856874.1;XP_047277574.1;XP_047277577.1;XP_047277582.1;XP_047277587.1;XP_047277591.1;XP_047277593.1
hpa94	UP000000314	Komagataella phaffii (strain GS115 / ATCC 20864)	sp|Q12788|TBL3_HUMAN	RBH_STRICT	C4R5K1	33.04	96	431	33.04	98	431	6283	2	644223	GCA_000027005.1	C4R5K1	C4R5K1_KOMPG	PAS_chr3_0782	Nucleolar protein, component of the small subunit (SSU) processome	0.9	Low	NULL	NULL	NULL	0	NULL	NULL	NULL	3	10	NULL	13	ENSG00000183751	4.00E-140	tr|C4R5K1|C4R5K1_KOMPG	Transducin beta like 3	TBL3	Q12788	1.05E-138	NP_006444.2	NP_006444.2	Nucleoli	NP_006444.2
hpa94	UP000000314	Komagataella phaffii (strain GS115 / ATCC 20864)	sp|Q15050|RRS1_HUMAN	RBH_STRICT	C4QW25	36.702	48	114	36.702	87	114	5728	2	644223	GCA_000027005.1	C4QW25	C4QW25_KOMPG	PAS_chr1-1_0088	Ribosome biogenesis regulatory protein	14	Medium	1	172-195	LARAERKKLVKKYELQQKKNLKAQ	8	0.803	108-115;175-199	KFAAKKGI;AERKKLVKKYELQQKKNLKAQGKGK	20.5	13.833	11.666	45.999	ENSG00000179041	6.56E-31	tr|C4QW25|C4QW25_KOMPG	Ribosome biogenesis regulator 1 homolog	RRS1	Q15050	1.01E-29	NP_055984.1	NP_055984.1	Nucleoli	NP_055984.1
hpa94	UP000000314	Komagataella phaffii (strain GS115 / ATCC 20864)	sp|Q15435|PP1R7_HUMAN	RBH_STRICT	C4R163	46.465	79	241	46.801	83	240	7156	2	644223	GCA_000027005.1	C4R163	C4R163_KOMPG	PAS_chr2-1_0601	Conserved nuclear regulatory subunit of Glc7p type 1 protein serine-threonine phosphatase (PP1)	5	Low	NULL	NULL	NULL	0	NULL	NULL	NULL	20	14	NULL	34	ENSG00000115685	9.46E-78	tr|C4R163|C4R163_KOMPG	Protein phosphatase 1 regulatory subunit 7	PPP1R7	Q15435	4.25E-76	NP_002703.1	NP_002703.1	Nucleoli	NP_001269339.1;NP_001269341.1;NP_002703.1
hpa94	UP000000314	Komagataella phaffii (strain GS115 / ATCC 20864)	sp|Q5C9Z4|NOM1_HUMAN	RBH_TOLERANT	C4R7C8	35.238	47	247	35.238	43	245	5998	2	644223	GCA_000027005.1	C4R7C8	C4R7C8_KOMPG	PAS_chr4_0269	Essential nuclear protein with a possible role in the osmoregulatory glycerol response	19.5	High	4	26-76, 251-272, 725-746, 902-925	GSDVRDFTSKRKRPQVNRKDKRRQLRQDKKEKHKQKQRSAKANSQRSKKVD, EGDTNQKKHKSKSKNETVRILS, FEKLEKLRLKRQQQKEIPQILL, KVQNSQLTKGRKQKERINWGVERC	2	0.994	35-74	KRKRPQVNRKDKRRQLRQDKKEKHKQKQRSAKANSQRSKK	25.5	13.5	NULL	39	ENSG00000146909	3.68E-70	tr|C4R7C8|C4R7C8_KOMPG	Nucleolar protein with MIF4G domain 1	NOM1	Q5C9Z4	6.39E-68	NP_001340295.1	NP_612409.1	Nucleoli	NP_001340295.1;NP_612409.1
hpa94	UP000000314	Komagataella phaffii (strain GS115 / ATCC 20864)	sp|Q8NI36|WDR36_HUMAN	RBH_STRICT	C4QVT4	33.156	99	473	33.156	98	447	9919	2	644223	GCA_000027005.1	C4QVT4	C4QVT4_KOMPG	PAS_chr1-1_0004	U3 small nucleolar RNA-associated protein	15.8	High	2	1-27, 235-255	MPVPVNSSLKKRKSERKAEAVRPSKIF, VLYNIKKGKRFRKIRTGIISK	10	0.758	10-18;241-247	KKRKSERKA;KGKRFRK	12	NULL	NULL	12	ENSG00000134987	2.74E-153	tr|C4QVT4|C4QVT4_KOMPG	WD repeat domain 36	WDR36	Q8NI36	3.11E-142	NP_644810.2	NP_644810.2	Nucleoli	NP_644810.2
hpa94	UP000000314	Komagataella phaffii (strain GS115 / ATCC 20864)	sp|Q96B02|UBE2W_HUMAN	RBH_STRICT	C4QZB3	41.06	100	127	41.06	100	127	9739	2	644223	GCA_000027005.1	C4QZB3	C4QZB3_KOMPG	PAS_FragB_0055	Ubiquitin-conjugating enzyme	4.5	Low	NULL	NULL	NULL	0	NULL	NULL	NULL	17	12.5	NULL	29.5	ENSG00000104343	6.89E-39	tr|C4QZB3|C4QZB3_KOMPG	Ubiquitin conjugating enzyme E2 W	UBE2W	Q96B02	1.80E-37	NP_060769.5	NP_060769.5	Nucleoli	NP_001001481.3;NP_001257944.2;NP_060769.5
hpa94	UP000000314	Komagataella phaffii (strain GS115 / ATCC 20864)	sp|Q96G21|IMP4_HUMAN	RBH_STRICT	C4QVY1	51.203	99	283	50	96	267	9524	2	644223	GCA_000027005.1	C4QVY1	C4QVY1_KOMPG	PAS_chr1-1_0046	Component of the SSU processome, which is required for pre-18S rRNA processing	4.4	Low	NULL	NULL	NULL	0	NULL	NULL	NULL	11	NULL	NULL	11	ENSG00000136718	1.45E-96	tr|C4QVY1|C4QVY1_KOMPG	IMP U3 small nucleolar ribonucleoprotein 4	IMP4	Q96G21	1.10E-88	NP_219484.1	NP_219484.1	Nucleoli	NP_001307233.1;NP_001307234.1;NP_001358654.1;NP_001358657.1;NP_219484.1
hpa94	UP000000314	Komagataella phaffii (strain GS115 / ATCC 20864)	sp|Q96GQ7|DDX27_HUMAN	RBH_STRICT	C4R5F2	44.754	59	402	44.842	62	428	8487	2	644223	GCA_000027005.1	C4R5F2	C4R5F2_KOMPG	PAS_chr3_0738	Nucleolar DEAD-box protein required for ribosome assembly and function	25.5	High	3	1-28, 58-79, 689-761	MAKKNNKTPVSKKAARKPKATKNFTDFV, TENKKAKTKTIAAKANKKKTEA, FQSEADKKKEKQKSEQQINSKKRKRLEAKKEAGGESMYKKTRDDRTSNQKKNSTRQPSKNQMKKKLGKVKSKR	6	0.983	7-20;62-76;695-761	KTPVSKKAARKPKA;KAKTKTIAAKANKKK;KKKEKQKSEQQINSKKRKRLEAKKEAGGESMYKKTRDDRTSNQKKNSTRQPSKNQMKKKLGKVKSKR	23	NULL	NULL	23	ENSG00000124228	7.09E-130	tr|C4R5F2|C4R5F2_KOMPG	DEAD-box helicase 27	DDX27	Q96GQ7	2.11E-138	NP_060365.8	NP_060365.8	Nucleoli	NP_001335116.2;NP_060365.8
hpa94	UP000000314	Komagataella phaffii (strain GS115 / ATCC 20864)	sp|Q9BRU9|UTP23_HUMAN	RBH_STRICT	C4R596	31.687	92	102	33.486	74	105	6586	2	644223	GCA_000027005.1	C4R596	C4R596_KOMPG	PAS_chr3_0683	Essential nucleolar protein that is a component of the SSU (Small subunit) processome	17	High	2	79-100, 188-256	EMAKRFERRRCNHNYKEPKTPS, AEGAPKSKKRSGPKGPNPLSVKKKKKEPKPLNDKENASKPGNTEEAQPKKRRRKHGKSGEKPEEKSKEK	2	0.998	191-256	APKSKKRSGPKGPNPLSVKKKKKEPKPLNDKENASKPGNTEEAQPKKRRRKHGKSGEKPEEKSKEK	19	NULL	NULL	19	ENSG00000147679	1.52E-26	tr|C4R596|C4R596_KOMPG	UTP23 small subunit processome component	UTP23	Q9BRU9	4.40E-26	NP_115710.2	NP_115710.2	Nucleoli	NP_115710.2
hpa94	UP000000314	Komagataella phaffii (strain GS115 / ATCC 20864)	sp|Q9BSC4|NOL10_HUMAN	RBH_STRICT	C4QY64	46.756	74	490	46.05	72	478	8246	2	644223	GCA_000027005.1	C4QY64	C4QY64_KOMPG	PAS_chr1-4_0344	NUC153 domain-containing protein	24.3	High	4	21-47, 575-606, 638-659, 680-709	VSRSLPDWIAKKRKRTLKNDIDYQNRI, KEARRKQAEKVQKQLEKNRRKQQREKEIEEAM, LNKVSKPKSSSRIHKNIRGEAE, SDDENKKDNGRTKQRFDGRRRASKNAFRGM	9	0.953	432-447;566-598;697-701	REIKKRIEKERESRIR;KKKAEEEKLKEARRKQAEKVQKQLEKNRRKQQR;GRRRA	19	NULL	NULL	19	ENSG00000115761	1.75E-165	tr|C4QY64|C4QY64_KOMPG	Nucleolar protein 10	NOL10	Q9BSC4	1.37E-159	NP_079170.2	NP_079170.2	Nucleoli	NP_001248321.1;NP_001248323.1;NP_079170.2
hpa94	UP000000314	Komagataella phaffii (strain GS115 / ATCC 20864)	sp|Q9H0S4|DDX47_HUMAN	RBH_STRICT	C4QWP5	57.869	90	502	57.869	86	503	9628	2	644223	GCA_000027005.1	C4QWP5	C4QWP5_KOMPG	PAS_chr1-1_0292	Protein involved in rRNA processing	18.5	High	2	1-26, 459-478	MSPSVTKKVQKVKKPSSKSNTNELIR, VRQIKEHQNRPSGKRSKKRD	2	0.84	468-478	RPSGKRSKKRD	23	NULL	NULL	23	ENSG00000213782	3.84E-177	tr|C4QWP5|C4QWP5_KOMPG	DEAD-box helicase 47	DDX47	Q9H0S4	7.14E-176	NP_057439.2	NP_057439.2	Nucleoli	NP_057439.2
hpa94	UP000000314	Komagataella phaffii (strain GS115 / ATCC 20864)	sp|Q9H9Y2|RPF1_HUMAN	RBH_STRICT	C4R8Z8	44.966	84	249	44.295	97	237	8914	2	644223	GCA_000027005.1	C4R8Z8	C4R8Z8_KOMPG	PAS_chr4_0803	Nucleolar protein involved in the assembly of the large ribosomal subunit	15.7	High	2	1-42, 233-257	MAPDKPIRVRNRLRRKELFAKYKDERNKRRHEERAERTKEER, QRDFIFFRRHRYKFKNEKRVGLQEL	3	0.96	7-48	IRVRNRLRRKELFAKYKDERNKRRHEERAERTKEERENPELK	22.5	13.5	NULL	36	ENSG00000117133	4.28E-82	tr|C4R8Z8|C4R8Z8_KOMPG	Ribosome production factor 1 homolog	RPF1	Q9H9Y2	6.18E-76	NP_079341.2	NP_079341.2	Nucleoli	NP_079341.2
hpa94	UP000000314	Komagataella phaffii (strain GS115 / ATCC 20864)	sp|Q9NW13|RBM28_HUMAN	RBH_STRICT	C4R3V5	38.298	58	116	26.807	90	112	6373	2	644223	GCA_000027005.1	C4R3V5	C4R3V5_KOMPG	PAS_chr3_0212	Nucleolar protein	19.5	High	3	82-106, 590-612, 634-653	LLKVDIAKRRERKEKKASGEIAREK, QVVRRRKEKAINFRKESLKRKAD, AEDVRQIIADKRRRKKRQKH	6	0.991	74-120;593-653	KAKKFNKVLLKVDIAKRRERKEKKASGEIAREKPKYDKESIEKRRPR;RRRKEKAINFRKESLKRKADEMKKTEDELKAEAKKAEEDKKAEDVRQIIADKRRRKKRQKH	18.5	14	NULL	32.5	ENSG00000106344	1.14E-27	tr|C4R3V5|C4R3V5_KOMPG	RNA binding motif protein 28	RBM28	Q9NW13	7.69E-25	NP_060547.2	NP_060547.2	Nucleoli	NP_060547.2
hpa94	UP000000314	Komagataella phaffii (strain GS115 / ATCC 20864)	sp|Q9NZM5|NOP53_HUMAN	RBH_STRICT	C4R5X5	27.093	92	73.6	28.195	60	59.3	9196	2	644223	GCA_000027005.1	C4R5X5	C4R5X5_KOMPG	PAS_chr3_0903	Ribosome biogenesis protein NOP53	23.4	High	5	2-30, 59-78, 87-107, 252-274, 302-325	SEAGTFKKNHSSRKGKRAWRKNIDLEDVE, GSEQIRKKRNIPPLKSRQIL, LDSGKRNRKPVPQQQVRRLMS, PEKIVHKKKTRVQRNSIKREKAM, LLEKSKPKATKARKTKSKHDAVLP	4	0.851	11-21;305-319	HSSRKGKRAWR;KSKPKATKARKTKSK	21	NULL	NULL	21	ENSG00000105373	9.96E-15	tr|C4R5X5|C4R5X5_KOMPG	NOP53 ribosome biogenesis factor	NOP53	Q9NZM5	8.34E-09	NP_056525.2	NP_056525.2	Nucleoli	NP_056525.2
hpa94	UP000000314	Komagataella phaffii (strain GS115 / ATCC 20864)	sp|Q9UBZ9|REV1_HUMAN	RBH_TOLERANT	C4R1P8	28.88	48	229	28.937	59	229	9360	2	644223	GCA_000027005.1	C4R1P8	C4R1P8_KOMPG	PAS_chr2-1_0768	DNA repair protein REV1	15.8	High	2	102-121, 749-774	ETYFYHKKLKQQEKDDQYVQ, VEQLFEKSPKKNRNRNCLLQNRSLKK	0	NULL	NULL	NULL	22	NULL	NULL	22	ENSG00000135945	1.26E-62	tr|C4R1P8|C4R1P8_KOMPG	REV1 DNA directed polymerase	REV1	Q9UBZ9	5.57E-61	XP_016859802.1	NP_057400.1|XP_047300677.1;XP_047300674.1;XP_047300676.1	Nucleoli	NP_001032961.1|XP_047300679.1;NP_001308383.1|XP_016859800.1;NP_001308384.1;NP_057400.1|XP_047300677.1;XP_016859798.1;XP_016859799.2;XP_016859801.1|XP_047300675.1;XP_016859802.1;XP_047300673.1;XP_047300674.1;XP_047300676.1;XP_047300680.1
hpa94	UP000000559	Candida albicans (strain SC5314 / ATCC MYA-2876)	sp|O15213|WDR46_HUMAN	RBH_TOLERANT	Q5APD0	43.064	78	376	44.009	86	372	14186	3	237561	GCA_000182965.3	Q5APD0	Q5APD0_CANAL	orf19.4835	WD_REPEATS_REGION domain-containing protein	15.2	High	2	17-50, 463-513	QYERAGSYKKSKRHTKDKKLNSKLQRIDRQYKEA, AEVKGKNSALRRHMRKKTQNVIDQRKLRIEKNLKMEKEARQRRRNLEQGIP	6	0.821	25-35;466-506	KKSKRHTKDKK;KGKNSALRRHMRKKTQNVIDQRKLRIEKNLKMEKEARQRRR	8	NULL	NULL	8	ENSG00000227057	1.44E-124	tr|Q5APD0|Q5APD0_CANAL	WD repeat domain 46	WDR46	O15213	1.61E-122	NP_001157739.1	NP_005443.3	Nucleoli	NP_001157739.1;NP_005443.3;XP_054187169.1
hpa94	UP000000559	Candida albicans (strain SC5314 / ATCC MYA-2876)	sp|O15381|NVL_HUMAN	RBH_TOLERANT	A0A1D8PND0	48.338	73	624	48.338	78	625	10734	3	237561	GCA_000182965.3	A0A1D8PND0	A0A1D8PND0_CANAL	RIX7	Putative AAA family ATPase	20	High	2	61-81, 161-191	VQMKDFQLKRMKKNYLEKSIA, LKGNKRKAKGSAKTQLKKQKRKIDYSTPNID	1	0.942	162-182	KGNKRKAKGSAKTQLKKQKRK	25	NULL	NULL	25	ENSG00000143748	0	tr|A0A1D8PND0|A0A1D8PND0_CANAL	Nuclear VCP like	NVL	O15381	0	NP_001230076.1	NP_002524.2	Nucleoli	NP_001230076.1;NP_002524.2;XP_011542498.1;XP_016856867.1;XP_016856868.1;XP_016856869.1;XP_016856873.1;XP_016856874.1;XP_047277574.1;XP_047277577.1;XP_047277582.1;XP_047277587.1;XP_047277591.1;XP_047277593.1
hpa94	UP000000559	Candida albicans (strain SC5314 / ATCC MYA-2876)	sp|P46087|NOP2_HUMAN	RBH_STRICT	A0A1D8PSN8	62.735	46	509	62.803	60	513	12443	3	237561	GCA_000182965.3	A0A1D8PSN8	A0A1D8PSN8_CANAL	CAALFM_CR04170WA	rRNA (Cytosine-C5-)-methyltransferase	20.9	High	3	16-44, 55-80, 594-618	DEFQASKLKNDTKRKRNGAKEQKNDLPVS, KQTDRAESSKPKPKTKSKVTKDVEVE, DKEIMEKSKKHSLRKKGINPNATKK	6	0.857	27-71;600-618	TKRKRNGAKEQKNDLPVSKKPKSSTSSSKQTDRAESSKPKPKTKS;KSKKHSLRKKGINPNATKK	22.5	12.5	NULL	35	ENSG00000111641	1.84E-172	tr|A0A1D8PSN8|A0A1D8PSN8_CANAL	NOP2 nucleolar protein	NOP2	P46087	1.10E-172	NP_001245237.1	NP_001245237.1	Nucleoli	NP_001028886.1|NP_006161.2;NP_001245237.1;NP_001245238.1
hpa94	UP000000559	Candida albicans (strain SC5314 / ATCC MYA-2876)	sp|Q12788|TBL3_HUMAN	RBH_STRICT	A0A1D8PNG5	30.75	96	416	30.75	99	415	14126	3	237561	GCA_000182965.3	A0A1D8PNG5	A0A1D8PNG5_CANAL	UTP13	Utp13p	2.6	Low	NULL	NULL	NULL	0	NULL	NULL	NULL	9.5	11.5	NULL	21	ENSG00000183751	5.62E-134	tr|A0A1D8PNG5|A0A1D8PNG5_CANAL	Transducin beta like 3	TBL3	Q12788	1.66E-132	NP_006444.2	NP_006444.2	Nucleoli	NP_006444.2
hpa94	UP000000559	Candida albicans (strain SC5314 / ATCC MYA-2876)	sp|Q13206|DDX10_HUMAN	RBH_STRICT	Q5AF95	50.103	55	497	50.851	61	495	11870	3	237561	GCA_000182965.3	Q5AF95	DBP4_CANAL	DBP4	ATP-dependent RNA helicase DBP4	20.4	High	2	1-27, 657-689	MAKNLKKGKKVFNKSTRKINRLKEEEE, SDITDKEVERQKRQEKKRKRKEIERRMREEEEE	6	0.98	6-17;490-507;666-682	KKGKKVFNKSTR;KIKIKGGESNKEKKNASR;RQKRQEKKRKRKEIERR	24.5	13.5	NULL	38	ENSG00000178105	4.95E-165	sp|Q5AF95|DBP4_CANAL	DEAD-box helicase 10	DDX10	Q13206	5.80E-163	NP_004389.2	NP_004389.2	Nucleoli	NP_004389.2
hpa94	UP000000559	Candida albicans (strain SC5314 / ATCC MYA-2876)	sp|Q15050|RRS1_HUMAN	RBH_STRICT	A0A1D8PCC8	41.451	47	128	41.969	93	127	12289	3	237561	GCA_000182965.3	A0A1D8PCC8	A0A1D8PCC8_CANAL	RRS1	Ribosome biogenesis regulatory protein	17	High	1	173-204	LIDPRTLKRAERKKLIKKNELQHKRNLRNQGA	10	0.848	104-128;180-193	PIPKAKPLTKWQQFAARKGIKPKAK;KRAERKKLIKKNEL	19	NULL	NULL	19	ENSG00000179041	5.36E-36	tr|A0A1D8PCC8|A0A1D8PCC8_CANAL	Ribosome biogenesis regulator 1 homolog	RRS1	Q15050	9.04E-35	NP_055984.1	NP_055984.1	Nucleoli	NP_055984.1
hpa94	UP000000559	Candida albicans (strain SC5314 / ATCC MYA-2876)	sp|Q15397|PUM3_HUMAN	RBH_STRICT	A0A1D8PHC4	26.136	76	160	25.568	78	147	14798	3	237561	GCA_000182965.3	A0A1D8PHC4	A0A1D8PHC4_CANAL	orf19.3547	PUM-HD domain-containing protein	20.6	High	3	2-22, 470-493, 634-653	GNKAKGVKRSADKYNNKSSKK, EELAYKKTSKKDKQQRKSELLERS, QLEKSPKAEKLKKAIKKLSL	6	0.692	19-22;640-649	SSKK;KAEKLKKAIK	20.5	12.5	NULL	33	ENSG00000080608	2.21E-42	tr|A0A1D8PHC4|A0A1D8PHC4_CANAL	Pumilio RNA binding family member 3	PUM3	Q15397	2.40E-36	NP_055693.4	NP_055693.4	Nucleoli	NP_055693.4
hpa94	UP000000559	Candida albicans (strain SC5314 / ATCC MYA-2876)	sp|Q5C9Z4|NOM1_HUMAN	RBH_STRICT	A0A1D8PSJ3	34.091	52	272	33.784	50	271	13944	3	237561	GCA_000182965.3	A0A1D8PSJ3	A0A1D8PSJ3_CANAL	SGD1	Sgd1p	20.4	High	3	39-144, 231-251, 311-337	DRFTKFENIRGTKRKSKPISRKDKRKQERELKKQKRIKKDTHPQKVQPKKQNEKTADPLALLAAKKNKSKSKKAEEDNPLMALRKLKENKNSKKTSKAKEDFKIVK, EALRLLKSKKNKPTKTSEIRI, AIKEAKKNGKSEKTKKKQEKEVYPIDP	6	0.998	48-137;308-328	RGTKRKSKPISRKDKRKQERELKKQKRIKKDTHPQKVQPKKQNEKTADPLALLAAKKNKSKSKKAEEDNPLMALRKLKENKNSKKTSKAK;KLKAIKEAKKNGKSEKTKKKQ	20.5	13	NULL	33.5	ENSG00000146909	2.43E-78	tr|A0A1D8PSJ3|A0A1D8PSJ3_CANAL	Nucleolar protein with MIF4G domain 1	NOM1	Q5C9Z4	1.41E-76	NP_612409.1	NP_612409.1	Nucleoli	NP_001340295.1;NP_612409.1
hpa94	UP000000559	Candida albicans (strain SC5314 / ATCC MYA-2876)	sp|Q8NI36|WDR36_HUMAN	RBH_STRICT	A0A1D8PGP2	31.438	98	436	31.438	97	420	14706	3	237561	GCA_000182965.3	A0A1D8PGP2	A0A1D8PGP2_CANAL	UTP21	rRNA-processing protein	3.4	Low	NULL	NULL	NULL	0	NULL	NULL	NULL	11.5	9.5	NULL	21	ENSG00000134987	3.60E-139	tr|A0A1D8PGP2|A0A1D8PGP2_CANAL	WD repeat domain 36	WDR36	Q8NI36	9.88E-132	NP_644810.2	NP_644810.2	Nucleoli	NP_644810.2
hpa94	UP000000559	Candida albicans (strain SC5314 / ATCC MYA-2876)	sp|Q96B02|UBE2W_HUMAN	RBH_TOLERANT	Q5A5R2	37.647	97	119	37.791	97	121	12566	3	237561	GCA_000182965.3	Q5A5R2	Q5A5R2_CANAL	UBC15	Ubc15p	3.6	Low	NULL	NULL	NULL	0	NULL	NULL	NULL	12.5	9	NULL	21.5	ENSG00000104343	1.64E-35	tr|Q5A5R2|Q5A5R2_CANAL	Ubiquitin conjugating enzyme E2 W	UBE2W	Q96B02	1.02E-34	NP_001001481.3	NP_060769.5	Nucleoli	NP_001001481.3;NP_001257944.2;NP_060769.5
hpa94	UP000000559	Candida albicans (strain SC5314 / ATCC MYA-2876)	sp|Q96G21|IMP4_HUMAN	RBH_TOLERANT	Q59X74	50.69	99	280	50.181	96	268	15767	3	237561	GCA_000182965.3	Q59X74	Q59X74_CANAL	IMP4	SnoRNA-binding rRNA-processing protein	4.6	Low	NULL	NULL	NULL	0	NULL	NULL	NULL	15.5	9.5	NULL	25	ENSG00000136718	2.59E-95	tr|Q59X74|Q59X74_CANAL	IMP U3 small nucleolar ribonucleoprotein 4	IMP4	Q96G21	3.67E-89	NP_001307233.1	NP_219484.1	Nucleoli	NP_001307233.1;NP_001307234.1;NP_001358654.1;NP_001358657.1;NP_219484.1
hpa94	UP000000559	Candida albicans (strain SC5314 / ATCC MYA-2876)	sp|Q96GQ7|DDX27_HUMAN	RBH_STRICT	Q5ACK7	44.714	59	385	45.154	73	398	11067	3	237561	GCA_000182965.3	Q5ACK7	DRS1_CANAL	DRS1	ATP-dependent RNA helicase DRS1	13.8	Medium	1	567-613	MEQLTKHGKKVNSKKRKANEVRKDEGRSYKKTKTDRMKISNKKKSKK	3	0.992	572-613	KHGKKVNSKKRKANEVRKDEGRSYKKTKTDRMKISNKKKSKK	22.5	NULL	12	34.5	ENSG00000124228	4.41E-125	sp|Q5ACK7|DRS1_CANAL	DEAD-box helicase 27	DDX27	Q96GQ7	6.56E-129	NP_060365.8	NP_060365.8	Nucleoli	NP_001335116.2;NP_060365.8
hpa94	UP000000559	Candida albicans (strain SC5314 / ATCC MYA-2876)	sp|Q9BRU9|UTP23_HUMAN	RBH_STRICT	A0A1D8PS68	31.933	92	88.6	32.174	82	93.2	15530	3	237561	GCA_000182965.3	A0A1D8PS68	A0A1D8PS68_CANAL	CAALFM_CR02420WA	rRNA-binding ribosome biosynthesis protein	17.7	High	2	188-212, 218-248	GDESEVKKKKRKGPKEPNPLSVKKK, TAASTNQEQKKKPNRRKRHGKSKAEEKEDQE	6	0.991	194-214;226-241	KKKKRKGPKEPNPLSVKKKKT;QKKKPNRRKRHGKSKA	22	12.5	NULL	34.5	ENSG00000147679	1.63E-21	tr|A0A1D8PS68|A0A1D8PS68_CANAL	UTP23 small subunit processome component	UTP23	Q9BRU9	6.81E-22	NP_115710.2	NP_115710.2	Nucleoli	NP_115710.2
hpa94	UP000000559	Candida albicans (strain SC5314 / ATCC MYA-2876)	sp|Q9BSC4|NOL10_HUMAN	RBH_STRICT	A0A1D8PRE8	46.082	74	475	46.082	71	469	13829	3	237561	GCA_000182965.3	A0A1D8PRE8	A0A1D8PRE8_CANAL	ENP2	Ribosome biosynthesis protein	21.1	High	5	25-47, 608-633, 659-679, 695-720, 731-750	LPDWIDKKRKRALKHDLEYQNRI, GKELNKIRQSKQKQQQQDSKKFQNEM, SQVNKLNKISKQNKNNNSISN, LTFVPQKSKSKSTKSKFNNNHSDDEK, RTKQRFEGRRIASKNKFRGM	3	0.656	734-746	QRFEGRRIASKNK	21	NULL	NULL	21	ENSG00000115761	3.37E-159	tr|A0A1D8PRE8|A0A1D8PRE8_CANAL	Nucleolar protein 10	NOL10	Q9BSC4	1.59E-155	NP_079170.2	NP_079170.2	Nucleoli	NP_001248321.1;NP_001248323.1;NP_079170.2
hpa94	UP000000559	Candida albicans (strain SC5314 / ATCC MYA-2876)	sp|Q9GZZ1|NAA50_HUMAN	RBH_TOLERANT	A0A1D8PSM5	31.737	86	91.7	31.737	95	91.7	13141	3	237561	GCA_000182965.3	A0A1D8PSM5	A0A1D8PSM5_CANAL	NAT5	Peptide alpha-N-acetyltransferase subunit	3.1	Low	NULL	NULL	NULL	0	NULL	NULL	NULL	8	NULL	NULL	8	ENSG00000121579	1.82E-24	tr|A0A1D8PSM5|A0A1D8PSM5_CANAL	N-alpha-acetyltransferase 50, NatE catalytic subunit	NAA50	Q9GZZ1	3.87E-23	NP_001295374.1	NP_079422.1	Nucleoli	NP_001295374.1;NP_079422.1
hpa94	UP000000559	Candida albicans (strain SC5314 / ATCC MYA-2876)	sp|Q9H0S4|DDX47_HUMAN	RBH_STRICT	Q5ACU6	63.315	81	491	59.223	77	497	14671	3	237561	GCA_000182965.3	Q5ACU6	RRP3_CANAL	RRP3	ATP-dependent rRNA helicase RRP3	12.8	Medium	2	1-22, 39-88	MTMMNEKLKKEKKKIFGVITPF, IMSSKGITKKKVKSLKNLDSTKKLAEKIKQQALQKQQKQQKQQEQENANH	4	0.633	520-524	GGRRR	9.5	8	NULL	17.5	ENSG00000213782	5.92E-172	sp|Q5ACU6|RRP3_CANAL	DEAD-box helicase 47	DDX47	Q9H0S4	7.90E-173	NP_057439.2	NP_057439.2	Nucleoli	NP_057439.2
hpa94	UP000000559	Candida albicans (strain SC5314 / ATCC MYA-2876)	sp|Q9H9Y2|RPF1_HUMAN	RBH_STRICT	Q5AFD8	44.371	85	246	44.371	98	235	15781	3	237561	GCA_000182965.3	Q5AFD8	Q5AFD8_CANAL	RPF1	rRNA-binding ribosome biosynthesis protein	16.9	High	1	3-49	TSTSEALKNIKNKQRRQKVFAEIKHEKNKQRHKQRAERAKEERENPE	2	0.934	13-43	KNKQRRQKVFAEIKHEKNKQRHKQRAERAKE	24	NULL	NULL	24	ENSG00000117133	1.08E-80	tr|Q5AFD8|Q5AFD8_CANAL	Ribosome production factor 1 homolog	RPF1	Q9H9Y2	3.29E-75	NP_079341.2	NP_079341.2	Nucleoli	NP_079341.2
hpa94	UP000000559	Candida albicans (strain SC5314 / ATCC MYA-2876)	sp|Q9NW13|RBM28_HUMAN	RBH_STRICT	Q5AB84	31.818	42	98.2	31.818	46	101	15472	3	237561	GCA_000182965.3	Q5AB84	Q5AB84_CANAL	orf19.6090	Uncharacterized protein	14.3	Medium	1	28-Jan	MAKASKVDKKLSKKKEEKPAKKVEEESS	2	0.911	22-Jun	KVDKKLSKKKEEKPAKK	25	14.5	NULL	39.5	ENSG00000106344	2.01E-22	tr|Q5AB84|Q5AB84_CANAL	RNA binding motif protein 28	RBM28	Q9NW13	2.39E-22	NP_060547.2	NP_060547.2	Nucleoli	NP_060547.2
hpa94	UP000000560	Emericella nidulans (strain FGSC A4 / ATCC 38163 / CBS 112.46 / NRRL 194 / M139)	sp|O15213|WDR46_HUMAN	RBH_TOLERANT	Q5AZL5	39.292	84	371	39.292	99	368	22983	4	227321	GCA_000011425.1	Q5AZL5	Q5AZL5_EMENI	ANIA_06265	Small nucleolar ribonucleoprotein complex subunit, putative (AFU_orthologue AFUA_2G12890)	6.4	Low	NULL	NULL	NULL	8	0.986	16-33;468-520	RKENKRLIEAQKKYGRGK;EKLKNRGRGRNSALRKYLRKKGRRNVIDEKLLKAQALHKERSARAKERYRAER	5	NULL	NULL	5	ENSG00000227057	2.65E-122	tr|Q5AZL5|Q5AZL5_EMENI	WD repeat domain 46	WDR46	O15213	7.79E-121	NP_001157739.1	NP_005443.3	Nucleoli	NP_001157739.1;NP_005443.3;XP_054187169.1
hpa94	UP000000560	Emericella nidulans (strain FGSC A4 / ATCC 38163 / CBS 112.46 / NRRL 194 / M139)	sp|P46087|NOP2_HUMAN	RBH_STRICT	Q5AUF7	60.44	44	474	51.739	57	475	18572	4	227321	GCA_000011425.1	Q5AUF7	Q5AUF7_EMENI	ANIA_08073	Nucleolar RNA methyltransferase (Nop2), putative (AFU_orthologue AFUA_5G01760)	16.2	High	NULL	NULL	NULL	10	0.991	4-46;60-94;661-683;723-730;761-788	GRRMKKQGPPAPLDESKITMLKKRKTGDAPAESKAEAGKKRRR;KAKKNKANGVVNGKEKEKKAATAVTATAKNKKKKQ;RAERNRLRRKGLNPKGVLNKPKK;KKEKKKKP;LKQSTSPGKEKAKEKSKGSGKAKGKGNK	24	NULL	NULL	24	ENSG00000111641	2.16E-156	tr|Q5AUF7|Q5AUF7_EMENI	NOP2 nucleolar protein	NOP2	P46087	8.22E-156	NP_001245237.1	NP_001245237.1	Nucleoli	NP_001028886.1|NP_006161.2;NP_001245237.1;NP_001245238.1
hpa94	UP000000560	Emericella nidulans (strain FGSC A4 / ATCC 38163 / CBS 112.46 / NRRL 194 / M139)	sp|Q12788|TBL3_HUMAN	RBH_STRICT	Q5B4S0	28.465	94	344	28.465	94	357	16885	4	227321	GCA_000011425.1	Q5B4S0	Q5B4S0_EMENI	ANIA_04460	Small nucleolar ribonucleoprotein complex subunit, putative (AFU_orthologue AFUA_4G07540)	10.7	Medium	1	167-191	AEHDGKLSSKKKPKRKTGMAGDDDD	3	0.866	175-182	SKKKPKRK	7	NULL	NULL	7	ENSG00000183751	4.18E-105	tr|Q5B4S0|Q5B4S0_EMENI	Transducin beta like 3	TBL3	Q12788	8.06E-109	NP_006444.2	NP_006444.2	Nucleoli	NP_006444.2
hpa94	UP000000560	Emericella nidulans (strain FGSC A4 / ATCC 38163 / CBS 112.46 / NRRL 194 / M139)	sp|Q13206|DDX10_HUMAN	RBH_STRICT	Q5BFU1	53.755	58	568	55.394	59	568	26614	4	227321	GCA_000011425.1	Q5BFU1	DBP4_EMENI	dbp4	ATP-dependent RNA helicase dbp4	14.4	Medium	NULL	NULL	NULL	15	0.99	14-25;526-526;634-653;708-724;769-772	KSSNKSGNLKRK;K;KRREKLLKSKKKLLKFKGKG;AKQKRREKKEKRKARER;KRAK	20	NULL	NULL	20	ENSG00000178105	0	sp|Q5BFU1|DBP4_EMENI	DEAD-box helicase 10	DDX10	Q13206	0	NP_004389.2	NP_004389.2	Nucleoli	NP_004389.2
hpa94	UP000000560	Emericella nidulans (strain FGSC A4 / ATCC 38163 / CBS 112.46 / NRRL 194 / M139)	sp|Q15397|PUM3_HUMAN	RBH_STRICT	C8VSQ6	29.787	86	211	29.35	78	194	23555	4	227321	GCA_000011425.1	C8VSQ6	C8VSQ6_EMENI	ANIA_10173	PUM-HD domain-containing protein	12.6	Medium	NULL	NULL	NULL	12	0.989	14-62;143-183;680-684	RKGKRTKTKTAVSTKGKSAPVKAQKGSKSATNGKDVKGSKKDKKALKKK;QKALLQERKAAKPNADQIARSKKLWERLRRKSHVPLKERKK;KKGKK	18	NULL	NULL	18	ENSG00000080608	1.07E-59	tr|C8VSQ6|C8VSQ6_EMENI	Pumilio RNA binding family member 3	PUM3	Q15397	1.68E-52	NP_055693.4	NP_055693.4	Nucleoli	NP_055693.4
hpa94	UP000000560	Emericella nidulans (strain FGSC A4 / ATCC 38163 / CBS 112.46 / NRRL 194 / M139)	sp|Q5C9Z4|NOM1_HUMAN	RBH_TOLERANT	Q5B4E9	30.757	67	265	31.758	62	269	26194	4	227321	GCA_000011425.1	Q5B4E9	Q5B4E9_EMENI	ANIA_04581	Nuclear protein (Sgd1), putative (AFU_orthologue AFUA_2G01980)	13.8	Medium	NULL	NULL	NULL	4	0.986	25-60;761-771	YGERKNKRIERSRKDLRREERAENKRGGPGSKKSAN;QKKNKKSKSKS	23	NULL	NULL	23	ENSG00000146909	1.16E-76	tr|Q5B4E9|Q5B4E9_EMENI	Nucleolar protein with MIF4G domain 1	NOM1	Q5C9Z4	6.40E-77	NP_001340295.1	NP_612409.1	Nucleoli	NP_001340295.1;NP_612409.1
hpa94	UP000000560	Emericella nidulans (strain FGSC A4 / ATCC 38163 / CBS 112.46 / NRRL 194 / M139)	sp|Q8N9T8|KRI1_HUMAN	RBH_STRICT	Q5B5W5	30.696	41	68.9	26.48	86	109	23494	4	227321	GCA_000011425.1	Q5B5W5	Q5B5W5_EMENI	ANIA_04065	Ribosome biogenesis protein Kri1 (AFU_orthologue AFUA_1G05410)	15.5	High	NULL	NULL	NULL	8	0.997	292-328;441-459;528-548;586-598	RREEKSARKKLREAARAKKEEEKKQREMEKNRLRKLK;KKSKAQEKRDQKREARKDK;EEKKQRDRKRLGKKARLRQWR;EPRRKKRKRSKKH	22	NULL	NULL	22	ENSG00000129347	1.78E-12	tr|Q5B5W5|Q5B5W5_EMENI	KRI1 homolog	KRI1	Q8N9T8	4.13E-24	NP_075384.4	NP_075384.4	Nucleoli	NP_075384.4;XP_047295188.1
hpa94	UP000000560	Emericella nidulans (strain FGSC A4 / ATCC 38163 / CBS 112.46 / NRRL 194 / M139)	sp|Q8NI36|WDR36_HUMAN	RBH_STRICT	C8V3R6	32	89	400	32.108	97	375	23726	4	227321	GCA_000011425.1	C8V3R6	C8V3R6_EMENI	ANIA_08293	SnoRNA binding protein, putative (AFU_orthologue AFUA_3G04310)	2.6	Low	NULL	NULL	NULL	0	NULL	NULL	NULL	12	12.833	NULL	24.833	ENSG00000134987	1.78E-125	tr|C8V3R6|C8V3R6_EMENI	WD repeat domain 36	WDR36	Q8NI36	4.28E-115	NP_644810.2	NP_644810.2	Nucleoli	NP_644810.2
hpa94	UP000000560	Emericella nidulans (strain FGSC A4 / ATCC 38163 / CBS 112.46 / NRRL 194 / M139)	sp|Q8TB69|ZN519_HUMAN	RBH_STRICT	Q5B9N2	33.333	43	111	33.333	46	111	21397	4	227321	GCA_000011425.1	Q5B9N2	Q5B9N2_EMENI	ANIA_02748	C2H2 transcription factor (TFIIIA), putative (AFU_orthologue AFUA_1G05150)	4.9	Low	NULL	NULL	NULL	0	NULL	NULL	NULL	18.5	12	NULL	30.5	ENSG00000175322	2.17E-26	tr|Q5B9N2|Q5B9N2_EMENI	Zinc finger protein 519	ZNF519	Q8TB69	2.99E-25	NP_660330.2	NP_660330.2	Nucleoli	NP_660330.2
hpa94	UP000000560	Emericella nidulans (strain FGSC A4 / ATCC 38163 / CBS 112.46 / NRRL 194 / M139)	sp|Q96B02|UBE2W_HUMAN	RBH_STRICT	C8VNX4	35.971	68	91.3	35.971	92	91.3	22244	4	227321	GCA_000011425.1	C8VNX4	C8VNX4_EMENI	ANIA_02413	Ubiquitin conjugating enzyme, putative (AFU_orthologue AFUA_2G13690)	5.2	Low	NULL	NULL	NULL	0	NULL	NULL	NULL	20.5	13.5	NULL	34	ENSG00000104343	1.68E-24	tr|C8VNX4|C8VNX4_EMENI	Ubiquitin conjugating enzyme E2 W	UBE2W	Q96B02	2.14E-23	NP_060769.5	NP_060769.5	Nucleoli	NP_001001481.3;NP_001257944.2;NP_060769.5
hpa94	UP000000560	Emericella nidulans (strain FGSC A4 / ATCC 38163 / CBS 112.46 / NRRL 194 / M139)	sp|Q96GQ7|DDX27_HUMAN	RBH_STRICT	C8VQD7	45.062	63	453	46.374	56	452	20046	4	227321	GCA_000011425.1	C8VQD7	C8VQD7_EMENI	ANIA_10125	RNA helicase	12.5	Medium	NULL	NULL	NULL	9	0.999	43-76;148-164;729-814	KKRKREAGENAAPTNKKMKQQQHGKQQKGKKGKQ;RRREKREKKAEKEKKKK;RPKRTWFETEREKRVAKKIGAAELNGPSKKEKVKLSNKDKKRLDAAKLRQEEGLGRKKSKAEREDPRAGKAKLGKGKGKGKGKGKK	22.5	14	NULL	36.5	ENSG00000124228	1.41E-148	tr|C8VQD7|C8VQD7_EMENI	DEAD-box helicase 27	DDX27	Q96GQ7	4.84E-147	NP_060365.8	NP_060365.8	Nucleoli	NP_001335116.2;NP_060365.8
hpa94	UP000000560	Emericella nidulans (strain FGSC A4 / ATCC 38163 / CBS 112.46 / NRRL 194 / M139)	sp|Q9BSC4|NOL10_HUMAN	RBH_STRICT	Q5BBK3	39.044	77	395	40.138	78	392	17205	4	227321	GCA_000011425.1	Q5BBK3	Q5BBK3_EMENI	ANIA_02077	WD repeat protein (AFU_orthologue AFUA_2G04780)	11	Medium	NULL	NULL	NULL	2	0.995	470-518	RAKRIKEKIDKERESRIRGKKKAAVKVNKKLAERLMQMEEKNERRKAKR	20	NULL	NULL	20	ENSG00000115761	3.00E-128	tr|Q5BBK3|Q5BBK3_EMENI	Nucleolar protein 10	NOL10	Q9BSC4	9.37E-126	NP_079170.2	NP_079170.2	Nucleoli	NP_001248321.1;NP_001248323.1;NP_079170.2
hpa94	UP000000560	Emericella nidulans (strain FGSC A4 / ATCC 38163 / CBS 112.46 / NRRL 194 / M139)	sp|Q9H0S4|DDX47_HUMAN	RBH_STRICT	Q5B5E7	64.019	92	572	64.019	91	572	20891	4	227321	GCA_000011425.1	Q5B5E7	RRP3_EMENI	rrp3	ATP-dependent rRNA helicase rrp3	6.5	Low	NULL	NULL	NULL	3	0.951	442-456	KKGARGKKFGKGKRS	13	13	NULL	26	ENSG00000213782	0	sp|Q5B5E7|RRP3_EMENI	DEAD-box helicase 47	DDX47	Q9H0S4	0	NP_057439.2	NP_057439.2	Nucleoli	NP_057439.2
hpa94	UP000000560	Emericella nidulans (strain FGSC A4 / ATCC 38163 / CBS 112.46 / NRRL 194 / M139)	sp|Q9H9A6|LRC40_HUMAN	RBH_STRICT	Q5AXH5	29.839	95	170	29.839	63	169	20180	4	227321	GCA_000011425.1	Q5AXH5	Q5AXH5_EMENI	ANIA_07005	Conserved leucine-rich repeat protein (AFU_orthologue AFUA_4G04440)	4.8	Low	NULL	NULL	NULL	0	NULL	NULL	NULL	12	NULL	NULL	12	ENSG00000066557	5.82E-45	tr|Q5AXH5|Q5AXH5_EMENI	Leucine rich repeat containing 40	LRRC40	Q9H9A6	2.30E-43	NP_060238.3	NP_060238.3	Nucleoli	NP_060238.3;XP_047280475.1
hpa94	UP000000560	Emericella nidulans (strain FGSC A4 / ATCC 38163 / CBS 112.46 / NRRL 194 / M139)	sp|Q9H9Y2|RPF1_HUMAN	RBH_STRICT	Q5AS96	40.214	72	166	39.146	63	164	19360	4	227321	GCA_000011425.1	Q5AS96	Q5AS96_EMENI	ANIA_08834	RNA processing factor 1 (AFU_orthologue AFUA_5G05930)	8.6	Low	NULL	NULL	NULL	3	0.995	19-66	KVRNKQKRQLLHIKRKRAKDAARRAQRFSTKKEEAKNPKLKEERLKRN	20.5	12.5	NULL	33	ENSG00000117133	3.74E-48	tr|Q5AS96|Q5AS96_EMENI	Ribosome production factor 1 homolog	RPF1	Q9H9Y2	5.43E-46	NP_079341.2	NP_079341.2	Nucleoli	NP_079341.2
hpa94	UP000000560	Emericella nidulans (strain FGSC A4 / ATCC 38163 / CBS 112.46 / NRRL 194 / M139)	sp|Q9NZM5|NOP53_HUMAN	RBH_STRICT	C8VBH2	27.312	91	89	26.681	94	75.5	20434	4	227321	GCA_000011425.1	C8VBH2	C8VBH2_EMENI	ANIA_10943	Ribosome biogenesis protein NOP53	15.1	High	NULL	NULL	NULL	12	0.995	18-20;277-310;353-355;410-415	GKK;NKKRPERKTKAQRNKIKRRKEAERQAKWEAQQKK;RKP;PRKAKK	21	NULL	NULL	21	ENSG00000105373	2.40E-19	tr|C8VBH2|C8VBH2_EMENI	NOP53 ribosome biogenesis factor	NOP53	Q9NZM5	5.52E-14	NP_056525.2	NP_056525.2	Nucleoli	NP_056525.2
hpa94	UP000000560	Emericella nidulans (strain FGSC A4 / ATCC 38163 / CBS 112.46 / NRRL 194 / M139)	sp|Q9Y3C6|PPIL1_HUMAN	RBH_STRICT	Q5ASQ0	68.667	90	229	68.667	93	229	19767	4	227321	GCA_000011425.1	Q5ASQ0	PPIL1_EMENI	cyp1	Peptidyl-prolyl cis-trans isomerase-like 1	1.3	Low	NULL	NULL	NULL	0	NULL	NULL	NULL	5	7.333	NULL	12.333	ENSG00000137168	1.29E-78	sp|Q5ASQ0|PPIL1_EMENI	Peptidylprolyl isomerase like 1	PPIL1	Q9Y3C6	1.61E-77	NP_057143.1	NP_057143.1	Nucleoli	NP_057143.1
hpa94	UP000000561	Mycosarcoma maydis (Corn smut fungus) (Ustilago maydis)	sp|O15213|WDR46_HUMAN	RBH_STRICT	A0A0D1CZP5	40.443	77	345	40.443	76	343	28611	5	5270	GCA_000328475.2	A0A0D1CZP5	A0A0D1CZP5_USTMA	UMAG_10047	Chromosome 1, whole genome shotgun sequence	13.9	Medium	2	67-90, 566-624	VTSVRDKKLKSKLTHQHLSRKRAA, VGPAKPVKEKNRMRGKNKALSRYLRKKRENVVDPNRIAVKARMEKMRKEEQQARKRKAA	4	0.976	568-623	PAKPVKEKNRMRGKNKALSRYLRKKRENVVDPNRIAVKARMEKMRKEEQQARKRKA	14.5	11.5	NULL	26	ENSG00000227057	6.07E-111	tr|A0A0D1CZP5|A0A0D1CZP5_USTMA	WD repeat domain 46	WDR46	O15213	4.28E-109	NP_005443.3	NP_005443.3	Nucleoli	NP_001157739.1;NP_005443.3;XP_054187169.1
hpa94	UP000000561	Mycosarcoma maydis (Corn smut fungus) (Ustilago maydis)	sp|P46087|NOP2_HUMAN	RBH_STRICT	A0A0D1CAC0	61.247	45	479	61.247	55	498	33593	5	5270	GCA_000328475.2	A0A0D1CAC0	A0A0D1CAC0_USTMA	UMAG_01467	Putative nucleolar protein	13.3	Medium	1	20-Jan	MGRRSKNKQAPPQPLREDHS	6	0.866	27-44;663-674	GKRKAHESSLPVKKAKIA;LKKATAKGKARR	13	NULL	13	26	ENSG00000111641	5.08E-160	tr|A0A0D1CAC0|A0A0D1CAC0_USTMA	NOP2 nucleolar protein	NOP2	P46087	3.92E-166	NP_001245237.1	NP_001245237.1	Nucleoli	NP_001028886.1|NP_006161.2;NP_001245237.1;NP_001245238.1
hpa94	UP000000561	Mycosarcoma maydis (Corn smut fungus) (Ustilago maydis)	sp|Q12788|TBL3_HUMAN	RBH_STRICT	A0A0D1E2E2	32.729	84	394	32.85	73	413	29656	5	5270	GCA_000328475.2	A0A0D1E2E2	A0A0D1E2E2_USTMA	UMAG_05110	WD_REPEATS_REGION domain-containing protein	10.9	Medium	2	36-57, 194-216	PCSSNRLKTSFKKRRSFEPFYT, CSSTSNTTSKKNKSKSKASSDNT	0	NULL	NULL	NULL	14.5	10	NULL	24.5	ENSG00000183751	1.63E-122	tr|A0A0D1E2E2|A0A0D1E2E2_USTMA	Transducin beta like 3	TBL3	Q12788	2.57E-128	NP_006444.2	NP_006444.2	Nucleoli	NP_006444.2
hpa94	UP000000561	Mycosarcoma maydis (Corn smut fungus) (Ustilago maydis)	sp|Q13206|DDX10_HUMAN	RBH_STRICT	Q4P5U4	53.893	56	570	53.988	53	572	32377	5	5270	GCA_000328475.2	Q4P5U4	DBP4_USTMA	DBP4	ATP-dependent RNA helicase DBP4	17.3	High	2	17-40, 777-808	GAAPHLKSRSKNARKLKRSAEDAE, ADAKDKELAKEKRREKRRRQKEREKALERGDA	6	0.993	12-34;782-802	KRKKGGAAPHLKSRSKNARKLKR;KELAKEKRREKRRRQKEREKA	19.5	11	NULL	30.5	ENSG00000178105	0	sp|Q4P5U4|DBP4_USTMA	DEAD-box helicase 10	DDX10	Q13206	0	NP_004389.2	NP_004389.2	Nucleoli	NP_004389.2
hpa94	UP000000561	Mycosarcoma maydis (Corn smut fungus) (Ustilago maydis)	sp|Q15050|RRS1_HUMAN	RBH_STRICT	A0A0D1BXN9	37.262	66	130	38.023	74	137	28284	5	5270	GCA_000328475.2	A0A0D1BXN9	A0A0D1BXN9_USTMA	UMAG_04751	Ribosome biogenesis regulatory protein	14.8	Medium	1	171-193	DPAKTAKKERLAKKQKNEKQRLG	15	0.861	101-129;176-190;334-341	PREKSMPKPKPLTKWEKFAKQKGIQSRKK;AKKERLAKKQKNEKQ;KRGKRASK	12	9.333	NULL	21.333	ENSG00000179041	2.95E-35	tr|A0A0D1BXN9|A0A0D1BXN9_USTMA	Ribosome biogenesis regulator 1 homolog	RRS1	Q15050	1.09E-36	NP_055984.1	NP_055984.1	Nucleoli	NP_055984.1
hpa94	UP000000561	Mycosarcoma maydis (Corn smut fungus) (Ustilago maydis)	sp|Q15435|PP1R7_HUMAN	RBH_TOLERANT	A0A0D1E7A5	44.809	94	249	49.355	74	261	33054	5	5270	GCA_000328475.2	A0A0D1E7A5	A0A0D1E7A5_USTMA	UMAG_11818	Uncharacterized protein	3.9	Low	NULL	NULL	NULL	0	NULL	NULL	NULL	18.5	16.333	NULL	34.833	ENSG00000115685	7.40E-80	tr|A0A0D1E7A5|A0A0D1E7A5_USTMA	Protein phosphatase 1 regulatory subunit 7	PPP1R7	Q15435	1.34E-83	NP_001269341.1	NP_002703.1	Nucleoli	NP_001269339.1;NP_001269341.1;NP_002703.1
hpa94	UP000000561	Mycosarcoma maydis (Corn smut fungus) (Ustilago maydis)	sp|Q5C9Z4|NOM1_HUMAN	RBH_STRICT	A0A0D1DQJ5	29.921	49	244	29.389	47	242	30225	5	5270	GCA_000328475.2	A0A0D1DQJ5	A0A0D1DQJ5_USTMA	UMAG_04753	MI domain-containing protein	19.4	High	4	24-47, 74-93, 119-163, 218-239	GLPAPSARKRHDRANRFNPRNGPG, KSLRNQEKEQQQQQQQQHSH, SSQLQTSPTKPQQKRKSEKQPEEMLKAIKRTKNSRKQPVEQAEPI, ALAGGKKKSRRQMSQQEKEEED	8	0.683	31-46;145-150	RKRHDRANRFNPRNGP;AIKRTK	16	11.5	NULL	27.5	ENSG00000146909	5.09E-68	tr|A0A0D1DQJ5|A0A0D1DQJ5_USTMA	Nucleolar protein with MIF4G domain 1	NOM1	Q5C9Z4	4.78E-66	NP_612409.1	NP_612409.1	Nucleoli	NP_001340295.1;NP_612409.1
hpa94	UP000000561	Mycosarcoma maydis (Corn smut fungus) (Ustilago maydis)	sp|Q8N9T8|KRI1_HUMAN	RBH_STRICT	A0A0D1CK83	29.237	67	150	29.462	69	120	31198	5	5270	GCA_000328475.2	A0A0D1CK83	A0A0D1CK83_USTMA	UMAG_04361	Kri1_C domain-containing protein	22.2	High	5	391-410, 498-521, 552-580, 676-697, 712-736	REDNTRKRKREERTARKEEE, EAATPSSSKKNKKNKQSHADDEHT, ARLADNKLSKKERKKLKKKLKAALSKSSS, GLKNLQPYRRGKNRPMDLGKKL, ADGEDKPGKKRLGKKERNRLKAAAE	9	0.992	390-423;554-573;717-742	RREDNTRKRKREERTARKEEEKRLKMQELSRLKN;LADNKLSKKERKKLKKKLKA;KPGKKRLGKKERNRLKAAAEAEEKKG	20.5	13.5	NULL	34	ENSG00000129347	1.97E-38	tr|A0A0D1CK83|A0A0D1CK83_USTMA	KRI1 homolog	KRI1	Q8N9T8	1.70E-27	NP_075384.4	NP_075384.4	Nucleoli	NP_075384.4;XP_047295188.1
hpa94	UP000000561	Mycosarcoma maydis (Corn smut fungus) (Ustilago maydis)	sp|Q8NI36|WDR36_HUMAN	RBH_STRICT	A0A0D1DTU8	32.825	94	467	33.604	87	456	27331	5	5270	GCA_000328475.2	A0A0D1DTU8	A0A0D1DTU8_USTMA	UMAG_04232	Chromosome 12, whole genome shotgun sequence	7.9	Low	1	24-46	STDVEPTSKRRRQRSASNTDAGK	0	NULL	NULL	NULL	9.5	8.5	NULL	18	ENSG00000134987	3.26E-149	tr|A0A0D1DTU8|A0A0D1DTU8_USTMA	WD repeat domain 36	WDR36	Q8NI36	6.60E-144	NP_644810.2	NP_644810.2	Nucleoli	NP_644810.2
hpa94	UP000000561	Mycosarcoma maydis (Corn smut fungus) (Ustilago maydis)	sp|Q96B02|UBE2W_HUMAN	RBH_STRICT	A0A0D1C3P4	43.871	100	132	43.871	100	132	32187	5	5270	GCA_000328475.2	A0A0D1C3P4	A0A0D1C3P4_USTMA	UMAG_03443	Chromosome 9, whole genome shotgun sequence	3.4	Low	NULL	NULL	NULL	0	NULL	NULL	NULL	11.5	7.5	NULL	19	ENSG00000104343	6.49E-41	tr|A0A0D1C3P4|A0A0D1C3P4_USTMA	Ubiquitin conjugating enzyme E2 W	UBE2W	Q96B02	1.06E-39	NP_060769.5	NP_060769.5	Nucleoli	NP_001001481.3;NP_001257944.2;NP_060769.5
hpa94	UP000000561	Mycosarcoma maydis (Corn smut fungus) (Ustilago maydis)	sp|Q96G21|IMP4_HUMAN	RBH_TOLERANT	A0A0D1E3W5	51.568	98	301	51.273	95	287	31457	5	5270	GCA_000328475.2	A0A0D1E3W5	A0A0D1E3W5_USTMA	UMAG_01617	Putative U3 small nucleolar ribonucleoprotein component	3	Low	NULL	NULL	NULL	0	NULL	NULL	NULL	10.5	7.5	NULL	18	ENSG00000136718	4.94E-103	tr|A0A0D1E3W5|A0A0D1E3W5_USTMA	IMP U3 small nucleolar ribonucleoprotein 4	IMP4	Q96G21	1.39E-96	NP_001307233.1	NP_219484.1	Nucleoli	NP_001307233.1;NP_001307234.1;NP_001358654.1;NP_001358657.1;NP_219484.1
hpa94	UP000000561	Mycosarcoma maydis (Corn smut fungus) (Ustilago maydis)	sp|Q96GQ7|DDX27_HUMAN	RBH_STRICT	Q4P9P3	42.687	72	447	43.303	58	447	29077	5	5270	GCA_000328475.2	Q4P9P3	DRS1_USTMA	DRS1	ATP-dependent RNA helicase DRS1	20.3	High	4	19-42, 85-113, 825-857, 893-912	TSLTTSPQKKRANTTPKRAKDDDF, SSTPPDGKLTKNQRKRKEKAHLVGKEKII, RSSSKQKDKYAGLSRKKRRSKMMRQEIERERKD, LKLANKSKGKQSGRNARPSA	6	0.959	96-105;833-919	NQRKRKEKAH;KYAGLSRKKRRSKMMRQEIERERKDASGSAGAKTASGGGMDAGIRAAKKAQRPTKLGVAPLKLANKSKGKQSGRNARPSATGGSKTK	19.5	11	NULL	30.5	ENSG00000124228	3.21E-145	sp|Q4P9P3|DRS1_USTMA	DEAD-box helicase 27	DDX27	Q96GQ7	8.98E-144	NP_060365.8	NP_060365.8	Nucleoli	NP_001335116.2;NP_060365.8
hpa94	UP000000561	Mycosarcoma maydis (Corn smut fungus) (Ustilago maydis)	sp|Q9BRU9|UTP23_HUMAN	RBH_STRICT	A0A0D1E0J6	28.814	85	79	28.814	65	79	27744	5	5270	GCA_000328475.2	A0A0D1E0J6	A0A0D1E0J6_USTMA	UMAG_10508	Chromosome 10, whole genome shotgun sequence	19.7	High	3	211-234, 271-296, 320-345	QEAGSRRRKRKAPNPLSVRKPKTP, AQGATTHSARKKRRRSSTTKNRATET, AAETNGQPRNKRRTRSHNAANNAKPV	6	0.985	215-259;280-286	SRRRKRKAPNPLSVRKPKTPRLSMDDKLKREQELKKQKQRAAARA;RKKRRRS	16	9	NULL	25	ENSG00000147679	1.61E-17	tr|A0A0D1E0J6|A0A0D1E0J6_USTMA	UTP23 small subunit processome component	UTP23	Q9BRU9	4.42E-16	NP_115710.2	NP_115710.2	Nucleoli	NP_115710.2
hpa94	UP000000561	Mycosarcoma maydis (Corn smut fungus) (Ustilago maydis)	sp|Q9BSC4|NOL10_HUMAN	RBH_STRICT	A0A0D1DSM9	38.705	78	432	38.762	73	420	27326	5	5270	GCA_000328475.2	A0A0D1DSM9	A0A0D1DSM9_USTMA	UMAG_05651	Chromosome 16, whole genome shotgun sequence	17.2	High	2	33-60, 816-843	LPDLLRRSGSSNKRKKRKTALKDEEILS, LSDDARFGRQKRRHPNRSASKNVIMRRS	12	0.879	42-50;517-517;546-551;825-833	SSNKRKKRK;R;AKKQAK;QKRRHPNRS	11.5	12.5	NULL	24	ENSG00000115761	1.82E-141	tr|A0A0D1DSM9|A0A0D1DSM9_USTMA	Nucleolar protein 10	NOL10	Q9BSC4	3.31E-135	NP_079170.2	NP_079170.2	Nucleoli	NP_001248321.1;NP_001248323.1;NP_079170.2
hpa94	UP000000561	Mycosarcoma maydis (Corn smut fungus) (Ustilago maydis)	sp|Q9GZZ1|NAA50_HUMAN	RBH_TOLERANT	A0A0D1E6C6	45.055	87	161	44.324	84	163	31662	5	5270	GCA_000328475.2	A0A0D1E6C6	A0A0D1E6C6_USTMA	UMAG_01031	N-acetyltransferase domain-containing protein	11.6	Medium	1	145-165	DKDAPTPKPKKDKNGKETKPE	3	0.767	152-163	KPKKDKNGKETK	9	NULL	NULL	9	ENSG00000121579	3.64E-51	tr|A0A0D1E6C6|A0A0D1E6C6_USTMA	N-alpha-acetyltransferase 50, NatE catalytic subunit	NAA50	Q9GZZ1	1.66E-50	NP_001295374.1	NP_079422.1	Nucleoli	NP_001295374.1;NP_079422.1
hpa94	UP000000561	Mycosarcoma maydis (Corn smut fungus) (Ustilago maydis)	sp|Q9H0S4|DDX47_HUMAN	RBH_STRICT	Q4P3U9	63.723	92	551	59.062	83	553	30977	5	5270	GCA_000328475.2	Q4P3U9	RRP3_USTMA	RRP3	ATP-dependent rRNA helicase RRP3	8.9	Low	NULL	NULL	NULL	8	0.818	514-523;556-561	AGGSGKRKRK;RKKGRR	14.5	10.5	NULL	25	ENSG00000213782	0	sp|Q4P3U9|RRP3_USTMA	DEAD-box helicase 47	DDX47	Q9H0S4	0	NP_057439.2	NP_057439.2	Nucleoli	NP_057439.2
hpa94	UP000000561	Mycosarcoma maydis (Corn smut fungus) (Ustilago maydis)	sp|Q9H9Y2|RPF1_HUMAN	RBH_STRICT	A0A0D1E768	36.264	87	178	42.735	52	176	28463	5	5270	GCA_000328475.2	A0A0D1E768	A0A0D1E768_USTMA	UMAG_00184	Chromosome 1, whole genome shotgun sequence	12.7	Medium	1	25-57	GNKMKRTELYRKYKADKRKTKLAKRSAQAKEER	3	0.977	27-68	KMKRTELYRKYKADKRKTKLAKRSAQAKEERGEDGAAKKAAR	18	13.5	NULL	31.5	ENSG00000117133	1.35E-52	tr|A0A0D1E768|A0A0D1E768_USTMA	Ribosome production factor 1 homolog	RPF1	Q9H9Y2	2.75E-50	NP_079341.2	NP_079341.2	Nucleoli	NP_079341.2
hpa94	UP000000561	Mycosarcoma maydis (Corn smut fungus) (Ustilago maydis)	sp|Q9NW13|RBM28_HUMAN	RBH_STRICT	A0A0D1E8G7	27.128	65	108	27.221	40	97.4	30867	5	5270	GCA_000328475.2	A0A0D1E8G7	A0A0D1E8G7_USTMA	UMAG_00516	Chromosome 1, whole genome shotgun sequence	15.7	High	1	1058-1077	GFAHGHVIGKKRKERKARRG	6	0.998	1005-1024;1038-1077	KKRADKLKAMKESGERRKVR;EKRRQAQAARKIEAEKNKPKGFAHGHVIGKKRKERKARRG	22.5	13.5	NULL	36	ENSG00000106344	8.57E-25	tr|A0A0D1E8G7|A0A0D1E8G7_USTMA	RNA binding motif protein 28	RBM28	Q9NW13	9.80E-20	NP_060547.2	NP_060547.2	Nucleoli	NP_060547.2
hpa94	UP000000561	Mycosarcoma maydis (Corn smut fungus) (Ustilago maydis)	sp|Q9NZM5|NOP53_HUMAN	RBH_STRICT	A0A0D1DP95	29.299	61	90.5	28.662	69	84.7	29329	5	5270	GCA_000328475.2	A0A0D1DP95	A0A0D1DP95_USTMA	UMAG_10549	Ribosome biogenesis protein NOP53	22.1	High	3	13-38, 289-313, 413-442	APSQPAQSSRKGKKAWRKNIDLTTTE, EASEAKRKTRAQRARAKRAHQQQAE, KLEPRVKQSASTKRRKKLKSYETHDYKNFS	9	0.935	23-26;294-321;424-429	KGKK;KRKTRAQRARAKRAHQQQAEAARRKQAR;TKRRKK	17.5	11	NULL	28.5	ENSG00000105373	5.48E-20	tr|A0A0D1DP95|A0A0D1DP95_USTMA	NOP53 ribosome biogenesis factor	NOP53	Q9NZM5	6.18E-17	NP_056525.2	NP_056525.2	Nucleoli	NP_056525.2
hpa94	UP000000561	Mycosarcoma maydis (Corn smut fungus) (Ustilago maydis)	sp|Q9Y3C6|PPIL1_HUMAN	RBH_STRICT	A0A0D1E3E0	69.799	90	222	69.799	92	222	27557	5	5270	GCA_000328475.2	A0A0D1E3E0	A0A0D1E3E0_USTMA	UMAG_11882	Peptidyl-prolyl cis-trans isomerase	0	Low	NULL	NULL	NULL	0	NULL	NULL	NULL	NULL	1.5	NULL	1.5	ENSG00000137168	6.66E-76	tr|A0A0D1E3E0|A0A0D1E3E0_USTMA	Peptidylprolyl isomerase like 1	PPIL1	Q9Y3C6	1.05E-74	NP_057143.1	NP_057143.1	Nucleoli	NP_057143.1
hpa94	UP000000591	Ashbya gossypii (strain ATCC 10895 / CBS 109.51 / FGSC 9923 / NRRL Y-1056)	sp|O15213|WDR46_HUMAN	RBH_TOLERANT	Q75CF4	41.283	78	382	42.553	85	383	37139	6	284811	GCA_000091025.4	Q75CF4	Q75CF4_ASHGO	AGOS_ACL034W	ACL034Wp	10.8	Medium	1	22-51	KFQRGGGKINHKKIKDKKLRAGLKRIDEQY	5	0.952	22-46	KFQRGGGKINHKKIKDKKLRAGLKR	9.5	9	NULL	18.5	ENSG00000227057	5.37E-127	tr|Q75CF4|Q75CF4_ASHGO	WD repeat domain 46	WDR46	O15213	1.44E-126	NP_001157739.1	NP_005443.3	Nucleoli	NP_001157739.1;NP_005443.3;XP_054187169.1
hpa94	UP000000591	Ashbya gossypii (strain ATCC 10895 / CBS 109.51 / FGSC 9923 / NRRL Y-1056)	sp|O15381|NVL_HUMAN	RBH_TOLERANT	Q753Y4	51.555	69	617	45.666	91	623	33906	6	284811	GCA_000091025.4	Q753Y4	Q753Y4_ASHGO	AGOS_AFR188W	AFR188Wp	15.4	High	2	169-202, 799-818	VESDSKKGNKKRPTKDAIIKPKRQKVQDRTPPSA, SDKDRMKYNKLNKKMGWNDE	3	0.914	174-193	KKGNKKRPTKDAIIKPKRQK	20.5	13	NULL	33.5	ENSG00000143748	0	tr|Q753Y4|Q753Y4_ASHGO	Nuclear VCP like	NVL	O15381	0	NP_001230076.1	NP_002524.2	Nucleoli	NP_001230076.1;NP_002524.2;XP_011542498.1;XP_016856867.1;XP_016856868.1;XP_016856869.1;XP_016856873.1;XP_016856874.1;XP_047277574.1;XP_047277577.1;XP_047277582.1;XP_047277587.1;XP_047277591.1;XP_047277593.1
hpa94	UP000000591	Ashbya gossypii (strain ATCC 10895 / CBS 109.51 / FGSC 9923 / NRRL Y-1056)	sp|Q12788|TBL3_HUMAN	RBH_STRICT	Q74ZL8	30.58	96	386	30.58	99	386	38075	6	284811	GCA_000091025.4	Q74ZL8	Q74ZL8_ASHGO	AGOS_AGR180W	AGR180Wp	1	Low	NULL	NULL	NULL	0	NULL	NULL	NULL	4.5	11.333	NULL	15.833	ENSG00000183751	8.12E-123	tr|Q74ZL8|Q74ZL8_ASHGO	Transducin beta like 3	TBL3	Q12788	2.25E-121	NP_006444.2	NP_006444.2	Nucleoli	NP_006444.2
hpa94	UP000000591	Ashbya gossypii (strain ATCC 10895 / CBS 109.51 / FGSC 9923 / NRRL Y-1056)	sp|Q13206|DDX10_HUMAN	RBH_STRICT	Q75C76	51.378	57	520	52.263	64	515	34148	6	284811	GCA_000091025.4	Q75C76	DBP4_ASHGO	DBP4	ATP-dependent RNA helicase DBP4	27	High	3	1-22, 654-682, 715-737	MAKKHRLTTVKRKELRQKESEA, DTEDKQLVKEKRQEKKRKRLEAMRREMEA, FAPASPPPRKKLKGRYSESAESP	3	0.899	492-493;591-593;662-673	KK;KKA;KEKRQEKKRKRL	26	NULL	NULL	26	ENSG00000178105	6.43E-174	sp|Q75C76|DBP4_ASHGO	DEAD-box helicase 10	DDX10	Q13206	7.34E-171	NP_004389.2	NP_004389.2	Nucleoli	NP_004389.2
hpa94	UP000000591	Ashbya gossypii (strain ATCC 10895 / CBS 109.51 / FGSC 9923 / NRRL Y-1056)	sp|Q15050|RRS1_HUMAN	RBH_STRICT	Q75DN1	41.146	47	129	41.146	93	129	36958	6	284811	GCA_000091025.4	Q75DN1	Q75DN1_ASHGO	AGOS_ABL014C	Ribosome biogenesis regulatory protein	17.8	High	1	177-201	RTLSRAERKKLIKKNELQHKRNLKN	10	0.844	103-129;183-198	KPLPKPKAPTKWELFAAKKNIKPKEKS;ERKKLIKKNELQHKRN	21	NULL	NULL	21	ENSG00000179041	1.07E-36	tr|Q75DN1|Q75DN1_ASHGO	Ribosome biogenesis regulator 1 homolog	RRS1	Q15050	1.83E-35	NP_055984.1	NP_055984.1	Nucleoli	NP_055984.1
hpa94	UP000000591	Ashbya gossypii (strain ATCC 10895 / CBS 109.51 / FGSC 9923 / NRRL Y-1056)	sp|Q15397|PUM3_HUMAN	RBH_STRICT	Q753H0	28.571	59	156	28.571	59	151	34198	6	284811	GCA_000091025.4	Q753H0	Q753H0_ASHGO	AGOS_AFR342C	AFR342Cp	11.6	Medium	1	24-Jan	MAPVIKRPNKRQAKQPAAKKARVA	3	0.772	21-Jun	KRPNKRQAKQPAAKKA	13.5	NULL	13	26.5	ENSG00000080608	5.15E-41	tr|Q753H0|Q753H0_ASHGO	Pumilio RNA binding family member 3	PUM3	Q15397	7.85E-38	NP_055693.4	NP_055693.4	Nucleoli	NP_055693.4
hpa94	UP000000591	Ashbya gossypii (strain ATCC 10895 / CBS 109.51 / FGSC 9923 / NRRL Y-1056)	sp|Q5C9Z4|NOM1_HUMAN	RBH_STRICT	Q75DI9	28.571	53	220	28.437	53	220	37752	6	284811	GCA_000091025.4	Q75DI9	Q75DI9_ASHGO	AGOS_ABR035C	ABR035Cp	15.2	High	2	21-92, 160-184	YKDDERFKGHRSKRARNQPNRKDKRRERRQLKKQKRQRGDVESAPQTGRAAAARPRQQKKEKAAPAPRQTAA, ERLRALKAAKVKKQQRSKEPEQEEE	3	0.999	27-85	FKGHRSKRARNQPNRKDKRRERRQLKKQKRQRGDVESAPQTGRAAAARPRQQKKEKAAP	21.5	14	NULL	35.5	ENSG00000146909	1.72E-60	tr|Q75DI9|Q75DI9_ASHGO	Nucleolar protein with MIF4G domain 1	NOM1	Q5C9Z4	4.65E-59	NP_612409.1	NP_612409.1	Nucleoli	NP_001340295.1;NP_612409.1
hpa94	UP000000591	Ashbya gossypii (strain ATCC 10895 / CBS 109.51 / FGSC 9923 / NRRL Y-1056)	sp|Q8NI36|WDR36_HUMAN	RBH_STRICT	Q757D2	32.542	94	459	32.542	85	434	35115	6	284811	GCA_000091025.4	Q757D2	Q757D2_ASHGO	AGOS_AER081C	AER081Cp	10.3	Medium	1	820-843	KLDVIRQRSKPKEAPKKPEKAPFF	5	0.769	827-838	RSKPKEAPKKPE	8	9.5	NULL	17.5	ENSG00000134987	3.68E-147	tr|Q757D2|Q757D2_ASHGO	WD repeat domain 36	WDR36	Q8NI36	2.44E-136	NP_644810.2	NP_644810.2	Nucleoli	NP_644810.2
hpa94	UP000000591	Ashbya gossypii (strain ATCC 10895 / CBS 109.51 / FGSC 9923 / NRRL Y-1056)	sp|Q96G21|IMP4_HUMAN	RBH_STRICT	Q755T8	51.034	99	278	49.821	96	269	37907	6	284811	GCA_000091025.4	Q755T8	IMP4_ASHGO	IMP4	U3 small nucleolar ribonucleoprotein protein IMP4	5.4	Low	NULL	NULL	NULL	0	NULL	NULL	NULL	14	NULL	NULL	14	ENSG00000136718	1.35E-94	sp|Q755T8|IMP4_ASHGO	IMP U3 small nucleolar ribonucleoprotein 4	IMP4	Q96G21	2.45E-89	NP_219484.1	NP_219484.1	Nucleoli	NP_001307233.1;NP_001307234.1;NP_001358654.1;NP_001358657.1;NP_219484.1
hpa94	UP000000591	Ashbya gossypii (strain ATCC 10895 / CBS 109.51 / FGSC 9923 / NRRL Y-1056)	sp|Q96GQ7|DDX27_HUMAN	RBH_STRICT	Q75F95	44.958	61	420	45.987	63	421	36168	6	284811	GCA_000091025.4	Q75F95	DRS1_ASHGO	DRS1	ATP-dependent RNA helicase DRS1	17.9	High	2	32-58, 675-734	EYETAGKVKSRKKTKKGRKGGAVIADD, LQALSKNKKVTNSKKRKREEAQQEVGSRQYKKTQKDRTTNQELAFRKQKKGGNKKKKVRK	12	0.995	38-51;682-692;720-734	KVKSRKKTKKGRKG;KKVTNSKKRKR;RKQKKGGNKKKKVRK	19	13.333	10.333	42.666	ENSG00000124228	3.54E-137	sp|Q75F95|DRS1_ASHGO	DEAD-box helicase 27	DDX27	Q96GQ7	4.10E-136	NP_060365.8	NP_060365.8	Nucleoli	NP_001335116.2;NP_060365.8
hpa94	UP000000591	Ashbya gossypii (strain ATCC 10895 / CBS 109.51 / FGSC 9923 / NRRL Y-1056)	sp|Q9BRU9|UTP23_HUMAN	RBH_STRICT	Q75CA1	30	90	85.5	29.885	99	84.3	37137	6	284811	GCA_000091025.4	Q75CA1	Q75CA1_ASHGO	AGOS_ACR011C	ACR011Cp	15.6	High	1	193-250	APTLKRKGPKAPNPLSMKKRKVKEEQPTSDASEQKADASKKRRRKHKKATSAETPAES	4	0.985	196-217;227-241	LKRKGPKAPNPLSMKKRKVKEE;KADASKKRRRKHKKA	14	NULL	NULL	14	ENSG00000147679	1.26E-20	tr|Q75CA1|Q75CA1_ASHGO	UTP23 small subunit processome component	UTP23	Q9BRU9	8.71E-19	NP_115710.2	NP_115710.2	Nucleoli	NP_115710.2
hpa94	UP000000591	Ashbya gossypii (strain ATCC 10895 / CBS 109.51 / FGSC 9923 / NRRL Y-1056)	sp|Q9BSC4|NOL10_HUMAN	RBH_STRICT	Q752V5	43.478	77	446	38.834	98	458	33903	6	284811	GCA_000091025.4	Q752V5	Q752V5_ASHGO	AGOS_AFR468W	AFR468Wp	22.8	High	3	21-47, 572-594, 638-689	VSRSLPDWIAKKRKRSLKNDLEWQNRV, KQVATLQRRRKEKQEESKFLNQL, EAELTFIPKKKEKKKRVDFADDTDAHSDAKNGRSRPRMEGRRRASKNVFRGM	12	0.872	434-451;453-456;645-653;668-683	IRRRIEKERESRIRTSGA;TKAK;PKKKEKKKR;NGRSRPRMEGRRRASK	20.5	12	NULL	32.5	ENSG00000115761	7.52E-149	tr|Q752V5|Q752V5_ASHGO	Nucleolar protein 10	NOL10	Q9BSC4	3.54E-152	NP_079170.2	NP_079170.2	Nucleoli	NP_001248321.1;NP_001248323.1;NP_079170.2
hpa94	UP000000591	Ashbya gossypii (strain ATCC 10895 / CBS 109.51 / FGSC 9923 / NRRL Y-1056)	sp|Q9GZZ1|NAA50_HUMAN	RBH_TOLERANT	Q75F30	30.088	63	55.5	30.088	70	55.5	34366	6	284811	GCA_000091025.4	Q75F30	Q75F30_ASHGO	AGOS_AAL102C	AAL102Cp	1.4	Low	NULL	NULL	NULL	0	NULL	NULL	NULL	5.5	9.333	NULL	14.833	ENSG00000121579	5.88E-11	tr|Q75F30|Q75F30_ASHGO	N-alpha-acetyltransferase 50, NatE catalytic subunit	NAA50	Q9GZZ1	1.51E-09	NP_001295374.1	NP_079422.1	Nucleoli	NP_001295374.1;NP_079422.1
hpa94	UP000000591	Ashbya gossypii (strain ATCC 10895 / CBS 109.51 / FGSC 9923 / NRRL Y-1056)	sp|Q9H0S4|DDX47_HUMAN	RBH_STRICT	Q75EW9	53.933	95	470	53.933	92	470	38363	6	284811	GCA_000091025.4	Q75EW9	RRP3_ASHGO	RRP3	ATP-dependent rRNA helicase RRP3	16.8	High	1	454-482	IMELNRRNKEKQTRGKGRRSRTATRENMD	2	0.834	460-474	RNKEKQTRGKGRRSR	22	NULL	NULL	22	ENSG00000213782	2.21E-164	sp|Q75EW9|RRP3_ASHGO	DEAD-box helicase 47	DDX47	Q9H0S4	6.55E-163	NP_057439.2	NP_057439.2	Nucleoli	NP_057439.2
hpa94	UP000000591	Ashbya gossypii (strain ATCC 10895 / CBS 109.51 / FGSC 9923 / NRRL Y-1056)	sp|Q9H9Y2|RPF1_HUMAN	RBH_STRICT	Q757V5	48.148	84	256	47.475	98	242	37719	6	284811	GCA_000091025.4	Q757V5	Q757V5_ASHGO	AGOS_AEL093C	AEL093Cp	14.2	Medium	1	3-46	AEDIRIKNKMKRKQLFAELKDKQNKERHKMRRLRAKEERENPAL	2	0.96	9-43	KNKMKRKQLFAELKDKQNKERHKMRRLRAKEEREN	23	14	NULL	37	ENSG00000117133	1.33E-84	tr|Q757V5|Q757V5_ASHGO	Ribosome production factor 1 homolog	RPF1	Q9H9Y2	8.11E-78	NP_079341.2	NP_079341.2	Nucleoli	NP_079341.2
hpa94	UP000000591	Ashbya gossypii (strain ATCC 10895 / CBS 109.51 / FGSC 9923 / NRRL Y-1056)	sp|Q9NW13|RBM28_HUMAN	RBH_STRICT	Q751F6	27.688	78	193	36.818	83	122	34682	6	284811	GCA_000091025.4	Q751F6	Q751F6_ASHGO	AGOS_AGL250W	AGL250Wp	22.2	High	5	519-540, 612-632, 636-657, 681-708, 710-729	EIEAQKKKDKKRGLVKQAKIIK, ANVLKTRKERVQRSRDFAPRG, GDAEEHKREKRPRDFNSRGSQG, YADDRKRDAPANKKHKPQDNNEKANKSG, SDDVKRLIGIKRRRKHGKRS	9	0.988	90-99;524-540;641-729	VAKRRERSKK;KKKDKKRGLVKQAKIIK;HKREKRPRDFNSRGSQGGHFEDRKRVKRSREFTSRGSKGGYADDRKRDAPANKKHKPQDNNEKANKSGLSDDVKRLIGIKRRRKHGKRS	21.5	14	NULL	35.5	ENSG00000106344	8.40E-53	tr|Q751F6|Q751F6_ASHGO	RNA binding motif protein 28	RBM28	Q9NW13	4.33E-28	NP_060547.2	NP_060547.2	Nucleoli	NP_060547.2
hpa94	UP000000591	Ashbya gossypii (strain ATCC 10895 / CBS 109.51 / FGSC 9923 / NRRL Y-1056)	sp|Q9NWT1|PK1IP_HUMAN	RBH_STRICT	Q75BV5	30.96	75	139	29.275	96	150	34843	6	284811	GCA_000091025.4	Q75BV5	Q75BV5_ASHGO	AGOS_ACR166W	ACR166Wp	10	Medium	1	356-389	EELKQIMLGKQKQKQKKKKAKKAKKTSRVSVELE	6	0.996	365-381	KQKQKQKKKKAKKAKKT	12	13.166	7.166	32.332	ENSG00000111845	2.52E-38	tr|Q75BV5|Q75BV5_ASHGO	PAK1 interacting protein 1	PAK1IP1	Q9NWT1	4.76E-41	NP_060376.2	NP_060376.2	Nucleoli	NP_060376.2;XP_005249261.1|XP_054188145.1;XP_011513023.1|XP_054188144.1
hpa94	UP000000591	Ashbya gossypii (strain ATCC 10895 / CBS 109.51 / FGSC 9923 / NRRL Y-1056)	sp|Q9NZM5|NOP53_HUMAN	RBH_STRICT	Q75BZ3	27.409	92	84.7	27.991	94	80.9	36740	6	284811	GCA_000091025.4	Q75BZ3	Q75BZ3_ASHGO	AGOS_ACR126W	Ribosome biogenesis protein NOP53	23.2	High	5	3-31, 65-89, 287-321, 349-372, 407-436	GDSRPAQYKQSSRKGKKAWRKNIDLTEIE, DELLKAKLIKRKQIKKNIKSKEILD, RLSLNPAVKNKKKTKYQRNRQKRHQEKVKLQQELK, STLIPAKVKNNKKHKLGTKHSVME, SGKIETRVPIRKGRKYKQKITEKWTYKDFK	8	0.821	15-20;71-84;295-310;416-423	RKGKKA;KLIKRKQIKKNIKS;KNKKKTKYQRNRQKRH;IRKGRKYK	24	14.5	NULL	38.5	ENSG00000105373	2.29E-18	tr|Q75BZ3|Q75BZ3_ASHGO	NOP53 ribosome biogenesis factor	NOP53	Q9NZM5	1.01E-15	NP_056525.2	NP_056525.2	Nucleoli	NP_056525.2
hpa94	UP000000598	Kluyveromyces lactis (strain ATCC 8585 / CBS 2359 / DSM 70799 / NBRC 1267 / NRRL Y-1140 / WM37)	sp|O15213|WDR46_HUMAN	RBH_TOLERANT	Q6CTX7	43.154	75	389	42.887	85	389	40196	7	284590	GCA_000002515.1	Q6CTX7	Q6CTX7_KLULA	KLLA0_C09262g	KLLA0C09262p	15.9	High	2	30-60, 515-547	DDANGSHKMQKKTKDKKLKAGLKRIDQKYKE, ERKLRVQRQLEKEKSSRQRKEKIKKGELADDHK	10	0.938	39-53;496-539	QKKTKDKKLKAGLKR;GKNSGLRAFLRKKTRNVVDERKLRVQRQLEKEKSSRQRKEKIKK	14.5	11.5	NULL	26	ENSG00000227057	1.48E-129	tr|Q6CTX7|Q6CTX7_KLULA	WD repeat domain 46	WDR46	O15213	8.30E-129	NP_001157739.1	NP_005443.3	Nucleoli	NP_001157739.1;NP_005443.3;XP_054187169.1
hpa94	UP000000598	Kluyveromyces lactis (strain ATCC 8585 / CBS 2359 / DSM 70799 / NBRC 1267 / NRRL Y-1140 / WM37)	sp|O15381|NVL_HUMAN	RBH_STRICT	Q6CQ05	51.475	69	617	51.475	74	617	40178	7	284590	GCA_000002515.1	Q6CQ05	Q6CQ05_KLULA	KLLA0_E00837g	KLLA0E00837p	13.8	Medium	1	164-198	TTEGKKLIKKRAKDEPKDKIKRQKKDDRSPPSSNL	3	0.975	167-189	GKKLIKKRAKDEPKDKIKRQKKD	22.5	12	NULL	34.5	ENSG00000143748	0	tr|Q6CQ05|Q6CQ05_KLULA	Nuclear VCP like	NVL	O15381	0	NP_002524.2	NP_002524.2	Nucleoli	NP_001230076.1;NP_002524.2;XP_011542498.1;XP_016856867.1;XP_016856868.1;XP_016856869.1;XP_016856873.1;XP_016856874.1;XP_047277574.1;XP_047277577.1;XP_047277582.1;XP_047277587.1;XP_047277591.1;XP_047277593.1
hpa94	UP000000598	Kluyveromyces lactis (strain ATCC 8585 / CBS 2359 / DSM 70799 / NBRC 1267 / NRRL Y-1140 / WM37)	sp|Q12788|TBL3_HUMAN	RBH_STRICT	Q6CK63	31.273	96	407	31.273	99	407	42840	7	284590	GCA_000002515.1	Q6CK63	Q6CK63_KLULA	KLLA0_F13244g	KLLA0F13244p	4.9	Low	NULL	NULL	NULL	0	NULL	NULL	NULL	16	NULL	NULL	16	ENSG00000183751	1.49E-130	tr|Q6CK63|Q6CK63_KLULA	Transducin beta like 3	TBL3	Q12788	3.95E-129	NP_006444.2	NP_006444.2	Nucleoli	NP_006444.2
hpa94	UP000000598	Kluyveromyces lactis (strain ATCC 8585 / CBS 2359 / DSM 70799 / NBRC 1267 / NRRL Y-1140 / WM37)	sp|Q13206|DDX10_HUMAN	RBH_STRICT	Q6CRF4	49.704	57	512	53.691	58	517	39987	7	284590	GCA_000002515.1	Q6CRF4	DBP4_KLULA	DBP4	ATP-dependent RNA helicase DBP4	19.5	High	3	1-22, 656-683, 715-734	MAKKQKHNTQQRKLIRERDSQK, VEDKQVAKEKRQEKKRKRLEAMRKEMEA, DDSQDERQPRKKSKYADSSE	2	0.925	663-675	KEKRQEKKRKRLE	25.5	14	NULL	39.5	ENSG00000178105	9.19E-171	sp|Q6CRF4|DBP4_KLULA	DEAD-box helicase 10	DDX10	Q13206	1.68E-171	NP_004389.2	NP_004389.2	Nucleoli	NP_004389.2
hpa94	UP000000598	Kluyveromyces lactis (strain ATCC 8585 / CBS 2359 / DSM 70799 / NBRC 1267 / NRRL Y-1140 / WM37)	sp|Q15050|RRS1_HUMAN	RBH_STRICT	Q6CVC7	38.22	47	120	38.22	93	123	41606	7	284590	GCA_000002515.1	Q6CVC7	Q6CVC7_KLULA	KLLA0_B13046g	Ribosome biogenesis regulatory protein	13.4	Medium	1	174-204	IDPRTLNRAERKRLIKKNQLQQKRNLKNQVK	3	0.885	102-129	EKPLPKPKAPTKWEQFAAKKGIKPKERS	21.5	13.5	NULL	35	ENSG00000179041	2.80E-33	tr|Q6CVC7|Q6CVC7_KLULA	Ribosome biogenesis regulator 1 homolog	RRS1	Q15050	4.91E-33	NP_055984.1	NP_055984.1	Nucleoli	NP_055984.1
hpa94	UP000000598	Kluyveromyces lactis (strain ATCC 8585 / CBS 2359 / DSM 70799 / NBRC 1267 / NRRL Y-1140 / WM37)	sp|Q15397|PUM3_HUMAN	RBH_STRICT	Q6CTJ1	27.5	82	164	27.355	81	162	38796	7	284590	GCA_000002515.1	Q6CTJ1	Q6CTJ1_KLULA	KLLA0_C12331g	KLLA0C12331p	11.7	Medium	2	1-22, 107-129	MAATSKKLNKRQLESKESKDSG, SQHAEQRKTLKERKLQRKSGETV	0	NULL	NULL	NULL	17	11.5	NULL	28.5	ENSG00000080608	1.18E-43	tr|Q6CTJ1|Q6CTJ1_KLULA	Pumilio RNA binding family member 3	PUM3	Q15397	1.29E-41	NP_055693.4	NP_055693.4	Nucleoli	NP_055693.4
hpa94	UP000000598	Kluyveromyces lactis (strain ATCC 8585 / CBS 2359 / DSM 70799 / NBRC 1267 / NRRL Y-1140 / WM37)	sp|Q15435|PP1R7_HUMAN	RBH_STRICT	Q6CS96	51.186	79	228	51.186	81	245	39081	7	284590	GCA_000002515.1	Q6CS96	Q6CS96_KLULA	KLLA0_D02816g	KLLA0D02816p	5	Low	NULL	NULL	NULL	0	NULL	NULL	NULL	20.5	14	NULL	34.5	ENSG00000115685	1.20E-72	tr|Q6CS96|Q6CS96_KLULA	Protein phosphatase 1 regulatory subunit 7	PPP1R7	Q15435	5.93E-78	NP_002703.1	NP_002703.1	Nucleoli	NP_001269339.1;NP_001269341.1;NP_002703.1
hpa94	UP000000598	Kluyveromyces lactis (strain ATCC 8585 / CBS 2359 / DSM 70799 / NBRC 1267 / NRRL Y-1140 / WM37)	sp|Q5C9Z4|NOM1_HUMAN	RBH_STRICT	Q6CW80	32.483	47	224	32.483	40	220	41609	7	284590	GCA_000002515.1	Q6CW80	Q6CW80_KLULA	KLLA0_B06116g	KLLA0B06116p	15.5	High	2	24-73, 190-212	EEDKRYQFPNVKKVQRNGKRKAPLSRKEQRRQERESKKIKRSGNNIQKTS, RETMAKLKALKEKKRQVNPSGSE	3	0.984	35-65	KKVQRNGKRKAPLSRKEQRRQERESKKIKRS	21	13.5	NULL	34.5	ENSG00000146909	1.31E-61	tr|Q6CW80|Q6CW80_KLULA	Nucleolar protein with MIF4G domain 1	NOM1	Q5C9Z4	5.99E-59	NP_612409.1	NP_612409.1	Nucleoli	NP_001340295.1;NP_612409.1
hpa94	UP000000598	Kluyveromyces lactis (strain ATCC 8585 / CBS 2359 / DSM 70799 / NBRC 1267 / NRRL Y-1140 / WM37)	sp|Q8NI36|WDR36_HUMAN	RBH_STRICT	Q6CWN1	32.441	95	451	32.441	94	430	43516	7	284590	GCA_000002515.1	Q6CWN1	Q6CWN1_KLULA	KLLA0_B02827g	KLLA0B02827p	5	Low	NULL	NULL	NULL	0	NULL	NULL	NULL	13	NULL	NULL	13	ENSG00000134987	3.35E-145	tr|Q6CWN1|Q6CWN1_KLULA	WD repeat domain 36	WDR36	Q8NI36	1.62E-135	NP_644810.2	NP_644810.2	Nucleoli	NP_644810.2
hpa94	UP000000598	Kluyveromyces lactis (strain ATCC 8585 / CBS 2359 / DSM 70799 / NBRC 1267 / NRRL Y-1140 / WM37)	sp|Q96G21|IMP4_HUMAN	RBH_STRICT	Q6CP37	51.379	99	287	50.179	96	277	43468	7	284590	GCA_000002515.1	Q6CP37	Q6CP37_KLULA	KLLA0_E07833g	KLLA0E07833p	2.8	Low	NULL	NULL	NULL	0	NULL	NULL	NULL	9.5	9.5	NULL	19	ENSG00000136718	7.71E-98	tr|Q6CP37|Q6CP37_KLULA	IMP U3 small nucleolar ribonucleoprotein 4	IMP4	Q96G21	1.39E-92	NP_219484.1	NP_219484.1	Nucleoli	NP_001307233.1;NP_001307234.1;NP_001358654.1;NP_001358657.1;NP_219484.1
hpa94	UP000000598	Kluyveromyces lactis (strain ATCC 8585 / CBS 2359 / DSM 70799 / NBRC 1267 / NRRL Y-1140 / WM37)	sp|Q96GQ7|DDX27_HUMAN	RBH_STRICT	Q6CJV1	44.118	61	409	45.77	61	421	40845	7	284590	GCA_000002515.1	Q6CJV1	DRS1_KLULA	DRS1	ATP-dependent RNA helicase DRS1	19.5	High	2	30-62, 689-748	DDEMEKKPVKSSKTKNKSKKKAKQQQGSHLDED, LQVLAKNKKPINSKKRKQQEALAENPRLYKKTQKDRVEYQERQYSKKQAAYGKKGKKGKK	9	0.978	35-52;693-706;734-748	KKPVKSSKTKNKSKKKAK;AKNKKPINSKKRKQ;KKQAAYGKKGKKGKK	22.5	14	NULL	36.5	ENSG00000124228	6.25E-133	sp|Q6CJV1|DRS1_KLULA	DEAD-box helicase 27	DDX27	Q96GQ7	4.16E-136	NP_060365.8	NP_060365.8	Nucleoli	NP_001335116.2;NP_060365.8
hpa94	UP000000598	Kluyveromyces lactis (strain ATCC 8585 / CBS 2359 / DSM 70799 / NBRC 1267 / NRRL Y-1140 / WM37)	sp|Q9BRU9|UTP23_HUMAN	RBH_STRICT	Q6CSH3	29.954	85	82.4	30.263	84	84.3	40884	7	284590	GCA_000002515.1	Q6CSH3	Q6CSH3_KLULA	KLLA0_D01023g	KLLA0D01023p	18.5	High	2	188-213, 238-267	GAENQENKPKKRKGPKEPNPLSMKKK, AGDVSGTSKNKRRRKHKKSNDKPNDSADSI	4	0.974	195-214;246-256	KPKKRKGPKEPNPLSMKKKK;KNKRRRKHKKS	23.5	12.5	NULL	36	ENSG00000147679	2.04E-19	tr|Q6CSH3|Q6CSH3_KLULA	UTP23 small subunit processome component	UTP23	Q9BRU9	1.21E-18	NP_115710.2	NP_115710.2	Nucleoli	NP_115710.2
hpa94	UP000000598	Kluyveromyces lactis (strain ATCC 8585 / CBS 2359 / DSM 70799 / NBRC 1267 / NRRL Y-1140 / WM37)	sp|Q9BSC4|NOL10_HUMAN	RBH_STRICT	Q6CXY5	44.902	79	472	40.56	94	487	39420	7	284590	GCA_000002515.1	Q6CXY5	Q6CXY5_KLULA	KLLA0_A04653g	KLLA0A04653p	20.5	High	3	22-47, 644-671, 676-700	ARSLPDWIAKKRKRSLKNDLEYQNRV, AELTFVPKKAPQKKKKVKFENNSDGDDD, KVDNGRTKPRFDGRRRASKNVFRGM	6	0.866	581-588;650-660	VKRRREAK;PKKAPQKKKKV	19.5	11	NULL	30.5	ENSG00000115761	8.63E-159	tr|Q6CXY5|Q6CXY5_KLULA	Nucleolar protein 10	NOL10	Q9BSC4	4.29E-163	NP_079170.2	NP_079170.2	Nucleoli	NP_001248321.1;NP_001248323.1;NP_079170.2
hpa94	UP000000598	Kluyveromyces lactis (strain ATCC 8585 / CBS 2359 / DSM 70799 / NBRC 1267 / NRRL Y-1140 / WM37)	sp|Q9GZZ1|NAA50_HUMAN	RBH_STRICT	Q6CTV2	30.539	91	74.3	30.539	100	74.3	42899	7	284590	GCA_000002515.1	Q6CTV2	Q6CTV2_KLULA	KLLA0_C09845g	KLLA0C09845p	0	Low	NULL	NULL	NULL	0	NULL	NULL	NULL	NULL	NULL	NULL	0	ENSG00000121579	5.73E-18	tr|Q6CTV2|Q6CTV2_KLULA	N-alpha-acetyltransferase 50, NatE catalytic subunit	NAA50	Q9GZZ1	1.45E-16	NP_079422.1	NP_079422.1	Nucleoli	NP_001295374.1;NP_079422.1
hpa94	UP000000598	Kluyveromyces lactis (strain ATCC 8585 / CBS 2359 / DSM 70799 / NBRC 1267 / NRRL Y-1140 / WM37)	sp|Q9H0S4|DDX47_HUMAN	RBH_STRICT	Q6CT85	54.81	95	468	54.81	92	473	41083	7	284590	GCA_000002515.1	Q6CT85	RRP3_KLULA	RRP3	ATP-dependent rRNA helicase RRP3	14.4	Medium	1	455-482	VMELNRRNKEKQARGKGRRGRMATRDNM	2	0.929	460-476	RRNKEKQARGKGRRGRM	23.5	13	NULL	36.5	ENSG00000213782	1.61E-163	sp|Q6CT85|RRP3_KLULA	DEAD-box helicase 47	DDX47	Q9H0S4	4.92E-164	NP_057439.2	NP_057439.2	Nucleoli	NP_057439.2
hpa94	UP000000598	Kluyveromyces lactis (strain ATCC 8585 / CBS 2359 / DSM 70799 / NBRC 1267 / NRRL Y-1140 / WM37)	sp|Q9H9Y2|RPF1_HUMAN	RBH_STRICT	Q6CJ42	47.811	84	256	46.801	98	243	40737	7	284590	GCA_000002515.1	Q6CJ42	Q6CJ42_KLULA	KLLA0_F21670g	KLLA0F21670p	14.4	Medium	1	28-Feb	AVDELRIKNKQKRQKLFAELKDQHNKE	2	0.717	27-40	KERHSMRRTRAKEE	23.5	13	NULL	36.5	ENSG00000117133	9.72E-85	tr|Q6CJ42|Q6CJ42_KLULA	Ribosome production factor 1 homolog	RPF1	Q9H9Y2	3.68E-78	NP_079341.2	NP_079341.2	Nucleoli	NP_079341.2
hpa94	UP000000598	Kluyveromyces lactis (strain ATCC 8585 / CBS 2359 / DSM 70799 / NBRC 1267 / NRRL Y-1140 / WM37)	sp|Q9NWT1|PK1IP_HUMAN	RBH_STRICT	Q6CP30	27.761	76	133	27.513	91	137	43378	7	284590	GCA_000002515.1	Q6CP30	Q6CP30_KLULA	KLLA0_E07965g	KLLA0E07965p	10.8	Medium	1	359-390	PEELKKIMLGKKAKKSKKKGGNKKRKVEVQLE	4	0.998	364-384	KIMLGKKAKKSKKKGGNKKRK	12.5	12.833	NULL	25.333	ENSG00000111845	4.45E-36	tr|Q6CP30|Q6CP30_KLULA	PAK1 interacting protein 1	PAK1IP1	Q9NWT1	3.69E-36	NP_060376.2	NP_060376.2	Nucleoli	NP_060376.2;XP_005249261.1|XP_054188145.1;XP_011513023.1|XP_054188144.1
hpa94	UP000000599	Debaryomyces hansenii (strain ATCC 36239 / CBS 767 / BCRC 21394 / JCM 1990 / NBRC 0083 / IGC 2968)	sp|O15213|WDR46_HUMAN	RBH_TOLERANT	Q6BWK8	43.522	79	402	44.85	88	400	46180	8	284592	GCA_000006445.2	Q6BWK8	Q6BWK8_DEBHA	DEHA2B10538g	DEHA2B10538p	16.2	High	2	15-45, 467-518	TEKFERGGSKQQRKAKYTKDKKLNAGLKKVD, KGKNSALRSHLRKKKQNVIDQRKLRIEKNLKMEKEARQRRHREFKGIPEEKD	8	0.916	26-36;467-511	QRKAKYTKDKK;KGKNSALRSHLRKKKQNVIDQRKLRIEKNLKMEKEARQRRHREFK	15.5	12	NULL	27.5	ENSG00000227057	6.84E-135	tr|Q6BWK8|Q6BWK8_DEBHA	WD repeat domain 46	WDR46	O15213	2.17E-133	NP_001157739.1	NP_005443.3	Nucleoli	NP_001157739.1;NP_005443.3;XP_054187169.1
hpa94	UP000000599	Debaryomyces hansenii (strain ATCC 36239 / CBS 767 / BCRC 21394 / JCM 1990 / NBRC 0083 / IGC 2968)	sp|O15381|NVL_HUMAN	RBH_TOLERANT	Q6BSS1	50	69	605	49.843	75	617	48957	8	284592	GCA_000006445.2	Q6BSS1	Q6BSS1_DEBHA	DEHA2D06688g	DEHA2D06688p	15.9	High	1	159-193	GDDTEEKKSKKRTKDSSKQSLKRQKSKIDHTPPTS	4	0.871	165-184	KKSKKRTKDSSKQSLKRQKS	23	NULL	NULL	23	ENSG00000143748	0	tr|Q6BSS1|Q6BSS1_DEBHA	Nuclear VCP like	NVL	O15381	0	XP_016856868.1	NP_002524.2	Nucleoli	NP_001230076.1;NP_002524.2;XP_011542498.1;XP_016856867.1;XP_016856868.1;XP_016856869.1;XP_016856873.1;XP_016856874.1;XP_047277574.1;XP_047277577.1;XP_047277582.1;XP_047277587.1;XP_047277591.1;XP_047277593.1
hpa94	UP000000599	Debaryomyces hansenii (strain ATCC 36239 / CBS 767 / BCRC 21394 / JCM 1990 / NBRC 0083 / IGC 2968)	sp|P46087|NOP2_HUMAN	RBH_STRICT	Q6BKK6	61.93	46	510	61.995	61	511	47629	8	284592	GCA_000006445.2	Q6BKK6	Q6BKK6_DEBHA	DEHA2F21054g	DEHA2F21054p	20.5	High	2	15-56, 592-611	FDDFQAKQQKKDSKRKRSNSTSEPSQSIKKTKDEKSKPEISK, IDQTIKRNLKRKGINPNTRK	4	0.809	24-62;602-603	KKDSKRKRSNSTSEPSQSIKKTKDEKSKPEISKAKVSAK;RK	22	NULL	NULL	22	ENSG00000111641	5.29E-173	tr|Q6BKK6|Q6BKK6_DEBHA	NOP2 nucleolar protein	NOP2	P46087	5.32E-172	NP_001245237.1	NP_001245237.1	Nucleoli	NP_001028886.1|NP_006161.2;NP_001245237.1;NP_001245238.1
hpa94	UP000000599	Debaryomyces hansenii (strain ATCC 36239 / CBS 767 / BCRC 21394 / JCM 1990 / NBRC 0083 / IGC 2968)	sp|Q12788|TBL3_HUMAN	RBH_STRICT	Q6BNZ1	32.286	95	444	32.286	98	444	48052	8	284592	GCA_000006445.2	Q6BNZ1	Q6BNZ1_DEBHA	DEHA2E17864g	DEHA2E17864p	3.5	Low	NULL	NULL	NULL	0	NULL	NULL	NULL	9	NULL	NULL	9	ENSG00000183751	4.08E-145	tr|Q6BNZ1|Q6BNZ1_DEBHA	Transducin beta like 3	TBL3	Q12788	8.62E-144	NP_006444.2	NP_006444.2	Nucleoli	NP_006444.2
hpa94	UP000000599	Debaryomyces hansenii (strain ATCC 36239 / CBS 767 / BCRC 21394 / JCM 1990 / NBRC 0083 / IGC 2968)	sp|Q13206|DDX10_HUMAN	RBH_STRICT	Q6BXG0	50.716	55	514	51.702	61	509	48582	8	284592	GCA_000006445.2	Q6BXG0	DBP4_DEBHA	DBP4	ATP-dependent RNA helicase DBP4	25	High	3	1-26, 660-690, 720-740	MGKKQNNRKVVKSQRKSHREKEEETL, IEDKLTAKEKRQEKKRKRKEMEKNMRQESDD, DVPEPKKPKWFDNDKNVNKDE	2	0.968	593-603;667-679	RSAKKALSKKA;KEKRQEKKRKRKE	25	NULL	NULL	25	ENSG00000178105	1.77E-171	sp|Q6BXG0|DBP4_DEBHA	DEAD-box helicase 10	DDX10	Q13206	2.09E-168	NP_004389.2	NP_004389.2	Nucleoli	NP_004389.2
hpa94	UP000000599	Debaryomyces hansenii (strain ATCC 36239 / CBS 767 / BCRC 21394 / JCM 1990 / NBRC 0083 / IGC 2968)	sp|Q15050|RRS1_HUMAN	RBH_STRICT	Q6BLY1	37.234	47	112	37.234	94	112	44938	8	284592	GCA_000006445.2	Q6BLY1	Q6BLY1_DEBHA	DEHA2F09834g	Ribosome biogenesis regulatory protein	12.5	Medium	1	171-199	IDPRTLNRAERKRLVKKNELQHKRNLKNQ	5	0.743	115-125	AARKGIKAKAK	17.5	12	NULL	29.5	ENSG00000179041	6.28E-30	tr|Q6BLY1|Q6BLY1_DEBHA	Ribosome biogenesis regulator 1 homolog	RRS1	Q15050	8.29E-29	NP_055984.1	NP_055984.1	Nucleoli	NP_055984.1
hpa94	UP000000599	Debaryomyces hansenii (strain ATCC 36239 / CBS 767 / BCRC 21394 / JCM 1990 / NBRC 0083 / IGC 2968)	sp|Q15397|PUM3_HUMAN	RBH_STRICT	B5RT75	28.278	58	153	28.061	56	140	45202	8	284592	GCA_000006445.2	B5RT75	B5RT75_DEBHA	DEHA2C05016g	DEHA2C05016p	10.2	Medium	1	486-508	YEELAYKKTSKKPQEQRRAELSS	0	NULL	NULL	NULL	18.5	NULL	11	29.5	ENSG00000080608	1.04E-39	tr|B5RT75|B5RT75_DEBHA	Pumilio RNA binding family member 3	PUM3	Q15397	3.97E-34	NP_055693.4	NP_055693.4	Nucleoli	NP_055693.4
hpa94	UP000000599	Debaryomyces hansenii (strain ATCC 36239 / CBS 767 / BCRC 21394 / JCM 1990 / NBRC 0083 / IGC 2968)	sp|Q5C9Z4|NOM1_HUMAN	RBH_TOLERANT	Q6BKQ3	34.227	53	287	34.269	51	284	48037	8	284592	GCA_000006445.2	Q6BKQ3	Q6BKQ3_DEBHA	DEHA2F20064g	DEHA2F20064p	18.8	High	2	38-88, 233-260	GSRYTKFDHKINDKKRKVKPISRKEKRQQERQLKKQKKSKQLSNKKPATMQ, QLKALKEEKKDKSKKDTKLKKEKEATFV	12	0.995	50-85;220-255;286-291	DKKRKVKPISRKEKRQQERQLKKQKKSKQLSNKKPA;NKSKVNKNKDPIAQLKALKEEKKDKSKKDTKLKKEK;NGKKSK	20	13.333	NULL	33.333	ENSG00000146909	5.03E-84	tr|Q6BKQ3|Q6BKQ3_DEBHA	Nucleolar protein with MIF4G domain 1	NOM1	Q5C9Z4	1.72E-81	NP_001340295.1	NP_612409.1	Nucleoli	NP_001340295.1;NP_612409.1
hpa94	UP000000599	Debaryomyces hansenii (strain ATCC 36239 / CBS 767 / BCRC 21394 / JCM 1990 / NBRC 0083 / IGC 2968)	sp|Q8NI36|WDR36_HUMAN	RBH_STRICT	Q6BS65	31.501	99	453	31.395	98	431	48651	8	284592	GCA_000006445.2	Q6BS65	Q6BS65_DEBHA	DEHA2D11264g	DEHA2D11264p	11.2	Medium	1	753-776	HLDTIRQRNKPKEAPKKAEKAPFF	5	0.677	762-769	KPKEAPKK	10.5	9	NULL	19.5	ENSG00000134987	8.70E-146	tr|Q6BS65|Q6BS65_DEBHA	WD repeat domain 36	WDR36	Q8NI36	8.97E-136	NP_644810.2	NP_644810.2	Nucleoli	NP_644810.2
hpa94	UP000000599	Debaryomyces hansenii (strain ATCC 36239 / CBS 767 / BCRC 21394 / JCM 1990 / NBRC 0083 / IGC 2968)	sp|Q96G21|IMP4_HUMAN	RBH_STRICT	Q6BYD9	46.207	99	265	45.52	96	251	45594	8	284592	GCA_000006445.2	Q6BYD9	IMP4_DEBHA	IMP4	U3 small nucleolar ribonucleoprotein protein IMP4	3.9	Low	NULL	NULL	NULL	0	NULL	NULL	NULL	14.5	10	NULL	24.5	ENSG00000136718	2.20E-89	sp|Q6BYD9|IMP4_DEBHA	IMP U3 small nucleolar ribonucleoprotein 4	IMP4	Q96G21	2.28E-82	NP_219484.1	NP_219484.1	Nucleoli	NP_001307233.1;NP_001307234.1;NP_001358654.1;NP_001358657.1;NP_219484.1
hpa94	UP000000599	Debaryomyces hansenii (strain ATCC 36239 / CBS 767 / BCRC 21394 / JCM 1990 / NBRC 0083 / IGC 2968)	sp|Q96GQ7|DDX27_HUMAN	RBH_STRICT	Q6BTL5	43.696	58	407	39.677	72	398	46669	8	284592	GCA_000006445.2	Q6BTL5	DRS1_DEBHA	DRS1	ATP-dependent RNA helicase DRS1	20.7	High	3	46-80, 698-718, 722-771	DQELKEEEKPKPKPKPKSKKNKKNKDINNDQEKTE, IQSRPRRTWFESEKDKKHQTE, QLTKHGKKVNSHKRKAIEVKKENSSRSYKKTKQDRMSVQKKPKSNGKNKK	6	0.994	53-70;725-771	EKPKPKPKPKSKKNKKNK;KHGKKVNSHKRKAIEVKKENSSRSYKKTKQDRMSVQKKPKSNGKNKK	21.5	12	NULL	33.5	ENSG00000124228	1.99E-131	sp|Q6BTL5|DRS1_DEBHA	DEAD-box helicase 27	DDX27	Q96GQ7	6.23E-127	NP_060365.8	NP_060365.8	Nucleoli	NP_001335116.2;NP_060365.8
hpa94	UP000000599	Debaryomyces hansenii (strain ATCC 36239 / CBS 767 / BCRC 21394 / JCM 1990 / NBRC 0083 / IGC 2968)	sp|Q9BRU9|UTP23_HUMAN	RBH_STRICT	Q6BTQ1	31.873	98	107	32.895	83	106	49569	8	284592	GCA_000006445.2	Q6BTQ1	Q6BTQ1_DEBHA	DEHA2C16786g	DEHA2C16786p	18.4	High	2	194-215, 226-253	EGAPTKKRKGPKEPNPLSMKKK, QDSKDNLEPKTKRRRKHKSSSERTAVSE	4	0.965	197-217;234-243	PTKKRKGPKEPNPLSMKKKKA;PKTKRRRKHK	25	14	NULL	39	ENSG00000147679	1.01E-28	tr|Q6BTQ1|Q6BTQ1_DEBHA	UTP23 small subunit processome component	UTP23	Q9BRU9	6.48E-27	NP_115710.2	NP_115710.2	Nucleoli	NP_115710.2
hpa94	UP000000599	Debaryomyces hansenii (strain ATCC 36239 / CBS 767 / BCRC 21394 / JCM 1990 / NBRC 0083 / IGC 2968)	sp|Q9BSC4|NOL10_HUMAN	RBH_STRICT	Q6BU50	46.388	74	485	46.198	74	475	47571	8	284592	GCA_000006445.2	Q6BU50	Q6BU50_DEBHA	DEHA2C13596g	DEHA2C13596p	18.5	High	3	22-47, 606-628, 635-686	SRSLPDWIAKKRKRALKNDIEYQNRI, SQLSKNNKIQKPKTFNNDSRLRR, ELTFVPHKSEKKPKVRFESDNSEDPESTKNSGRTKQRFDGRRRASKNAFRGM	3	0.616	32-34	KRK	20.5	11.5	NULL	32	ENSG00000115761	6.15E-164	tr|Q6BU50|Q6BU50_DEBHA	Nucleolar protein 10	NOL10	Q9BSC4	1.44E-158	NP_079170.2	NP_079170.2	Nucleoli	NP_001248321.1;NP_001248323.1;NP_079170.2
hpa94	UP000000599	Debaryomyces hansenii (strain ATCC 36239 / CBS 767 / BCRC 21394 / JCM 1990 / NBRC 0083 / IGC 2968)	sp|Q9GZZ1|NAA50_HUMAN	RBH_STRICT	Q6BLB3	32.903	80	83.6	32.903	88	83.6	47534	8	284592	GCA_000006445.2	Q6BLB3	Q6BLB3_DEBHA	DEHA2F14916g	DEHA2F14916p	2.7	Low	NULL	NULL	NULL	0	NULL	NULL	NULL	7	NULL	NULL	7	ENSG00000121579	2.60E-21	tr|Q6BLB3|Q6BLB3_DEBHA	N-alpha-acetyltransferase 50, NatE catalytic subunit	NAA50	Q9GZZ1	5.72E-20	NP_079422.1	NP_079422.1	Nucleoli	NP_001295374.1;NP_079422.1
hpa94	UP000000599	Debaryomyces hansenii (strain ATCC 36239 / CBS 767 / BCRC 21394 / JCM 1990 / NBRC 0083 / IGC 2968)	sp|Q9H0S4|DDX47_HUMAN	RBH_STRICT	Q6BQ61	58.637	90	496	58.637	86	496	48645	8	284592	GCA_000006445.2	Q6BQ61	RRP3_DEBHA	RRP3	ATP-dependent rRNA helicase RRP3	18.8	High	2	6-27, 450-477	DGMINKKSKTHSKKLDARALAE, AEAIRQTKDFHEKRNPKKNRDDRDREER	2	0.622	465-467	PKK	23	NULL	NULL	23	ENSG00000213782	1.21E-174	sp|Q6BQ61|RRP3_DEBHA	DEAD-box helicase 47	DDX47	Q9H0S4	2.72E-173	NP_057439.2	NP_057439.2	Nucleoli	NP_057439.2
hpa94	UP000000599	Debaryomyces hansenii (strain ATCC 36239 / CBS 767 / BCRC 21394 / JCM 1990 / NBRC 0083 / IGC 2968)	sp|Q9H9Y2|RPF1_HUMAN	RBH_STRICT	B5RUU9	46.885	85	259	46.179	98	248	47516	8	284592	GCA_000006445.2	B5RUU9	B5RUU9_DEBHA	DEHA2G17688g	DEHA2G17688p	14.4	Medium	1	2-46	STSEALKNIKNKQKRSKLFADLKQEKIKARHKLRNERAKEERSNP	2	0.919	11-42	KNKQKRSKLFADLKQEKIKARHKLRNERAKEE	23.5	13.5	NULL	37	ENSG00000117133	8.32E-86	tr|B5RUU9|B5RUU9_DEBHA	Ribosome production factor 1 homolog	RPF1	Q9H9Y2	2.72E-80	NP_079341.2	NP_079341.2	Nucleoli	NP_079341.2
hpa94	UP000000599	Debaryomyces hansenii (strain ATCC 36239 / CBS 767 / BCRC 21394 / JCM 1990 / NBRC 0083 / IGC 2968)	sp|Q9NWT1|PK1IP_HUMAN	RBH_STRICT	Q6BUY1	29.143	76	151	28.079	83	152	47875	8	284592	GCA_000006445.2	Q6BUY1	Q6BUY1_DEBHA	DEHA2C07040g	DEHA2C07040p	14.8	Medium	1	449-476	GEEIKKVMLKGKKKGKKNKKTKVSVTLE	7	0.988	454-470	KVMLKGKKKGKKNKKTK	19	NULL	NULL	19	ENSG00000111845	4.79E-42	tr|Q6BUY1|Q6BUY1_DEBHA	PAK1 interacting protein 1	PAK1IP1	Q9NWT1	1.13E-40	NP_060376.2	NP_060376.2	Nucleoli	NP_060376.2;XP_005249261.1|XP_054188145.1;XP_011513023.1|XP_054188144.1
hpa94	UP000000689	Naumovozyma dairenensis (strain ATCC 10597 / BCRC 20456 / CBS 421 / NBRC 0211 / NRRL Y-12639)	sp|O15213|WDR46_HUMAN	RBH_TOLERANT	G0W3S8	40.447	77	377	41.004	85	377	50191	9	1071378	GCA_000227115.2	G0W3S8	G0W3S8_NAUDC	NDAI0A03090	WD_REPEATS_REGION domain-containing protein	16.2	High	2	1-54, 494-540	MTPSTNNRKAKRAPKQRENQSKFERPGGNNEKKLNYKQIKDKKLKAGLKKIDDE, GKNSGLRSFLRKKKQNVIDERKLRVQKQLEKEKSSRQRNSKIRSGEI	8	0.901	8-49;500-528	RKAKRAPKQRENQSKFERPGGNNEKKLNYKQIKDKKLKAGLK;RSFLRKKKQNVIDERKLRVQKQLEKEKSS	21	12.333	12.833	46.166	ENSG00000227057	9.62E-125	tr|G0W3S8|G0W3S8_NAUDC	WD repeat domain 46	WDR46	O15213	4.82E-124	NP_001157739.1	NP_005443.3	Nucleoli	NP_001157739.1;NP_005443.3;XP_054187169.1
hpa94	UP000000689	Naumovozyma dairenensis (strain ATCC 10597 / BCRC 20456 / CBS 421 / NBRC 0211 / NRRL Y-12639)	sp|O15381|NVL_HUMAN	RBH_STRICT	G0WAJ1	50.235	69	616	50.235	74	617	52935	9	1071378	GCA_000227115.2	G0WAJ1	G0WAJ1_NAUDC	NDAI0D04890	Uncharacterized protein	18.8	High	2	24-52, 186-223	YRLLDEKTQDKKRYLKKKQQSQDNDDADN, DTENNKKVSTKKRSKDPTSKISKRQKVKPNRTPPTSNL	2	0.872	192-215	KVSTKKRSKDPTSKISKRQKVKPN	23	NULL	NULL	23	ENSG00000143748	0	tr|G0WAJ1|G0WAJ1_NAUDC	Nuclear VCP like	NVL	O15381	0	NP_002524.2	NP_002524.2	Nucleoli	NP_001230076.1;NP_002524.2;XP_011542498.1;XP_016856867.1;XP_016856868.1;XP_016856869.1;XP_016856873.1;XP_016856874.1;XP_047277574.1;XP_047277577.1;XP_047277582.1;XP_047277587.1;XP_047277591.1;XP_047277593.1
hpa94	UP000000689	Naumovozyma dairenensis (strain ATCC 10597 / BCRC 20456 / CBS 421 / NBRC 0211 / NRRL Y-12639)	sp|P46087|NOP2_HUMAN	RBH_STRICT	G0W9F7	62.703	45	508	62.703	59	509	52321	9	1071378	GCA_000227115.2	G0W9F7	G0W9F7_NAUDC	NDAI0D01050	SAM_MT_RSMB_NOP domain-containing protein	20	High	2	16-75, 599-619	LDEFQAKKDRKLKRSNDKDSERKSKKPKFDDKKDVKPKSEKKSKNKKKRSVEDEEEQQQK, KYINKSKKVNLLKKGMNPKGT	1	0.997	21-64	AKKDRKLKRSNDKDSERKSKKPKFDDKKDVKPKSEKKSKNKKKR	25	NULL	NULL	25	ENSG00000111641	4.87E-172	tr|G0W9F7|G0W9F7_NAUDC	NOP2 nucleolar protein	NOP2	P46087	2.53E-171	NP_001245237.1	NP_001245237.1	Nucleoli	NP_001028886.1|NP_006161.2;NP_001245237.1;NP_001245238.1
hpa94	UP000000689	Naumovozyma dairenensis (strain ATCC 10597 / BCRC 20456 / CBS 421 / NBRC 0211 / NRRL Y-12639)	sp|Q12788|TBL3_HUMAN	RBH_STRICT	G0WBP1	28.722	96	355	28.722	98	363	51335	9	1071378	GCA_000227115.2	G0WBP1	G0WBP1_NAUDC	NDAI0E03440	Uncharacterized protein	4.6	Low	NULL	NULL	NULL	0	NULL	NULL	NULL	16	11	NULL	27	ENSG00000183751	1.85E-110	tr|G0WBP1|G0WBP1_NAUDC	Transducin beta like 3	TBL3	Q12788	4.32E-112	NP_006444.2	NP_006444.2	Nucleoli	NP_006444.2
hpa94	UP000000689	Naumovozyma dairenensis (strain ATCC 10597 / BCRC 20456 / CBS 421 / NBRC 0211 / NRRL Y-12639)	sp|Q13206|DDX10_HUMAN	RBH_STRICT	G0W7Y1	50.83	54	513	51.173	61	511	52615	9	1071378	GCA_000227115.2	G0W7Y1	G0W7Y1_NAUDC	NDAI0C02320	Uncharacterized protein	18.4	High	2	1-25, 658-685	MAKKQRLTTSQRKDLRKKEDEYLEN, TGDKQVAKEKRQEKKRKRLELMRREMEM	4	0.9	408-429;665-675	RLASKKIKLGKLTIKQAKKKSI;KEKRQEKKRKR	24.5	13.5	NULL	38	ENSG00000178105	3.70E-171	tr|G0W7Y1|G0W7Y1_NAUDC	DEAD-box helicase 10	DDX10	Q13206	2.73E-169	NP_004389.2	NP_004389.2	Nucleoli	NP_004389.2
hpa94	UP000000689	Naumovozyma dairenensis (strain ATCC 10597 / BCRC 20456 / CBS 421 / NBRC 0211 / NRRL Y-12639)	sp|Q15050|RRS1_HUMAN	RBH_STRICT	G0WAW6	37.436	48	117	37.436	95	117	53032	9	1071378	GCA_000227115.2	G0WAW6	G0WAW6_NAUDC	NDAI0E00700	Ribosome biogenesis regulatory protein	15	High	1	174-203	IDPRTLNRAERKRLIKKNEKQQKRNLKNAH	4	0.872	182-200	AERKRLIKKNEKQQKRNLK	19	NULL	NULL	19	ENSG00000179041	7.03E-32	tr|G0WAW6|G0WAW6_NAUDC	Ribosome biogenesis regulator 1 homolog	RRS1	Q15050	7.95E-31	NP_055984.1	NP_055984.1	Nucleoli	NP_055984.1
hpa94	UP000000689	Naumovozyma dairenensis (strain ATCC 10597 / BCRC 20456 / CBS 421 / NBRC 0211 / NRRL Y-12639)	sp|Q15397|PUM3_HUMAN	RBH_STRICT	G0W4X6	27.116	85	171	27.172	78	164	54394	9	1071378	GCA_000227115.2	G0W4X6	G0W4X6_NAUDC	NDAI0A07100	PUM-HD domain-containing protein	12.9	Medium	1	1-34	MAPTTTKKFNNKSNNNKKRSSPSNEKSINKKAKI	0	NULL	NULL	NULL	21	NULL	NULL	21	ENSG00000080608	8.47E-46	tr|G0W4X6|G0W4X6_NAUDC	Pumilio RNA binding family member 3	PUM3	Q15397	3.85E-42	NP_055693.4	NP_055693.4	Nucleoli	NP_055693.4
hpa94	UP000000689	Naumovozyma dairenensis (strain ATCC 10597 / BCRC 20456 / CBS 421 / NBRC 0211 / NRRL Y-12639)	sp|Q5C9Z4|NOM1_HUMAN	RBH_STRICT	G0WGX6	30.032	65	225	32.579	43	224	53366	9	1071378	GCA_000227115.2	G0WGX6	G0WGX6_NAUDC	NDAI0J01620	MI domain-containing protein	22.5	High	7	24-70, 83-114, 179-205, 222-246, 269-289, 384-407, 916-941	SKDERFQSIGKKKRNAGKQLSRKEKRKQLRAEKKHKHISSHNQTKEE, MADTKSSKHYDNNKEPKQKKAKTSNAKTITTK, TMAKLKALKESKNKKKNTKTVTKTVTF, TMAELKRKKAAKKERKSNRHYEEEA, YAKKLGLKSTKKKIRARDEFD, SSDTETKSLKKKKKAKENPYVAPA, LSIAKKSENKEKNKIDGKRKFNYKDT	15	0.996	33-60;190-193;227-238;278-281;392-399	GKKKRNAGKQLSRKEKRKQLRAEKKHKH;KNKK;KRKKAAKKERKS;TKKK;LKKKKKAK	22	14	NULL	36	ENSG00000146909	5.06E-62	tr|G0WGX6|G0WGX6_NAUDC	Nucleolar protein with MIF4G domain 1	NOM1	Q5C9Z4	1.85E-60	NP_612409.1	NP_612409.1	Nucleoli	NP_001340295.1;NP_612409.1
hpa94	UP000000689	Naumovozyma dairenensis (strain ATCC 10597 / BCRC 20456 / CBS 421 / NBRC 0211 / NRRL Y-12639)	sp|Q8NI36|WDR36_HUMAN	RBH_STRICT	G0WH55	32.669	95	464	32.776	93	444	52271	9	1071378	GCA_000227115.2	G0WH55	G0WH55_NAUDC	NDAI0J02410	WD_REPEATS_REGION domain-containing protein	9	Low	1	234-253	MFNMKKGKKIRTIKMPNLKI	0	NULL	NULL	NULL	12	NULL	NULL	12	ENSG00000134987	7.78E-150	tr|G0WH55|G0WH55_NAUDC	WD repeat domain 36	WDR36	Q8NI36	5.18E-141	NP_644810.2	NP_644810.2	Nucleoli	NP_644810.2
hpa94	UP000000689	Naumovozyma dairenensis (strain ATCC 10597 / BCRC 20456 / CBS 421 / NBRC 0211 / NRRL Y-12639)	sp|Q96G21|IMP4_HUMAN	RBH_TOLERANT	G0WCQ0	51.02	99	283	50.178	96	269	54444	9	1071378	GCA_000227115.2	G0WCQ0	G0WCQ0_NAUDC	NDAI0F02430	Brix domain-containing protein	4.9	Low	NULL	NULL	NULL	0	NULL	NULL	NULL	18.5	11.5	NULL	30	ENSG00000136718	2.91E-96	tr|G0WCQ0|G0WCQ0_NAUDC	IMP U3 small nucleolar ribonucleoprotein 4	IMP4	Q96G21	2.48E-89	NP_001307233.1	NP_219484.1	Nucleoli	NP_001307233.1;NP_001307234.1;NP_001358654.1;NP_001358657.1;NP_219484.1
hpa94	UP000000689	Naumovozyma dairenensis (strain ATCC 10597 / BCRC 20456 / CBS 421 / NBRC 0211 / NRRL Y-12639)	sp|Q96GQ7|DDX27_HUMAN	RBH_STRICT	G0W7Z8	44.204	64	426	42.617	69	427	49912	9	1071378	GCA_000227115.2	G0W7Z8	G0W7Z8_NAUDC	NDAI0C02490	Uncharacterized protein	24	High	2	31-65, 710-771	ESQIEVKSKKSIQKKNKKNIKKKQEKADSNNDNAN, GVLAKNKKEVNSKKRKRQEAMEDAPSNRMYKKTQKDRVDDQERTFRKQKKSDGKKKFKKGKK	3	0.996	37-55;712-727;754-771	KSKKSIQKKNKKNIKKKQE;LAKNKKEVNSKKRKRQ;FRKQKKSDGKKKFKKGKK	26	NULL	NULL	26	ENSG00000124228	1.03E-138	tr|G0W7Z8|G0W7Z8_NAUDC	DEAD-box helicase 27	DDX27	Q96GQ7	8.09E-138	NP_060365.8	NP_060365.8	Nucleoli	NP_001335116.2;NP_060365.8
hpa94	UP000000689	Naumovozyma dairenensis (strain ATCC 10597 / BCRC 20456 / CBS 421 / NBRC 0211 / NRRL Y-12639)	sp|Q9BRU9|UTP23_HUMAN	RBH_STRICT	G0WG83	29.614	87	78.6	29.614	82	78.6	50865	9	1071378	GCA_000227115.2	G0WG83	G0WG83_NAUDC	NDAI0I02250	Uncharacterized protein	20.7	High	3	78-100, 190-214, 233-263	IELARRFERRRCNHNPKEPKTAI, EKESTDQQKKKRKIGPKGPNPLSMK, HNDANIDDSKKKRRRKHKSKTGTEIENKDKD	6	0.983	198-217;242-252	KKKRKIGPKGPNPLSMKKKK;KKKRRRKHKSK	21.5	11.5	NULL	33	ENSG00000147679	7.74E-18	tr|G0WG83|G0WG83_NAUDC	UTP23 small subunit processome component	UTP23	Q9BRU9	1.62E-16	NP_115710.2	NP_115710.2	Nucleoli	NP_115710.2
hpa94	UP000000689	Naumovozyma dairenensis (strain ATCC 10597 / BCRC 20456 / CBS 421 / NBRC 0211 / NRRL Y-12639)	sp|Q9BSC4|NOL10_HUMAN	RBH_STRICT	G0WA81	45.586	79	466	46.097	74	473	53318	9	1071378	GCA_000227115.2	G0WA81	G0WA81_NAUDC	NDAI0D03780	WD_REPEATS_REGION domain-containing protein	25.5	High	4	22-47, 565-604, 649-677, 679-707	ARSLPDWIAKKRKRSLKNDLEYQNRV, GERKTNKPSEKDKKTIQKQLKSIERRKKAKQESDKFINEM, EAELTFVPKKTKKPKKVKKQNGSGSDDDE, DDENKRDNGRTKQRYDSRRRASKNVFRGM	6	0.941	429-455;569-594;656-667	REIRRRIEKERESRIRTSGAVVKPKIK;TNKPSEKDKKTIQKQLKSIERRKKAK;PKKTKKPKKVKK	22	NULL	NULL	22	ENSG00000115761	4.49E-156	tr|G0WA81|G0WA81_NAUDC	Nucleolar protein 10	NOL10	Q9BSC4	1.63E-157	NP_079170.2	NP_079170.2	Nucleoli	NP_001248321.1;NP_001248323.1;NP_079170.2
hpa94	UP000000689	Naumovozyma dairenensis (strain ATCC 10597 / BCRC 20456 / CBS 421 / NBRC 0211 / NRRL Y-12639)	sp|Q9GZZ1|NAA50_HUMAN	RBH_STRICT	G0WHQ4	29.032	83	61.2	29.032	91	61.2	55075	9	1071378	GCA_000227115.2	G0WHQ4	G0WHQ4_NAUDC	NDAI0K01240	N-acetyltransferase domain-containing protein	0	Low	NULL	NULL	NULL	0	NULL	NULL	NULL	NULL	NULL	NULL	0	ENSG00000121579	7.04E-13	tr|G0WHQ4|G0WHQ4_NAUDC	N-alpha-acetyltransferase 50, NatE catalytic subunit	NAA50	Q9GZZ1	1.59E-11	NP_079422.1	NP_079422.1	Nucleoli	NP_001295374.1;NP_079422.1
hpa94	UP000000689	Naumovozyma dairenensis (strain ATCC 10597 / BCRC 20456 / CBS 421 / NBRC 0211 / NRRL Y-12639)	sp|Q9H0S4|DDX47_HUMAN	RBH_STRICT	G0W8H4	56.219	88	462	56.511	81	464	53209	9	1071378	GCA_000227115.2	G0W8H4	G0W8H4_NAUDC	NDAI0C04250	Uncharacterized protein	18.3	High	3	1-20, 53-75, 473-503	MSGKVDKKVQKKSSNNELTS, QDENAKTNKRSHKSKQEEEDEDE, MELNRRNKEKVARGRGGRRGRMQSRQNMDRG	3	0.899	477-493	RRNKEKVARGRGGRRGR	19.5	NULL	12.5	32	ENSG00000213782	9.33E-161	tr|G0W8H4|G0W8H4_NAUDC	DEAD-box helicase 47	DDX47	Q9H0S4	4.04E-160	NP_057439.2	NP_057439.2	Nucleoli	NP_057439.2
hpa94	UP000000689	Naumovozyma dairenensis (strain ATCC 10597 / BCRC 20456 / CBS 421 / NBRC 0211 / NRRL Y-12639)	sp|Q9H9Y2|RPF1_HUMAN	RBH_STRICT	G0W7T0	47.492	84	256	46.823	98	243	51818	9	1071378	GCA_000227115.2	G0W7T0	G0W7T0_NAUDC	NDAI0C01800	Brix domain-containing protein	14.4	Medium	1	18-46	FAELKDQKNKERHTMRRQRAKEERENPEL	2	0.755	27-49	KERHTMRRQRAKEERENPELKEK	23.5	13	NULL	36.5	ENSG00000117133	9.50E-85	tr|G0W7T0|G0W7T0_NAUDC	Ribosome production factor 1 homolog	RPF1	Q9H9Y2	2.24E-78	NP_079341.2	NP_079341.2	Nucleoli	NP_079341.2
hpa94	UP000000689	Naumovozyma dairenensis (strain ATCC 10597 / BCRC 20456 / CBS 421 / NBRC 0211 / NRRL Y-12639)	sp|Q9NW13|RBM28_HUMAN	RBH_STRICT	G0WBK4	35.938	61	123	28.097	83	186	52427	9	1071378	GCA_000227115.2	G0WBK4	G0WBK4_NAUDC	NDAI0E03070	Uncharacterized protein	18.5	High	1	20-Jan	MSERKERHRAAKNGDYKQND	6	0.978	292-297;662-665;687-701	PRKGKN;KAKK;KRLIGIKRKRRQGKK	25.5	13.5	NULL	39	ENSG00000106344	8.84E-30	tr|G0WBK4|G0WBK4_NAUDC	RNA binding motif protein 28	RBM28	Q9NW13	2.66E-49	NP_060547.2	NP_060547.2	Nucleoli	NP_060547.2
hpa94	UP000000689	Naumovozyma dairenensis (strain ATCC 10597 / BCRC 20456 / CBS 421 / NBRC 0211 / NRRL Y-12639)	sp|Q9NWT1|PK1IP_HUMAN	RBH_STRICT	G0W7B7	29.762	75	138	30.411	90	143	52909	9	1071378	GCA_000227115.2	G0W7B7	G0W7B7_NAUDC	NDAI0C00170	Uncharacterized protein	12.1	Medium	1	368-401	TEELKKVMFGKKNNKKSKKAKKNQNKKKVDVQLE	4	0.99	377-395	GKKNNKKSKKAKKNQNKKK	14.5	10	NULL	24.5	ENSG00000111845	1.32E-37	tr|G0W7B7|G0W7B7_NAUDC	PAK1 interacting protein 1	PAK1IP1	Q9NWT1	4.70E-38	NP_060376.2	NP_060376.2	Nucleoli	NP_060376.2;XP_005249261.1|XP_054188145.1;XP_011513023.1|XP_054188144.1
hpa94	UP000000689	Naumovozyma dairenensis (strain ATCC 10597 / BCRC 20456 / CBS 421 / NBRC 0211 / NRRL Y-12639)	sp|Q9NZM5|NOP53_HUMAN	RBH_STRICT	G0WBD1	27.757	53	64.7	27.757	55	65.5	51239	9	1071378	GCA_000227115.2	G0WBD1	G0WBD1_NAUDC	NDAI0E02340	Ribosome biogenesis protein NOP53	23.4	High	4	2-34, 67-92, 304-333, 422-450	APVSAKERPSQYKQSSRKGKKAWRKNIDLTDIE, GDNVLKNKLIKRKQIKKNLKSKEILD, NTPVQNKKKTKYQRNKAKRHEEKMKLQQEL, GKIESRVPVKRGRRYKQKITEKWTHKDFK	10	0.837	18-25;76-85;310-327;371-376;430-439	RKGKKAWR;IKRKQIKKNL;KKKTKYQRNKAKRHEEKM;KIKKTK;VKRGRRYKQK	23.5	13.5	NULL	37	ENSG00000105373	9.64E-12	tr|G0WBD1|G0WBD1_NAUDC	NOP53 ribosome biogenesis factor	NOP53	Q9NZM5	1.18E-10	NP_056525.2	NP_056525.2	Nucleoli	NP_056525.2
hpa94	UP000000707	Candida tenuis (strain ATCC 10573 / BCRC 21748 / CBS 615 / JCM 9827 / NBRC 10315 / NRRL Y-1498 / VKM Y-70)	sp|O15213|WDR46_HUMAN	RBH_TOLERANT	G3BCW4	40.204	79	360	41.685	86	358	60186	10	590646	GCA_000223465.1	G3BCW4	G3BCW4_CANTC	CANTEDRAFT_99717	BING4CT-domain-containing protein	15.9	High	2	11-42, 458-509	RSDTSKYERGDPKHNRKKLYSRDKKLNAGIKK, RPDVKGKNSALRRHLRKKTQNVIDQRKLRIERNLQLEKESRKRQHNDRIGVE	10	0.708	23-35;469-474	KHNRKKLYSRDKK;RRHLRK	14.5	11.5	NULL	26	ENSG00000227057	1.00E-118	tr|G3BCW4|G3BCW4_CANTC	WD repeat domain 46	WDR46	O15213	2.77E-117	NP_001157739.1	NP_005443.3	Nucleoli	NP_001157739.1;NP_005443.3;XP_054187169.1
hpa94	UP000000707	Candida tenuis (strain ATCC 10573 / BCRC 21748 / CBS 615 / JCM 9827 / NBRC 10315 / NRRL Y-1498 / VKM Y-70)	sp|O15381|NVL_HUMAN	RBH_TOLERANT	G3B9L3	49.456	71	607	44.706	90	617	58376	10	590646	GCA_000223465.1	G3B9L3	G3B9L3_CANTC	CANTEDRAFT_107330	Uncharacterized protein	16.8	High	1	154-193	KKNDEEKKSDEEKKRKRKESSTKVSHKKKKIDHTPPDINL	2	0.987	160-183	KKSDEEKKRKRKESSTKVSHKKKK	22	NULL	NULL	22	ENSG00000143748	0	tr|G3B9L3|G3B9L3_CANTC	Nuclear VCP like	NVL	O15381	0	NP_001230076.1	NP_002524.2	Nucleoli	NP_001230076.1;NP_002524.2;XP_011542498.1;XP_016856867.1;XP_016856868.1;XP_016856869.1;XP_016856873.1;XP_016856874.1;XP_047277574.1;XP_047277577.1;XP_047277582.1;XP_047277587.1;XP_047277591.1;XP_047277593.1
hpa94	UP000000707	Candida tenuis (strain ATCC 10573 / BCRC 21748 / CBS 615 / JCM 9827 / NBRC 10315 / NRRL Y-1498 / VKM Y-70)	sp|Q12788|TBL3_HUMAN	RBH_STRICT	G3BCL6	28.954	95	382	28.954	98	382	57885	10	590646	GCA_000223465.1	G3BCL6	G3BCL6_CANTC	CANTEDRAFT_99696	WD40 repeat-like protein	4.1	Low	NULL	NULL	NULL	0	NULL	NULL	NULL	16.5	13	NULL	29.5	ENSG00000183751	2.03E-121	tr|G3BCL6|G3BCL6_CANTC	Transducin beta like 3	TBL3	Q12788	5.10E-120	NP_006444.2	NP_006444.2	Nucleoli	NP_006444.2
hpa94	UP000000707	Candida tenuis (strain ATCC 10573 / BCRC 21748 / CBS 615 / JCM 9827 / NBRC 10315 / NRRL Y-1498 / VKM Y-70)	sp|Q13206|DDX10_HUMAN	RBH_STRICT	G3B0H9	52.009	51	496	52.009	59	496	59120	10	590646	GCA_000223465.1	G3B0H9	G3B0H9_CANTC	CANTEDRAFT_129665	Uncharacterized protein	26.2	High	3	1-23, 660-689, 718-739	MVKKAKGKFSKEARISQRKREAE, VQDKLTAREKRDEKKRRRKEIERRAREEGY, AEEPQAKKPKWFQTNDKRDETD	6	0.981	4-15;487-503;667-685	KAKGKFSKEARI;KIKIKGGASSKEKKNES;REKRDEKKRRRKEIERRAR	24	NULL	NULL	24	ENSG00000178105	1.11E-164	tr|G3B0H9|G3B0H9_CANTC	DEAD-box helicase 10	DDX10	Q13206	3.47E-163	NP_004389.2	NP_004389.2	Nucleoli	NP_004389.2
hpa94	UP000000707	Candida tenuis (strain ATCC 10573 / BCRC 21748 / CBS 615 / JCM 9827 / NBRC 10315 / NRRL Y-1498 / VKM Y-70)	sp|Q15050|RRS1_HUMAN	RBH_STRICT	G3B1G1	40	47	117	40	94	117	58844	10	590646	GCA_000223465.1	G3B1G1	G3B1G1_CANTC	CANTEDRAFT_113709	Ribosome biogenesis regulatory protein	16	High	1	174-201	IDPRSLHRAERKRLVKKNELQHKRNLRG	8	0.858	105-128;181-198	IPKDKPLTKWQKFAVKKGIKPKAR;RAERKRLVKKNELQHKRN	15	NULL	NULL	15	ENSG00000179041	3.21E-32	tr|G3B1G1|G3B1G1_CANTC	Ribosome biogenesis regulator 1 homolog	RRS1	Q15050	5.35E-31	NP_055984.1	NP_055984.1	Nucleoli	NP_055984.1
hpa94	UP000000707	Candida tenuis (strain ATCC 10573 / BCRC 21748 / CBS 615 / JCM 9827 / NBRC 10315 / NRRL Y-1498 / VKM Y-70)	sp|Q15397|PUM3_HUMAN	RBH_STRICT	G3B4P2	26.933	59	134	27.182	59	122	59949	10	590646	GCA_000223465.1	G3B4P2	G3B4P2_CANTC	CANTEDRAFT_105299	PUM-HD domain-containing protein	16.8	High	2	463-485, 639-670	YEELAYKKTSKKPQEQRRAELVE, ETSKETEKLKELKKHLKKIKKQLADDKGNKGA	6	0.833	111-118;648-659	AERKLKRK;KELKKHLKKIKK	25	13.333	13.833	52.166	ENSG00000080608	9.48E-34	tr|G3B4P2|G3B4P2_CANTC	Pumilio RNA binding family member 3	PUM3	Q15397	3.07E-28	NP_055693.4	NP_055693.4	Nucleoli	NP_055693.4
hpa94	UP000000707	Candida tenuis (strain ATCC 10573 / BCRC 21748 / CBS 615 / JCM 9827 / NBRC 10315 / NRRL Y-1498 / VKM Y-70)	sp|Q15435|PP1R7_HUMAN	RBH_STRICT	G3AXY7	43.574	86	223	44.966	79	222	57215	10	590646	GCA_000223465.1	G3AXY7	G3AXY7_CANTC	CANTEDRAFT_112589	L domain-like protein	6.4	Low	NULL	NULL	NULL	0	NULL	NULL	NULL	24.5	14	NULL	38.5	ENSG00000115685	1.09E-70	tr|G3AXY7|G3AXY7_CANTC	Protein phosphatase 1 regulatory subunit 7	PPP1R7	Q15435	8.08E-69	NP_002703.1	NP_002703.1	Nucleoli	NP_001269339.1;NP_001269341.1;NP_002703.1
hpa94	UP000000707	Candida tenuis (strain ATCC 10573 / BCRC 21748 / CBS 615 / JCM 9827 / NBRC 10315 / NRRL Y-1498 / VKM Y-70)	sp|Q8NI36|WDR36_HUMAN	RBH_STRICT	G3AWS7	32.862	96	429	32.862	94	424	57113	10	590646	GCA_000223465.1	G3AWS7	G3AWS7_CANTC	CANTEDRAFT_100653	WD_REPEATS_REGION domain-containing protein	13.2	Medium	1	752-776	HLDVIKQRSKPKEAPKKPKNAPFFL	6	0.81	759-770	RSKPKEAPKKPK	14	NULL	NULL	14	ENSG00000134987	2.07E-136	tr|G3AWS7|G3AWS7_CANTC	WD repeat domain 36	WDR36	Q8NI36	3.65E-133	NP_644810.2	NP_644810.2	Nucleoli	NP_644810.2
hpa94	UP000000707	Candida tenuis (strain ATCC 10573 / BCRC 21748 / CBS 615 / JCM 9827 / NBRC 10315 / NRRL Y-1498 / VKM Y-70)	sp|Q96B02|UBE2W_HUMAN	RBH_TOLERANT	G3B0V0	38.667	97	107	38.816	97	108	55430	10	590646	GCA_000223465.1	G3B0V0	G3B0V0_CANTC	CANTEDRAFT_97645	UBC-like protein	2	Low	NULL	NULL	NULL	0	NULL	NULL	NULL	6.5	6	NULL	12.5	ENSG00000104343	3.09E-31	tr|G3B0V0|G3B0V0_CANTC	Ubiquitin conjugating enzyme E2 W	UBE2W	Q96B02	3.04E-30	NP_001001481.3	NP_060769.5	Nucleoli	NP_001001481.3;NP_001257944.2;NP_060769.5
hpa94	UP000000707	Candida tenuis (strain ATCC 10573 / BCRC 21748 / CBS 615 / JCM 9827 / NBRC 10315 / NRRL Y-1498 / VKM Y-70)	sp|Q96G21|IMP4_HUMAN	RBH_TOLERANT	G3BFI3	44.828	99	267	44.404	96	256	58402	10	590646	GCA_000223465.1	G3BFI3	G3BFI3_CANTC	CANTEDRAFT_116753	Brix-domain-containing protein	4.3	Low	NULL	NULL	NULL	0	NULL	NULL	NULL	15.5	10	NULL	25.5	ENSG00000136718	4.67E-90	tr|G3BFI3|G3BFI3_CANTC	IMP U3 small nucleolar ribonucleoprotein 4	IMP4	Q96G21	1.62E-84	NP_001307233.1	NP_219484.1	Nucleoli	NP_001307233.1;NP_001307234.1;NP_001358654.1;NP_001358657.1;NP_219484.1
hpa94	UP000000707	Candida tenuis (strain ATCC 10573 / BCRC 21748 / CBS 615 / JCM 9827 / NBRC 10315 / NRRL Y-1498 / VKM Y-70)	sp|Q9BRU9|UTP23_HUMAN	RBH_STRICT	G3AXV7	26.786	67	76.6	29.091	84	90.1	59917	10	590646	GCA_000223465.1	G3AXV7	G3AXV7_CANTC	CANTEDRAFT_112567	Uncharacterized protein	12.9	Medium	2	1-20, 187-246	MRQKRAKSYKKQMNVYVHAF, EENKSVKPVVKKKKGPKGPNPLSVKKKKSKEDEKVSEKVTKTRRKRKHTRKEEKSGDGEE	4	0.997	193-239	KPVVKKKKGPKGPNPLSVKKKKSKEDEKVSEKVTKTRRKRKHTRKEE	14	7.833	13.833	35.666	ENSG00000147679	2.29E-17	tr|G3AXV7|G3AXV7_CANTC	UTP23 small subunit processome component	UTP23	Q9BRU9	7.46E-21	NP_115710.2	NP_115710.2	Nucleoli	NP_115710.2
hpa94	UP000000707	Candida tenuis (strain ATCC 10573 / BCRC 21748 / CBS 615 / JCM 9827 / NBRC 10315 / NRRL Y-1498 / VKM Y-70)	sp|Q9BSC4|NOL10_HUMAN	RBH_STRICT	G3BA18	45.747	75	481	45.747	74	471	60577	10	590646	GCA_000223465.1	G3BA18	G3BA18_CANTC	CANTEDRAFT_107566	WD_REPEATS_REGION domain-containing protein	20.9	High	4	22-47, 557-586, 639-663, 667-693	SRSLPDWIAKKRKRQLKHDSEYQSRI, ETTKQRQEKVKKEMERLRRKQDAKKQEEKF, FTFNPGNKKSDRRVKFNREKSDDDI, TKAQLKGRTKQRYSGRRSASRNQFRGM	6	0.703	567-577	KKEMERLRRKQ	22	NULL	NULL	22	ENSG00000115761	1.72E-162	tr|G3BA18|G3BA18_CANTC	Nucleolar protein 10	NOL10	Q9BSC4	4.62E-157	NP_079170.2	NP_079170.2	Nucleoli	NP_001248321.1;NP_001248323.1;NP_079170.2
hpa94	UP000000707	Candida tenuis (strain ATCC 10573 / BCRC 21748 / CBS 615 / JCM 9827 / NBRC 10315 / NRRL Y-1498 / VKM Y-70)	sp|Q9GZZ1|NAA50_HUMAN	RBH_STRICT	G3B3L9	32.941	89	95.1	32.941	98	95.1	59240	10	590646	GCA_000223465.1	G3B3L9	G3B3L9_CANTC	CANTEDRAFT_104624	N-acetyltransferase domain-containing protein	1.4	Low	NULL	NULL	NULL	0	NULL	NULL	NULL	4.5	8	NULL	12.5	ENSG00000121579	7.61E-26	tr|G3B3L9|G3B3L9_CANTC	N-alpha-acetyltransferase 50, NatE catalytic subunit	NAA50	Q9GZZ1	2.04E-24	NP_079422.1	NP_079422.1	Nucleoli	NP_001295374.1;NP_079422.1
hpa94	UP000000707	Candida tenuis (strain ATCC 10573 / BCRC 21748 / CBS 615 / JCM 9827 / NBRC 10315 / NRRL Y-1498 / VKM Y-70)	sp|Q9H0S4|DDX47_HUMAN	RBH_STRICT	G3AZA4	56.057	91	482	56.057	86	482	58823	10	590646	GCA_000223465.1	G3AZA4	G3AZA4_CANTC	CANTEDRAFT_129471	ATP-dependent rRNA helicase RRP3	7.5	Low	1	461-485	IRQMKDIHERRGNRNHRDNHDREER	0	NULL	NULL	NULL	8.5	8	NULL	16.5	ENSG00000213782	4.67E-169	tr|G3AZA4|G3AZA4_CANTC	DEAD-box helicase 47	DDX47	Q9H0S4	1.30E-167	NP_057439.2	NP_057439.2	Nucleoli	NP_057439.2
hpa94	UP000000707	Candida tenuis (strain ATCC 10573 / BCRC 21748 / CBS 615 / JCM 9827 / NBRC 10315 / NRRL Y-1498 / VKM Y-70)	sp|Q9H9Y2|RPF1_HUMAN	RBH_STRICT	G3BB02	44.108	84	238	43.771	96	229	57080	10	590646	GCA_000223465.1	G3BB02	G3BB02_CANTC	CANTEDRAFT_114965	Brix-domain-containing protein	13.9	Medium	1	3-44	EDTTKILKGIRNKQRRQKLYADLKHEKNKAKHKARAERATEE	3	0.909	12-39	IRNKQRRQKLYADLKHEKNKAKHKARAE	22.5	13	NULL	35.5	ENSG00000117133	1.17E-77	tr|G3BB02|G3BB02_CANTC	Ribosome production factor 1 homolog	RPF1	Q9H9Y2	6.72E-73	NP_079341.2	NP_079341.2	Nucleoli	NP_079341.2
hpa94	UP000000707	Candida tenuis (strain ATCC 10573 / BCRC 21748 / CBS 615 / JCM 9827 / NBRC 10315 / NRRL Y-1498 / VKM Y-70)	sp|Q9NZM5|NOP53_HUMAN	RBH_STRICT	G3BBY2	25.957	49	53.9	27.731	56	56.6	59083	10	590646	GCA_000223465.1	G3BBY2	G3BBY2_CANTC	CANTEDRAFT_116127	Ribosome biogenesis protein NOP53	21.3	High	4	1-23, 245-272, 296-322, 359-385	MGSKTSRKTKRSWVKNIDIKDIE, ANKPTELKRKTKTKRGRMLKHKKRVELE, RDTKVVDKVTKKKKAAKRLFKYNLMDA, IEARVPVAKRSKYKPKITEKWTYKDFK	4	0.985	251-269;306-313	LKRKTKTKRGRMLKHKKRV;KKKKAAKR	25	14.5	NULL	39.5	ENSG00000105373	2.12E-08	tr|G3BBY2|G3BBY2_CANTC	NOP53 ribosome biogenesis factor	NOP53	Q9NZM5	5.95E-08	NP_056525.2	NP_056525.2	Nucleoli	NP_056525.2
hpa94	UP000000709	Spathaspora passalidarum (strain NRRL Y-27907 / 11-Y1)	sp|O15213|WDR46_HUMAN	RBH_TOLERANT	G3ATN3	44.603	80	387	44.603	93	385	62431	11	619300	GCA_000223485.1	G3ATN3	G3ATN3_SPAPN	SPAPADRAFT_156552	WD_REPEATS_REGION domain-containing protein	15.9	High	2	18-48, 461-512	YERGDSRKAKFTKDKKLRSNLKKMDNQYKEA, KGKNSALRSHLRKKRQNVIDQRKVRIEKNLKMEKEARQRKYRQDKGIPEEKD	8	0.853	25-34;462-502	KAKFTKDKKL;GKNSALRSHLRKKRQNVIDQRKVRIEKNLKMEKEARQRKYR	13.5	10.5	NULL	24	ENSG00000227057	3.17E-129	tr|G3ATN3|G3ATN3_SPAPN	WD repeat domain 46	WDR46	O15213	1.69E-127	NP_001157739.1	NP_005443.3	Nucleoli	NP_001157739.1;NP_005443.3;XP_054187169.1
hpa94	UP000000709	Spathaspora passalidarum (strain NRRL Y-27907 / 11-Y1)	sp|O15381|NVL_HUMAN	RBH_STRICT	G3APG1	49.211	71	615	49.211	77	617	61202	11	619300	GCA_000223485.1	G3APG1	G3APG1_SPAPN	SPAPADRAFT_71630	Uncharacterized protein	18	High	2	60-82, 147-185	YVQSKDFQLKRMKKNQLEKTIST, KEISSDSKDNKKRQKESSKSSTKRQKKKADYSPPNTNLA	2	0.874	156-174	NKKRQKESSKSSTKRQKKK	20	NULL	NULL	20	ENSG00000143748	0	tr|G3APG1|G3APG1_SPAPN	Nuclear VCP like	NVL	O15381	0	NP_002524.2	NP_002524.2	Nucleoli	NP_001230076.1;NP_002524.2;XP_011542498.1;XP_016856867.1;XP_016856868.1;XP_016856869.1;XP_016856873.1;XP_016856874.1;XP_047277574.1;XP_047277577.1;XP_047277582.1;XP_047277587.1;XP_047277591.1;XP_047277593.1
hpa94	UP000000709	Spathaspora passalidarum (strain NRRL Y-27907 / 11-Y1)	sp|P46087|NOP2_HUMAN	RBH_STRICT	G3AHT9	62.299	46	505	62.299	64	505	61472	11	619300	GCA_000223485.1	G3AHT9	G3AHT9_SPAPN	SPAPADRAFT_59678	SAM_MT_RSMB_NOP domain-containing protein (Fragment)	15.4	High	1	15-60	LDEFQAKQVKKEKRKREDKPEPKHKKPVEHKKSKKQKVEVEQEPEP	3	0.997	22-51	QVKKEKRKREDKPEPKHKKPVEHKKSKKQK	20	NULL	NULL	20	ENSG00000111641	1.33E-171	tr|G3AHT9|G3AHT9_SPAPN	NOP2 nucleolar protein	NOP2	P46087	3.15E-170	NP_001245237.1	NP_001245237.1	Nucleoli	NP_001028886.1|NP_006161.2;NP_001245237.1;NP_001245238.1
hpa94	UP000000709	Spathaspora passalidarum (strain NRRL Y-27907 / 11-Y1)	sp|Q12788|TBL3_HUMAN	RBH_STRICT	G3AS81	31.443	97	436	31.443	99	436	66524	11	619300	GCA_000223485.1	G3AS81	G3AS81_SPAPN	SPAPADRAFT_142668	WD_REPEATS_REGION domain-containing protein	3.1	Low	NULL	NULL	NULL	0	NULL	NULL	NULL	8	NULL	NULL	8	ENSG00000183751	4.43E-142	tr|G3AS81|G3AS81_SPAPN	Transducin beta like 3	TBL3	Q12788	1.05E-140	NP_006444.2	NP_006444.2	Nucleoli	NP_006444.2
hpa94	UP000000709	Spathaspora passalidarum (strain NRRL Y-27907 / 11-Y1)	sp|Q13206|DDX10_HUMAN	RBH_STRICT	G3AFW3	49.691	55	501	50.746	62	501	66260	11	619300	GCA_000223485.1	G3AFW3	G3AFW3_SPAPN	SPAPADRAFT_69435	Uncharacterized protein	23.4	High	3	1-32, 654-684, 711-731	MAKPKGKKAVKSSSRKESRQKQQQELDKLQER, EVDKEVARQKRQEKKRKRKEIERRAREEELG, EEPVSKKPKWFEEENKKTKKD	8	0.987	3-17;488-505;590-592;661-679	KPKGKKAVKSSSRKE;KIKIKGGADNKEKKNASR;KKA;RQKRQEKKRKRKEIERRAR	24.5	13.5	NULL	38	ENSG00000178105	6.48E-167	tr|G3AFW3|G3AFW3_SPAPN	DEAD-box helicase 10	DDX10	Q13206	1.53E-165	NP_004389.2	NP_004389.2	Nucleoli	NP_004389.2
hpa94	UP000000709	Spathaspora passalidarum (strain NRRL Y-27907 / 11-Y1)	sp|Q15050|RRS1_HUMAN	RBH_STRICT	G3AEH6	37.766	47	118	37.766	93	118	62547	11	619300	GCA_000223485.1	G3AEH6	G3AEH6_SPAPN	SPAPADRAFT_57806	Ribosome biogenesis regulatory protein	14.7	Medium	1	175-200	RTLSRAERKKLVKKNELQHKRNLKNQ	8	0.854	101-126;182-188	KAIPKPKPPTKWEQFAARKGIKAKAK;RKKLVKK	18.5	12.333	NULL	30.833	ENSG00000179041	1.95E-32	tr|G3AEH6|G3AEH6_SPAPN	Ribosome biogenesis regulator 1 homolog	RRS1	Q15050	3.95E-31	NP_055984.1	NP_055984.1	Nucleoli	NP_055984.1
hpa94	UP000000709	Spathaspora passalidarum (strain NRRL Y-27907 / 11-Y1)	sp|Q15397|PUM3_HUMAN	RBH_STRICT	G3ALR9	26.263	83	159	25.853	80	145	64191	11	619300	GCA_000223485.1	G3ALR9	G3ALR9_SPAPN	SPAPADRAFT_50205	PUM-HD domain-containing protein	12.8	Medium	2	13-36, 656-685	ESFEKSGKKSKVAKKLPSPPSESE, ADASKFKELQKQLKKNKKQLSKEDKGAKLL	5	0.858	28-Jun	KGIKRAAESFEKSGKKSKVAKKL	13	12.333	8.999	34.332	ENSG00000080608	5.72E-42	tr|G3ALR9|G3ALR9_SPAPN	Pumilio RNA binding family member 3	PUM3	Q15397	7.23E-36	NP_055693.4	NP_055693.4	Nucleoli	NP_055693.4
hpa94	UP000000709	Spathaspora passalidarum (strain NRRL Y-27907 / 11-Y1)	sp|Q15435|PP1R7_HUMAN	RBH_STRICT	G3ALE9	51.449	75	251	51.449	78	250	62588	11	619300	GCA_000223485.1	G3ALE9	G3ALE9_SPAPN	SPAPADRAFT_60516	Uncharacterized protein (Fragment)	4.9	Low	NULL	NULL	NULL	0	NULL	NULL	NULL	19.5	13.5	NULL	33	ENSG00000115685	1.24E-81	tr|G3ALE9|G3ALE9_SPAPN	Protein phosphatase 1 regulatory subunit 7	PPP1R7	Q15435	5.89E-80	NP_002703.1	NP_002703.1	Nucleoli	NP_001269339.1;NP_001269341.1;NP_002703.1
hpa94	UP000000709	Spathaspora passalidarum (strain NRRL Y-27907 / 11-Y1)	sp|Q5C9Z4|NOM1_HUMAN	RBH_TOLERANT	G3AHY8	33.661	47	255	33.095	43	263	62465	11	619300	GCA_000223485.1	G3AHY8	G3AHY8_SPAPN	SPAPADRAFT_148973	MI domain-containing protein	27	High	3	34-85, 106-128, 274-295	DDRFTKFETKGKKRKEKPVTRKEKRKQERELKKQKRSKKTSQSTAQPKNQDP, DPMEALRKLKEKKSKAKSTDDGF, LKESKKSKSKSEPKPLTPQQQE	3	0.998	43-72;113-121;272-284	KGKKRKEKPVTRKEKRKQERELKKQKRSKK;KLKEKKSKA;KALKESKKSKSKS	25	NULL	NULL	25	ENSG00000146909	1.17E-72	tr|G3AHY8|G3AHY8_SPAPN	Nucleolar protein with MIF4G domain 1	NOM1	Q5C9Z4	4.14E-74	NP_001340295.1	NP_612409.1	Nucleoli	NP_001340295.1;NP_612409.1
hpa94	UP000000709	Spathaspora passalidarum (strain NRRL Y-27907 / 11-Y1)	sp|Q8NI36|WDR36_HUMAN	RBH_STRICT	G3ALD1	31.646	99	440	31.646	99	422	66869	11	619300	GCA_000223485.1	G3ALD1	G3ALD1_SPAPN	SPAPADRAFT_136717	WD_REPEATS_REGION domain-containing protein	1.7	Low	NULL	NULL	NULL	0	NULL	NULL	NULL	5.5	8	NULL	13.5	ENSG00000134987	5.40E-141	tr|G3ALD1|G3ALD1_SPAPN	WD repeat domain 36	WDR36	Q8NI36	8.54E-133	NP_644810.2	NP_644810.2	Nucleoli	NP_644810.2
hpa94	UP000000709	Spathaspora passalidarum (strain NRRL Y-27907 / 11-Y1)	sp|Q96B02|UBE2W_HUMAN	RBH_TOLERANT	G3ALT4	36.905	98	114	37.5	97	115	63787	11	619300	GCA_000223485.1	G3ALT4	G3ALT4_SPAPN	SPAPADRAFT_60051	UBC core domain-containing protein	4.4	Low	NULL	NULL	NULL	0	NULL	NULL	NULL	16	11.5	NULL	27.5	ENSG00000104343	1.07E-33	tr|G3ALT4|G3ALT4_SPAPN	Ubiquitin conjugating enzyme E2 W	UBE2W	Q96B02	1.05E-32	NP_001001481.3	NP_060769.5	Nucleoli	NP_001001481.3;NP_001257944.2;NP_060769.5
hpa94	UP000000709	Spathaspora passalidarum (strain NRRL Y-27907 / 11-Y1)	sp|Q96G21|IMP4_HUMAN	RBH_TOLERANT	G3AJX0	48.858	75	211	48.058	95	197	61069	11	619300	GCA_000223485.1	G3AJX0	G3AJX0_SPAPN	SPAPADRAFT_59430	Brix domain-containing protein (Fragment)	6.5	Low	NULL	NULL	NULL	0	NULL	NULL	NULL	17	NULL	NULL	17	ENSG00000136718	3.47E-69	tr|G3AJX0|G3AJX0_SPAPN	IMP U3 small nucleolar ribonucleoprotein 4	IMP4	Q96G21	2.09E-62	NP_001307233.1	NP_219484.1	Nucleoli	NP_001307233.1;NP_001307234.1;NP_001358654.1;NP_001358657.1;NP_219484.1
hpa94	UP000000709	Spathaspora passalidarum (strain NRRL Y-27907 / 11-Y1)	sp|Q96GQ7|DDX27_HUMAN	RBH_STRICT	G3AUY8	43.882	60	408	43.882	85	407	66541	11	619300	GCA_000223485.1	G3AUY8	G3AUY8_SPAPN	SPAPADRAFT_157925	Uncharacterized protein	16.5	High	1	497-553	VMQHLTKHGKKVNSKKRKALEVKKEDSGRSYKKTKVDRTNNQKNPKRNASKKGKKRK	2	0.998	503-553	KHGKKVNSKKRKALEVKKEDSGRSYKKTKVDRTNNQKNPKRNASKKGKKRK	23	NULL	NULL	23	ENSG00000124228	1.09E-134	tr|G3AUY8|G3AUY8_SPAPN	DEAD-box helicase 27	DDX27	Q96GQ7	5.55E-133	NP_060365.8	NP_060365.8	Nucleoli	NP_001335116.2;NP_060365.8
hpa94	UP000000709	Spathaspora passalidarum (strain NRRL Y-27907 / 11-Y1)	sp|Q9BRU9|UTP23_HUMAN	RBH_STRICT	G3AIF7	32.189	92	96.7	33.028	79	103	63567	11	619300	GCA_000223485.1	G3AIF7	G3AIF7_SPAPN	SPAPADRAFT_135247	Uncharacterized protein	17.8	High	2	1-21, 185-240	MRQKRAKSYKKQMTIYHHTFK, SEEESAKKKRKGPKEPNPLSIKKKKKTEPQPTTESAKKKPNRRRKHKSTTESEANS	2	0.996	182-231	KGASEEESAKKKRKGPKEPNPLSIKKKKKTEPQPTTESAKKKPNRRRKHK	21	NULL	NULL	21	ENSG00000147679	1.69E-24	tr|G3AIF7|G3AIF7_SPAPN	UTP23 small subunit processome component	UTP23	Q9BRU9	1.53E-25	NP_115710.2	NP_115710.2	Nucleoli	NP_115710.2
hpa94	UP000000709	Spathaspora passalidarum (strain NRRL Y-27907 / 11-Y1)	sp|Q9BSC4|NOL10_HUMAN	RBH_STRICT	G3AV93	40.96	99	493	46.809	75	483	63937	11	619300	GCA_000223485.1	G3AV93	G3AV93_SPAPN	SPAPADRAFT_144104	WD_REPEATS_REGION domain-containing protein	21.6	High	3	23-47, 557-582, 625-674	RSLPDWIAKKRKRALKLDQDYQNRI, AKVEKELAKLRRKKEEQKRFLNEMKA, EAELTFVPKKKERKVKFRQEEDDEDAELKGRTKQRFEGRRIASRNKFRGM	12	0.864	556-572;632-640;659-659;661-668	RAKVEKELAKLRRKKEE;PKKKERKVK;R;EGRRIASR	22.5	13.833	12.166	48.499	ENSG00000115761	3.36E-167	tr|G3AV93|G3AV93_SPAPN	Nucleolar protein 10	NOL10	Q9BSC4	5.30E-162	NP_079170.2	NP_079170.2	Nucleoli	NP_001248321.1;NP_001248323.1;NP_079170.2
hpa94	UP000000709	Spathaspora passalidarum (strain NRRL Y-27907 / 11-Y1)	sp|Q9GZZ1|NAA50_HUMAN	RBH_STRICT	G3AHU9	31.325	86	87.8	31.325	95	87.8	62765	11	619300	GCA_000223485.1	G3AHU9	G3AHU9_SPAPN	SPAPADRAFT_70401	N-acetyltransferase domain-containing protein	1.1	Low	NULL	NULL	NULL	0	NULL	NULL	NULL	3	NULL	NULL	3	ENSG00000121579	5.99E-23	tr|G3AHU9|G3AHU9_SPAPN	N-alpha-acetyltransferase 50, NatE catalytic subunit	NAA50	Q9GZZ1	1.48E-21	NP_079422.1	NP_079422.1	Nucleoli	NP_001295374.1;NP_079422.1
hpa94	UP000000709	Spathaspora passalidarum (strain NRRL Y-27907 / 11-Y1)	sp|Q9H0S4|DDX47_HUMAN	RBH_STRICT	G3AIX5	58.838	90	488	58.838	87	490	64661	11	619300	GCA_000223485.1	G3AIX5	G3AIX5_SPAPN	SPAPADRAFT_59141	ATP-dependent rRNA helicase RRP3	14.7	Medium	2	1-24, 448-475	MKDSKITKKKSSKIDATKKLAEKI, AEAIRQTKELHEKRGKRRNRDDADREER	4	0.756	460-466	KRGKRRN	18.5	12	NULL	30.5	ENSG00000213782	1.55E-171	tr|G3AIX5|G3AIX5_SPAPN	DEAD-box helicase 47	DDX47	Q9H0S4	6.51E-171	NP_057439.2	NP_057439.2	Nucleoli	NP_057439.2
hpa94	UP000000709	Spathaspora passalidarum (strain NRRL Y-27907 / 11-Y1)	sp|Q9H9Y2|RPF1_HUMAN	RBH_STRICT	G3AH42	45.098	85	242	44.702	98	231	61363	11	619300	GCA_000223485.1	G3AH42	G3AH42_SPAPN	SPAPADRAFT_131696	Brix domain-containing protein	16.4	High	1	3-47	TSTSEALKNIKNKQRRQKVFGEIKHEKNKARHKLRAERAKEERAN	2	0.971	13-45	KNKQRRQKVFGEIKHEKNKARHKLRAERAKEER	21	NULL	NULL	21	ENSG00000117133	3.09E-79	tr|G3AH42|G3AH42_SPAPN	Ribosome production factor 1 homolog	RPF1	Q9H9Y2	9.85E-74	NP_079341.2	NP_079341.2	Nucleoli	NP_079341.2
hpa94	UP000000709	Spathaspora passalidarum (strain NRRL Y-27907 / 11-Y1)	sp|Q9NW13|RBM28_HUMAN	RBH_STRICT	G3AFN2	38.462	60	114	30.24	79	188	63453	11	619300	GCA_000223485.1	G3AFN2	G3AFN2_SPAPN	SPAPADRAFT_69369	Uncharacterized protein	21.5	High	3	87-106, 520-540, 632-680	VDIAKRRDRKDKSGEEPIKR, QEQEEKKKKNKHMGVVRQAKV, GTEGDNKDYKDKKRRRGDDDNEKSDKPGNKKRKGPSRKGNMNKGPKSAA	4	0.997	76-118;619-711	RKAKFKGRLLRVDIAKRRDRKDKSGEEPIKREPQAPVEKRRAR;KRRREKVMIARKHGTEGDNKDYKDKKRRRGDDDNEKSDKPGNKKRKGPSRKGNMNKGPKSAAVEQSEPKNKSGLSDDVKKIIGMKRMRRKGKK	23.5	NULL	12.5	36	ENSG00000106344	7.05E-27	tr|G3AFN2|G3AFN2_SPAPN	RNA binding motif protein 28	RBM28	Q9NW13	7.95E-50	NP_060547.2	NP_060547.2	Nucleoli	NP_060547.2
hpa94	UP000000724	Penicillium rubens (strain ATCC 28089 / DSM 1075 / NRRL 1951 / Wisconsin 54-1255)	sp|O15213|WDR46_HUMAN	RBH_TOLERANT	B6GX31	42.516	74	371	42.516	87	366	3798903	12	500485		B6GX31	B6GX31_PENRW	Pc12g07590	Pc12g07590 protein	17	High	3	27-50, 461-487, 498-517	ANAKSARDKKLRANLKRQEFKHKE, KIKNRGRGRNSALRKYLRKKGGKNVID, KEYLARTKDKLKQEQQDLGP	8	0.964	22-45;461-492	GRGKGANAKSARDKKLRANLKRQE;KIKNRGRGRNSALRKYLRKKGGKNVIDEKRVK	5	NULL	NULL	5	ENSG00000227057	1.85E-122	tr|B6GX31|B6GX31_PENRW	WD repeat domain 46	WDR46	O15213	2.55E-120	NP_001157739.1	NP_005443.3	Nucleoli	NP_001157739.1;NP_005443.3;XP_054187169.1
hpa94	UP000000724	Penicillium rubens (strain ATCC 28089 / DSM 1075 / NRRL 1951 / Wisconsin 54-1255)	sp|O15381|NVL_HUMAN	RBH_STRICT	B6H7B6	53.539	64	559	53.721	73	567	3807924	12	500485		B6H7B6	B6H7B6_PENRW	Pc16g02330	Pc16g02330 protein	5.2	Low	NULL	NULL	NULL	4	0.728	133-146	RRTHGGESASKRRK	7.5	7.5	NULL	15	ENSG00000143748	0	tr|B6H7B6|B6H7B6_PENRW	Nuclear VCP like	NVL	O15381	0	NP_002524.2	NP_002524.2	Nucleoli	NP_001230076.1;NP_002524.2;XP_011542498.1;XP_016856867.1;XP_016856868.1;XP_016856869.1;XP_016856873.1;XP_016856874.1;XP_047277574.1;XP_047277577.1;XP_047277582.1;XP_047277587.1;XP_047277591.1;XP_047277593.1
hpa94	UP000000724	Penicillium rubens (strain ATCC 28089 / DSM 1075 / NRRL 1951 / Wisconsin 54-1255)	sp|Q12788|TBL3_HUMAN	RBH_STRICT	B6HVD6	29.59	96	361	30.065	96	376	3808692	12	500485		B6HVD6	B6HVD6_PENRW	Pc22g18920	Pc22g18920 protein	1.4	Low	NULL	NULL	NULL	0	NULL	NULL	NULL	4.5	6	NULL	10.5	ENSG00000183751	1.26E-111	tr|B6HVD6|B6HVD6_PENRW	Transducin beta like 3	TBL3	Q12788	4.13E-116	NP_006444.2	NP_006444.2	Nucleoli	NP_006444.2
hpa94	UP000000724	Penicillium rubens (strain ATCC 28089 / DSM 1075 / NRRL 1951 / Wisconsin 54-1255)	sp|Q13206|DDX10_HUMAN	RBH_STRICT	B6HLF2	56.223	53	568	56.223	58	571	3807965	12	500485		B6HLF2	B6HLF2_PENRW	Pc21g20950	RNA helicase	16.2	High	NULL	NULL	NULL	6	0.987	7-24;630-649;705-720	KGKSKPHQENGRVLKRKR;KRREKLLKSKKKLLKFKGRG;REKRREKKEKRKARER	24	NULL	NULL	24	ENSG00000178105	0	tr|B6HLF2|B6HLF2_PENRW	DEAD-box helicase 10	DDX10	Q13206	0	NP_004389.2	NP_004389.2	Nucleoli	NP_004389.2
hpa94	UP000000724	Penicillium rubens (strain ATCC 28089 / DSM 1075 / NRRL 1951 / Wisconsin 54-1255)	sp|Q15397|PUM3_HUMAN	RBH_STRICT	B6H864	32.028	63	210	31.151	63	204	3797829	12	500485		B6H864	B6H864_PENRW	Pc16g03970	Pc16g03970 protein	15.4	High	2	28-69, 649-668	KSKSVKSSSSSKKDSKKDFKSTKSDKKPSKKVQKEESEDDDD, KKSELLKTLKKNKKALEQAS	3	0.955	14-58	RNGKRSKTKEASTSKSKSVKSSSSSKKDSKKDFKSTKSDKKPSKK	21.5	13.5	NULL	35	ENSG00000080608	2.93E-59	tr|B6H864|B6H864_PENRW	Pumilio RNA binding family member 3	PUM3	Q15397	3.72E-56	NP_055693.4	NP_055693.4	Nucleoli	NP_055693.4
hpa94	UP000000724	Penicillium rubens (strain ATCC 28089 / DSM 1075 / NRRL 1951 / Wisconsin 54-1255)	sp|Q15435|PP1R7_HUMAN	RBH_TOLERANT	B6H8D5	49.141	79	246	49.141	83	246	3800934	12	500485		B6H8D5	B6H8D5_PENRW	Pc16g09410	Protein phosphatase 1 regulatory subunit 22	8.1	Low	NULL	NULL	NULL	0	NULL	NULL	NULL	21	NULL	NULL	21	ENSG00000115685	1.38E-79	tr|B6H8D5|B6H8D5_PENRW	Protein phosphatase 1 regulatory subunit 7	PPP1R7	Q15435	1.48E-78	NP_001269341.1	NP_002703.1	Nucleoli	NP_001269339.1;NP_001269341.1;NP_002703.1
hpa94	UP000000724	Penicillium rubens (strain ATCC 28089 / DSM 1075 / NRRL 1951 / Wisconsin 54-1255)	sp|Q5C9Z4|NOM1_HUMAN	RBH_TOLERANT	B6HE94	29.715	79	286	30.352	82	282	3803946	12	500485		B6HE94	B6HE94_PENRW	Pc20g04860	Pc20g04860 protein	14.7	Medium	NULL	NULL	NULL	6	0.88	67-82;204-207;779-787	KSAKEAAKKPKSILKK;KRKR;KSKKKKKSK	20	NULL	NULL	20	ENSG00000146909	5.95E-84	tr|B6HE94|B6HE94_PENRW	Nucleolar protein with MIF4G domain 1	NOM1	Q5C9Z4	1.05E-81	NP_001340295.1	NP_612409.1	Nucleoli	NP_001340295.1;NP_612409.1
hpa94	UP000000724	Penicillium rubens (strain ATCC 28089 / DSM 1075 / NRRL 1951 / Wisconsin 54-1255)	sp|Q8NI36|WDR36_HUMAN	RBH_STRICT	B6H5R1	31.102	99	437	31.102	97	410	3807427	12	500485		B6H5R1	B6H5R1_PENRW	Pc14g00830	Pc14g00830 protein	1.8	Low	NULL	NULL	NULL	0	NULL	NULL	NULL	6	8	NULL	14	ENSG00000134987	2.36E-138	tr|B6H5R1|B6H5R1_PENRW	WD repeat domain 36	WDR36	Q8NI36	2.08E-127	NP_644810.2	NP_644810.2	Nucleoli	NP_644810.2
hpa94	UP000000724	Penicillium rubens (strain ATCC 28089 / DSM 1075 / NRRL 1951 / Wisconsin 54-1255)	sp|Q96B02|UBE2W_HUMAN	RBH_STRICT	B6GYB8	34	93	94	34	96	94	3809109	12	500485		B6GYB8	B6GYB8_PENRW	Pc12g12130	Pc12g12130 protein	3.9	Low	NULL	NULL	NULL	0	NULL	NULL	NULL	14.5	9.333	9.333	33.166	ENSG00000104343	1.83E-25	tr|B6GYB8|B6GYB8_PENRW	Ubiquitin conjugating enzyme E2 W	UBE2W	Q96B02	2.10E-24	NP_060769.5	NP_060769.5	Nucleoli	NP_001001481.3;NP_001257944.2;NP_060769.5
hpa94	UP000000724	Penicillium rubens (strain ATCC 28089 / DSM 1075 / NRRL 1951 / Wisconsin 54-1255)	sp|Q96G21|IMP4_HUMAN	RBH_STRICT	B6H5A6	43.878	99	254	43.11	96	241	3799226	12	500485		B6H5A6	B6H5A6_PENRW	Pc13g12320	Pc13g12320 protein	0	Low	NULL	NULL	NULL	0	NULL	NULL	NULL	NULL	NULL	NULL	0	ENSG00000136718	1.83E-84	tr|B6H5A6|B6H5A6_PENRW	IMP U3 small nucleolar ribonucleoprotein 4	IMP4	Q96G21	3.87E-78	NP_219484.1	NP_219484.1	Nucleoli	NP_001307233.1;NP_001307234.1;NP_001358654.1;NP_001358657.1;NP_219484.1
hpa94	UP000000724	Penicillium rubens (strain ATCC 28089 / DSM 1075 / NRRL 1951 / Wisconsin 54-1255)	sp|Q96GQ7|DDX27_HUMAN	RBH_STRICT	B6HAL3	46.637	58	456	42.424	65	466	3798735	12	500485		B6HAL3	B6HAL3_PENRW	Pc16g13220	RNA helicase	22.5	High	2	42-89, 759-788	NAPADNKKRKREVESVKPKNKKQKQQEKQQLKNAKKNKKNAEPAPEPE, NGPNTKKSNVKLSNKDKKRLDDRQMRHDGN	6	0.998	48-81;157-174;764-815	KKRKREVESVKPKNKKQKQQEKQQLKNAKKNKKN;RQAKKDEAAAKKQKKKAA;KKSNVKLSNKDKKRLDDRQMRHDGNIGWKKGKGDAESAKDPKKGKGGKKGKK	22	NULL	NULL	22	ENSG00000124228	1.02E-149	tr|B6HAL3|B6HAL3_PENRW	DEAD-box helicase 27	DDX27	Q96GQ7	1.84E-152	NP_060365.8	NP_060365.8	Nucleoli	NP_001335116.2;NP_060365.8
hpa94	UP000000724	Penicillium rubens (strain ATCC 28089 / DSM 1075 / NRRL 1951 / Wisconsin 54-1255)	sp|Q9BSC4|NOL10_HUMAN	RBH_STRICT	B6GWU1	35.179	77	341	36.224	76	324	3806602	12	500485		B6GWU1	B6GWU1_PENRW	Pc12g10980	Pc12g10980 protein	9.7	Low	NULL	NULL	NULL	6	0.975	487-527;641-644	MNKERESRIRGKKKVAVKVNRRLAERMLNAEEKRERKHAKR;RTKR	18	13.5	NULL	31.5	ENSG00000115761	3.48E-107	tr|B6GWU1|B6GWU1_PENRW	Nucleolar protein 10	NOL10	Q9BSC4	1.14E-99	NP_079170.2	NP_079170.2	Nucleoli	NP_001248321.1;NP_001248323.1;NP_079170.2
hpa94	UP000000724	Penicillium rubens (strain ATCC 28089 / DSM 1075 / NRRL 1951 / Wisconsin 54-1255)	sp|Q9H0S4|DDX47_HUMAN	RBH_STRICT	B6H1E2	62.884	90	545	63.121	86	548	3803714	12	500485		B6H1E2	B6H1E2_PENRW	Pc13g02750	RNA helicase	8.2	Low	NULL	NULL	NULL	3	0.901	468-484	KKGAKGKGKFSFKGKRS	21	14	NULL	35	ENSG00000213782	0	tr|B6H1E2|B6H1E2_PENRW	DEAD-box helicase 47	DDX47	Q9H0S4	0	NP_057439.2	NP_057439.2	Nucleoli	NP_057439.2
hpa94	UP000000724	Penicillium rubens (strain ATCC 28089 / DSM 1075 / NRRL 1951 / Wisconsin 54-1255)	sp|Q9H9A6|LRC40_HUMAN	RBH_STRICT	B6H3I7	31.392	95	190	31.392	59	189	3804318	12	500485		B6H3I7	B6H3I7_PENRW	Pc13g06760	Pc13g06760 protein	7.9	Low	NULL	NULL	NULL	3	0.969	233-286	RLKRPSPRQKRPIGNKDTPRSSLIRPPPRKTPTKPAKSNMGPPERPLQVKKTRK	16.5	10.5	NULL	27	ENSG00000066557	1.14E-51	tr|B6H3I7|B6H3I7_PENRW	Leucine rich repeat containing 40	LRRC40	Q9H9A6	6.41E-50	NP_060238.3	NP_060238.3	Nucleoli	NP_060238.3;XP_047280475.1
hpa94	UP000000724	Penicillium rubens (strain ATCC 28089 / DSM 1075 / NRRL 1951 / Wisconsin 54-1255)	sp|Q9H9Y2|RPF1_HUMAN	RBH_STRICT	B6HGR6	42.194	60	165	42.194	53	162	3800550	12	500485		B6HGR6	B6HGR6_PENRW	Pc20g01020	Pc20g01020 protein	9.5	Low	NULL	NULL	NULL	3	0.996	20-65	GNKLRRKMNHVKRKRAKDAARREERYAFKKEEAKNPKLKEERLRRN	17	NULL	NULL	17	ENSG00000117133	9.50E-48	tr|B6HGR6|B6HGR6_PENRW	Ribosome production factor 1 homolog	RPF1	Q9H9Y2	2.14E-45	NP_079341.2	NP_079341.2	Nucleoli	NP_079341.2
hpa94	UP000000724	Penicillium rubens (strain ATCC 28089 / DSM 1075 / NRRL 1951 / Wisconsin 54-1255)	sp|Q9NZM5|NOP53_HUMAN	RBH_STRICT	B6HT28	29.012	94	81.3	28.166	92	69.7	3798485	12	500485		B6HT28	B6HT28_PENRW	Pc22g08690	Ribosome biogenesis protein NOP53	22.9	High	4	4-32, 64-85, 271-305, 347-366	AVDAPKQFKQPSRKGKKAWRKNVDITDVQ, NEEVRKSIAKKQKKPLKSDEIL, YEKSEWLNKKRPERKTKTQRNKANRRKAAERQAKW, DTTLRRKTFGSKRRVPEKPL	9	0.984	14-23;73-77;279-311	PSRKGKKAWR;KKQKK;KKRPERKTKTQRNKANRRKAAERQAKWEAARVK	21.5	12.5	NULL	34	ENSG00000105373	7.27E-17	tr|B6HT28|B6HT28_PENRW	NOP53 ribosome biogenesis factor	NOP53	Q9NZM5	4.58E-12	NP_056525.2	NP_056525.2	Nucleoli	NP_056525.2
hpa94	UP000000724	Penicillium rubens (strain ATCC 28089 / DSM 1075 / NRRL 1951 / Wisconsin 54-1255)	sp|Q9Y3C6|PPIL1_HUMAN	RBH_STRICT	B6HVT0	69.128	90	226	69.128	92	226	3796890	12	500485		B6HVT0	B6HVT0_PENRW	Pc22g23430	Peptidyl-prolyl cis-trans isomerase	0	Low	NULL	NULL	NULL	0	NULL	NULL	NULL	NULL	3.833	NULL	3.833	ENSG00000137168	1.48E-77	tr|B6HVT0|B6HVT0_PENRW	Peptidylprolyl isomerase like 1	PPIL1	Q9Y3C6	1.64E-76	NP_057143.1	NP_057143.1	Nucleoli	NP_057143.1
hpa94	UP000000741	Moniliophthora perniciosa (strain FA553 / isolate CP02)	sp|Q12788|TBL3_HUMAN	RBH_STRICT	E2LLT2	35.78	66	196	35.78	95	204	67466	13	554373	GCA_000183025.1	E2LLT2	E2LLT2_MONPE	MPER_07693	WD_REPEATS_REGION domain-containing protein (Fragment)	1.5	Low	NULL	NULL	NULL	0	NULL	NULL	NULL	6.5	10.333	NULL	16.833	ENSG00000183751	2.87E-57	tr|E2LLT2|E2LLT2_MONPE	Transducin beta like 3	TBL3	Q12788	3.93E-59	NP_006444.2	NP_006444.2	Nucleoli	NP_006444.2
hpa94	UP000000741	Moniliophthora perniciosa (strain FA553 / isolate CP02)	sp|Q15397|PUM3_HUMAN	RBH_STRICT	E2LY63	29.457	54	164	29.457	98	157	67191	13	554373	GCA_000183025.1	E2LY63	E2LY63_MONPE	MPER_12243	CPL domain-containing protein	2.7	Low	NULL	NULL	NULL	0	NULL	NULL	NULL	13	13.833	7.333	34.166	ENSG00000080608	2.45E-45	tr|E2LY63|E2LY63_MONPE	Pumilio RNA binding family member 3	PUM3	Q15397	1.02E-41	NP_055693.4	NP_055693.4	Nucleoli	NP_055693.4
hpa94	UP000000741	Moniliophthora perniciosa (strain FA553 / isolate CP02)	sp|Q8NI36|WDR36_HUMAN	RBH_STRICT	E2LXV1	36.213	64	403	36.288	100	406	73594	13	554373	GCA_000183025.1	E2LXV1	E2LXV1_MONPE	MPER_12120	WD_REPEATS_REGION domain-containing protein (Fragment)	0.7	Low	NULL	NULL	NULL	0	NULL	NULL	NULL	2.5	10	NULL	12.5	ENSG00000134987	4.56E-131	tr|E2LXV1|E2LXV1_MONPE	WD repeat domain 36	WDR36	Q8NI36	9.34E-131	NP_644810.2	NP_644810.2	Nucleoli	NP_644810.2
hpa94	UP000000741	Moniliophthora perniciosa (strain FA553 / isolate CP02)	sp|Q96B02|UBE2W_HUMAN	RBH_TOLERANT	E2L852	60.494	52	103	60.494	96	104	77230	13	554373	GCA_000183025.1	E2L852	E2L852_MONPE	MPER_02097	UBC core domain-containing protein	2.5	Low	NULL	NULL	NULL	0	NULL	NULL	NULL	8.5	7	NULL	15.5	ENSG00000104343	1.24E-30	tr|E2L852|E2L852_MONPE	Ubiquitin conjugating enzyme E2 W	UBE2W	Q96B02	1.58E-29	NP_001257944.2	NP_060769.5	Nucleoli	NP_001001481.3;NP_001257944.2;NP_060769.5
hpa94	UP000000741	Moniliophthora perniciosa (strain FA553 / isolate CP02)	sp|Q96G21|IMP4_HUMAN	RBH_STRICT	E2LUW4	50.617	51	172	50.617	93	172	67491	13	554373	GCA_000183025.1	E2LUW4	E2LUW4_MONPE	MPER_10962	Brix domain-containing protein (Fragment)	3.6	Low	NULL	NULL	NULL	0	NULL	NULL	NULL	13.5	11	NULL	24.5	ENSG00000136718	2.21E-54	tr|E2LUW4|E2LUW4_MONPE	IMP U3 small nucleolar ribonucleoprotein 4	IMP4	Q96G21	3.75E-53	NP_219484.1	NP_219484.1	Nucleoli	NP_001307233.1;NP_001307234.1;NP_001358654.1;NP_001358657.1;NP_219484.1
hpa94	UP000000741	Moniliophthora perniciosa (strain FA553 / isolate CP02)	sp|Q9BSC4|NOL10_HUMAN	RBH_TOLERANT	E2L7Z8	41.584	42	244	41.584	96	244	72733	13	554373	GCA_000183025.1	E2L7Z8	E2L7Z8_MONPE	MPER_02032	Uncharacterized protein (Fragment)	2.4	Low	NULL	NULL	NULL	0	NULL	NULL	NULL	11	13.333	NULL	24.333	ENSG00000115761	2.69E-76	tr|E2L7Z8|E2L7Z8_MONPE	Nucleolar protein 10	NOL10	Q9BSC4	2.42E-75	NP_001248321.1	NP_079170.2	Nucleoli	NP_001248321.1;NP_001248323.1;NP_079170.2
hpa94	UP000000819	Encephalitozoon cuniculi (strain GB-M1)	sp|O15213|WDR46_HUMAN	RBH_TOLERANT	Q8SVG2	38.035	65	313	38.035	91	309	82043	14	284813	GCA_000091225.2	Q8SVG2	Q8SVG2_ENCCU	ECU05_1500	Similarity to HYPOTHETICAL WD-REPEAT PROTEIN YER2_yeast	8.3	Low	1	363-382	DSPFMSRKMRKEKEVRSLLE	0	NULL	NULL	NULL	11.5	9.5	NULL	21	ENSG00000227057	5.79E-102	tr|Q8SVG2|Q8SVG2_ENCCU	WD repeat domain 46	WDR46	O15213	2.25E-99	NP_001157739.1	NP_005443.3	Nucleoli	NP_001157739.1;NP_005443.3;XP_054187169.1
hpa94	UP000000819	Encephalitozoon cuniculi (strain GB-M1)	sp|Q13206|DDX10_HUMAN	RBH_STRICT	Q8SR01	42.276	42	301	42.276	81	322	82483	14	284813	GCA_000091225.2	Q8SR01	DBP4_ENCCU	DBP4	ATP-dependent RNA helicase DBP4	4.5	Low	NULL	NULL	NULL	0	NULL	NULL	NULL	16.5	12.5	NULL	29	ENSG00000178105	1.73E-94	sp|Q8SR01|DBP4_ENCCU	DEAD-box helicase 10	DDX10	Q13206	4.60E-101	NP_004389.2	NP_004389.2	Nucleoli	NP_004389.2
hpa94	UP000000819	Encephalitozoon cuniculi (strain GB-M1)	sp|Q96G21|IMP4_HUMAN	RBH_STRICT	Q8SQR5	35.088	98	146	34.545	93	138	81173	14	284813	GCA_000091225.2	Q8SQR5	Q8SQR5_ENCCU	ECU11_1910	IMP4-LIKE U3 SMALL NUCLEOLAR RIBONUCLEOPROTEIN (snoRNP)	7.4	Low	NULL	NULL	NULL	0	NULL	NULL	NULL	20	NULL	NULL	20	ENSG00000136718	1.56E-43	tr|Q8SQR5|Q8SQR5_ENCCU	IMP U3 small nucleolar ribonucleoprotein 4	IMP4	Q96G21	1.30E-38	NP_219484.1	NP_219484.1	Nucleoli	NP_001307233.1;NP_001307234.1;NP_001358654.1;NP_001358657.1;NP_219484.1
hpa94	UP000000819	Encephalitozoon cuniculi (strain GB-M1)	sp|Q9BSC4|NOL10_HUMAN	RBH_STRICT	Q8SUT2	27.564	45	112	27.564	97	114	80724	14	284813	GCA_000091225.2	Q8SUT2	Q8SUT2_ENCCU	ECU08_0310	Similarity TO GUANINE NUCLEOTIDE BINDING PROTEIN BETA SUBUNIT GBLP_DROME	3.4	Low	NULL	NULL	NULL	0	NULL	NULL	NULL	14	15	NULL	29	ENSG00000115761	9.53E-29	tr|Q8SUT2|Q8SUT2_ENCCU	Nucleolar protein 10	NOL10	Q9BSC4	1.60E-27	NP_079170.2	NP_079170.2	Nucleoli	NP_001248321.1;NP_001248323.1;NP_079170.2
hpa94	UP000000819	Encephalitozoon cuniculi (strain GB-M1)	sp|Q9H0S4|DDX47_HUMAN	RBH_STRICT	Q8SR63	42.211	87	340	42.211	99	340	80688	14	284813	GCA_000091225.2	Q8SR63	RRP3_ENCCU	RRP3	ATP-dependent rRNA helicase RRP3	6.8	Low	NULL	NULL	NULL	5	0.704	394-400	RKRNRRP	14	10.5	NULL	24.5	ENSG00000213782	4.58E-115	sp|Q8SR63|RRP3_ENCCU	DEAD-box helicase 47	DDX47	Q9H0S4	3.75E-113	NP_057439.2	NP_057439.2	Nucleoli	NP_057439.2
hpa94	UP000000819	Encephalitozoon cuniculi (strain GB-M1)	sp|Q9H9Y2|RPF1_HUMAN	RBH_STRICT	Q8STZ7	28.889	50	73.6	28.889	85	73.2	81517	14	284813	GCA_000091225.2	Q8STZ7	Q8STZ7_ENCCU	ECU11_1940	Brix domain-containing protein	1.4	Low	NULL	NULL	NULL	0	NULL	NULL	NULL	4	4	NULL	8	ENSG00000117133	1.00E-16	tr|Q8STZ7|Q8STZ7_ENCCU	Ribosome production factor 1 homolog	RPF1	Q9H9Y2	6.47E-15	NP_079341.2	NP_079341.2	Nucleoli	NP_079341.2
hpa94	UP000001055	Phaeosphaeria nodorum (strain SN15 / ATCC MYA-4574 / FGSC 10173)	sp|O15213|WDR46_HUMAN	RBH_TOLERANT	Q0UKA4	38.846	83	342	38.846	93	336	96164	15	321614	GCA_000146915.2	Q0UKA4	Q0UKA4_PHANO	SNOG_07810	WD_REPEATS_REGION domain-containing protein	21.1	High	3	41-65, 476-502, 512-543	YGRGEKIKSKSVKDRKLRSNLRTLE, DRKPEDKIAKLKQRGRGRNSALRRFLR, EEKERAREVVEQRKKRNEEKRERLKKEYGPAL	16	0.984	50-50;53-53;55-55;469-541	K;R;RKREKDLDRKPEDKIAKLKQRGRGRNSALRRFLRKSGSKNVIDEEKERAREVVEQRKKRNEEKRERLKKEYGP	15.5	11	NULL	26.5	ENSG00000227057	9.29E-111	tr|Q0UKA4|Q0UKA4_PHANO	WD repeat domain 46	WDR46	O15213	2.87E-108	NP_001157739.1	NP_005443.3	Nucleoli	NP_001157739.1;NP_005443.3;XP_054187169.1
hpa94	UP000001055	Phaeosphaeria nodorum (strain SN15 / ATCC MYA-4574 / FGSC 10173)	sp|O15381|NVL_HUMAN	RBH_TOLERANT	Q0UHI1	48.495	69	531	44.073	93	533	95353	15	321614	GCA_000146915.2	Q0UHI1	Q0UHI1_PHANO	SNOG_08783	Uncharacterized protein	11.6	Medium	2	41-68, 120-144	YEWIQRSNSSLKRRPKKQIEDSIERVID, AMNGEEKKSKKRDGKRADGERESKR	4	0.981	125-149	EKKSKKRDGKRADGERESKRQKKAA	6	9.5	NULL	15.5	ENSG00000143748	2.06E-178	tr|Q0UHI1|Q0UHI1_PHANO	Nuclear VCP like	NVL	O15381	1.21E-179	NP_001230076.1	NP_002524.2	Nucleoli	NP_001230076.1;NP_002524.2;XP_011542498.1;XP_016856867.1;XP_016856868.1;XP_016856869.1;XP_016856873.1;XP_016856874.1;XP_047277574.1;XP_047277577.1;XP_047277582.1;XP_047277587.1;XP_047277591.1;XP_047277593.1
hpa94	UP000001055	Phaeosphaeria nodorum (strain SN15 / ATCC MYA-4574 / FGSC 10173)	sp|Q12788|TBL3_HUMAN	RBH_STRICT	Q0UXD7	32.224	80	346	32.224	94	346	96289	15	321614	GCA_000146915.2	Q0UXD7	Q0UXD7_PHANO	SNOG_03577	WD_REPEATS_REGION domain-containing protein	7.1	Low	1	85-110	RQDDTSDNSKKRKRTKSQQEETQAVA	0	NULL	NULL	NULL	9.5	12.333	NULL	21.833	ENSG00000183751	1.17E-107	tr|Q0UXD7|Q0UXD7_PHANO	Transducin beta like 3	TBL3	Q12788	1.19E-106	NP_006444.2	NP_006444.2	Nucleoli	NP_006444.2
hpa94	UP000001055	Phaeosphaeria nodorum (strain SN15 / ATCC MYA-4574 / FGSC 10173)	sp|Q13206|DDX10_HUMAN	RBH_STRICT	Q0UMB9	52	53	510	52	59	511	89756	15	321614	GCA_000146915.2	Q0UMB9	DBP4_PHANO	DBP4	ATP-dependent RNA helicase DBP4	23.5	High	3	4-35, 691-720, 748-791	PGITGRTRPTKVKKQASQQKRKRDDVDVEKLE, VEDKATARAKRKEKLRKRKERERGEAEDDG, QEEVEQPKKKEKKWFQSDSEDEEKSSKKKRKKAKQQVVEEPETL	4	0.989	697-713;771-781	ARAKRKEKLRKRKERER;KSSKKKRKKAK	22	NULL	NULL	22	ENSG00000178105	2.85E-169	sp|Q0UMB9|DBP4_PHANO	DEAD-box helicase 10	DDX10	Q13206	1.72E-168	NP_004389.2	NP_004389.2	Nucleoli	NP_004389.2
hpa94	UP000001055	Phaeosphaeria nodorum (strain SN15 / ATCC MYA-4574 / FGSC 10173)	sp|Q15397|PUM3_HUMAN	RBH_STRICT	Q0UMN8	27.961	85	176	29.046	65	164	88365	15	321614	GCA_000146915.2	Q0UMN8	Q0UMN8_PHANO	SNOG_06976	PUM-HD domain-containing protein	17.4	High	1	8-56	SEVSKPTDTKTKSKKAKVEKSTSKKESKHAVKPAKKSKKAKEDSSDDIE	9	0.991	11-48;136-168;669-705	SKPTDTKTKSKKAKVEKSTSKKESKHAVKPAKKSKKAK;AKQKALAKERKAAKPNADVIERSKKLWEKLRLK;LKALKKEKKALEAAAGPAREAGEKKKGKKGEAQAPRG	20.5	13	NULL	33.5	ENSG00000080608	5.03E-47	tr|Q0UMN8|Q0UMN8_PHANO	Pumilio RNA binding family member 3	PUM3	Q15397	3.61E-42	NP_055693.4	NP_055693.4	Nucleoli	NP_055693.4
hpa94	UP000001055	Phaeosphaeria nodorum (strain SN15 / ATCC MYA-4574 / FGSC 10173)	sp|Q16877|F264_HUMAN	RBH_STRICT	Q0TY40	47.285	94	419	47.285	91	429	96913	15	321614	GCA_000146915.2	Q0TY40	Q0TY40_PHANO	SNOG_15665	6PF2K domain-containing protein	2.4	Low	NULL	NULL	NULL	0	NULL	NULL	NULL	8	7	NULL	15	ENSG00000114268	9.13E-144	tr|Q0TY40|Q0TY40_PHANO	6-phosphofructo-2-kinase/fructose-2,6-biphosphatase 4	PFKFB4	Q16877	7.21E-147	NP_004558.1	NP_004558.1	Nucleoli	NP_001304063.1;NP_001304064.1;NP_001304065.1;NP_001304066.1;NP_004558.1;XP_011532131.1;XP_016862103.1;XP_016862104.1;XP_016862105.1;XP_016862106.1;XP_024309363.1|XP_047304258.1|XP_047304259.1;XP_047304256.1;XP_047304257.1;XP_047304260.1
hpa94	UP000001055	Phaeosphaeria nodorum (strain SN15 / ATCC MYA-4574 / FGSC 10173)	sp|Q5C9Z4|NOM1_HUMAN	RBH_STRICT	Q0UZV6	30.243	71	249	31.402	60	247	85487	15	321614	GCA_000146915.2	Q0UZV6	Q0UZV6_PHANO	SNOG_02708	MI domain-containing protein	19.7	High	2	8-51, 84-122	QSDPANRNQKNRGRNGQLNRKDKRKAERVEKKTQQGRKTHPIRP, EGTPPPPAAKEKKEKVKDKEKPQKPLKSILKKTSPPREE	9	0.987	17-58;90-134;149-160	KNRGRNGQLNRKDKRKAERVEKKTQQGRKTHPIRPVPVRSKY;PAAKEKKEKVKDKEKPQKPLKSILKKTSPPREESPPPAKVSRAVK;KKLGVKGKKKSK	21	13	NULL	34	ENSG00000146909	3.09E-71	tr|Q0UZV6|Q0UZV6_PHANO	Nucleolar protein with MIF4G domain 1	NOM1	Q5C9Z4	2.59E-69	NP_612409.1	NP_612409.1	Nucleoli	NP_001340295.1;NP_612409.1
hpa94	UP000001055	Phaeosphaeria nodorum (strain SN15 / ATCC MYA-4574 / FGSC 10173)	sp|Q8N9T8|KRI1_HUMAN	RBH_STRICT	Q0V3S8	25.728	57	69.3	25.542	88	93.6	91503	15	321614	GCA_000146915.2	Q0V3S8	Q0V3S8_PHANO	SNOG_01336	Kri1_C domain-containing protein	23.4	High	5	58-87, 402-428, 459-484, 545-581, 602-627	DEYAKRFEYNKKREEKHRPKHSKLPEDDSE, SGSDDERSKSKKKKPKKPKFDDDIDIK, DEESTSKSKSSKKRKQERADAKSAAR, LKKLAAFRDPDKKKKDKKHLSKKARLRQWRKETFGDE, DGSNVIEGEKKKKKRSRKRKAGAEEI	12	0.996	68-78;312-339;408-420;465-487;551-575;610-623	KKREEKHRPKH;GRRKAREAARAKREAERREKEQDLARLR;RSKSKKKKPKKPK;KSKSSKKRKQERADAKSAARRDR;FRDPDKKKKDKKHLSKKARLRQWRK;EKKKKKRSRKRKAG	23.5	13	NULL	36.5	ENSG00000129347	1.73E-12	tr|Q0V3S8|Q0V3S8_PHANO	KRI1 homolog	KRI1	Q8N9T8	4.34E-19	NP_075384.4	NP_075384.4	Nucleoli	NP_075384.4;XP_047295188.1
hpa94	UP000001055	Phaeosphaeria nodorum (strain SN15 / ATCC MYA-4574 / FGSC 10173)	sp|Q8NI36|WDR36_HUMAN	RBH_STRICT	Q0UIG2	31.195	99	442	32.074	97	433	84157	15	321614	GCA_000146915.2	Q0UIG2	Q0UIG2_PHANO	SNOG_08452	Uncharacterized protein	2.3	Low	NULL	NULL	NULL	0	NULL	NULL	NULL	7.5	6	NULL	13.5	ENSG00000134987	5.77E-140	tr|Q0UIG2|Q0UIG2_PHANO	WD repeat domain 36	WDR36	Q8NI36	1.11E-135	NP_644810.2	NP_644810.2	Nucleoli	NP_644810.2
hpa94	UP000001055	Phaeosphaeria nodorum (strain SN15 / ATCC MYA-4574 / FGSC 10173)	sp|Q96G21|IMP4_HUMAN	RBH_STRICT	Q0ULX0	44.295	99	253	43.902	96	240	84964	15	321614	GCA_000146915.2	Q0ULX0	Q0ULX0_PHANO	SNOG_07244	Brix domain-containing protein	0	Low	NULL	NULL	NULL	0	NULL	NULL	NULL	NULL	NULL	NULL	0	ENSG00000136718	7.34E-84	tr|Q0ULX0|Q0ULX0_PHANO	IMP U3 small nucleolar ribonucleoprotein 4	IMP4	Q96G21	6.70E-78	NP_219484.1	NP_219484.1	Nucleoli	NP_001307233.1;NP_001307234.1;NP_001358654.1;NP_001358657.1;NP_219484.1
hpa94	UP000001055	Phaeosphaeria nodorum (strain SN15 / ATCC MYA-4574 / FGSC 10173)	sp|Q96GQ7|DDX27_HUMAN	RBH_STRICT	Q0V1Z7	43.973	58	415	44.079	56	416	93100	15	321614	GCA_000146915.2	Q0V1Z7	DRS1_PHANO	DRS1	ATP-dependent RNA helicase DRS1	22.2	High	3	30-82, 742-771, 783-808	AASAKLAGRGKKRKHTEDPDLNIRPKEAPSKKAKKDKKKGKKGKQAEPEPAAE, AAGGSVKQKKKKLSGKDKKKLDARDERSEG, MDTNRAKEKKALAKNKSKKISKLSRR	9	0.999	34-74;276-280;742-808	KLAGRGKKRKHTEDPDLNIRPKEAPSKKAKKDKKKGKKGKQ;KKKKG;AAGGSVKQKKKKLSGKDKKKLDARDERSEGKIWKKAKEDRGMDTNRAKEKKALAKNKSKKISKLSRR	20.5	13.5	NULL	34	ENSG00000124228	8.22E-134	sp|Q0V1Z7|DRS1_PHANO	DEAD-box helicase 27	DDX27	Q96GQ7	2.02E-133	NP_060365.8	NP_060365.8	Nucleoli	NP_001335116.2;NP_060365.8
hpa94	UP000001055	Phaeosphaeria nodorum (strain SN15 / ATCC MYA-4574 / FGSC 10173)	sp|Q9BRU9|UTP23_HUMAN	RBH_STRICT	Q0UUC5	27.572	88	83.6	27.572	81	84	93983	15	321614	GCA_000146915.2	Q0UUC5	Q0UUC5_PHANO	SNOG_04639	Uncharacterized protein	24	High	2	203-244, 257-282	AVDTAPARKKRQKGPKQPNPLSMKKAKKDKSETQPVPKKTKT, AAAGESSGRKRKRKPKSKSDGDGDAA	3	0.977	169-190;209-234;264-274	KSKFKMGLKGQRKPDQTPKRKR;ARKKRQKGPKQPNPLSMKKAKKDKSE;GRKRKRKPKSK	25	NULL	NULL	25	ENSG00000147679	3.19E-19	tr|Q0UUC5|Q0UUC5_PHANO	UTP23 small subunit processome component	UTP23	Q9BRU9	2.82E-18	NP_115710.2	NP_115710.2	Nucleoli	NP_115710.2
hpa94	UP000001055	Phaeosphaeria nodorum (strain SN15 / ATCC MYA-4574 / FGSC 10173)	sp|Q9BSC4|NOL10_HUMAN	RBH_STRICT	Q0U6W7	37.829	77	373	37.138	79	352	85133	15	321614	GCA_000146915.2	Q0U6W7	Q0U6W7_PHANO	SNOG_12497	NUC153 domain-containing protein	18.8	High	3	17-42, 478-497, 663-704	EARPLPEWLIRRRKRSLKNDPEFASR, ERQDKEERRRAKRVLKKGGD, EREITFAPEKKQKKRPDDANGQRHDRRKDKDRRSASNNAFRG	10	0.971	449-494;672-695	KINKERESRIRGNKKVAVKVNRKLAEKILERQDKEERRRAKRVLKK;KKQKKRPDDANGQRHDRRKDKDRR	16.5	11.833	NULL	28.333	ENSG00000115761	7.38E-120	tr|Q0U6W7|Q0U6W7_PHANO	Nucleolar protein 10	NOL10	Q9BSC4	1.02E-110	NP_079170.2	NP_079170.2	Nucleoli	NP_001248321.1;NP_001248323.1;NP_079170.2
hpa94	UP000001055	Phaeosphaeria nodorum (strain SN15 / ATCC MYA-4574 / FGSC 10173)	sp|Q9GZZ1|NAA50_HUMAN	RBH_STRICT	Q0UKZ1	30.588	91	89	30.588	56	89	93463	15	321614	GCA_000146915.2	Q0UKZ1	Q0UKZ1_PHANO	SNOG_07573	N-acetyltransferase domain-containing protein	4.6	Low	NULL	NULL	NULL	0	NULL	NULL	NULL	18	12.5	NULL	30.5	ENSG00000121579	4.94E-22	tr|Q0UKZ1|Q0UKZ1_PHANO	N-alpha-acetyltransferase 50, NatE catalytic subunit	NAA50	Q9GZZ1	9.63E-21	NP_079422.1	NP_079422.1	Nucleoli	NP_001295374.1;NP_079422.1
hpa94	UP000001055	Phaeosphaeria nodorum (strain SN15 / ATCC MYA-4574 / FGSC 10173)	sp|Q9H0S4|DDX47_HUMAN	RBH_STRICT	Q0UK12	62.843	88	537	60.465	79	543	94662	15	321614	GCA_000146915.2	Q0UK12	RRP3_PHANO	RRP3	ATP-dependent rRNA helicase RRP3	14.5	Medium	1	36-60	HAKPAPSNKPTAKRPPPPSPPQSQS	8	0.99	5-52;514-538	KRRKLEGGKSAIDAARERKALKKASAPLKKSHAKPAPSNKPTAKRPPP;RKSGRGGRGGGRGGGRGGRGRGGRR	15	NULL	NULL	15	ENSG00000213782	0	sp|Q0UK12|RRP3_PHANO	DEAD-box helicase 47	DDX47	Q9H0S4	0	NP_057439.2	NP_057439.2	Nucleoli	NP_057439.2
hpa94	UP000001055	Phaeosphaeria nodorum (strain SN15 / ATCC MYA-4574 / FGSC 10173)	sp|Q9H9A6|LRC40_HUMAN	RBH_STRICT	Q0UJ81	28.571	95	161	28.571	57	162	97760	15	321614	GCA_000146915.2	Q0UJ81	Q0UJ81_PHANO	SNOG_08183	Uncharacterized protein	5.3	Low	NULL	NULL	NULL	0	NULL	NULL	NULL	19.5	11	NULL	30.5	ENSG00000066557	4.87E-42	tr|Q0UJ81|Q0UJ81_PHANO	Leucine rich repeat containing 40	LRRC40	Q9H9A6	7.37E-41	NP_060238.3	NP_060238.3	Nucleoli	NP_060238.3;XP_047280475.1
hpa94	UP000001055	Phaeosphaeria nodorum (strain SN15 / ATCC MYA-4574 / FGSC 10173)	sp|Q9H9Y2|RPF1_HUMAN	RBH_STRICT	Q0UGG9	37.751	62	148	37.751	56	147	96059	15	321614	GCA_000146915.2	Q0UGG9	Q0UGG9_PHANO	SNOG_09145	Brix domain-containing protein	16	High	1	2-55	AAPKTAPTGFKPKNKLRRQAAYLNIKKTREAEKRDLRHRRKREEDKNPELREER	2	0.959	12-45	KPKNKLRRQAAYLNIKKTREAEKRDLRHRRKREE	20	NULL	NULL	20	ENSG00000117133	3.05E-41	tr|Q0UGG9|Q0UGG9_PHANO	Ribosome production factor 1 homolog	RPF1	Q9H9Y2	7.20E-40	NP_079341.2	NP_079341.2	Nucleoli	NP_079341.2
hpa94	UP000001055	Phaeosphaeria nodorum (strain SN15 / ATCC MYA-4574 / FGSC 10173)	sp|Q9NZM5|NOP53_HUMAN	RBH_STRICT	Q0U2F6	30.021	91	92	29.701	94	92	86317	15	321614	GCA_000146915.2	Q0U2F6	Q0U2F6_PHANO	SNOG_14077	Ribosome biogenesis protein NOP53	19.9	High	2	5-33, 262-298	EAAPAQYKQPSRKGKKAWRKNVDVTQIQS, HEDDKLKKKRPERKSLSQRNKIKRRKEAERLARHEAK	9	0.997	16-22;106-113;266-304	RKGKKAW;GKRKKAKI;KLKKKRPERKSLSQRNKIKRRKEAERLARHEAKVKAKEQ	22.5	13	NULL	35.5	ENSG00000105373	2.73E-20	tr|Q0U2F6|Q0U2F6_PHANO	NOP53 ribosome biogenesis factor	NOP53	Q9NZM5	2.08E-19	NP_056525.2	NP_056525.2	Nucleoli	NP_056525.2
hpa94	UP000001055	Phaeosphaeria nodorum (strain SN15 / ATCC MYA-4574 / FGSC 10173)	sp|Q9Y3C6|PPIL1_HUMAN	RBH_STRICT	Q0ULS5	69.93	86	216	69.93	85	216	83656	15	321614	GCA_000146915.2	Q0ULS5	Q0ULS5_PHANO	SNOG_07289	Peptidyl-prolyl cis-trans isomerase	0	Low	NULL	NULL	NULL	0	NULL	NULL	NULL	NULL	NULL	NULL	0	ENSG00000137168	4.28E-73	tr|Q0ULS5|Q0ULS5_PHANO	Peptidylprolyl isomerase like 1	PPIL1	Q9Y3C6	4.64E-72	NP_057143.1	NP_057143.1	Nucleoli	NP_057143.1
hpa94	UP000001056	Chaetomium globosum (strain ATCC 6205 / CBS 148.51 / DSM 1962 / NBRC 6347 / NRRL 1970)	sp|O15213|WDR46_HUMAN	RBH_TOLERANT	Q2GVN4	40.6	79	372	40.8	88	371	105435	16	306901	GCA_000143365.1	Q2GVN4	Q2GVN4_CHAGB	CHGG_07970	WD_REPEATS_REGION domain-containing protein	15.2	High	3	31-54, 57-76, 494-524	RSKAELERVRRHRQAQKAYGRGRQ, VKNVRDKKLRRNLTNLENKY, RARGKSGALKKYLRKQRKKNIIDEKRLKAEE	5	0.97	492-521	RHRARGKSGALKKYLRKQRKKNIIDEKRLK	10	10.833	6.833	27.666	ENSG00000227057	1.94E-122	tr|Q2GVN4|Q2GVN4_CHAGB	WD repeat domain 46	WDR46	O15213	7.71E-122	NP_001157739.1	NP_005443.3	Nucleoli	NP_001157739.1;NP_005443.3;XP_054187169.1
hpa94	UP000001056	Chaetomium globosum (strain ATCC 6205 / CBS 148.51 / DSM 1962 / NBRC 6347 / NRRL 1970)	sp|Q12788|TBL3_HUMAN	RBH_STRICT	Q2HBA2	29.107	97	355	28.997	97	359	101484	16	306901	GCA_000143365.1	Q2HBA2	Q2HBA2_CHAGB	CHGG_02502	WD_REPEATS_REGION domain-containing protein	9.3	Low	1	169-190	ETTSERKSKKGSRKGQDGQGQE	5	0.602	178-178	K	6	11.333	NULL	17.333	ENSG00000183751	6.36E-110	tr|Q2HBA2|Q2HBA2_CHAGB	Transducin beta like 3	TBL3	Q12788	5.04E-110	NP_006444.2	NP_006444.2	Nucleoli	NP_006444.2
hpa94	UP000001056	Chaetomium globosum (strain ATCC 6205 / CBS 148.51 / DSM 1962 / NBRC 6347 / NRRL 1970)	sp|Q13206|DDX10_HUMAN	RBH_STRICT	Q2H2J1	54.601	56	556	57.623	54	557	109629	16	306901	GCA_000143365.1	Q2H2J1	DBP4_CHAGB	DBP4	ATP-dependent RNA helicase DBP4	25.1	High	5	12-40, 523-545, 616-635, 686-713, 769-808	HRNKSVPKKTDAKSLKRKRGQEDLGKLKA, DDEGKPKKDKKQVRTKYEKMAER, DSNRREKLLKSKKKLLKYMD, VDDKQAAKMRRREKRERQKARERGEELE, EVEPPRKKARKWFQDDSDQEEEERQKKKKGGKKVIEMAEE	8	0.958	12-31;625-628;692-708;793-801	HRNKSVPKKTDAKSLKRKRG;KSKK;AKMRRREKRERQKARER;QKKKKGGKK	21	NULL	NULL	21	ENSG00000178105	0	sp|Q2H2J1|DBP4_CHAGB	DEAD-box helicase 10	DDX10	Q13206	0	NP_004389.2	NP_004389.2	Nucleoli	NP_004389.2
hpa94	UP000001056	Chaetomium globosum (strain ATCC 6205 / CBS 148.51 / DSM 1962 / NBRC 6347 / NRRL 1970)	sp|Q15397|PUM3_HUMAN	RBH_STRICT	Q2HAL5	32.193	71	215	29.926	75	199	99169	16	306901	GCA_000143365.1	Q2HAL5	Q2HAL5_CHAGB	CHGG_02739	PUM-HD domain-containing protein	18.8	High	3	25-44, 119-147, 666-686	GSRAKKAKTATAPKRQKIDE, ADEVHRTKKLWEKLRRKSHVPKEERQQLV, AANDKKSKSKGKGAQLDKDKT	8	0.779	25-38;123-136	GSRAKKAKTATAPK;HRTKKLWEKLRRKS	13.5	10.5	NULL	24	ENSG00000080608	3.90E-61	tr|Q2HAL5|Q2HAL5_CHAGB	Pumilio RNA binding family member 3	PUM3	Q15397	1.75E-54	NP_055693.4	NP_055693.4	Nucleoli	NP_055693.4
hpa94	UP000001056	Chaetomium globosum (strain ATCC 6205 / CBS 148.51 / DSM 1962 / NBRC 6347 / NRRL 1970)	sp|Q16877|F264_HUMAN	RBH_TOLERANT	Q2GMW9	48.97	92	421	48.423	99	428	106810	16	306901	GCA_000143365.1	Q2GMW9	Q2GMW9_CHAGB	CHGG_10685	6PF2K domain-containing protein	1.5	Low	NULL	NULL	NULL	0	NULL	NULL	NULL	5	9	NULL	14	ENSG00000114268	2.80E-145	tr|Q2GMW9|Q2GMW9_CHAGB	6-phosphofructo-2-kinase/fructose-2,6-biphosphatase 4	PFKFB4	Q16877	7.38E-147	XP_011532131.1	NP_004558.1	Nucleoli	NP_001304063.1;NP_001304064.1;NP_001304065.1;NP_001304066.1;NP_004558.1;XP_011532131.1;XP_016862103.1;XP_016862104.1;XP_016862105.1;XP_016862106.1;XP_024309363.1|XP_047304258.1|XP_047304259.1;XP_047304256.1;XP_047304257.1;XP_047304260.1
hpa94	UP000001056	Chaetomium globosum (strain ATCC 6205 / CBS 148.51 / DSM 1962 / NBRC 6347 / NRRL 1970)	sp|Q5C9Z4|NOM1_HUMAN	RBH_TOLERANT	Q2HH76	26.716	58	236	26.842	63	241	100803	16	306901	GCA_000143365.1	Q2HH76	Q2HH76_CHAGB	CHGG_00428	MI domain-containing protein	14.6	Medium	1	33-58	GIETVTSRKDRRKAERQQWRANRTTA	12	0.872	25-60;76-101;224-228	KPGKRRGGGIETVTSRKDRRKAERQQWRANRTTAGR;SHRVGKPGDSRKAGSRDAPKPILKKG;KRKRK	8.5	9	NULL	17.5	ENSG00000146909	4.47E-66	tr|Q2HH76|Q2HH76_CHAGB	Nucleolar protein with MIF4G domain 1	NOM1	Q5C9Z4	7.18E-67	NP_001340295.1	NP_612409.1	Nucleoli	NP_001340295.1;NP_612409.1
hpa94	UP000001056	Chaetomium globosum (strain ATCC 6205 / CBS 148.51 / DSM 1962 / NBRC 6347 / NRRL 1970)	sp|Q8NI36|WDR36_HUMAN	RBH_STRICT	Q2H2Z6	28.612	99	248	28.612	90	248	109049	16	306901	GCA_000143365.1	Q2H2Z6	Q2H2Z6_CHAGB	CHGG_03850	WD_REPEATS_REGION domain-containing protein	2.1	Low	NULL	NULL	NULL	0	NULL	NULL	NULL	7.5	9.5	NULL	17	ENSG00000134987	3.78E-70	tr|Q2H2Z6|Q2H2Z6_CHAGB	WD repeat domain 36	WDR36	Q8NI36	4.90E-69	NP_644810.2	NP_644810.2	Nucleoli	NP_644810.2
hpa94	UP000001056	Chaetomium globosum (strain ATCC 6205 / CBS 148.51 / DSM 1962 / NBRC 6347 / NRRL 1970)	sp|Q96G21|IMP4_HUMAN	RBH_TOLERANT	Q2GY87	44.333	99	247	44.097	96	234	105539	16	306901	GCA_000143365.1	Q2GY87	Q2GY87_CHAGB	CHGG_07067	Brix domain-containing protein	2.3	Low	NULL	NULL	NULL	0	NULL	NULL	NULL	7	5	NULL	12	ENSG00000136718	1.14E-81	tr|Q2GY87|Q2GY87_CHAGB	IMP U3 small nucleolar ribonucleoprotein 4	IMP4	Q96G21	1.55E-75	NP_001307233.1	NP_219484.1	Nucleoli	NP_001307233.1;NP_001307234.1;NP_001358654.1;NP_001358657.1;NP_219484.1
hpa94	UP000001056	Chaetomium globosum (strain ATCC 6205 / CBS 148.51 / DSM 1962 / NBRC 6347 / NRRL 1970)	sp|Q96GQ7|DDX27_HUMAN	RBH_STRICT	P0C2N7	45.233	58	402	45.233	55	404	105806	16	306901	GCA_000143365.1	P0C2N7	DRS1_CHAGB	DRS1	ATP-dependent RNA helicase DRS1	23.3	High	4	49-77, 152-175, 737-758, 773-795	TAGAGAVKGKKNKKEKKGKKGGKSAAAGG, DLDEIIRRRREKKKGKGLEKVEEE, GRLSNKDKKKLDSKAERSESKS, AVLNLKKVTKPKSKAPAGRKGRR	6	0.999	42-72;158-168;713-795	RPNKKARTAGAGAVKGKKNKKEKKGKKGGKS;RRRREKKKGKG;KKKAKELGRAELNGVRDAMKKKGAGRLSNKDKKKLDSKAERSESKSTGWKKGRAERDGKGAVLNLKKVTKPKSKAPAGRKGRR	23.5	14	NULL	37.5	ENSG00000124228	2.50E-129	sp|P0C2N7|DRS1_CHAGB	DEAD-box helicase 27	DDX27	Q96GQ7	6.18E-129	NP_060365.8	NP_060365.8	Nucleoli	NP_001335116.2;NP_060365.8
hpa94	UP000001056	Chaetomium globosum (strain ATCC 6205 / CBS 148.51 / DSM 1962 / NBRC 6347 / NRRL 1970)	sp|Q9BSC4|NOL10_HUMAN	RBH_STRICT	Q2GS64	39.259	74	371	39.259	82	380	107425	16	306901	GCA_000143365.1	Q2GS64	Q2GS64_CHAGB	CHGG_09190	WD_REPEATS_REGION domain-containing protein	14.3	Medium	2	19-46, 601-628	TARPLPDWLARRRKRSSKYDPENLNNFE, QVTFVPESKKKSKPQPAPAPSRRQDSRR	10	0.863	445-468;609-623	AKRVRERVEKERSTRIRGVKKVKV;KKKSKPQPAPAPSRR	9.5	7.833	NULL	17.333	ENSG00000115761	5.94E-120	tr|Q2GS64|Q2GS64_CHAGB	Nucleolar protein 10	NOL10	Q9BSC4	2.17E-122	NP_079170.2	NP_079170.2	Nucleoli	NP_001248321.1;NP_001248323.1;NP_079170.2
hpa94	UP000001056	Chaetomium globosum (strain ATCC 6205 / CBS 148.51 / DSM 1962 / NBRC 6347 / NRRL 1970)	sp|Q9GZZ1|NAA50_HUMAN	RBH_STRICT	Q2H567	25.946	83	71.2	26.087	41	72.4	105368	16	306901	GCA_000143365.1	Q2H567	Q2H567_CHAGB	CHGG_06198	N-acetyltransferase domain-containing protein	11.5	Medium	1	429-452	GASSRSSSTGRKKRDRTYPTAAFG	3	0.626	332-338	PPPPPRA	11	7.5	NULL	18.5	ENSG00000121579	2.75E-15	tr|Q2H567|Q2H567_CHAGB	N-alpha-acetyltransferase 50, NatE catalytic subunit	NAA50	Q9GZZ1	2.90E-14	NP_079422.1	NP_079422.1	Nucleoli	NP_001295374.1;NP_079422.1
hpa94	UP000001056	Chaetomium globosum (strain ATCC 6205 / CBS 148.51 / DSM 1962 / NBRC 6347 / NRRL 1970)	sp|Q9H0S4|DDX47_HUMAN	RBH_STRICT	Q2H1Q8	63.504	90	543	63.504	83	543	108057	16	306901	GCA_000143365.1	Q2H1Q8	RRP3_CHAGB	RRP3	ATP-dependent rRNA helicase RRP3	7.4	Low	NULL	NULL	NULL	3	0.956	463-482	RGKKGSVLKGGKGRKRGPPG	14.5	9.5	NULL	24	ENSG00000213782	0	sp|Q2H1Q8|RRP3_CHAGB	DEAD-box helicase 47	DDX47	Q9H0S4	0	NP_057439.2	NP_057439.2	Nucleoli	NP_057439.2
hpa94	UP000001056	Chaetomium globosum (strain ATCC 6205 / CBS 148.51 / DSM 1962 / NBRC 6347 / NRRL 1970)	sp|Q9H9A6|LRC40_HUMAN	RBH_STRICT	Q2GT97	28.054	95	157	28.054	56	157	105020	16	306901	GCA_000143365.1	Q2GT97	Q2GT97_CHAGB	CHGG_08807	Uncharacterized protein	8.4	Low	NULL	NULL	NULL	3	0.632	350-355	RPPTKR	21.5	13.5	NULL	35	ENSG00000066557	1.64E-40	tr|Q2GT97|Q2GT97_CHAGB	Leucine rich repeat containing 40	LRRC40	Q9H9A6	3.62E-39	NP_060238.3	NP_060238.3	Nucleoli	NP_060238.3;XP_047280475.1
hpa94	UP000001056	Chaetomium globosum (strain ATCC 6205 / CBS 148.51 / DSM 1962 / NBRC 6347 / NRRL 1970)	sp|Q9H9Y2|RPF1_HUMAN	RBH_STRICT	Q2H937	33.667	69	136	33.667	67	134	99473	16	306901	GCA_000143365.1	Q2H937	Q2H937_CHAGB	CHGG_03267	Brix domain-containing protein	15.1	High	2	10-56, 421-440	SSLSLKTSNKLKRKQLYVQQKKNTGKARHEERHRRRREEAKDPELRK, DALKWEWKAKMEKKRTRFNL	3	0.964	29-55	QKKNTGKARHEERHRRRREEAKDPELR	19.5	13	NULL	32.5	ENSG00000117133	8.39E-37	tr|Q2H937|Q2H937_CHAGB	Ribosome production factor 1 homolog	RPF1	Q9H9Y2	9.39E-35	NP_079341.2	NP_079341.2	Nucleoli	NP_079341.2
hpa94	UP000001056	Chaetomium globosum (strain ATCC 6205 / CBS 148.51 / DSM 1962 / NBRC 6347 / NRRL 1970)	sp|Q9NZM5|NOP53_HUMAN	RBH_STRICT	Q2H364	29.688	50	70.1	29.482	62	71.6	103465	16	306901	GCA_000143365.1	Q2H364	Q2H364_CHAGB	CHGG_03782	Ribosome biogenesis protein NOP53	22.7	High	4	9-38, 71-90, 223-259, 350-377	GNPDAPQQYKQPSRKGKKAWRKNVDISEVQ, AELPKRFSKHVKKGLKADEI, GEEMSVKTKRPRRKTQAERNKIKRRKEEERKAKHEAA, VRGKMEARRKIPFKKQARSKITEKWTYK	9	0.999	22-28;229-266;352-368	RKGKKAW;KTKRPRRKTQAERNKIKRRKEEERKAKHEAAMKRRRAQ;GKMEARRKIPFKKQARS	22.5	13.5	NULL	36	ENSG00000105373	2.46E-13	tr|Q2H364|Q2H364_CHAGB	NOP53 ribosome biogenesis factor	NOP53	Q9NZM5	7.32E-13	NP_056525.2	NP_056525.2	Nucleoli	NP_056525.2
hpa94	UP000001056	Chaetomium globosum (strain ATCC 6205 / CBS 148.51 / DSM 1962 / NBRC 6347 / NRRL 1970)	sp|Q9UBZ9|REV1_HUMAN	RBH_TOLERANT	Q2HFL9	32.148	65	322	32.099	64	327	100494	16	306901	GCA_000143365.1	Q2HFL9	Q2HFL9_CHAGB	CHGG_00985	DNA repair protein REV1	7.8	Low	NULL	NULL	NULL	10	0.885	298-307;903-933	RAIKPMKRKS;PRKDRIIHRPRERATPTKRGGGIKSLFGRAR	13	11.333	9.333	33.666	ENSG00000135945	1.93E-92	tr|Q2HFL9|Q2HFL9_CHAGB	REV1 DNA directed polymerase	REV1	Q9UBZ9	9.87E-93	XP_016859802.1	NP_057400.1|XP_047300677.1;XP_047300674.1;XP_047300676.1	Nucleoli	NP_001032961.1|XP_047300679.1;NP_001308383.1|XP_016859800.1;NP_001308384.1;NP_057400.1|XP_047300677.1;XP_016859798.1;XP_016859799.2;XP_016859801.1|XP_047300675.1;XP_016859802.1;XP_047300673.1;XP_047300674.1;XP_047300676.1;XP_047300680.1
hpa94	UP000001056	Chaetomium globosum (strain ATCC 6205 / CBS 148.51 / DSM 1962 / NBRC 6347 / NRRL 1970)	sp|Q9Y3C6|PPIL1_HUMAN	RBH_STRICT	Q2H565	70.395	91	227	70.395	88	228	103067	16	306901	GCA_000143365.1	Q2H565	Q2H565_CHAGB	CHGG_06200	Peptidyl-prolyl cis-trans isomerase	0	Low	NULL	NULL	NULL	0	NULL	NULL	NULL	NULL	NULL	NULL	0	ENSG00000137168	1.21E-77	tr|Q2H565|Q2H565_CHAGB	Peptidylprolyl isomerase like 1	PPIL1	Q9Y3C6	1.07E-76	NP_057143.1	NP_057143.1	Nucleoli	NP_057143.1
hpa94	UP000001067	Pyrenophora teres f. teres (strain 0-1)	sp|O15213|WDR46_HUMAN	RBH_TOLERANT	E3RUB8	38.314	83	341	37.319	99	335	116305	17	861557	GCA_000166005.1	E3RUB8	E3RUB8_PYRTT	PTT_12669	WD_REPEATS_REGION domain-containing protein	19.4	High	3	44-66, 489-509, 523-549	RGERIRPKSVKDKKLRSNIKALE, DLLKKRGKGRNSALRRYLRKS, REAMRSLQKRQMEKREKLKKDYGPALE	6	0.981	47-61;477-554	RIRPKSVKDKKLRSN;KARRGEKEPDKVDLLKKRGKGRNSALRRYLRKSGSRNVIDEEKERAREAMRSLQKRQMEKREKLKKDYGPALERFARK	17.5	13.5	NULL	31	ENSG00000227057	1.81E-110	tr|E3RUB8|E3RUB8_PYRTT	WD repeat domain 46	WDR46	O15213	6.48E-108	NP_001157739.1	NP_005443.3	Nucleoli	NP_001157739.1;NP_005443.3;XP_054187169.1
hpa94	UP000001067	Pyrenophora teres f. teres (strain 0-1)	sp|O15381|NVL_HUMAN	RBH_TOLERANT	E3RZ91	47.334	71	525	46.44	83	530	114617	17	861557	GCA_000166005.1	E3RZ91	E3RZ91_PYRTT	PTT_14943	Uncharacterized protein	14.6	Medium	2	40-66, 120-149	YEYIQRSNSSLKRRPKRQLEDSIDRVI, KSEKSEKSEKSKKRDGGKSKEERDSKRQKK	3	0.984	122-151	EKSEKSEKSKKRDGGKSKEERDSKRQKKAA	17.5	13	NULL	30.5	ENSG00000143748	5.22E-176	tr|E3RZ91|E3RZ91_PYRTT	Nuclear VCP like	NVL	O15381	3.24E-178	NP_001230076.1	NP_002524.2	Nucleoli	NP_001230076.1;NP_002524.2;XP_011542498.1;XP_016856867.1;XP_016856868.1;XP_016856869.1;XP_016856873.1;XP_016856874.1;XP_047277574.1;XP_047277577.1;XP_047277582.1;XP_047277587.1;XP_047277591.1;XP_047277593.1
hpa94	UP000001067	Pyrenophora teres f. teres (strain 0-1)	sp|P46087|NOP2_HUMAN	RBH_STRICT	E3RHF0	62.735	46	518	62.735	50	521	118160	17	861557	GCA_000166005.1	E3RHF0	E3RHF0_PYRTT	PTT_07336	SAM_MT_RSMB_NOP domain-containing protein	23.9	High	3	32-51, 636-660, 715-740	ADPERKKRSRTAAREAREAK, YMERAQAKTMRRKGRDPKAVVPKGE, KEATVESKKARRKSSEKKSSEKMSSE	9	0.993	23-88;643-700;721-745	RKRKDAPVAADPERKKRSRTAAREAREAKAKAMPKTRIAGKPVKPVKTAAAVLNGAKAKAKGKPAK;KTMRRKGRDPKAVVPKGEKGVNGEAKEATKKASKEAAVEKNGVATKEKAGGKEKKGGG;SKKARRKSSEKKSSEKMSSEKKSKA	18	NULL	NULL	18	ENSG00000111641	3.61E-174	tr|E3RHF0|E3RHF0_PYRTT	NOP2 nucleolar protein	NOP2	P46087	6.07E-174	NP_001245237.1	NP_001245237.1	Nucleoli	NP_001028886.1|NP_006161.2;NP_001245237.1;NP_001245238.1
hpa94	UP000001067	Pyrenophora teres f. teres (strain 0-1)	sp|Q12788|TBL3_HUMAN	RBH_STRICT	E3RGD0	30.425	96	400	30.425	97	400	110660	17	861557	GCA_000166005.1	E3RGD0	E3RGD0_PYRTT	PTT_06850	WD_REPEATS_REGION domain-containing protein	9	Low	1	171-196	REDATENNKKRKRKSKQEGTESEQAQ	5	0.85	179-186	KKRKRKSK	4.5	7.833	NULL	12.333	ENSG00000183751	7.85E-127	tr|E3RGD0|E3RGD0_PYRTT	Transducin beta like 3	TBL3	Q12788	1.79E-125	NP_006444.2	NP_006444.2	Nucleoli	NP_006444.2
hpa94	UP000001067	Pyrenophora teres f. teres (strain 0-1)	sp|Q13206|DDX10_HUMAN	RBH_STRICT	E3SAS7	51.948	52	505	51.948	57	506	116346	17	861557	GCA_000166005.1	E3SAS7	E3SAS7_PYRTT	PTT_20301	Uncharacterized protein	25.5	High	3	3-32, 692-721, 770-795	APGITGRTRPTKVKKRENLQKRKRDDVDVE, VEDKATAKAKRKEKLRKRKERERNELAGGD, SDSEDEEKTKKRKKAKATHRVEEPET	8	0.989	11-25;698-714;762-765;777-786	RPTKVKKRENLQKRK;AKAKRKEKLRKRKERER;KKAK;KTKKRKKAKA	22	NULL	NULL	22	ENSG00000178105	3.18E-167	tr|E3SAS7|E3SAS7_PYRTT	DEAD-box helicase 10	DDX10	Q13206	1.67E-166	NP_004389.2	NP_004389.2	Nucleoli	NP_004389.2
hpa94	UP000001067	Pyrenophora teres f. teres (strain 0-1)	sp|Q15397|PUM3_HUMAN	RBH_STRICT	E3S9N1	29.65	76	194	29.304	73	182	113144	17	861557	GCA_000166005.1	E3S9N1	E3S9N1_PYRTT	PTT_19767	PUM-HD domain-containing protein	21.7	High	3	11-57, 96-115, 694-719	ATAPDVKTKSKKVKVDKPTSKRESKHEVKPAKKPSKSKKEESSDGSE, KSNGKTHKRKDDTESSKKTK, GAQNGEAKNKKQKKGDKSDTAPRGNA	12	0.987	14-49;135-166;676-710	PDVKTKSKKVKVDKPTSKRESKHEVKPAKKPSKSKK;HAKQKALAKERKAAKPNADIIERSKKLWEKLR;LKALKKEKKALEAAANPPGAQNGEAKNKKQKKGDK	19.5	12.833	NULL	32.333	ENSG00000080608	1.18E-53	tr|E3S9N1|E3S9N1_PYRTT	Pumilio RNA binding family member 3	PUM3	Q15397	2.58E-48	NP_055693.4	NP_055693.4	Nucleoli	NP_055693.4
hpa94	UP000001067	Pyrenophora teres f. teres (strain 0-1)	sp|Q15435|PP1R7_HUMAN	RBH_STRICT	E3RZV2	45.092	89	248	47.586	73	245	113612	17	861557	GCA_000166005.1	E3RZV2	E3RZV2_PYRTT	PTT_15271	Uncharacterized protein	8.1	Low	NULL	NULL	NULL	0	NULL	NULL	NULL	21	NULL	NULL	21	ENSG00000115685	1.51E-79	tr|E3RZV2|E3RZV2_PYRTT	Protein phosphatase 1 regulatory subunit 7	PPP1R7	Q15435	1.49E-77	NP_002703.1	NP_002703.1	Nucleoli	NP_001269339.1;NP_001269341.1;NP_002703.1
hpa94	UP000001067	Pyrenophora teres f. teres (strain 0-1)	sp|Q16877|F264_HUMAN	RBH_STRICT	E3RCT1	47.619	94	434	47.619	97	434	111549	17	861557	GCA_000166005.1	E3RCT1	E3RCT1_PYRTT	PTT_00965	6PF2K domain-containing protein	1.2	Low	NULL	NULL	NULL	0	NULL	NULL	NULL	5.5	7.833	NULL	13.333	ENSG00000114268	4.33E-150	tr|E3RCT1|E3RCT1_PYRTT	6-phosphofructo-2-kinase/fructose-2,6-biphosphatase 4	PFKFB4	Q16877	4.98E-149	NP_004558.1	NP_004558.1	Nucleoli	NP_001304063.1;NP_001304064.1;NP_001304065.1;NP_001304066.1;NP_004558.1;XP_011532131.1;XP_016862103.1;XP_016862104.1;XP_016862105.1;XP_016862106.1;XP_024309363.1|XP_047304258.1|XP_047304259.1;XP_047304256.1;XP_047304257.1;XP_047304260.1
hpa94	UP000001067	Pyrenophora teres f. teres (strain 0-1)	sp|Q5C9Z4|NOM1_HUMAN	RBH_TOLERANT	E3S5L1	29.639	85	257	31.215	63	256	120135	17	861557	GCA_000166005.1	E3S5L1	E3S5L1_PYRTT	PTT_17932	MI domain-containing protein	17.9	High	2	19-67, 755-776	GDPANNKRRNGSRNGPPNRKDKRKADRVEKKRQNKQVRKPAPTHPHNGR, LEALKTSKSKDKRDERVVREVF	6	0.997	24-68;148-158	NKRRNGSRNGPPNRKDKRKADRVEKKRQNKQVRKPAPTHPHNGRG;RLGVKGKKKSK	22.5	13	NULL	35.5	ENSG00000146909	8.78E-74	tr|E3S5L1|E3S5L1_PYRTT	Nucleolar protein with MIF4G domain 1	NOM1	Q5C9Z4	2.17E-72	NP_001340295.1	NP_612409.1	Nucleoli	NP_001340295.1;NP_612409.1
hpa94	UP000001067	Pyrenophora teres f. teres (strain 0-1)	sp|Q8NI36|WDR36_HUMAN	RBH_STRICT	E3S1M4	30.312	99	434	30.583	97	413	117726	17	861557	GCA_000166005.1	E3S1M4	E3S1M4_PYRTT	PTT_16129	Uncharacterized protein	2.4	Low	NULL	NULL	NULL	0	NULL	NULL	NULL	8.5	8	NULL	16.5	ENSG00000134987	3.13E-137	tr|E3S1M4|E3S1M4_PYRTT	WD repeat domain 36	WDR36	Q8NI36	5.26E-128	NP_644810.2	NP_644810.2	Nucleoli	NP_644810.2
hpa94	UP000001067	Pyrenophora teres f. teres (strain 0-1)	sp|Q96B02|UBE2W_HUMAN	RBH_STRICT	E3RIT4	39.259	86	100	39.259	95	100	118763	17	861557	GCA_000166005.1	E3RIT4	E3RIT4_PYRTT	PTT_07968	UBC core domain-containing protein	3.6	Low	NULL	NULL	NULL	0	NULL	NULL	NULL	14	13.5	NULL	27.5	ENSG00000104343	2.56E-28	tr|E3RIT4|E3RIT4_PYRTT	Ubiquitin conjugating enzyme E2 W	UBE2W	Q96B02	2.80E-27	NP_060769.5	NP_060769.5	Nucleoli	NP_001001481.3;NP_001257944.2;NP_060769.5
hpa94	UP000001067	Pyrenophora teres f. teres (strain 0-1)	sp|Q96G21|IMP4_HUMAN	RBH_STRICT	E3RFP5	43.96	99	247	43.554	96	234	117662	17	861557	GCA_000166005.1	E3RFP5	E3RFP5_PYRTT	PTT_06561	Brix domain-containing protein	0	Low	NULL	NULL	NULL	0	NULL	NULL	NULL	NULL	NULL	NULL	0	ENSG00000136718	1.12E-81	tr|E3RFP5|E3RFP5_PYRTT	IMP U3 small nucleolar ribonucleoprotein 4	IMP4	Q96G21	1.61E-75	NP_219484.1	NP_219484.1	Nucleoli	NP_001307233.1;NP_001307234.1;NP_001358654.1;NP_001358657.1;NP_219484.1
hpa94	UP000001067	Pyrenophora teres f. teres (strain 0-1)	sp|Q96GQ7|DDX27_HUMAN	RBH_STRICT	E3RHP4	43.64	59	407	40.485	66	424	117853	17	861557	GCA_000166005.1	E3RHP4	E3RHP4_PYRTT	PTT_07463	Uncharacterized protein	21.3	High	3	48-80, 732-761, 775-805	DLNVKPKEVASKKAKKDKKKGKKQAEAEPQPEE, AVGGSVKGKEKKKKLSGKDRKKLEAKDVRT, LTTGKAKEKQAHQKAKSKKIAEKTKFKGFKE	9	0.997	52-70;264-269;735-805	KPKEVASKKAKKDKKKGKK;IKKKKG;GSVKGKEKKKKLSGKDRKKLEAKDVRTEGKVWKKGKADRGLTTGKAKEKQAHQKAKSKKIAEKTKFKGFKE	17.5	14	NULL	31.5	ENSG00000124228	5.58E-131	tr|E3RHP4|E3RHP4_PYRTT	DEAD-box helicase 27	DDX27	Q96GQ7	2.19E-136	NP_060365.8	NP_060365.8	Nucleoli	NP_001335116.2;NP_060365.8
hpa94	UP000001067	Pyrenophora teres f. teres (strain 0-1)	sp|Q9BRU9|UTP23_HUMAN	RBH_STRICT	E3RHA9	30.233	91	89.4	30.328	81	89.4	112862	17	861557	GCA_000166005.1	E3RHA9	E3RHA9_PYRTT	PTT_07282	Uncharacterized protein	25.8	High	3	1-20, 209-252, 258-286	MKLKRAKAYKKQLHQYELNF, QATGEARPKAKKRKGPKGPNPLSVKKPKKDKTSAPRKARPSTSE, DHRGDREDSAPKKRRRKHKSKAEGGDDAP	6	0.998	190-190;215-249;263-279	K;RPKAKKRKGPKGPNPLSVKKPKKDKTSAPRKARPS;REDSAPKKRRRKHKSKA	23	NULL	NULL	23	ENSG00000147679	2.07E-21	tr|E3RHA9|E3RHA9_PYRTT	UTP23 small subunit processome component	UTP23	Q9BRU9	3.09E-20	NP_115710.2	NP_115710.2	Nucleoli	NP_115710.2
hpa94	UP000001067	Pyrenophora teres f. teres (strain 0-1)	sp|Q9BSC4|NOL10_HUMAN	RBH_STRICT	E3S9G2	35.262	98	393	39.442	78	377	113047	17	861557	GCA_000166005.1	E3S9G2	E3S9G2_PYRTT	PTT_19671	NUC153 domain-containing protein	19.3	High	3	18-43, 614-634, 699-722	ARPLPEWLIRKRKRSLKNDPEFANRV, ISSSNYKKSGHKSQRNNAPEM, GDKGERHDRRKSGDRRNASNNVFR	6	0.926	467-512;690-713	KINKERESKIRGNKKVAVKVNRKLAEKMLERQEEQERRRAKRVLKR;RKQKSKGDGGDKGERHDRRKSGDR	16	13	NULL	29	ENSG00000115761	2.08E-127	tr|E3S9G2|E3S9G2_PYRTT	Nucleolar protein 10	NOL10	Q9BSC4	1.96E-120	NP_079170.2	NP_079170.2	Nucleoli	NP_001248321.1;NP_001248323.1;NP_079170.2
hpa94	UP000001067	Pyrenophora teres f. teres (strain 0-1)	sp|Q9H0S4|DDX47_HUMAN	RBH_STRICT	E3RR47	61.538	88	527	58.77	83	528	113801	17	861557	GCA_000166005.1	E3RR47	E3RR47_PYRTT	PTT_11258	Uncharacterized protein	5.3	Low	NULL	NULL	NULL	4	0.967	485-508	RGKGGRGGRGGGRGGRGGGTRRGR	7.5	6	NULL	13.5	ENSG00000213782	0	tr|E3RR47|E3RR47_PYRTT	DEAD-box helicase 47	DDX47	Q9H0S4	0	NP_057439.2	NP_057439.2	Nucleoli	NP_057439.2
hpa94	UP000001067	Pyrenophora teres f. teres (strain 0-1)	sp|Q9H9A6|LRC40_HUMAN	RBH_STRICT	E3S8T6	28.527	96	155	28.527	54	155	115744	17	861557	GCA_000166005.1	E3S8T6	E3S8T6_PYRTT	PTT_19421	Uncharacterized protein	4.6	Low	NULL	NULL	NULL	0	NULL	NULL	NULL	15.5	10.5	NULL	26	ENSG00000066557	5.27E-40	tr|E3S8T6|E3S8T6_PYRTT	Leucine rich repeat containing 40	LRRC40	Q9H9A6	1.53E-38	NP_060238.3	NP_060238.3	Nucleoli	NP_060238.3;XP_047280475.1
hpa94	UP000001067	Pyrenophora teres f. teres (strain 0-1)	sp|Q9H9Y2|RPF1_HUMAN	RBH_STRICT	E3S807	37.903	62	140	37.903	55	137	113439	17	861557	GCA_000166005.1	E3S807	E3S807_PYRTT	PTT_19019	Brix domain-containing protein	17.6	High	2	4-55, 418-437	PKPNTASGLKPKNKLRRQAAFLSIKKAREADKRDARLRRKREEEKNPALREE, SGQEWQWKGRMEKKRTRFNM	2	0.977	12-50	LKPKNKLRRQAAFLSIKKAREADKRDARLRRKREEEKNP	19	NULL	NULL	19	ENSG00000117133	3.11E-38	tr|E3S807|E3S807_PYRTT	Ribosome production factor 1 homolog	RPF1	Q9H9Y2	4.73E-36	NP_079341.2	NP_079341.2	Nucleoli	NP_079341.2
hpa94	UP000001067	Pyrenophora teres f. teres (strain 0-1)	sp|Q9NWT1|PK1IP_HUMAN	RBH_STRICT	E3RYF8	25.323	70	98.2	25.323	70	97.4	120604	17	861557	GCA_000166005.1	E3RYF8	E3RYF8_PYRTT	PTT_14571	Uncharacterized protein	0.6	Low	NULL	NULL	NULL	0	NULL	NULL	NULL	2.5	5.833	NULL	8.333	ENSG00000111845	1.34E-22	tr|E3RYF8|E3RYF8_PYRTT	PAK1 interacting protein 1	PAK1IP1	Q9NWT1	3.79E-21	NP_060376.2	NP_060376.2	Nucleoli	NP_060376.2;XP_005249261.1|XP_054188145.1;XP_011513023.1|XP_054188144.1
hpa94	UP000001067	Pyrenophora teres f. teres (strain 0-1)	sp|Q9NZM5|NOP53_HUMAN	RBH_STRICT	E3S515	26.483	92	69.3	26.164	93	74.7	114533	17	861557	GCA_000166005.1	E3S515	E3S515_PYRTT	PTT_17691	Ribosome biogenesis protein NOP53	19.7	High	2	6-33, 259-298	AAPAQYKQASRKGKKAWRKNVDVTEIKS, SDSENKEIKKKRPERKSLSQRNKIKRRKEAQRKATHEAKM	12	0.997	16-21;106-113;162-174;265-301	RKGKKA;GKRKKAKI;KKKPKVEPKTLKH;EIKKKRPERKSLSQRNKIKRRKEAQRKATHEAKMKAK	22.5	13.5	NULL	36	ENSG00000105373	5.37E-13	tr|E3S515|E3S515_PYRTT	NOP53 ribosome biogenesis factor	NOP53	Q9NZM5	1.07E-13	NP_056525.2	NP_056525.2	Nucleoli	NP_056525.2
hpa94	UP000001067	Pyrenophora teres f. teres (strain 0-1)	sp|Q9Y3C6|PPIL1_HUMAN	RBH_STRICT	E3RD90	68.212	91	230	68.212	91	230	110851	17	861557	GCA_000166005.1	E3RD90	E3RD90_PYRTT	PTT_01838	Peptidyl-prolyl cis-trans isomerase	0.8	Low	NULL	NULL	NULL	0	NULL	NULL	NULL	3	11	NULL	14	ENSG00000137168	5.10E-79	tr|E3RD90|E3RD90_PYRTT	Peptidylprolyl isomerase like 1	PPIL1	Q9Y3C6	6.08E-78	NP_057143.1	NP_057143.1	Nucleoli	NP_057143.1
hpa94	UP000001072	Melampsora larici-populina (strain 98AG31 / pathotype 3-4-7)	sp|O15213|WDR46_HUMAN	RBH_TOLERANT	F4R4Z9	46.978	59	343	46.978	76	342	123155	18	747676	GCA_000204055.1	F4R4Z9	F4R4Z9_MELLP	MELLADRAFT_32879	WD_REPEATS_REGION domain-containing protein (Fragment)	12.9	Medium	1	427-468	QGVDRSVPIKQKEKKKMRGKNSSLKRVLRKKQKNVITPEAVS	4	0.978	436-459	KQKEKKKMRGKNSSLKRVLRKKQK	18.5	NULL	11.5	30	ENSG00000227057	4.12E-112	tr|F4R4Z9|F4R4Z9_MELLP	WD repeat domain 46	WDR46	O15213	1.12E-111	NP_001157739.1	NP_005443.3	Nucleoli	NP_001157739.1;NP_005443.3;XP_054187169.1
hpa94	UP000001072	Melampsora larici-populina (strain 98AG31 / pathotype 3-4-7)	sp|O15381|NVL_HUMAN	RBH_TOLERANT	F4S5K3	49.196	70	592	49.196	83	597	131329	18	747676	GCA_000204055.1	F4S5K3	F4S5K3_MELLP	MELLADRAFT_123607	AAA ATPase	9.9	Low	1	42-61	IPTSPKRKLNSPIQPSKQTS	0	NULL	NULL	NULL	16.5	10.5	NULL	27	ENSG00000143748	0	tr|F4S5K3|F4S5K3_MELLP	Nuclear VCP like	NVL	O15381	0	XP_016856868.1	NP_002524.2	Nucleoli	NP_001230076.1;NP_002524.2;XP_011542498.1;XP_016856867.1;XP_016856868.1;XP_016856869.1;XP_016856873.1;XP_016856874.1;XP_047277574.1;XP_047277577.1;XP_047277582.1;XP_047277587.1;XP_047277591.1;XP_047277593.1
hpa94	UP000001072	Melampsora larici-populina (strain 98AG31 / pathotype 3-4-7)	sp|P46087|NOP2_HUMAN	RBH_STRICT	F4S5K1	60.054	46	475	60.054	80	473	132522	18	747676	GCA_000204055.1	F4S5K1	F4S5K1_MELLP	MELLADRAFT_45567	SAM_MT_RSMB_NOP domain-containing protein	11.3	Medium	1	442-468	AEAEPPKDAKKPKSQPKGSISKNPRKK	10	0.976	411-437;443-468	KRSQLKARGIKPLPAHDGKKEKRKASE;EAEPPKDAKKPKSQPKGSISKNPRKK	5	9.833	5.833	20.666	ENSG00000111641	3.89E-161	tr|F4S5K1|F4S5K1_MELLP	NOP2 nucleolar protein	NOP2	P46087	1.87E-159	NP_001245237.1	NP_001245237.1	Nucleoli	NP_001028886.1|NP_006161.2;NP_001245237.1;NP_001245238.1
hpa94	UP000001072	Melampsora larici-populina (strain 98AG31 / pathotype 3-4-7)	sp|Q12788|TBL3_HUMAN	RBH_STRICT	F4RAX1	28.571	95	369	28.571	99	374	128167	18	747676	GCA_000204055.1	F4RAX1	F4RAX1_MELLP	MELLADRAFT_33719	WD_REPEATS_REGION domain-containing protein (Fragment)	6.6	Low	1	801-822	NGNRNEGKWKVRKGKETLKEVL	0	NULL	NULL	NULL	4	NULL	NULL	4	ENSG00000183751	3.23E-115	tr|F4RAX1|F4RAX1_MELLP	Transducin beta like 3	TBL3	Q12788	4.73E-116	NP_006444.2	NP_006444.2	Nucleoli	NP_006444.2
hpa94	UP000001072	Melampsora larici-populina (strain 98AG31 / pathotype 3-4-7)	sp|Q13206|DDX10_HUMAN	RBH_STRICT	F4RNM1	55.928	51	525	55.928	67	525	124198	18	747676	GCA_000204055.1	F4RNM1	F4RNM1_MELLP	MELLADRAFT_36393	Uncharacterized protein (Fragment)	12.3	Medium	1	632-663	VDQKDRLVEKDKKLEKKRKRKTNQEIVSPSLY	4	0.947	641-652	KDKKLEKKRKRK	16.5	NULL	11.5	28	ENSG00000178105	1.28E-176	tr|F4RNM1|F4RNM1_MELLP	DEAD-box helicase 10	DDX10	Q13206	4.44E-176	NP_004389.2	NP_004389.2	Nucleoli	NP_004389.2
hpa94	UP000001072	Melampsora larici-populina (strain 98AG31 / pathotype 3-4-7)	sp|Q15050|RRS1_HUMAN	RBH_STRICT	F4RIE1	30.827	96	142	32.588	81	139	136180	18	747676	GCA_000204055.1	F4RIE1	F4RIE1_MELLP	MELLADRAFT_62505	Ribosome biogenesis regulatory protein	15.1	High	1	315-336	PSAFKEKVAKRGKKSHSNEEGG	16	0.826	174-177;275-289;320-328;369-375	RARK;KKFASEPKPKGIKRK;EKVAKRGKK;KDGKSKK	13.5	NULL	12.333	25.833	ENSG00000179041	1.64E-39	tr|F4RIE1|F4RIE1_MELLP	Ribosome biogenesis regulator 1 homolog	RRS1	Q15050	2.61E-37	NP_055984.1	NP_055984.1	Nucleoli	NP_055984.1
hpa94	UP000001072	Melampsora larici-populina (strain 98AG31 / pathotype 3-4-7)	sp|Q5C9Z4|NOM1_HUMAN	RBH_TOLERANT	F4R736	28.261	65	214	29.695	57	190	126155	18	747676	GCA_000204055.1	F4R736	F4R736_MELLP	MELLADRAFT_91083	MIF4G domain-containing protein	17.2	High	3	5-29, 45-74, 111-133	KASSVSKGKSRSQQKHTRSKPGLAL, EAPSSRGKTQKNRRGTTQKQNRSDKKIATS, QDAPPLIKSKKRKLRSSEEDLED	6	0.696	55-79;118-123	KNRRGTTQKQNRSDKKIATSKPAKP;KSKKRK	6	NULL	NULL	6	ENSG00000146909	1.25E-59	tr|F4R736|F4R736_MELLP	Nucleolar protein with MIF4G domain 1	NOM1	Q5C9Z4	3.08E-50	NP_001340295.1	NP_612409.1	Nucleoli	NP_001340295.1;NP_612409.1
hpa94	UP000001072	Melampsora larici-populina (strain 98AG31 / pathotype 3-4-7)	sp|Q8N9T8|KRI1_HUMAN	RBH_STRICT	F4RLM6	31.341	79	175	31.672	83	191	137397	18	747676	GCA_000204055.1	F4RLM6	F4RLM6_MELLP	MELLADRAFT_86393	Kri1_C domain-containing protein	20.9	High	3	495-525, 615-645, 671-698	DPLAPAPKGSKRQKKREKKQSKKQKFIGETL, APYRTEPDKKSATRKKKLKELRGRLKDRSWG, DGAQGPPKKRMGRKERQRQKDQSEVHMQ	16	0.99	374-389;500-519;623-641;675-688	RKTARAAAKARKREEK;APKGSKRQKKREKKQSKKQK;KKSATRKKKLKELRGRLKD;GPPKKRMGRKERQR	20.5	14.333	11.166	45.999	ENSG00000129347	1.25E-46	tr|F4RLM6|F4RLM6_MELLP	KRI1 homolog	KRI1	Q8N9T8	5.99E-51	NP_075384.4	NP_075384.4	Nucleoli	NP_075384.4;XP_047295188.1
hpa94	UP000001072	Melampsora larici-populina (strain 98AG31 / pathotype 3-4-7)	sp|Q8NI36|WDR36_HUMAN	RBH_STRICT	F4R6D4	33.636	79	452	33.636	94	427	130363	18	747676	GCA_000204055.1	F4R6D4	F4R6D4_MELLP	MELLADRAFT_32760	Uncharacterized protein	1.5	Low	NULL	NULL	NULL	0	NULL	NULL	NULL	4.5	6	NULL	10.5	ENSG00000134987	9.48E-147	tr|F4R6D4|F4R6D4_MELLP	WD repeat domain 36	WDR36	Q8NI36	6.49E-136	NP_644810.2	NP_644810.2	Nucleoli	NP_644810.2
hpa94	UP000001072	Melampsora larici-populina (strain 98AG31 / pathotype 3-4-7)	sp|Q96B02|UBE2W_HUMAN	RBH_STRICT	F4S0R1	49.068	99	148	49.068	99	148	122819	18	747676	GCA_000204055.1	F4S0R1	F4S0R1_MELLP	MELLADRAFT_110721	UBC core domain-containing protein	7.6	Low	1	123-142	MLASCKKKERPADNDRYVKH	0	NULL	NULL	NULL	9.5	8.333	NULL	17.833	ENSG00000104343	9.55E-47	tr|F4S0R1|F4S0R1_MELLP	Ubiquitin conjugating enzyme E2 W	UBE2W	Q96B02	1.07E-45	NP_060769.5	NP_060769.5	Nucleoli	NP_001001481.3;NP_001257944.2;NP_060769.5
hpa94	UP000001072	Melampsora larici-populina (strain 98AG31 / pathotype 3-4-7)	sp|Q96G21|IMP4_HUMAN	RBH_STRICT	F4RNV5	53.31	98	322	52.899	95	308	133605	18	747676	GCA_000204055.1	F4RNV5	F4RNV5_MELLP	MELLADRAFT_63883	Brix domain-containing protein	10.3	Medium	1	22-Mar	KRQTRQRREFLYKKAHEARE	0	NULL	NULL	NULL	17	NULL	NULL	17	ENSG00000136718	3.26E-111	tr|F4RNV5|F4RNV5_MELLP	IMP U3 small nucleolar ribonucleoprotein 4	IMP4	Q96G21	1.52E-104	NP_219484.1	NP_219484.1	Nucleoli	NP_001307233.1;NP_001307234.1;NP_001358654.1;NP_001358657.1;NP_219484.1
hpa94	UP000001072	Melampsora larici-populina (strain 98AG31 / pathotype 3-4-7)	sp|Q96GQ7|DDX27_HUMAN	RBH_STRICT	F4RNV4	40.909	56	379	40.909	77	379	129100	18	747676	GCA_000204055.1	F4RNV4	F4RNV4_MELLP	MELLADRAFT_43753	Uncharacterized protein	11	Medium	1	509-562	EQESYKTLNAKKKSKSKPKKGKSSFSNDLGEKKSVKSSSKPSPRLNKKITGSSG	4	0.993	518-573	AKKKSKSKPKKGKSSFSNDLGEKKSVKSSSKPSPRLNKKITGSSGKPQKGGKRGKR	14.5	8.833	13.666	36.999	ENSG00000124228	9.77E-123	tr|F4RNV4|F4RNV4_MELLP	DEAD-box helicase 27	DDX27	Q96GQ7	6.92E-122	NP_060365.8	NP_060365.8	Nucleoli	NP_001335116.2;NP_060365.8
hpa94	UP000001072	Melampsora larici-populina (strain 98AG31 / pathotype 3-4-7)	sp|Q9BRU9|UTP23_HUMAN	RBH_STRICT	F4R9Y6	27.389	59	68.9	27.389	52	70.1	123564	18	747676	GCA_000204055.1	F4R9Y6	F4R9Y6_MELLP	MELLADRAFT_115493	Uncharacterized protein	17.8	High	3	88-107, 216-259, 262-295	RSICERRKCNHWKTKESSIK, TSKSNERLEKKLKKTKKKKEPNPLSIKKKSKKPMSSLTKKFKDS, VKPNRFKEEKKEEIQKSKRKRNHSKTKKSNSIEN	3	0.998	222-289	RLEKKLKKTKKKKEPNPLSIKKKSKKPMSSLTKKFKDSSLVKPNRFKEEKKEEIQKSKRKRNHSKTKK	17	10.5	NULL	27.5	ENSG00000147679	5.14E-14	tr|F4R9Y6|F4R9Y6_MELLP	UTP23 small subunit processome component	UTP23	Q9BRU9	2.74E-13	NP_115710.2	NP_115710.2	Nucleoli	NP_115710.2
hpa94	UP000001072	Melampsora larici-populina (strain 98AG31 / pathotype 3-4-7)	sp|Q9BSC4|NOL10_HUMAN	RBH_STRICT	F4RTY8	39.37	84	442	40.681	71	422	128613	18	747676	GCA_000204055.1	F4RTY8	F4RTY8_MELLP	MELLADRAFT_49259	NUC153 domain-containing protein	22.3	High	3	32-59, 611-642, 754-779	GSTLTRAHRDKAKKKRKPIAPGTEGKSL, DDIWKKSRRKAESSDKRQKRKATTQQIPTPSA, EGEEKTGRTKRRRVERSASKTKVRSL	9	0.953	39-50;615-631;760-775	HRDKAKKKRKPI;KKSRRKAESSDKRQKRK;GRTKRRRVERSASKTK	19.5	12.5	NULL	32	ENSG00000115761	6.59E-146	tr|F4RTY8|F4RTY8_MELLP	Nucleolar protein 10	NOL10	Q9BSC4	5.31E-137	NP_079170.2	NP_079170.2	Nucleoli	NP_001248321.1;NP_001248323.1;NP_079170.2
hpa94	UP000001072	Melampsora larici-populina (strain 98AG31 / pathotype 3-4-7)	sp|Q9GZZ1|NAA50_HUMAN	RBH_STRICT	F4S9U0	45.098	86	140	45.098	98	140	133037	18	747676	GCA_000204055.1	F4S9U0	F4S9U0_MELLP	MELLADRAFT_40782	N-acetyltransferase domain-containing protein (Fragment)	2.3	Low	NULL	NULL	NULL	0	NULL	NULL	NULL	7.5	7.5	NULL	15	ENSG00000121579	2.10E-43	tr|F4S9U0|F4S9U0_MELLP	N-alpha-acetyltransferase 50, NatE catalytic subunit	NAA50	Q9GZZ1	2.06E-42	NP_079422.1	NP_079422.1	Nucleoli	NP_001295374.1;NP_079422.1
hpa94	UP000001072	Melampsora larici-populina (strain 98AG31 / pathotype 3-4-7)	sp|Q9H0S4|DDX47_HUMAN	RBH_STRICT	F4RZ33	64.444	88	548	62.588	86	553	134816	18	747676	GCA_000204055.1	F4RZ33	F4RZ33_MELLP	MELLADRAFT_75483	Uncharacterized protein	13.4	Medium	1	451-477	EIERNGNKFNRKRKSGEMKPSKIKMVI	3	0.807	458-471	KFNRKRKSGEMKPS	20.5	NULL	13	33.5	ENSG00000213782	0	tr|F4RZ33|F4RZ33_MELLP	DEAD-box helicase 47	DDX47	Q9H0S4	0	NP_057439.2	NP_057439.2	Nucleoli	NP_057439.2
hpa94	UP000001072	Melampsora larici-populina (strain 98AG31 / pathotype 3-4-7)	sp|Q9NZM5|NOP53_HUMAN	RBH_STRICT	F4RXR3	26.225	76	63.2	25.749	73	51.2	126615	18	747676	GCA_000204055.1	F4RXR3	F4RXR3_MELLP	MELLADRAFT_117481	Ribosome biogenesis protein NOP53	22.7	High	3	67-92, 251-279, 404-424	QQITDPKKSKNYKVKLLNHQERKRLE, KTDDQFVKKVKKQKKKTTAQRNRKARALE, ARSTKGRKLKEVEKHAWKNFE	9	0.978	258-290;385-396;406-413	KKVKKQKKKTTAQRNRKARALEEARLLAKRRQA;RGKVEGKKSLGK;STKGRKLK	22.5	13.5	NULL	36	ENSG00000105373	6.04E-11	tr|F4RXR3|F4RXR3_MELLP	NOP53 ribosome biogenesis factor	NOP53	Q9NZM5	3.40E-06	NP_056525.2	NP_056525.2	Nucleoli	NP_056525.2
hpa94	UP000001072	Melampsora larici-populina (strain 98AG31 / pathotype 3-4-7)	sp|Q9Y3C6|PPIL1_HUMAN	RBH_STRICT	F4RZV7	70.588	92	235	70.588	93	235	121921	18	747676	GCA_000204055.1	F4RZV7	F4RZV7_MELLP	MELLADRAFT_38799	Peptidyl-prolyl cis-trans isomerase	0	Low	NULL	NULL	NULL	0	NULL	NULL	NULL	NULL	NULL	NULL	0	ENSG00000137168	8.42E-81	tr|F4RZV7|F4RZV7_MELLP	Peptidylprolyl isomerase like 1	PPIL1	Q9Y3C6	8.84E-80	NP_057143.1	NP_057143.1	Nucleoli	NP_057143.1
hpa94	UP000001194	Laccaria bicolor (strain S238N-H82 / ATCC MYA-4686)	sp|O15213|WDR46_HUMAN	RBH_STRICT	B0DAK2	42.784	60	318	42.784	60	319	146139	19	486041	GCA_000143565.1	B0DAK2	B0DAK2_LACBS	LACBIDRAFT_387147	Predicted protein	12.2	Medium	2	10-32, 548-610	ALPPVSKKRKTSHSSLQKKNISD, GEGERRKESKEEREKRKMRGKGKSLKRYLRKQRKNVVDPAALAIRAKLEKQKEEKKRARLAAA	4	0.998	551-629	ERRKESKEEREKRKMRGKGKSLKRYLRKQRKNVVDPAALAIRAKLEKQKEEKKRARLAAAAGGAGEPAKKKSALDRFKR	7.5	7.5	NULL	15	ENSG00000227057	9.00E-101	tr|B0DAK2|B0DAK2_LACBS	WD repeat domain 46	WDR46	O15213	6.39E-100	NP_005443.3	NP_005443.3	Nucleoli	NP_001157739.1;NP_005443.3;XP_054187169.1
hpa94	UP000001194	Laccaria bicolor (strain S238N-H82 / ATCC MYA-4686)	sp|O15381|NVL_HUMAN	RBH_STRICT	B0DMV4	53.145	70	630	53.145	82	633	154657	19	486041	GCA_000143565.1	B0DMV4	B0DMV4_LACBS	LACBIDRAFT_306417	Predicted protein	0	Low	NULL	NULL	NULL	0	NULL	NULL	NULL	NULL	NULL	NULL	0	ENSG00000143748	0	tr|B0DMV4|B0DMV4_LACBS	Nuclear VCP like	NVL	O15381	0	NP_002524.2	NP_002524.2	Nucleoli	NP_001230076.1;NP_002524.2;XP_011542498.1;XP_016856867.1;XP_016856868.1;XP_016856869.1;XP_016856873.1;XP_016856874.1;XP_047277574.1;XP_047277577.1;XP_047277582.1;XP_047277587.1;XP_047277591.1;XP_047277593.1
hpa94	UP000001194	Laccaria bicolor (strain S238N-H82 / ATCC MYA-4686)	sp|P46087|NOP2_HUMAN	RBH_STRICT	B0CS69	62.72	49	510	62.72	71	537	141904	19	486041	GCA_000143565.1	B0CS69	B0CS69_LACBS	LACBIDRAFT_229516	Predicted protein	10.6	Medium	1	24-49	EGDSPKAPIGKRKKSKQAERPLKIIP	4	0.883	29-43	KAPIGKRKKSKQAER	9.5	11.5	NULL	21	ENSG00000111641	3.34E-173	tr|B0CS69|B0CS69_LACBS	NOP2 nucleolar protein	NOP2	P46087	0	NP_001245237.1	NP_001245237.1	Nucleoli	NP_001028886.1|NP_006161.2;NP_001245237.1;NP_001245238.1
hpa94	UP000001194	Laccaria bicolor (strain S238N-H82 / ATCC MYA-4686)	sp|Q13206|DDX10_HUMAN	RBH_STRICT	B0D4F4	57.366	51	548	57.366	69	550	143318	19	486041	GCA_000143565.1	B0D4F4	B0D4F4_LACBS	LACBIDRAFT_248227	Predicted protein (Fragment)	16.9	High	1	621-651	VVDKEEAREKKREKKRKRKDKEKAVCPFFFS	9	0.998	454-457;550-561;624-643	KKKK;KRKLKLGRAKRT;KEEAREKKREKKRKRKDKEK	17	NULL	9	26	ENSG00000178105	0	tr|B0D4F4|B0D4F4_LACBS	DEAD-box helicase 10	DDX10	Q13206	0	NP_004389.2	NP_004389.2	Nucleoli	NP_004389.2
hpa94	UP000001194	Laccaria bicolor (strain S238N-H82 / ATCC MYA-4686)	sp|Q15050|RRS1_HUMAN	RBH_STRICT	B0CXM3	38.722	73	134	39.464	78	162	148301	19	486041	GCA_000143565.1	B0CXM3	B0CXM3_LACBS	LACBIDRAFT_323440	Ribosome biogenesis regulatory protein	16.5	High	1	90-109	QLPRAKPLPKPKPPTKWERF	12	0.988	93-123;222-235;282-318	RAKPLPKPKPPTKWERFAAAKGIQKKVREKR;KLEGEKKVRGVKRK;RFASKGRGGVALGREVAGGGRSSRGRGGGGGGKKGRR	14	NULL	NULL	14	ENSG00000179041	6.73E-37	tr|B0CXM3|B0CXM3_LACBS	Ribosome biogenesis regulator 1 homolog	RRS1	Q15050	1.52E-46	NP_055984.1	NP_055984.1	Nucleoli	NP_055984.1
hpa94	UP000001194	Laccaria bicolor (strain S238N-H82 / ATCC MYA-4686)	sp|Q15397|PUM3_HUMAN	RBH_STRICT	B0D5N1	25.76	89	204	27.063	77	190	143624	19	486041	GCA_000143565.1	B0D5N1	B0D5N1_LACBS	LACBIDRAFT_317976	Predicted protein	11	Medium	1	22-Jan	MTTHKTSKKRPASSQAGPNVKK	0	NULL	NULL	NULL	15	NULL	NULL	15	ENSG00000080608	3.91E-57	tr|B0D5N1|B0D5N1_LACBS	Pumilio RNA binding family member 3	PUM3	Q15397	2.57E-51	NP_055693.4	NP_055693.4	Nucleoli	NP_055693.4
hpa94	UP000001194	Laccaria bicolor (strain S238N-H82 / ATCC MYA-4686)	sp|Q15435|PP1R7_HUMAN	RBH_STRICT	B0DA37	50	81	265	50	89	266	154937	19	486041	GCA_000143565.1	B0DA37	B0DA37_LACBS	LACBIDRAFT_297144	Predicted protein	8.9	Low	1	11-39	SYQNPQWTWTQTKKPQRRGRSGRLMMETF	0	NULL	NULL	NULL	13.5	9	NULL	22.5	ENSG00000115685	4.99E-87	tr|B0DA37|B0DA37_LACBS	Protein phosphatase 1 regulatory subunit 7	PPP1R7	Q15435	2.82E-86	NP_002703.1	NP_002703.1	Nucleoli	NP_001269339.1;NP_001269341.1;NP_002703.1
hpa94	UP000001194	Laccaria bicolor (strain S238N-H82 / ATCC MYA-4686)	sp|Q5C9Z4|NOM1_HUMAN	RBH_STRICT	B0D9R9	31.695	63	310	31.868	65	308	147841	19	486041	GCA_000143565.1	B0D9R9	B0D9R9_LACBS	LACBIDRAFT_297002	Predicted protein	18.1	High	2	33-65, 73-96	VAGGRSRSHVPRKDARKQEREARKQKKAAYFSV, EEEHHESPQRKKPRQASSAEPRVA	12	0.95	37-61;68-69;82-84	RSRSHVPRKDARKQEREARKQKKAA;KK;RKK	14	10.5	NULL	24.5	ENSG00000146909	3.30E-93	tr|B0D9R9|B0D9R9_LACBS	Nucleolar protein with MIF4G domain 1	NOM1	Q5C9Z4	2.66E-91	NP_612409.1	NP_612409.1	Nucleoli	NP_001340295.1;NP_612409.1
hpa94	UP000001194	Laccaria bicolor (strain S238N-H82 / ATCC MYA-4686)	sp|Q8NI36|WDR36_HUMAN	RBH_STRICT	B0DPY3	35.3	99	594	35.3	96	565	144859	19	486041	GCA_000143565.1	B0DPY3	B0DPY3_LACBS	LACBIDRAFT_307361	Predicted protein	9.4	Low	2	9-33, 811-834	DSDSASPPPRKRIRQDPVASRKTPK, FAPPPKESEKEKKSTRRLDKTFAE	0	NULL	NULL	NULL	8.5	9	NULL	17.5	ENSG00000134987	0	tr|B0DPY3|B0DPY3_LACBS	WD repeat domain 36	WDR36	Q8NI36	0	NP_644810.2	NP_644810.2	Nucleoli	NP_644810.2
hpa94	UP000001194	Laccaria bicolor (strain S238N-H82 / ATCC MYA-4686)	sp|Q96B02|UBE2W_HUMAN	RBH_STRICT	B0CQT1	47.297	95	134	47.297	88	134	145696	19	486041	GCA_000143565.1	B0CQT1	B0CQT1_LACBS	LACBIDRAFT_242784	Predicted protein	2.7	Low	NULL	NULL	NULL	0	NULL	NULL	NULL	7	NULL	NULL	7	ENSG00000104343	5.95E-41	tr|B0CQT1|B0CQT1_LACBS	Ubiquitin conjugating enzyme E2 W	UBE2W	Q96B02	6.29E-40	NP_060769.5	NP_060769.5	Nucleoli	NP_001001481.3;NP_001257944.2;NP_060769.5
hpa94	UP000001194	Laccaria bicolor (strain S238N-H82 / ATCC MYA-4686)	sp|Q96G21|IMP4_HUMAN	RBH_STRICT	B0CY22	57.388	99	330	57.143	91	317	155313	19	486041	GCA_000143565.1	B0CY22	B0CY22_LACBS	LACBIDRAFT_311694	Predicted protein	8.9	Low	NULL	NULL	NULL	3	0.701	294-303	EPPTKRTKHR	16	NULL	NULL	16	ENSG00000136718	3.64E-114	tr|B0CY22|B0CY22_LACBS	IMP U3 small nucleolar ribonucleoprotein 4	IMP4	Q96G21	8.70E-108	NP_219484.1	NP_219484.1	Nucleoli	NP_001307233.1;NP_001307234.1;NP_001358654.1;NP_001358657.1;NP_219484.1
hpa94	UP000001194	Laccaria bicolor (strain S238N-H82 / ATCC MYA-4686)	sp|Q96GQ7|DDX27_HUMAN	RBH_STRICT	B0CPV2	55.932	46	409	55.932	99	409	150893	19	486041	GCA_000143565.1	B0CPV2	B0CPV2_LACBS	LACBIDRAFT_290659	Predicted protein	1.4	Low	NULL	NULL	NULL	0	NULL	NULL	NULL	4.5	6	NULL	10.5	ENSG00000124228	1.05E-137	tr|B0CPV2|B0CPV2_LACBS	DEAD-box helicase 27	DDX27	Q96GQ7	6.29E-137	NP_060365.8	NP_060365.8	Nucleoli	NP_001335116.2;NP_060365.8
hpa94	UP000001194	Laccaria bicolor (strain S238N-H82 / ATCC MYA-4686)	sp|Q9BSC4|NOL10_HUMAN	RBH_STRICT	B0D6R4	41.897	75	471	43.186	73	462	139229	19	486041	GCA_000143565.1	B0D6R4	B0D6R4_LACBS	LACBIDRAFT_385746	NUC153 and WD40 repeat-containing nucleolar rRNA processing-related protein	21.9	High	4	25-47, 487-513, 618-637, 743-770	PDWLTRKRASAKGKGKRAIREHF, LKEEERAKKKEERKKKRKMQPAVDDEM, TKFDPRSRPGQKNLRVQQAY, EVSESGRKGRTQRRKGVRSGSKNVFRRM	12	0.995	30-42;467-504;723-727;748-766	RKRASAKGKGKRA;RIRSKKEVGVKVNKALAEKILKEEERAKKKEERKKKRK;KQERR;GRKGRTQRRKGVRSGSKNV	18.5	13	NULL	31.5	ENSG00000115761	8.66E-157	tr|B0D6R4|B0D6R4_LACBS	Nucleolar protein 10	NOL10	Q9BSC4	2.21E-152	NP_079170.2	NP_079170.2	Nucleoli	NP_001248321.1;NP_001248323.1;NP_079170.2
hpa94	UP000001194	Laccaria bicolor (strain S238N-H82 / ATCC MYA-4686)	sp|Q9GZZ1|NAA50_HUMAN	RBH_STRICT	B0D0W7	44.231	90	148	44.231	97	148	151313	19	486041	GCA_000143565.1	B0D0W7	B0D0W7_LACBS	LACBIDRAFT_290968	Predicted protein	2.2	Low	NULL	NULL	NULL	0	NULL	NULL	NULL	6.5	5	NULL	11.5	ENSG00000121579	2.55E-46	tr|B0D0W7|B0D0W7_LACBS	N-alpha-acetyltransferase 50, NatE catalytic subunit	NAA50	Q9GZZ1	2.37E-45	NP_079422.1	NP_079422.1	Nucleoli	NP_001295374.1;NP_079422.1
hpa94	UP000001194	Laccaria bicolor (strain S238N-H82 / ATCC MYA-4686)	sp|Q9H0S4|DDX47_HUMAN	RBH_STRICT	B0D3E5	62.619	92	562	61.644	95	572	141214	19	486041	GCA_000143565.1	B0D3E5	B0D3E5_LACBS	LACBIDRAFT_324897	Predicted protein	4.3	Low	NULL	NULL	NULL	5	0.891	442-453	PKKHHKRSKNRG	5	11.5	NULL	16.5	ENSG00000213782	0	tr|B0D3E5|B0D3E5_LACBS	DEAD-box helicase 47	DDX47	Q9H0S4	0	NP_057439.2	NP_057439.2	Nucleoli	NP_057439.2
hpa94	UP000001194	Laccaria bicolor (strain S238N-H82 / ATCC MYA-4686)	sp|Q9H9Y2|RPF1_HUMAN	RBH_STRICT	B0CU68	41.176	85	235	43.234	84	224	151495	19	486041	GCA_000143565.1	B0CU68	B0CU68_LACBS	LACBIDRAFT_305420	Predicted protein	13.2	Medium	1	7-43	EPSSIKNKIKREEISRKSKKAKNQHKLQKRLAQAKEE	3	0.984	12-53	KNKIKREEISRKSKKAKNQHKLQKRLAQAKEEANDPAAKKKR	14	NULL	NULL	14	ENSG00000117133	3.40E-75	tr|B0CU68|B0CU68_LACBS	Ribosome production factor 1 homolog	RPF1	Q9H9Y2	7.44E-70	NP_079341.2	NP_079341.2	Nucleoli	NP_079341.2
hpa94	UP000001194	Laccaria bicolor (strain S238N-H82 / ATCC MYA-4686)	sp|Q9NZM5|NOP53_HUMAN	RBH_STRICT	B0CXP8	28.448	91	102	28.894	90	90.5	150701	19	486041	GCA_000143565.1	B0CXP8	B0CXP8_LACBS	LACBIDRAFT_292782	Ribosome biogenesis protein NOP53	17.3	High	2	23-48, 425-452	APAQHNQSTRKGKRAWRKNINIEDVE, LIEPRVRVLPKKRRLRIVEYEKHAWKRF	9	0.834	137-146;309-334;435-438	LLKIAKRPRR;TASQKNKAKRLLAEKRALAERAEHKR;KKRR	13	NULL	13	26	ENSG00000105373	7.76E-24	tr|B0CXP8|B0CXP8_LACBS	NOP53 ribosome biogenesis factor	NOP53	Q9NZM5	1.04E-18	NP_056525.2	NP_056525.2	Nucleoli	NP_056525.2
hpa94	UP000001194	Laccaria bicolor (strain S238N-H82 / ATCC MYA-4686)	sp|Q9Y3C6|PPIL1_HUMAN	RBH_STRICT	B0DQ15	71.812	90	238	71.812	96	238	138457	19	486041	GCA_000143565.1	B0DQ15	B0DQ15_LACBS	LACBIDRAFT_191564	Peptidyl-prolyl cis-trans isomerase	0.8	Low	NULL	NULL	NULL	0	NULL	NULL	NULL	3.5	11.833	NULL	15.333	ENSG00000137168	6.59E-82	tr|B0DQ15|B0DQ15_LACBS	Peptidylprolyl isomerase like 1	PPIL1	Q9Y3C6	5.99E-81	NP_057143.1	NP_057143.1	Nucleoli	NP_057143.1
hpa94	UP000001197	Podospora anserina (strain S / ATCC MYA-4624 / DSM 980 / FGSC 10383)	sp|O15213|WDR46_HUMAN	RBH_TOLERANT	B2AZM9	46.265	67	384	43.775	88	384	158655	20	515849		B2AZM9	B2AZM9_PODAN	PODANS_3_4960	Podospora anserina S mat+ genomic DNA chromosome 3, supercontig 2	13.3	Medium	1	493-524	NRARGKNTALKKYLRKQKKKNIIDDKRLKVEE	8	0.926	25-67;494-515	KPRTELKSKSEIAKARRQRDAQKAYGRGRGIDVKTARDKKLRR;RARGKNTALKKYLRKQKKKNII	14	11.833	7.833	33.666	ENSG00000227057	4.56E-127	tr|B2AZM9|B2AZM9_PODAN	WD repeat domain 46	WDR46	O15213	6.42E-127	NP_001157739.1	NP_005443.3	Nucleoli	NP_001157739.1;NP_005443.3;XP_054187169.1
hpa94	UP000001197	Podospora anserina (strain S / ATCC MYA-4624 / DSM 980 / FGSC 10383)	sp|P46087|NOP2_HUMAN	RBH_STRICT	B2A939	65.172	46	531	61.137	56	538	163556	20	515849		B2A939	B2A939_PODAN	PODANS_1_8310	Podospora anserina S mat+ genomic DNA chromosome 1, supercontig 1	22.4	High	4	36-59, 82-101, 657-680, 695-747	PAEEHSSKKRRTASKKPEKAIKSA, GVKASKTKGKKAPEPQSDSD, GLDPRALKKGEKKEKKGMKEETSE, KEKAEKAEAKSEKKEKKDKKEKTKETPKVEKAEEKTTEKAKPKEKKEKVKAKK	9	0.999	41-93;647-679;682-747	SSKKRRTASKKPEKAIKSATGTKGTGRQANGSKKTASAPSNGVKASKTKGKKA;RAKRNAMRRRGLDPRALKKGEKKEKKGMKEETS;EPTKEVTREKEAPKEKAEKAEAKSEKKEKKDKKEKTKETPKVEKAEEKTTEKAKPKEKKEKVKAKK	21.5	13.5	NULL	35	ENSG00000111641	4.19E-179	tr|B2A939|B2A939_PODAN	NOP2 nucleolar protein	NOP2	P46087	1.29E-180	NP_001245237.1	NP_001245237.1	Nucleoli	NP_001028886.1|NP_006161.2;NP_001245237.1;NP_001245238.1
hpa94	UP000001197	Podospora anserina (strain S / ATCC MYA-4624 / DSM 980 / FGSC 10383)	sp|Q12788|TBL3_HUMAN	RBH_STRICT	B2B6X9	28.194	97	359	28.194	97	360	165177	20	515849		B2B6X9	B2B6X9_PODAN	PODANS_2_9240	Podospora anserina S mat+ genomic DNA chromosome 2, supercontig 2	5.9	Low	1	170-190	DTTIDRRPKKGSRKNDQDDGT	0	NULL	NULL	NULL	4.5	10.833	NULL	15.333	ENSG00000183751	3.50E-111	tr|B2B6X9|B2B6X9_PODAN	Transducin beta like 3	TBL3	Q12788	1.21E-110	NP_006444.2	NP_006444.2	Nucleoli	NP_006444.2
hpa94	UP000001197	Podospora anserina (strain S / ATCC MYA-4624 / DSM 980 / FGSC 10383)	sp|Q13206|DDX10_HUMAN	RBH_STRICT	B2ASG1	55.061	56	569	56.531	57	563	157931	20	515849		B2ASG1	B2ASG1_PODAN	PODANS_1_23380	Podospora anserina S mat+ genomic DNA chromosome 1, supercontig 6	22.4	High	4	24-50, 537-557, 692-720, 756-780	DATPKKPETKTLKRKRGQDELEKLKAA, DAEGKPKKKEVKTKYQKMAER, ADVEDKELARKRRKEKRDRAKARERGEEV, QSEEDEPPKKKTKKWFQNDSDVEDQ	4	0.991	15-40;700-717	RHKKNSKSADATPKKPETKTLKRKRG;ARKRRKEKRDRAKARERG	20	NULL	NULL	20	ENSG00000178105	0	tr|B2ASG1|B2ASG1_PODAN	DEAD-box helicase 10	DDX10	Q13206	0	NP_004389.2	NP_004389.2	Nucleoli	NP_004389.2
hpa94	UP000001197	Podospora anserina (strain S / ATCC MYA-4624 / DSM 980 / FGSC 10383)	sp|Q15397|PUM3_HUMAN	RBH_STRICT	B2AM38	32.11	63	207	29.242	81	202	159214	20	515849		B2AM38	B2AM38_PODAN	PODANS_1_14150	Podospora anserina S mat+ genomic DNA chromosome 1, supercontig 3	22.2	High	3	6-42, 101-128, 641-663	SEPSVKRKVHHNDGSRAKKAKTITGPKHKKVEPKASE, DEVQRTKKLWERLRRKSHVPKEERQQLV, TTAEGVKPKSKNKDNGSKSKSGG	4	0.902	11-37;107-116	KRKVHHNDGSRAKKAKTITGPKHKKVE;KKLWERLRRK	18	NULL	NULL	18	ENSG00000080608	1.88E-58	tr|B2AM38|B2AM38_PODAN	Pumilio RNA binding family member 3	PUM3	Q15397	1.22E-55	NP_055693.4	NP_055693.4	Nucleoli	NP_055693.4
hpa94	UP000001197	Podospora anserina (strain S / ATCC MYA-4624 / DSM 980 / FGSC 10383)	sp|Q16877|F264_HUMAN	RBH_TOLERANT	B2ACU6	50.351	90	417	49.099	99	426	157599	20	515849		B2ACU6	B2ACU6_PODAN	PODANS_3_11390	Podospora anserina S mat+ genomic DNA chromosome 3, supercontig 3	2.1	Low	NULL	NULL	NULL	0	NULL	NULL	NULL	7.5	8.5	NULL	16	ENSG00000114268	8.01E-144	tr|B2ACU6|B2ACU6_PODAN	6-phosphofructo-2-kinase/fructose-2,6-biphosphatase 4	PFKFB4	Q16877	7.02E-146	XP_011532131.1	NP_004558.1	Nucleoli	NP_001304063.1;NP_001304064.1;NP_001304065.1;NP_001304066.1;NP_004558.1;XP_011532131.1;XP_016862103.1;XP_016862104.1;XP_016862105.1;XP_016862106.1;XP_024309363.1|XP_047304258.1|XP_047304259.1;XP_047304256.1;XP_047304257.1;XP_047304260.1
hpa94	UP000001197	Podospora anserina (strain S / ATCC MYA-4624 / DSM 980 / FGSC 10383)	sp|Q5C9Z4|NOM1_HUMAN	RBH_STRICT	B2VLD8	27.304	61	248	27.304	62	249	165181	20	515849		B2VLD8	B2VLD8_PODAN	PODANS_5_5800	Podospora anserina S mat+ genomic DNA chromosome 5, supercontig 6	17.5	High	2	30-57, 67-108	RRDNRTTVTSRKEQRKAERQGKRTGRSD, PQRNQPSSSKSQPPKKSPAAPAKAEPKSALKKNKRPEPDSDE	12	0.972	40-102;232-237;245-250	RKEQRKAERQGKRTGRSDAIRNRQAPAPQRNQPSSSKSQPPKKSPAAPAKAEPKSALKKNKRP;KRKRKA;QKRRKA	15.5	12.833	NULL	28.333	ENSG00000146909	3.81E-70	tr|B2VLD8|B2VLD8_PODAN	Nucleolar protein with MIF4G domain 1	NOM1	Q5C9Z4	2.73E-69	NP_612409.1	NP_612409.1	Nucleoli	NP_001340295.1;NP_612409.1
hpa94	UP000001197	Podospora anserina (strain S / ATCC MYA-4624 / DSM 980 / FGSC 10383)	sp|Q8NI36|WDR36_HUMAN	RBH_STRICT	B2ASJ7	29.497	99	404	29.44	88	377	156329	20	515849		B2ASJ7	B2ASJ7_PODAN	PODANS_1_23730	Podospora anserina S mat+ genomic DNA chromosome 1, supercontig 6	2.9	Low	NULL	NULL	NULL	0	NULL	NULL	NULL	11.5	12.5	NULL	24	ENSG00000134987	9.25E-125	tr|B2ASJ7|B2ASJ7_PODAN	WD repeat domain 36	WDR36	Q8NI36	9.31E-114	NP_644810.2	NP_644810.2	Nucleoli	NP_644810.2
hpa94	UP000001197	Podospora anserina (strain S / ATCC MYA-4624 / DSM 980 / FGSC 10383)	sp|Q96B02|UBE2W_HUMAN	RBH_STRICT	A0A090D420	37.5	97	102	37.5	96	102	159762	20	515849		A0A090D420	A0A090D420_PODAN		Putative ubiquitin-conjugating enzyme E2-18 kDa	4.4	Low	NULL	NULL	NULL	0	NULL	NULL	NULL	11	NULL	NULL	11	ENSG00000104343	7.37E-29	tr|A0A090D420|A0A090D420_PODAN	Ubiquitin conjugating enzyme E2 W	UBE2W	Q96B02	9.11E-28	NP_060769.5	NP_060769.5	Nucleoli	NP_001001481.3;NP_001257944.2;NP_060769.5
hpa94	UP000001197	Podospora anserina (strain S / ATCC MYA-4624 / DSM 980 / FGSC 10383)	sp|Q96G21|IMP4_HUMAN	RBH_STRICT	B2B730	45.151	99	252	44.792	96	239	160781	20	515849		B2B730	B2B730_PODAN	PODANS_2_9720	Podospora anserina S mat+ genomic DNA chromosome 2, supercontig 2	4.5	Low	NULL	NULL	NULL	0	NULL	NULL	NULL	16	9.5	NULL	25.5	ENSG00000136718	8.70E-84	tr|B2B730|B2B730_PODAN	IMP U3 small nucleolar ribonucleoprotein 4	IMP4	Q96G21	2.19E-77	NP_219484.1	NP_219484.1	Nucleoli	NP_001307233.1;NP_001307234.1;NP_001358654.1;NP_001358657.1;NP_219484.1
hpa94	UP000001197	Podospora anserina (strain S / ATCC MYA-4624 / DSM 980 / FGSC 10383)	sp|Q9BSC4|NOL10_HUMAN	RBH_STRICT	B2ARQ9	42.128	64	367	42.553	78	358	162624	20	515849		B2ARQ9	B2ARQ9_PODAN	PODANS_4_6680	Podospora anserina S mat+ genomic DNA chromosome 4, supercontig 4	13.4	Medium	1	539-573	QAITFVPESKKKKQEPPPPRPEGKRRDDGRRSASS	8	0.963	375-398;548-570	RAKRVKEKLEKERSSRIRGTKKVK;KKKKQEPPPPRPEGKRRDDGRRS	12.5	10.5	NULL	23	ENSG00000115761	1.82E-119	tr|B2ARQ9|B2ARQ9_PODAN	Nucleolar protein 10	NOL10	Q9BSC4	5.57E-115	NP_079170.2	NP_079170.2	Nucleoli	NP_001248321.1;NP_001248323.1;NP_079170.2
hpa94	UP000001197	Podospora anserina (strain S / ATCC MYA-4624 / DSM 980 / FGSC 10383)	sp|Q9GZZ1|NAA50_HUMAN	RBH_STRICT	B2AT94	25.532	83	72.8	25.532	43	72.8	163431	20	515849		B2AT94	B2AT94_PODAN	PODANS_1_15100	Podospora anserina S mat+ genomic DNA chromosome 1, supercontig 4	7.4	Low	1	413-435	STTSSRSSSRIGKKKERAYPSAA	0	NULL	NULL	NULL	8.5	8	NULL	16.5	ENSG00000121579	6.59E-16	tr|B2AT94|B2AT94_PODAN	N-alpha-acetyltransferase 50, NatE catalytic subunit	NAA50	Q9GZZ1	2.04E-14	NP_079422.1	NP_079422.1	Nucleoli	NP_001295374.1;NP_079422.1
hpa94	UP000001197	Podospora anserina (strain S / ATCC MYA-4624 / DSM 980 / FGSC 10383)	sp|Q9H0S4|DDX47_HUMAN	RBH_STRICT	B2B3R6	60.557	91	527	60.557	88	527	163369	20	515849		B2B3R6	B2B3R6_PODAN	PODANS_6_7040	Podospora anserina S mat+ genomic DNA chromosome 6, supercontig 2	17.6	High	1	1-33	MSSVKRRKISDNPSAVKKKKTEAPKPKITPGPE	4	0.947	6-28;460-478	RRKISDNPSAVKKKKTEAPKPKI;RGKKGSVLKGHRGKKRGAP	19	NULL	NULL	19	ENSG00000213782	0	tr|B2B3R6|B2B3R6_PODAN	DEAD-box helicase 47	DDX47	Q9H0S4	0	NP_057439.2	NP_057439.2	Nucleoli	NP_057439.2
hpa94	UP000001197	Podospora anserina (strain S / ATCC MYA-4624 / DSM 980 / FGSC 10383)	sp|Q9H9Y2|RPF1_HUMAN	RBH_STRICT	A0A090CXA7	35.686	64	128	35.686	59	127	156960	20	515849		A0A090CXA7	A0A090CXA7_PODAN		Putative ribosome production factor similar to RPF1 of Saccharomyces cerevisiae	19.3	High	2	26-57, 404-423	IEDKKIANKARHEERHRRRREEAKNPELREER, GALKWEWKAKMEKKRTRFNL	6	0.969	28-54;411-418	DKKIANKARHEERHRRRREEAKNPELR;KAKMEKKR	19	NULL	NULL	19	ENSG00000117133	7.97E-34	tr|A0A090CXA7|A0A090CXA7_PODAN	Ribosome production factor 1 homolog	RPF1	Q9H9Y2	2.16E-32	NP_079341.2	NP_079341.2	Nucleoli	NP_079341.2
hpa94	UP000001197	Podospora anserina (strain S / ATCC MYA-4624 / DSM 980 / FGSC 10383)	sp|Q9NW13|RBM28_HUMAN	RBH_STRICT	A0A090DCJ5	37.629	56	119	29.814	80	197	162382	20	515849		A0A090DCJ5	A0A090DCJ5_PODAN		Putative nucleolar protein	25.9	High	4	19-44, 241-265, 653-718, 741-766	SSTDQSSSNPNKRPRVDKNRSLFVRS, GEETKTEKKKAKKAKKEEEKEEEED, NANVVQRRRQHEQKIREEGPRAPGSRAEREKRERERERGRKNRWERKEEKKRPDTWNKSSKGKKSA, KLAMRTKIVARKREMRKKKAELRGEK	6	0.999	247-257;569-581;661-766	EKKKAKKAKKE;KEAERHRKEKGKG;RQHEQKIREEGPRAPGSRAEREKRERERERGRKNRWERKEEKKRPDTWNKSSKGKKSAVPKEEKGKAEPQTKEGKKNAEAKLAMRTKIVARKREMRKKKAELRGEK	24	NULL	NULL	24	ENSG00000106344	4.60E-28	tr|A0A090DCJ5|A0A090DCJ5_PODAN	RNA binding motif protein 28	RBM28	Q9NW13	1.66E-52	NP_060547.2	NP_060547.2	Nucleoli	NP_060547.2
hpa94	UP000001197	Podospora anserina (strain S / ATCC MYA-4624 / DSM 980 / FGSC 10383)	sp|Q9NZM5|NOP53_HUMAN	RBH_STRICT	B2ASQ0	27.533	91	83.6	28.14	89	80.1	164858	20	515849		B2ASQ0	B2ASQ0_PODAN	PODANS_1_24250	Ribosome biogenesis protein NOP53	22.1	High	3	11-38, 282-318, 408-432	IDAPSQYKQPSRKGKKAWRKNVDVTDIT, EELNVKAKRPRRKTQAERNRIKRRKEEERRQKHEAAM, RGKMEARRKIPYKRLAKTKITEKWT	9	0.996	22-28;287-321;412-422	RKGKKAW;KAKRPRRKTQAERNRIKRRKEEERRQKHEAAMKAK;EARRKIPYKRL	19.5	13	NULL	32.5	ENSG00000105373	1.26E-17	tr|B2ASQ0|B2ASQ0_PODAN	NOP53 ribosome biogenesis factor	NOP53	Q9NZM5	2.19E-15	NP_056525.2	NP_056525.2	Nucleoli	NP_056525.2
hpa94	UP000001197	Podospora anserina (strain S / ATCC MYA-4624 / DSM 980 / FGSC 10383)	sp|Q9UBZ9|REV1_HUMAN	RBH_TOLERANT	B2AY86	29.412	67	311	29.585	62	316	164156	20	515849		B2AY86	B2AY86_PODAN	PODANS_1_10240	DNA repair protein REV1	12.8	Medium	2	324-349, 889-912	LTSQSCSRPSSKRKPNQRRYILHVDF, PSRQSRPPSRQAVRPQSPRKNGTI	5	0.946	896-937	PSRQAVRPQSPRKNGTIHHLPKERHPPSPKRGGGKSLSSRGK	13.5	11.833	9.666	34.999	ENSG00000135945	7.61E-89	tr|B2AY86|B2AY86_PODAN	REV1 DNA directed polymerase	REV1	Q9UBZ9	9.64E-90	NP_001308384.1	NP_057400.1|XP_047300677.1;XP_047300674.1;XP_047300676.1	Nucleoli	NP_001032961.1|XP_047300679.1;NP_001308383.1|XP_016859800.1;NP_001308384.1;NP_057400.1|XP_047300677.1;XP_016859798.1;XP_016859799.2;XP_016859801.1|XP_047300675.1;XP_016859802.1;XP_047300673.1;XP_047300674.1;XP_047300676.1;XP_047300680.1
hpa94	UP000001197	Podospora anserina (strain S / ATCC MYA-4624 / DSM 980 / FGSC 10383)	sp|Q9Y3C6|PPIL1_HUMAN	RBH_STRICT	B2AT92	76.471	92	245	76.471	93	245	163836	20	515849		B2AT92	B2AT92_PODAN	PODANS_1_15080	Peptidyl-prolyl cis-trans isomerase	0	Low	NULL	NULL	NULL	0	NULL	NULL	NULL	NULL	5	NULL	5	ENSG00000137168	5.15E-85	tr|B2AT92|B2AT92_PODAN	Peptidylprolyl isomerase like 1	PPIL1	Q9Y3C6	6.12E-84	NP_057143.1	NP_057143.1	Nucleoli	NP_057143.1
hpa94	UP000001261	Coccidioides immitis (strain RS)	sp|O15213|WDR46_HUMAN	RBH_TOLERANT	J3KEZ9	41.818	79	385	41.818	90	383	168820	21	246410	GCA_000149335.2	J3KEZ9	J3KEZ9_COCIM	CIMG_05166	Small nucleolar ribonucleoprotein complex subunit	15.8	High	3	34-64, 479-508, 510-529	QKQYGRGKKVNIKSIKDKKLRSQLRTLENKY, KNRGRGRNSALRRYLRKRGSKNVIDEKRVK, ETLRREQKSRVQGKIRQERE	4	0.97	475-526	IERLKNRGRGRNSALRRYLRKRGSKNVIDEKRVKAETLRREQKSRVQGKIRQ	9.5	NULL	7	16.5	ENSG00000227057	4.57E-128	tr|J3KEZ9|J3KEZ9_COCIM	WD repeat domain 46	WDR46	O15213	1.64E-126	NP_001157739.1	NP_005443.3	Nucleoli	NP_001157739.1;NP_005443.3;XP_054187169.1
hpa94	UP000001261	Coccidioides immitis (strain RS)	sp|O15381|NVL_HUMAN	RBH_STRICT	J3K9Q2	51.933	69	576	51.933	76	576	171709	21	246410	GCA_000149335.2	J3K9Q2	J3K9Q2_COCIM	CIMG_07146	Ribosome biogenesis ATPase RIX7	7.4	Low	1	46-65	YDRIKKSNSSLNRRPKKLLE	0	NULL	NULL	NULL	9	10.5	NULL	19.5	ENSG00000143748	0	tr|J3K9Q2|J3K9Q2_COCIM	Nuclear VCP like	NVL	O15381	0	NP_002524.2	NP_002524.2	Nucleoli	NP_001230076.1;NP_002524.2;XP_011542498.1;XP_016856867.1;XP_016856868.1;XP_016856869.1;XP_016856873.1;XP_016856874.1;XP_047277574.1;XP_047277577.1;XP_047277582.1;XP_047277587.1;XP_047277591.1;XP_047277593.1
hpa94	UP000001261	Coccidioides immitis (strain RS)	sp|P46087|NOP2_HUMAN	RBH_STRICT	A0A0E1S1V8	48.113	64	483	60.106	54	474	167873	21	246410	GCA_000149335.2	A0A0E1S1V8	A0A0E1S1V8_COCIM	CIMG_06380	Nucleolar RNA methyltransferase	23.5	High	3	32-56, 67-88, 641-682	LEDAAPRGNKRRRAENKAELKKNAN, KGAAKIKKPKTVKTEEKPAPAK, YIARAERNRIRRKGLNPKAVLEGKQKKEEKAKNEDSKKKRKN	4	0.987	7-82;646-682	MKKQGPPPPLDESKISSLKRRKADALEDAAPRGNKRRRAENKAELKKNANQKSNGDSIAAKGAAKIKKPKTVKTEE;ERNRIRRKGLNPKAVLEGKQKKEEKAKNEDSKKKRKN	22	NULL	NULL	22	ENSG00000111641	2.78E-161	tr|A0A0E1S1V8|A0A0E1S1V8_COCIM	NOP2 nucleolar protein	NOP2	P46087	5.96E-157	NP_001245237.1	NP_001245237.1	Nucleoli	NP_001028886.1|NP_006161.2;NP_001245237.1;NP_001245238.1
hpa94	UP000001261	Coccidioides immitis (strain RS)	sp|Q12788|TBL3_HUMAN	RBH_STRICT	A0A0E1RUS9	30.397	96	379	30.612	96	399	172561	21	246410	GCA_000149335.2	A0A0E1RUS9	A0A0E1RUS9_COCIM	CIMG_09548	Small nucleolar ribonucleoprotein complex subunit	9.9	Low	1	165-190	AINGDNRKDGKKRKNKQKNSNPEFIP	4	0.857	171-182	RKDGKKRKNKQK	6.5	9	NULL	15.5	ENSG00000183751	1.89E-118	tr|A0A0E1RUS9|A0A0E1RUS9_COCIM	Transducin beta like 3	TBL3	Q12788	1.31E-124	NP_006444.2	NP_006444.2	Nucleoli	NP_006444.2
hpa94	UP000001261	Coccidioides immitis (strain RS)	sp|Q13206|DDX10_HUMAN	RBH_STRICT	Q1EB31	53.673	56	570	55.579	58	567	167841	21	246410	GCA_000149335.2	Q1EB31	DBP4_COCIM	DBP4	ATP-dependent RNA helicase DBP4	24	High	4	1-33, 623-649, 691-723, 750-794	MAPAHSRTGKPQKPFRQNNRSLKRKRNEDDLSS, IDSKRREKLLKSKKKLLKYKGKGTKLV, LADIRDKEIAKQKKREKKEKRRARARAEREAED, SEDGRAPPSKKQKKWFQSDSDVDGEDGGKKRKRPRAQSPAQVETL	9	0.996	625-645;697-718;777-784	SKRREKLLKSKKKLLKYKGKG;KEIAKQKKREKKEKRRARARAE;GKKRKRPR	19	NULL	NULL	19	ENSG00000178105	0	sp|Q1EB31|DBP4_COCIM	DEAD-box helicase 10	DDX10	Q13206	0	NP_004389.2	NP_004389.2	Nucleoli	NP_004389.2
hpa94	UP000001261	Coccidioides immitis (strain RS)	sp|Q15397|PUM3_HUMAN	RBH_STRICT	A0A0D8JYG1	29.159	81	206	28.651	77	189	175260	21	246410	GCA_000149335.2	A0A0D8JYG1	A0A0D8JYG1_COCIM	CIMG_08960	Pumilio homology domain family member 6, variant	9	Low	1	7-35	AGQCTQDNARKRSKLKKLSPTPHDRQLNE	0	NULL	NULL	NULL	14.5	10	NULL	24.5	ENSG00000080608	5.81E-58	tr|A0A0D8JYG1|A0A0D8JYG1_COCIM	Pumilio RNA binding family member 3	PUM3	Q15397	6.01E-51	NP_055693.4	NP_055693.4	Nucleoli	NP_055693.4
hpa94	UP000001261	Coccidioides immitis (strain RS)	sp|Q15435|PP1R7_HUMAN	RBH_STRICT	J3KEH5	47.319	84	260	49.315	85	258	173416	21	246410	GCA_000149335.2	J3KEH5	J3KEH5_COCIM	CIMG_04917	Protein phosphatase PP1 regulatory subunit sds22	6.3	Low	NULL	NULL	NULL	0	NULL	NULL	NULL	23.5	14	NULL	37.5	ENSG00000115685	2.05E-85	tr|J3KEH5|J3KEH5_COCIM	Protein phosphatase 1 regulatory subunit 7	PPP1R7	Q15435	2.93E-83	NP_002703.1	NP_002703.1	Nucleoli	NP_001269339.1;NP_001269341.1;NP_002703.1
hpa94	UP000001261	Coccidioides immitis (strain RS)	sp|Q5C9Z4|NOM1_HUMAN	RBH_STRICT	J3KFX1	32.924	53	286	32.924	55	283	172813	21	246410	GCA_000149335.2	J3KFX1	J3KFX1_COCIM	CIMG_05590	Nuclear protein	16.6	High	1	30-75	RSSNPHSGFSRKERRKAERSRRGPGFQQRKGHKRRQRSQGGDGPED	9	0.99	39-66;169-179;203-217	SRKERRKAERSRRGPGFQQRKGHKRRQR;KLGLKGKKKLP;KKRKREGEEWLQRKR	15.5	9	NULL	24.5	ENSG00000146909	5.36E-84	tr|J3KFX1|J3KFX1_COCIM	Nucleolar protein with MIF4G domain 1	NOM1	Q5C9Z4	1.03E-81	NP_612409.1	NP_612409.1	Nucleoli	NP_001340295.1;NP_612409.1
hpa94	UP000001261	Coccidioides immitis (strain RS)	sp|Q8NI36|WDR36_HUMAN	RBH_STRICT	J3K5L6	32.757	94	438	32.757	90	410	167390	21	246410	GCA_000149335.2	J3K5L6	J3K5L6_COCIM	CIMG_08493	SnoRNA binding protein	11.6	Medium	1	850-872	LDLIKQRNKPKEAPKAPKKAPFF	3	0.8	856-868	RNKPKEAPKAPKK	9	NULL	NULL	9	ENSG00000134987	1.02E-138	tr|J3K5L6|J3K5L6_COCIM	WD repeat domain 36	WDR36	Q8NI36	1.22E-126	NP_644810.2	NP_644810.2	Nucleoli	NP_644810.2
hpa94	UP000001261	Coccidioides immitis (strain RS)	sp|Q96B02|UBE2W_HUMAN	RBH_STRICT	A0A0E1RYY9	37.013	95	105	37.013	96	105	166268	21	246410	GCA_000149335.2	A0A0E1RYY9	A0A0E1RYY9_COCIM	CIMG_04632	Ubiquitin conjugating enzyme	3.1	Low	NULL	NULL	NULL	0	NULL	NULL	NULL	13	9.833	NULL	22.833	ENSG00000104343	2.72E-30	tr|A0A0E1RYY9|A0A0E1RYY9_COCIM	Ubiquitin conjugating enzyme E2 W	UBE2W	Q96B02	4.40E-29	NP_060769.5	NP_060769.5	Nucleoli	NP_001001481.3;NP_001257944.2;NP_060769.5
hpa94	UP000001261	Coccidioides immitis (strain RS)	sp|Q96G21|IMP4_HUMAN	RBH_TOLERANT	A0A0E1RW48	44.408	99	249	43.686	96	236	173361	21	246410	GCA_000149335.2	A0A0E1RW48	A0A0E1RW48_COCIM	CIMG_06826	U3 small nucleolar ribonucleoprotein IMP4	0	Low	NULL	NULL	NULL	0	NULL	NULL	NULL	NULL	4	NULL	4	ENSG00000136718	1.70E-82	tr|A0A0E1RW48|A0A0E1RW48_COCIM	IMP U3 small nucleolar ribonucleoprotein 4	IMP4	Q96G21	3.36E-76	NP_001307233.1	NP_219484.1	Nucleoli	NP_001307233.1;NP_001307234.1;NP_001358654.1;NP_001358657.1;NP_219484.1
hpa94	UP000001261	Coccidioides immitis (strain RS)	sp|Q96GQ7|DDX27_HUMAN	RBH_STRICT	Q1E2B2	41.107	72	467	42.596	65	466	174141	21	246410	GCA_000149335.2	Q1E2B2	DRS1_COCIM	DRS1	ATP-dependent RNA helicase DRS1	21.4	High	3	40-68, 165-186, 775-840	INKSKNTKTLKSRVEPSSKKRRNEESTTG, DEILCRRRQKKLESQEKKTREA, GPDSVIKKEKRKLSGKEKKKLDDNRLREEGKIWKKGKKERESKGDMRSQGKGKAKKDKVKAKKAAR	4	0.998	58-60;760-840	KKR;REKREAKKRALSELNGPDSVIKKEKRKLSGKEKKKLDDNRLREEGKIWKKGKKERESKGDMRSQGKGKAKKDKVKAKKAAR	24.5	14	NULL	38.5	ENSG00000124228	1.15E-153	sp|Q1E2B2|DRS1_COCIM	DEAD-box helicase 27	DDX27	Q96GQ7	2.57E-152	NP_060365.8	NP_060365.8	Nucleoli	NP_001335116.2;NP_060365.8
hpa94	UP000001261	Coccidioides immitis (strain RS)	sp|Q9BSC4|NOL10_HUMAN	RBH_STRICT	J3KIQ2	39.123	80	396	39.116	82	386	167024	21	246410	GCA_000149335.2	J3KIQ2	J3KIQ2_COCIM	CIMG_01220	WD repeat protein	16.7	High	2	19-44, 616-640	TARPLPEWLARRRKRSLKADPEYANR, TSISTASYKRTKRPPPKMEISSSFR	16	0.996	470-513;627-629;655-661;681-681	RAKRIKEKIDKERESRIRGKKKVAAKVNKKLAEKLLEKEERHER;KRP;KTRAKER;K	9	NULL	NULL	9	ENSG00000115761	4.56E-129	tr|J3KIQ2|J3KIQ2_COCIM	Nucleolar protein 10	NOL10	Q9BSC4	8.24E-124	NP_079170.2	NP_079170.2	Nucleoli	NP_001248321.1;NP_001248323.1;NP_079170.2
hpa94	UP000001261	Coccidioides immitis (strain RS)	sp|Q9H0S4|DDX47_HUMAN	RBH_STRICT	Q1E1N5	65.111	89	564	65.111	86	564	173140	21	246410	GCA_000149335.2	Q1E1N5	RRP3_COCIM	RRP3	ATP-dependent rRNA helicase RRP3	9.4	Low	NULL	NULL	NULL	2	0.927	446-466	RGKKGATLRNRRIGKGAKRSR	24.5	13.5	NULL	38	ENSG00000213782	0	sp|Q1E1N5|RRP3_COCIM	DEAD-box helicase 47	DDX47	Q9H0S4	0	NP_057439.2	NP_057439.2	Nucleoli	NP_057439.2
hpa94	UP000001261	Coccidioides immitis (strain RS)	sp|Q9H9A6|LRC40_HUMAN	RBH_STRICT	J3K5W1	29.887	94	161	29.887	61	175	173082	21	246410	GCA_000149335.2	J3K5W1	J3K5W1_COCIM	CIMG_08621	Uncharacterized protein	14.5	Medium	1	251-274	SAPAKDTPKSKQPKPRKPPSTLSS	6	0.815	259-267;303-331	KSKQPKPRK;RKVPEAKKASKSSSALRESIAKAKAARKA	15	9	NULL	24	ENSG00000066557	4.46E-42	tr|J3K5W1|J3K5W1_COCIM	Leucine rich repeat containing 40	LRRC40	Q9H9A6	3.13E-45	NP_060238.3	NP_060238.3	Nucleoli	NP_060238.3;XP_047280475.1
hpa94	UP000001261	Coccidioides immitis (strain RS)	sp|Q9H9Y2|RPF1_HUMAN	RBH_STRICT	J3K7Q0	41.699	65	163	40.541	59	160	174796	21	246410	GCA_000149335.2	J3K7Q0	J3K7Q0_COCIM	CIMG_06224	RNA processing factor 1	13.8	Medium	1	18-47	PTNKLQRQMLHIKRKQAKDKLSRAERFARK	3	0.987	28-64	HIKRKQAKDKLSRAERFARKKEEAKDPRLKAERLKRN	20.5	12	NULL	32.5	ENSG00000117133	3.30E-47	tr|J3K7Q0|J3K7Q0_COCIM	Ribosome production factor 1 homolog	RPF1	Q9H9Y2	1.11E-44	NP_079341.2	NP_079341.2	Nucleoli	NP_079341.2
hpa94	UP000001261	Coccidioides immitis (strain RS)	sp|Q9NZM5|NOP53_HUMAN	RBH_STRICT	J3KHN8	28.632	91	89.7	27.79	95	73.2	172421	21	246410	GCA_000149335.2	J3KHN8	J3KHN8_COCIM	CIMG_00757	Ribosome biogenesis protein NOP53	18.9	High	3	7-32, 270-307, 397-427	APHQYNQPSRKGKKAWRKNVDVSEVQ, EAPEGLKKKRPERKTKAQRNKIKRRKEAERKAKWEAKM, QGKLETRKPVSQPKKAKRTYTEKWSHKDFKI	3	0.999	275-310	LKKKRPERKTKAQRNKIKRRKEAERKAKWEAKMKKR	22.5	13	NULL	35.5	ENSG00000105373	9.12E-20	tr|J3KHN8|J3KHN8_COCIM	NOP53 ribosome biogenesis factor	NOP53	Q9NZM5	3.54E-13	NP_056525.2	NP_056525.2	Nucleoli	NP_056525.2
hpa94	UP000001261	Coccidioides immitis (strain RS)	sp|Q9Y3C6|PPIL1_HUMAN	RBH_STRICT	J3K6V1	69.333	90	229	69.333	93	229	170291	21	246410	GCA_000149335.2	J3K6V1	J3K6V1_COCIM	CIMG_05824	Peptidyl-prolyl cis-trans isomerase	1.3	Low	NULL	NULL	NULL	0	NULL	NULL	NULL	4.5	6.333	NULL	10.833	ENSG00000137168	1.27E-78	tr|J3K6V1|J3K6V1_COCIM	Peptidylprolyl isomerase like 1	PPIL1	Q9Y3C6	1.93E-77	NP_057143.1	NP_057143.1	Nucleoli	NP_057143.1
hpa94	UP000001294	Talaromyces marneffei (strain ATCC 18224 / CBS 334.59 / QM 7333)	sp|O15213|WDR46_HUMAN	RBH_TOLERANT	B6QH05	40.771	79	373	40.771	90	371	185184	22	441960	GCA_000001985.1	B6QH05	B6QH05_TALMQ	PMAA_092820	Small nucleolar ribonucleoprotein complex subunit, putative	14.2	Medium	2	31-57, 473-504	EKYGRGKAVQVKKIRDKKLRGNLKAVE, KLKNRGRGRNSALRKYLRKRGKTNVIDEKRLK	10	0.981	33-51;455-495	YGRGKAVQVKKIRDKKLRG;KKRREEREEDNKPKDAIEKLKNRGRGRNSALRKYLRKRGKT	8.5	11	NULL	19.5	ENSG00000227057	3.18E-123	tr|B6QH05|B6QH05_TALMQ	WD repeat domain 46	WDR46	O15213	4.98E-122	NP_001157739.1	NP_005443.3	Nucleoli	NP_001157739.1;NP_005443.3;XP_054187169.1
hpa94	UP000001294	Talaromyces marneffei (strain ATCC 18224 / CBS 334.59 / QM 7333)	sp|O15381|NVL_HUMAN	RBH_TOLERANT	B6Q717	48.271	77	579	45.742	92	584	183446	22	441960	GCA_000001985.1	B6Q717	B6Q717_TALMQ	PMAA_025580	AAA family ATPase/60S ribosome export protein Rix7, putative	4.5	Low	NULL	NULL	NULL	0	NULL	NULL	NULL	17.5	11.5	NULL	29	ENSG00000143748	0	tr|B6Q717|B6Q717_TALMQ	Nuclear VCP like	NVL	O15381	0	NP_001230076.1	NP_002524.2	Nucleoli	NP_001230076.1;NP_002524.2;XP_011542498.1;XP_016856867.1;XP_016856868.1;XP_016856869.1;XP_016856873.1;XP_016856874.1;XP_047277574.1;XP_047277577.1;XP_047277582.1;XP_047277587.1;XP_047277591.1;XP_047277593.1
hpa94	UP000001294	Talaromyces marneffei (strain ATCC 18224 / CBS 334.59 / QM 7333)	sp|P46087|NOP2_HUMAN	RBH_STRICT	B6QPQ9	56.079	49	476	56.328	53	478	184703	22	441960	GCA_000001985.1	B6QPQ9	B6QPQ9_TALMQ	PMAA_039430	Nucleolar RNA methyltransferase (Nop2), putative	21.8	High	3	87-109, 667-705, 716-742	VAAPKKTPAKAEKSKKSAKKVVE, IARAERNRLRRKGINPKAVLDKKAKRDEKKPKQEDIAAS, EEESLDKKKKGSKKEKKPAETETREEK	16	0.986	25-106;671-698;722-734;755-764	KKRKAAEAEAKAEGGKKRRKAVAESEPEVEPETKKIKTKVVKAKANGATANGKPGKEQKSAVVAAPKKTPAKAEKSKKSAKK;ERNRLRRKGINPKAVLDKKAKRDEKKPK;KKKKGSKKEKKPA;KSKKTKKAKK	15	NULL	NULL	15	ENSG00000111641	1.24E-157	tr|B6QPQ9|B6QPQ9_TALMQ	NOP2 nucleolar protein	NOP2	P46087	5.24E-157	NP_001245237.1	NP_001245237.1	Nucleoli	NP_001028886.1|NP_006161.2;NP_001245237.1;NP_001245238.1
hpa94	UP000001294	Talaromyces marneffei (strain ATCC 18224 / CBS 334.59 / QM 7333)	sp|Q12788|TBL3_HUMAN	RBH_STRICT	B6QHE8	30.213	96	385	30.213	96	386	183191	22	441960	GCA_000001985.1	B6QHE8	B6QHE8_TALMQ	PMAA_094040	Small nucleolar ribonucleoprotein complex subunit, putative	2.6	Low	NULL	NULL	NULL	0	NULL	NULL	NULL	8.5	7.5	NULL	16	ENSG00000183751	9.97E-121	tr|B6QHE8|B6QHE8_TALMQ	Transducin beta like 3	TBL3	Q12788	6.84E-120	NP_006444.2	NP_006444.2	Nucleoli	NP_006444.2
hpa94	UP000001294	Talaromyces marneffei (strain ATCC 18224 / CBS 334.59 / QM 7333)	sp|Q13206|DDX10_HUMAN	RBH_STRICT	B6QNG8	52.642	58	558	50.929	65	560	176595	22	441960	GCA_000001985.1	B6QNG8	B6QNG8_TALMQ	PMAA_052650	RNA helicase	25.8	High	4	2-31, 634-659, 704-733, 778-805	APAKDPRHTKAPRKPIENARTLKRKRNETE, IDSKRREKLLQSKKKLLKYKGNSTKL, DIEDKELAKQKKREKKEKRKAKERALAEGE, EEEENDSRKSKRSKKSHKTESKEPLEVN	6	0.993	7-27;711-727;785-795	PRHTKAPRKPIENARTLKRKR;AKQKKREKKEKRKAKER;RKSKRSKKSHK	23	NULL	NULL	23	ENSG00000178105	0	tr|B6QNG8|B6QNG8_TALMQ	DEAD-box helicase 10	DDX10	Q13206	0	NP_004389.2	NP_004389.2	Nucleoli	NP_004389.2
hpa94	UP000001294	Talaromyces marneffei (strain ATCC 18224 / CBS 334.59 / QM 7333)	sp|Q15397|PUM3_HUMAN	RBH_STRICT	B6QS19	30.505	63	208	29.545	62	204	178612	22	441960	GCA_000001985.1	B6QS19	B6QS19_TALMQ	PMAA_043940	PUM-HD domain-containing protein	24.9	High	3	45-80, 158-185, 657-677	ARKMSGDKKLSKQAEKKKPSKKGQYKKKYEEDEEED, IIARSKKLWERLRRKSHVPRDERKKLVA, QKSELLKTLKKNKKALEKVAA	12	0.989	39-72;146-182;666-688	KGITAGARKMSGDKKLSKQAEKKKPSKKGQYKKK;AQERKAAKPNADIIARSKKLWERLRRKSHVPRDERKK;KKNKKALEKVAAGPKDSSDKTKK	23	NULL	NULL	23	ENSG00000080608	1.17E-58	tr|B6QS19|B6QS19_TALMQ	Pumilio RNA binding family member 3	PUM3	Q15397	4.63E-56	NP_055693.4	NP_055693.4	Nucleoli	NP_055693.4
hpa94	UP000001294	Talaromyces marneffei (strain ATCC 18224 / CBS 334.59 / QM 7333)	sp|Q5C9Z4|NOM1_HUMAN	RBH_STRICT	B6QEM1	29.167	83	256	31.226	58	256	184473	22	441960	GCA_000001985.1	B6QEM1	B6QEM1_TALMQ	PMAA_089620	Nuclear protein (Sgd1), putative	18.3	High	3	53-92, 189-217, 794-816	YGERNRNQNRPVSRKERRKEERHGKRHNDRPRHMNRKQAI, DSEQENNKKRKREEREWLQRKRRRAQGLE, TSPSSTRKSKSTDQKKQPETEEE	8	0.985	61-89;196-212	NRPVSRKERRKEERHGKRHNDRPRHMNRK;KKRKREEREWLQRKRRR	16	9.333	13.333	38.666	ENSG00000146909	4.44E-73	tr|B6QEM1|B6QEM1_TALMQ	Nucleolar protein with MIF4G domain 1	NOM1	Q5C9Z4	3.45E-72	NP_612409.1	NP_612409.1	Nucleoli	NP_001340295.1;NP_612409.1
hpa94	UP000001294	Talaromyces marneffei (strain ATCC 18224 / CBS 334.59 / QM 7333)	sp|Q8NI36|WDR36_HUMAN	RBH_STRICT	B6QTN8	32.461	95	427	32.461	92	401	182716	22	441960	GCA_000001985.1	B6QTN8	B6QTN8_TALMQ	PMAA_005510	SnoRNA binding protein, putative	2.3	Low	NULL	NULL	NULL	0	NULL	NULL	NULL	7.5	7.5	NULL	15	ENSG00000134987	1.36E-134	tr|B6QTN8|B6QTN8_TALMQ	WD repeat domain 36	WDR36	Q8NI36	5.93E-124	NP_644810.2	NP_644810.2	Nucleoli	NP_644810.2
hpa94	UP000001294	Talaromyces marneffei (strain ATCC 18224 / CBS 334.59 / QM 7333)	sp|Q96B02|UBE2W_HUMAN	RBH_STRICT	B6Q735	37.821	97	119	37.821	97	119	179146	22	441960	GCA_000001985.1	B6Q735	B6Q735_TALMQ	PMAA_034980	Ubiquitin conjugating enzyme, putative	4.3	Low	NULL	NULL	NULL	0	NULL	NULL	NULL	15.5	NULL	11	26.5	ENSG00000104343	2.36E-35	tr|B6Q735|B6Q735_TALMQ	Ubiquitin conjugating enzyme E2 W	UBE2W	Q96B02	3.09E-34	NP_060769.5	NP_060769.5	Nucleoli	NP_001001481.3;NP_001257944.2;NP_060769.5
hpa94	UP000001294	Talaromyces marneffei (strain ATCC 18224 / CBS 334.59 / QM 7333)	sp|Q96G21|IMP4_HUMAN	RBH_STRICT	B6QCL0	45.515	99	255	44.828	90	241	182869	22	441960	GCA_000001985.1	B6QCL0	B6QCL0_TALMQ	PMAA_067630	U3 small nucleolar ribonucleoprotein protein IMP4, putative	1.6	Low	NULL	NULL	NULL	0	NULL	NULL	NULL	5	NULL	NULL	5	ENSG00000136718	1.08E-84	tr|B6QCL0|B6QCL0_TALMQ	IMP U3 small nucleolar ribonucleoprotein 4	IMP4	Q96G21	5.36E-78	NP_219484.1	NP_219484.1	Nucleoli	NP_001307233.1;NP_001307234.1;NP_001358654.1;NP_001358657.1;NP_219484.1
hpa94	UP000001294	Talaromyces marneffei (strain ATCC 18224 / CBS 334.59 / QM 7333)	sp|Q96GQ7|DDX27_HUMAN	RBH_STRICT	B6QAU6	46.042	62	441	42.589	64	450	178260	22	441960	GCA_000001985.1	B6QAU6	B6QAU6_TALMQ	PMAA_073980	RNA helicase	23.5	High	3	36-83, 145-175, 761-826	TEIENTSKSSKKRKREQSSTSQPSKQSKKQKKQQQSKKGKKIEVEDDE, DIIARRKQRKVDEIERKKRKAEKKGEEFEGF, LDASLSKKEKRKLSGKEKKKLDDTRDRKEGRMWKKGRKERESKVAPPKKGTAKKGGNKVKGKKSRK	6	0.999	44-76;149-168;767-826	SSKKRKREQSSTSQPSKQSKKQKKQQQSKKGKK;RRKQRKVDEIERKKRKAEKK;KKEKRKLSGKEKKKLDDTRDRKEGRMWKKGRKERESKVAPPKKGTAKKGGNKVKGKKSRK	17	NULL	NULL	17	ENSG00000124228	1.10E-143	tr|B6QAU6|B6QAU6_TALMQ	DEAD-box helicase 27	DDX27	Q96GQ7	3.98E-146	NP_060365.8	NP_060365.8	Nucleoli	NP_001335116.2;NP_060365.8
hpa94	UP000001294	Talaromyces marneffei (strain ATCC 18224 / CBS 334.59 / QM 7333)	sp|Q9BSC4|NOL10_HUMAN	RBH_STRICT	B6Q441	37.969	80	419	38.526	79	394	180641	22	441960	GCA_000001985.1	B6Q441	B6Q441_TALMQ	PMAA_030300	WD repeat protein	14.8	Medium	2	18-45, 703-722	STARPLPEWLAKRRKRSLKNDPEYANRV, TFAPASSKPKPQQQQSRSGS	3	0.979	471-517	AKRVKEKIDQERESRIRGKKKVAVKVNRKLAEKLLEKQERAERRNAK	12	NULL	NULL	12	ENSG00000115761	3.67E-137	tr|B6Q441|B6Q441_TALMQ	Nucleolar protein 10	NOL10	Q9BSC4	1.38E-126	NP_079170.2	NP_079170.2	Nucleoli	NP_001248321.1;NP_001248323.1;NP_079170.2
hpa94	UP000001294	Talaromyces marneffei (strain ATCC 18224 / CBS 334.59 / QM 7333)	sp|Q9H0S4|DDX47_HUMAN	RBH_STRICT	B6Q3J3	64.484	87	541	64.428	85	545	178431	22	441960	GCA_000001985.1	B6Q3J3	B6Q3J3_TALMQ	PMAA_019950	RNA helicase	9.2	Low	NULL	NULL	NULL	2	0.793	446-465	SGGKGSGMRGRRFGNGGKRG	23	14	NULL	37	ENSG00000213782	0	tr|B6Q3J3|B6Q3J3_TALMQ	DEAD-box helicase 47	DDX47	Q9H0S4	0	NP_057439.2	NP_057439.2	Nucleoli	NP_057439.2
hpa94	UP000001294	Talaromyces marneffei (strain ATCC 18224 / CBS 334.59 / QM 7333)	sp|Q9H9A6|LRC40_HUMAN	RBH_STRICT	B6QGJ4	29.89	97	169	30.047	65	175	185274	22	441960	GCA_000001985.1	B6QGJ4	B6QGJ4_TALMQ	PMAA_085730	Conserved leucine-rich repeat protein	6.9	Low	NULL	NULL	NULL	4	0.754	288-298	KAKAARKASRK	15	11.5	NULL	26.5	ENSG00000066557	1.21E-44	tr|B6QGJ4|B6QGJ4_TALMQ	Leucine rich repeat containing 40	LRRC40	Q9H9A6	1.89E-45	NP_060238.3	NP_060238.3	Nucleoli	NP_060238.3;XP_047280475.1
hpa94	UP000001294	Talaromyces marneffei (strain ATCC 18224 / CBS 334.59 / QM 7333)	sp|Q9H9Y2|RPF1_HUMAN	RBH_STRICT	B6QCZ6	39.062	65	155	40.083	57	154	181266	22	441960	GCA_000001985.1	B6QCZ6	B6QCZ6_TALMQ	PMAA_086750	RNA processing factor 1	16.9	High	1	1-44	MAIKNKQVRKLQNIKRKRTESAAKHKLRHERRKEETKNPSLRAE	2	0.975	8-40	VRKLQNIKRKRTESAAKHKLRHERRKEETKNPS	24	NULL	NULL	24	ENSG00000117133	6.15E-44	tr|B6QCZ6|B6QCZ6_TALMQ	Ribosome production factor 1 homolog	RPF1	Q9H9Y2	1.84E-42	NP_079341.2	NP_079341.2	Nucleoli	NP_079341.2
hpa94	UP000001294	Talaromyces marneffei (strain ATCC 18224 / CBS 334.59 / QM 7333)	sp|Q9NZM5|NOP53_HUMAN	RBH_STRICT	B6Q9C8	28.078	91	90.1	27.174	94	68.9	178256	22	441960	GCA_000001985.1	B6Q9C8	B6Q9C8_TALMQ	PMAA_071580	Ribosome biogenesis protein NOP53	22.4	High	3	9-36, 270-308, 397-426	VEAPQQFKQPSRKGKKAWRKNVDVTQVQ, YEKPEWLNKKRPERKTQAQRNKIKRRKEAERKAKWEAKM, QGKLESRKPITQSKKPKRKVTEKWAYKDFQ	12	0.997	20-26;75-81;278-310;408-415	RKGKKAW;HRKGRKP;KKRPERKTQAQRNKIKRRKEAERKAKWEAKMKQ;QSKKPKRK	20.5	13	NULL	33.5	ENSG00000105373	9.93E-20	tr|B6Q9C8|B6Q9C8_TALMQ	NOP53 ribosome biogenesis factor	NOP53	Q9NZM5	8.41E-12	NP_056525.2	NP_056525.2	Nucleoli	NP_056525.2
hpa94	UP000001294	Talaromyces marneffei (strain ATCC 18224 / CBS 334.59 / QM 7333)	sp|Q9Y3C6|PPIL1_HUMAN	RBH_STRICT	B6Q2K7	69.799	90	230	69.799	92	230	177834	22	441960	GCA_000001985.1	B6Q2K7	B6Q2K7_TALMQ	PMAA_018720	Peptidyl-prolyl cis-trans isomerase	0	Low	NULL	NULL	NULL	0	NULL	NULL	NULL	NULL	NULL	NULL	0	ENSG00000137168	5.32E-79	tr|B6Q2K7|B6Q2K7_TALMQ	Peptidylprolyl isomerase like 1	PPIL1	Q9Y3C6	6.54E-78	NP_057143.1	NP_057143.1	Nucleoli	NP_057143.1
hpa94	UP000001300	Yarrowia lipolytica (strain CLIB 122 / E 150)	sp|O15213|WDR46_HUMAN	RBH_TOLERANT	Q6C287	44.181	68	376	42.857	85	375	191275	23	284591	GCA_000002525.1	Q6C287	Q6C287_YARLI	YALI0_F09856g	YALI0F09856p	13.9	Medium	NULL	NULL	NULL	12	0.849	5-24;470-474;492-500	PKKKPAWKTARNKELRKDLK;KKKKK;RRMRENKKR	20	NULL	NULL	20	ENSG00000227057	1.06E-124	tr|Q6C287|Q6C287_YARLI	WD repeat domain 46	WDR46	O15213	7.19E-124	NP_001157739.1	NP_005443.3	Nucleoli	NP_001157739.1;NP_005443.3;XP_054187169.1
hpa94	UP000001300	Yarrowia lipolytica (strain CLIB 122 / E 150)	sp|O15381|NVL_HUMAN	RBH_TOLERANT	Q6C0V8	49.377	71	615	48.516	78	617	190264	23	284591	GCA_000002525.1	Q6C0V8	Q6C0V8_YARLI	YALI0_F21329g	YALI0F21329p	10	Medium	2	1-21, 173-203	MAGKKPGKGRLQKQQEAKVYE, VEGGDNEKKRKREKTKERAAKKQKVEHKSEL	3	0.985	180-197	KKRKREKTKERAAKKQKV	NULL	5.5	NULL	5.5	ENSG00000143748	0	tr|Q6C0V8|Q6C0V8_YARLI	Nuclear VCP like	NVL	O15381	0	XP_016856868.1	NP_002524.2	Nucleoli	NP_001230076.1;NP_002524.2;XP_011542498.1;XP_016856867.1;XP_016856868.1;XP_016856869.1;XP_016856873.1;XP_016856874.1;XP_047277574.1;XP_047277577.1;XP_047277582.1;XP_047277587.1;XP_047277591.1;XP_047277593.1
hpa94	UP000001300	Yarrowia lipolytica (strain CLIB 122 / E 150)	sp|Q12788|TBL3_HUMAN	RBH_STRICT	Q6C3U5	34.772	95	493	34.772	97	503	190381	23	284591	GCA_000002525.1	Q6C3U5	Q6C3U5_YARLI	YALI0_E32043g	YALI0E32043p	1.3	Low	NULL	NULL	NULL	0	NULL	NULL	NULL	6.5	14.333	NULL	20.833	ENSG00000183751	3.34E-164	tr|Q6C3U5|Q6C3U5_YARLI	Transducin beta like 3	TBL3	Q12788	1.07E-166	NP_006444.2	NP_006444.2	Nucleoli	NP_006444.2
hpa94	UP000001300	Yarrowia lipolytica (strain CLIB 122 / E 150)	sp|Q13206|DDX10_HUMAN	RBH_STRICT	Q6CGD1	52.708	53	546	52.708	65	546	185944	23	284591	GCA_000002525.1	Q6CGD1	DBP4_YARLI	DBP4	ATP-dependent RNA helicase DBP4	19.9	High	2	1-27, 653-682	MKKRADPRKIKREEHKQKLSKLQERVD, VGDKELVKQKRAEKKRKRKEIERLRELDEY	8	0.975	3-18;660-673	KRADPRKIKREEHKQK;KQKRAEKKRKRKEI	23	NULL	NULL	23	ENSG00000178105	0	sp|Q6CGD1|DBP4_YARLI	DEAD-box helicase 10	DDX10	Q13206	0	NP_004389.2	NP_004389.2	Nucleoli	NP_004389.2
hpa94	UP000001300	Yarrowia lipolytica (strain CLIB 122 / E 150)	sp|Q15050|RRS1_HUMAN	RBH_STRICT	Q6CH61	36.181	48	117	36	97	119	189750	23	284591	GCA_000002525.1	Q6CH61	Q6CH61_YARLI	YALI0_A12067g	Ribosome biogenesis regulatory protein	19.9	High	1	177-206	PRALDRASRKKLVKKNQKQHERNLKRGVSK	12	0.903	99-112;116-125;182-206	REKPIPKPKAMTKW;ALKKGIKSKA;RASRKKLVKKNQKQHERNLKRGVSK	23	NULL	NULL	23	ENSG00000179041	7.78E-32	tr|Q6CH61|Q6CH61_YARLI	Ribosome biogenesis regulator 1 homolog	RRS1	Q15050	2.30E-31	NP_055984.1	NP_055984.1	Nucleoli	NP_055984.1
hpa94	UP000001300	Yarrowia lipolytica (strain CLIB 122 / E 150)	sp|Q15397|PUM3_HUMAN	RBH_STRICT	Q6C1D0	27.255	76	206	27.033	74	201	190173	23	284591	GCA_000002525.1	Q6C1D0	Q6C1D0_YARLI	YALI0_F17358g	YALI0F17358p	15.4	High	1	616-637	EDDKLKKELKKTLKDSKKEIAA	3	0.729	17-32	KKVKLVEKSTGKKGAK	20	NULL	NULL	20	ENSG00000080608	2.16E-58	tr|Q6C1D0|Q6C1D0_YARLI	Pumilio RNA binding family member 3	PUM3	Q15397	3.52E-55	NP_055693.4	NP_055693.4	Nucleoli	NP_055693.4
hpa94	UP000001300	Yarrowia lipolytica (strain CLIB 122 / E 150)	sp|Q16877|F264_HUMAN	RBH_TOLERANT	Q6C5J2	48.694	88	420	48.244	97	421	186289	23	284591	GCA_000002525.1	Q6C5J2	Q6C5J2_YARLI	YALI0_E17633g	YALI0E17633p	1.2	Low	NULL	NULL	NULL	0	NULL	NULL	NULL	3	NULL	NULL	3	ENSG00000114268	4.37E-145	tr|Q6C5J2|Q6C5J2_YARLI	6-phosphofructo-2-kinase/fructose-2,6-biphosphatase 4	PFKFB4	Q16877	8.92E-144	NP_001304063.1	NP_004558.1	Nucleoli	NP_001304063.1;NP_001304064.1;NP_001304065.1;NP_001304066.1;NP_004558.1;XP_011532131.1;XP_016862103.1;XP_016862104.1;XP_016862105.1;XP_016862106.1;XP_024309363.1|XP_047304258.1|XP_047304259.1;XP_047304256.1;XP_047304257.1;XP_047304260.1
hpa94	UP000001300	Yarrowia lipolytica (strain CLIB 122 / E 150)	sp|Q8N9T8|KRI1_HUMAN	RBH_STRICT	Q6CAP8	28.875	46	108	27.928	79	128	190415	23	284591	GCA_000002525.1	Q6CAP8	Q6CAP8_YARLI	YALI0_D00957g	YALI0D00957p	20.4	High	2	429-454, 523-559	TPALSNRKQKQLEKQQKKKEAKEILE, ASWRGAEKKAKDQRKYGKKKRLKDWREQVFKKRDAPT	8	0.988	3-17;313-345;523-550;571-577	RKKSAAKKAREAETK;SRKRQRESKAERKAEEKREREADKARFKKLMVK;ASWRGAEKKAKDQRKYGKKKRLKDWREQ;QKGKRRK	24.5	14	NULL	38.5	ENSG00000129347	2.87E-25	tr|Q6CAP8|Q6CAP8_YARLI	KRI1 homolog	KRI1	Q8N9T8	2.54E-30	NP_075384.4	NP_075384.4	Nucleoli	NP_075384.4;XP_047295188.1
hpa94	UP000001300	Yarrowia lipolytica (strain CLIB 122 / E 150)	sp|Q8NI36|WDR36_HUMAN	RBH_STRICT	Q6CES2	31.461	94	438	31.381	92	416	191242	23	284591	GCA_000002525.1	Q6CES2	Q6CES2_YARLI	YALI0_B13442g	YALI0B13442p	2.3	Low	NULL	NULL	NULL	0	NULL	NULL	NULL	10	11.333	NULL	21.333	ENSG00000134987	6.19E-140	tr|Q6CES2|Q6CES2_YARLI	WD repeat domain 36	WDR36	Q8NI36	6.84E-130	NP_644810.2	NP_644810.2	Nucleoli	NP_644810.2
hpa94	UP000001300	Yarrowia lipolytica (strain CLIB 122 / E 150)	sp|Q96B02|UBE2W_HUMAN	RBH_STRICT	Q6BZP7	45.455	99	135	45.455	99	135	187359	23	284591	GCA_000002525.1	Q6BZP7	Q6BZP7_YARLI	YALI0_F31955g	YALI0F31955p	4.5	Low	NULL	NULL	NULL	0	NULL	NULL	NULL	15.5	9.5	NULL	25	ENSG00000104343	5.60E-42	tr|Q6BZP7|Q6BZP7_YARLI	Ubiquitin conjugating enzyme E2 W	UBE2W	Q96B02	1.17E-40	NP_060769.5	NP_060769.5	Nucleoli	NP_001001481.3;NP_001257944.2;NP_060769.5
hpa94	UP000001300	Yarrowia lipolytica (strain CLIB 122 / E 150)	sp|Q96G21|IMP4_HUMAN	RBH_TOLERANT	Q6C804	52.069	99	295	51.264	96	278	189204	23	284591	GCA_000002525.1	Q6C804	IMP4_YARLI	IMP4	U3 small nucleolar ribonucleoprotein protein IMP4	4.8	Low	NULL	NULL	NULL	0	NULL	NULL	NULL	12	NULL	NULL	12	ENSG00000136718	9.40E-101	sp|Q6C804|IMP4_YARLI	IMP U3 small nucleolar ribonucleoprotein 4	IMP4	Q96G21	5.05E-93	NP_001307233.1	NP_219484.1	Nucleoli	NP_001307233.1;NP_001307234.1;NP_001358654.1;NP_001358657.1;NP_219484.1
hpa94	UP000001300	Yarrowia lipolytica (strain CLIB 122 / E 150)	sp|Q96GQ7|DDX27_HUMAN	RBH_STRICT	Q6CEB8	45.055	58	405	38.684	82	417	191139	23	284591	GCA_000002525.1	Q6CEB8	DRS1_YARLI	DRS1	ATP-dependent RNA helicase DRS1	21.8	High	3	1-23, 51-76, 705-753	MVKGKVTKPVKKATKSKQSAAMI, EVEEKPVKLTKKQKKQKLSEADEELL, SDKRNLLASNKDKMKKKKDNEEVRMYKKTKTDRKEASKRGKPKGKGKRK	2	0.999	715-753	KDKMKKKKDNEEVRMYKKTKTDRKEASKRGKPKGKGKRK	23	NULL	NULL	23	ENSG00000124228	4.91E-131	sp|Q6CEB8|DRS1_YARLI	DEAD-box helicase 27	DDX27	Q96GQ7	1.73E-134	NP_060365.8	NP_060365.8	Nucleoli	NP_001335116.2;NP_060365.8
hpa94	UP000001300	Yarrowia lipolytica (strain CLIB 122 / E 150)	sp|Q9BSC4|NOL10_HUMAN	RBH_STRICT	Q6CG90	47.61	74	500	47.61	74	489	189646	23	284591	GCA_000002525.1	Q6CG90	Q6CG90_YARLI	YALI0_A21197g	YALI0A21197p	15.9	High	2	20-46, 564-583	SSRSLPEWLAKKRKKSLKNDAEYSNRI, ERKAAKKKALAEKRAEKKAA	12	0.958	31-34;565-586;656-663	KRKK;RKAAKKKALAEKRAEKKAAERA;GRGPRPKR	7	NULL	NULL	7	ENSG00000115761	1.26E-169	tr|Q6CG90|Q6CG90_YARLI	Nucleolar protein 10	NOL10	Q9BSC4	3.66E-164	NP_079170.2	NP_079170.2	Nucleoli	NP_001248321.1;NP_001248323.1;NP_079170.2
hpa94	UP000001300	Yarrowia lipolytica (strain CLIB 122 / E 150)	sp|Q9GZZ1|NAA50_HUMAN	RBH_STRICT	Q6CHB3	44.586	90	137	44.586	97	137	189251	23	284591	GCA_000002525.1	Q6CHB3	Q6CHB3_YARLI	YALI0_A10571g	YALI0A10571p	1.6	Low	NULL	NULL	NULL	0	NULL	NULL	NULL	6	13	NULL	19	ENSG00000121579	1.83E-42	tr|Q6CHB3|Q6CHB3_YARLI	N-alpha-acetyltransferase 50, NatE catalytic subunit	NAA50	Q9GZZ1	3.57E-41	NP_079422.1	NP_079422.1	Nucleoli	NP_001295374.1;NP_079422.1
hpa94	UP000001300	Yarrowia lipolytica (strain CLIB 122 / E 150)	sp|Q9H0S4|DDX47_HUMAN	RBH_STRICT	Q6CH58	64.461	90	571	64.461	85	571	191449	23	284591	GCA_000002525.1	Q6CH58	RRP3_YARLI	RRP3	ATP-dependent rRNA helicase RRP3	13	Medium	NULL	NULL	NULL	1	0.875	461-472	KKRSKFDKKRRR	26	NULL	NULL	26	ENSG00000213782	0	sp|Q6CH58|RRP3_YARLI	DEAD-box helicase 47	DDX47	Q9H0S4	0	NP_057439.2	NP_057439.2	Nucleoli	NP_057439.2
hpa94	UP000001300	Yarrowia lipolytica (strain CLIB 122 / E 150)	sp|Q9H9Y2|RPF1_HUMAN	RBH_STRICT	Q6C0V2	47.138	84	268	46.801	97	259	187367	23	284591	GCA_000002525.1	Q6C0V2	Q6C0V2_YARLI	YALI0_F21483g	YALI0F21483p	15	High	1	2-41	GTVKRDIRIANKEKRKKVFAEMKHKLNKERHEMRRERAKE	4	0.968	9-51	RIANKEKRKKVFAEMKHKLNKERHEMRRERAKEEAKNPELKEK	21	NULL	NULL	21	ENSG00000117133	1.74E-89	tr|Q6C0V2|Q6C0V2_YARLI	Ribosome production factor 1 homolog	RPF1	Q9H9Y2	1.10E-84	NP_079341.2	NP_079341.2	Nucleoli	NP_079341.2
hpa94	UP000001300	Yarrowia lipolytica (strain CLIB 122 / E 150)	sp|Q9NWT1|PK1IP_HUMAN	RBH_STRICT	Q6C1X4	30.295	85	151	29.695	85	153	189072	23	284591	GCA_000002525.1	Q6C1X4	Q6C1X4_YARLI	YALI0_F12661g	YALI0F12661p	9.5	Low	1	414-447	SEVEMPQPSKKQQKKAAKAARKNKKVKVTIEKDN	5	0.967	423-440	KKQQKKAAKAARKNKKVK	6.5	5.833	NULL	12.333	ENSG00000111845	4.12E-42	tr|Q6C1X4|Q6C1X4_YARLI	PAK1 interacting protein 1	PAK1IP1	Q9NWT1	1.83E-41	NP_060376.2	NP_060376.2	Nucleoli	NP_060376.2;XP_005249261.1|XP_054188145.1;XP_011513023.1|XP_054188144.1
hpa94	UP000001312	Sclerotinia sclerotiorum (strain ATCC 18683 / 1980 / Ss-1)	sp|O15213|WDR46_HUMAN	RBH_TOLERANT	A7EIF6	40.481	79	360	40.481	88	357	200140	24	665079	GCA_000146945.2	A7EIF6	A7EIF6_SCLS1	SS1G_05099	WD_REPEATS_REGION domain-containing protein	19.2	High	4	30-49, 54-75, 458-485, 490-509	SESQSQLRRRKEANKAYGRG, IHSIKDKKLRGNLKKLEARNKT, KIKNRGRGKNSSLRKYLRKKSSRGIIDE, IEELRKSQMQREKNRLKTTE	6	0.959	37-74;450-480	RRRKEANKAYGRGGKIPIHSIKDKKLRGNLKKLEARNK;KKPEDPMAKIKNRGRGKNSSLRKYLRKKSSR	13	NULL	9	22	ENSG00000227057	3.08E-118	tr|A7EIF6|A7EIF6_SCLS1	WD repeat domain 46	WDR46	O15213	1.61E-116	NP_001157739.1	NP_005443.3	Nucleoli	NP_001157739.1;NP_005443.3;XP_054187169.1
hpa94	UP000001312	Sclerotinia sclerotiorum (strain ATCC 18683 / 1980 / Ss-1)	sp|O15381|NVL_HUMAN	RBH_TOLERANT	A7EXY4	45.238	82	589	45.238	85	589	206473	24	665079	GCA_000146945.2	A7EXY4	A7EXY4_SCLS1	SS1G_10199	Uncharacterized protein	12.9	Medium	2	47-68, 158-181	SIKNSNSSLKRRSKKLLEDSID, RQANGEPKSKRRKAEREVRKDADR	4	0.894	164-177	PKSKRRKAEREVRK	10.5	9.5	NULL	20	ENSG00000143748	0	tr|A7EXY4|A7EXY4_SCLS1	Nuclear VCP like	NVL	O15381	0	XP_016856868.1	NP_002524.2	Nucleoli	NP_001230076.1;NP_002524.2;XP_011542498.1;XP_016856867.1;XP_016856868.1;XP_016856869.1;XP_016856873.1;XP_016856874.1;XP_047277574.1;XP_047277577.1;XP_047277582.1;XP_047277587.1;XP_047277591.1;XP_047277593.1
hpa94	UP000001312	Sclerotinia sclerotiorum (strain ATCC 18683 / 1980 / Ss-1)	sp|Q12788|TBL3_HUMAN	RBH_STRICT	A7ECQ0	30.966	96	408	30.966	97	408	203425	24	665079	GCA_000146945.2	A7ECQ0	A7ECQ0_SCLS1	SS1G_03089	WD_REPEATS_REGION domain-containing protein	1.7	Low	NULL	NULL	NULL	0	NULL	NULL	NULL	7.5	12.333	NULL	19.833	ENSG00000183751	1.41E-129	tr|A7ECQ0|A7ECQ0_SCLS1	Transducin beta like 3	TBL3	Q12788	1.96E-128	NP_006444.2	NP_006444.2	Nucleoli	NP_006444.2
hpa94	UP000001312	Sclerotinia sclerotiorum (strain ATCC 18683 / 1980 / Ss-1)	sp|Q13206|DDX10_HUMAN	RBH_STRICT	A7ESL8	55.603	53	561	55.603	57	563	194362	24	665079	GCA_000146945.2	A7ESL8	DBP4_SCLS1	dbp4	ATP-dependent RNA helicase dbp4	26.2	High	4	516-537, 625-651, 695-723, 754-775	DSETEKKPKKKDEVRTKYDRMF, IDSKRKEKLLKSKKKLLKLKDRGTKLV, DLLDKQTAKDKKREKREKRKAREAALDDD, DEDSTARPAKRPKKWFEDDSDD	6	0.977	9-26;628-646;703-716	KSKNISKGKVDARTLKRK;KRKEKLLKSKKKLLKLKDR;KDKKREKREKRKAR	24	NULL	NULL	24	ENSG00000178105	0	sp|A7ESL8|DBP4_SCLS1	DEAD-box helicase 10	DDX10	Q13206	0	NP_004389.2	NP_004389.2	Nucleoli	NP_004389.2
hpa94	UP000001312	Sclerotinia sclerotiorum (strain ATCC 18683 / 1980 / Ss-1)	sp|Q15397|PUM3_HUMAN	RBH_STRICT	A7EN77	30.083	69	199	27.933	74	190	201254	24	665079	GCA_000146945.2	A7EN77	A7EN77_SCLS1	SS1G_06776	PUM-HD domain-containing protein	18.2	High	3	26-58, 128-155, 643-669	VKENKKAKIDSGKKKMDSKPKAKPVKKVESESE, QLARTKKIWERLRRKSHVPKDERKQLVE, FGKKDEVKKVLTKNKKKLEKAAKEETV	24	0.986	15-52;120-125;128-147;649-702	KRKSAPAKDVHVKENKKAKIDSGKKKMDSKPKAKPVKK;KAAKPL;QLARTKKIWERLRRKSHVPK;VKKVLTKNKKKLEKAAKEETVEQKAKREEFEAKEEEKKASGKGAVKKGKGTKER	7	9.832	8.832	25.664	ENSG00000080608	3.53E-55	tr|A7EN77|A7EN77_SCLS1	Pumilio RNA binding family member 3	PUM3	Q15397	4.97E-51	NP_055693.4	NP_055693.4	Nucleoli	NP_055693.4
hpa94	UP000001312	Sclerotinia sclerotiorum (strain ATCC 18683 / 1980 / Ss-1)	sp|Q16877|F264_HUMAN	RBH_TOLERANT	A7EZH8	46.575	93	405	46.485	98	416	204378	24	665079	GCA_000146945.2	A7EZH8	A7EZH8_SCLS1	SS1G_10745	6PF2K domain-containing protein	3.7	Low	NULL	NULL	NULL	0	NULL	NULL	NULL	12.5	10	NULL	22.5	ENSG00000114268	6.83E-139	tr|A7EZH8|A7EZH8_SCLS1	6-phosphofructo-2-kinase/fructose-2,6-biphosphatase 4	PFKFB4	Q16877	2.57E-142	XP_016862105.1	NP_004558.1	Nucleoli	NP_001304063.1;NP_001304064.1;NP_001304065.1;NP_001304066.1;NP_004558.1;XP_011532131.1;XP_016862103.1;XP_016862104.1;XP_016862105.1;XP_016862106.1;XP_024309363.1|XP_047304258.1|XP_047304259.1;XP_047304256.1;XP_047304257.1;XP_047304260.1
hpa94	UP000001312	Sclerotinia sclerotiorum (strain ATCC 18683 / 1980 / Ss-1)	sp|Q5C9Z4|NOM1_HUMAN	RBH_STRICT	A7F090	31.157	57	277	31.227	61	285	195384	24	665079	GCA_000146945.2	A7F090	A7F090_SCLS1	SS1G_11007	MI domain-containing protein	18.1	High	2	25-76, 104-123	GGNESRGRKRLGRKEMRKAERQEKKQSRSQSSRPPPQKRLKSQHARHNDDGE, KSILKTTKKTDPPQDKASRE	12	0.989	30-65;157-166;198-220	RGRKRLGRKEMRKAERQEKKQSRSQSSRPPPQKRLK;KLGLKGKKKG;KKGKAEANDWLERKRAEARKRAR	15.5	13	NULL	28.5	ENSG00000146909	1.09E-80	tr|A7F090|A7F090_SCLS1	Nucleolar protein with MIF4G domain 1	NOM1	Q5C9Z4	9.61E-83	NP_612409.1	NP_612409.1	Nucleoli	NP_001340295.1;NP_612409.1
hpa94	UP000001312	Sclerotinia sclerotiorum (strain ATCC 18683 / 1980 / Ss-1)	sp|Q8NI36|WDR36_HUMAN	RBH_STRICT	A7EVN1	31.072	99	427	31.072	97	401	201076	24	665079	GCA_000146945.2	A7EVN1	A7EVN1_SCLS1	SS1G_09390	Uncharacterized protein	2.4	Low	NULL	NULL	NULL	0	NULL	NULL	NULL	9.5	13	NULL	22.5	ENSG00000134987	1.81E-134	tr|A7EVN1|A7EVN1_SCLS1	WD repeat domain 36	WDR36	Q8NI36	7.12E-124	NP_644810.2	NP_644810.2	Nucleoli	NP_644810.2
hpa94	UP000001312	Sclerotinia sclerotiorum (strain ATCC 18683 / 1980 / Ss-1)	sp|Q96B02|UBE2W_HUMAN	RBH_STRICT	A7EXF9	38.462	99	116	38.462	99	116	196374	24	665079	GCA_000146945.2	A7EXF9	A7EXF9_SCLS1	SS1G_10020	UBC core domain-containing protein	3.8	Low	NULL	NULL	NULL	0	NULL	NULL	NULL	12.5	7.5	NULL	20	ENSG00000104343	2.66E-34	tr|A7EXF9|A7EXF9_SCLS1	Ubiquitin conjugating enzyme E2 W	UBE2W	Q96B02	3.37E-33	NP_060769.5	NP_060769.5	Nucleoli	NP_001001481.3;NP_001257944.2;NP_060769.5
hpa94	UP000001312	Sclerotinia sclerotiorum (strain ATCC 18683 / 1980 / Ss-1)	sp|Q96G21|IMP4_HUMAN	RBH_STRICT	A7E6P7	43.189	99	250	42.759	88	237	192609	24	665079	GCA_000146945.2	A7E6P7	A7E6P7_SCLS1	SS1G_00972	Brix domain-containing protein	4	Low	NULL	NULL	NULL	0	NULL	NULL	NULL	15	10.5	NULL	25.5	ENSG00000136718	1.42E-82	tr|A7E6P7|A7E6P7_SCLS1	IMP U3 small nucleolar ribonucleoprotein 4	IMP4	Q96G21	3.87E-76	NP_219484.1	NP_219484.1	Nucleoli	NP_001307233.1;NP_001307234.1;NP_001358654.1;NP_001358657.1;NP_219484.1
hpa94	UP000001312	Sclerotinia sclerotiorum (strain ATCC 18683 / 1980 / Ss-1)	sp|Q96GQ7|DDX27_HUMAN	RBH_STRICT	A7F4L5	43.371	67	442	43.738	64	454	201792	24	665079	GCA_000146945.2	A7F4L5	DRS1_SCLS1	drs1	ATP-dependent RNA helicase drs1	23.3	High	4	29-69, 124-147, 724-752, 763-789	EELPLDPSSNKKRKRNDDIASTKKSKKSKKKSEDEDVEEEE, IDEIIARRREKKKATGKKGEAEDE, GVVGGKKKGKLSNKDKKKLDDKGERLEGR, GKGVLAKEKGKKKVKGGKPAGLGKKKA	6	0.999	39-59;130-141;727-801	KKRKRNDDIASTKKSKKSKKK;RRREKKKATGKK;GGKKKGKLSNKDKKKLDDKGERLEGRVWKKGRQERDGKGVLAKEKGKKKVKGGKPAGLGKKKAMKPMRTGGAKRR	23.5	14	NULL	37.5	ENSG00000124228	1.73E-144	sp|A7F4L5|DRS1_SCLS1	DEAD-box helicase 27	DDX27	Q96GQ7	4.45E-148	NP_060365.8	NP_060365.8	Nucleoli	NP_001335116.2;NP_060365.8
hpa94	UP000001312	Sclerotinia sclerotiorum (strain ATCC 18683 / 1980 / Ss-1)	sp|Q9BSC4|NOL10_HUMAN	RBH_STRICT	A7EAA3	40.406	74	411	40.406	81	400	197222	24	665079	GCA_000146945.2	A7EAA3	A7EAA3_SCLS1	SS1G_02235	WD_REPEATS_REGION domain-containing protein	15.1	High	2	19-45, 564-584	TARPLPDWLARKRKRSLKNDPEYANRV, ISSSSYKKSGHQRKDNALGAR	10	0.941	447-469;611-633	NKRVKEKIEKERASRIRGGKKVK;KKDKEKIEVKPANSRSRREDARR	13.5	10.333	NULL	23.833	ENSG00000115761	2.17E-135	tr|A7EAA3|A7EAA3_SCLS1	Nucleolar protein 10	NOL10	Q9BSC4	3.89E-130	NP_079170.2	NP_079170.2	Nucleoli	NP_001248321.1;NP_001248323.1;NP_079170.2
hpa94	UP000001312	Sclerotinia sclerotiorum (strain ATCC 18683 / 1980 / Ss-1)	sp|Q9GZZ1|NAA50_HUMAN	RBH_STRICT	A7F991	29.07	85	92.4	29.07	45	92	200504	24	665079	GCA_000146945.2	A7F991	A7F991_SCLS1	SS1G_14172	N-acetyltransferase domain-containing protein	8.5	Low	NULL	NULL	NULL	3	0.857	359-371	RSGGEGKGGKKKR	20.5	13.5	NULL	34	ENSG00000121579	4.61E-23	tr|A7F991|A7F991_SCLS1	N-alpha-acetyltransferase 50, NatE catalytic subunit	NAA50	Q9GZZ1	2.19E-21	NP_079422.1	NP_079422.1	Nucleoli	NP_001295374.1;NP_079422.1
hpa94	UP000001312	Sclerotinia sclerotiorum (strain ATCC 18683 / 1980 / Ss-1)	sp|Q9H0S4|DDX47_HUMAN	RBH_STRICT	A7EML8	67.494	88	563	65.877	88	571	196949	24	665079	GCA_000146945.2	A7EML8	RRP3_SCLS1	rrp3	ATP-dependent rRNA helicase rrp3	7.7	Low	NULL	NULL	NULL	4	0.931	454-474	RGKKGAVLKGRRPANGAKRGR	18.5	12	NULL	30.5	ENSG00000213782	0	sp|A7EML8|RRP3_SCLS1	DEAD-box helicase 47	DDX47	Q9H0S4	0	NP_057439.2	NP_057439.2	Nucleoli	NP_057439.2
hpa94	UP000001312	Sclerotinia sclerotiorum (strain ATCC 18683 / 1980 / Ss-1)	sp|Q9H9A6|LRC40_HUMAN	RBH_STRICT	A7EHF3	27.994	95	152	28.571	56	158	202935	24	665079	GCA_000146945.2	A7EHF3	A7EHF3_SCLS1	SS1G_04745	Uncharacterized protein	6.3	Low	NULL	NULL	NULL	0	NULL	NULL	NULL	25	14.5	NULL	39.5	ENSG00000066557	4.86E-39	tr|A7EHF3|A7EHF3_SCLS1	Leucine rich repeat containing 40	LRRC40	Q9H9A6	1.24E-39	NP_060238.3	NP_060238.3	Nucleoli	NP_060238.3;XP_047280475.1
hpa94	UP000001312	Sclerotinia sclerotiorum (strain ATCC 18683 / 1980 / Ss-1)	sp|Q9H9Y2|RPF1_HUMAN	RBH_STRICT	A7E5R4	38.866	63	158	42.233	50	157	196809	24	665079	GCA_000146945.2	A7E5R4	A7E5R4_SCLS1	SS1G_00639	Brix domain-containing protein	14.6	Medium	1	17-62	FKTGNKFKRQDLHIKQKKARDSDRRDIRFKRKREEDRDPELRRQRL	3	0.952	22-59	KFKRQDLHIKQKKARDSDRRDIRFKRKREEDRDPELRR	19	NULL	NULL	19	ENSG00000117133	4.21E-45	tr|A7E5R4|A7E5R4_SCLS1	Ribosome production factor 1 homolog	RPF1	Q9H9Y2	1.50E-43	NP_079341.2	NP_079341.2	Nucleoli	NP_079341.2
hpa94	UP000001312	Sclerotinia sclerotiorum (strain ATCC 18683 / 1980 / Ss-1)	sp|Q9NZM5|NOP53_HUMAN	RBH_STRICT	A7EST6	27.729	91	76.3	29.137	61	64.3	202363	24	665079	GCA_000146945.2	A7EST6	A7EST6_SCLS1	SS1G_08391	Ribosome biogenesis protein NOP53	22.5	High	3	9-38, 284-316, 408-435	GSKDAPQQHKQTSRKGKKAWRKNVDVTEVQ, VRLNAKRPERKTQVQRNKIKRRKEEERKAKMAA, KVESRRPISFAKKAKRKATEKWTHKDFM	9	0.995	22-27;289-334;410-425	RKGKKA;KRPERKTQVQRNKIKRRKEEERKAKMAAHNKKKEEQAAQVKKLAKA;ESRRPISFAKKAKRKA	21	13.5	NULL	34.5	ENSG00000105373	3.38E-15	tr|A7EST6|A7EST6_SCLS1	NOP53 ribosome biogenesis factor	NOP53	Q9NZM5	2.67E-10	NP_056525.2	NP_056525.2	Nucleoli	NP_056525.2
hpa94	UP000001471	Pyrenophora tritici-repentis (strain Pt-1C-BFP)	sp|O15213|WDR46_HUMAN	RBH_TOLERANT	B2WPT9	38.123	83	338	38.123	93	333	207249	25	426418	GCA_000149985.1	B2WPT9	B2WPT9_PYRTR	PTRG_11999	U3 snoRNP-associated protein Utp7	19.4	High	3	44-66, 470-509, 523-547	RGERIRPKSVKDKKLRSNIKALE, EERQKEYKARRGEREPDKVDLLKKRGKGRNSALRRYLRKS, REAMRSLQKRQVEKRERLKKEYGPA	6	0.979	47-61;477-554	RIRPKSVKDKKLRSN;KARRGEREPDKVDLLKKRGKGRNSALRRYLRKSGSRNVIDEEKERAREAMRSLQKRQVEKRERLKKEYGPALERFARK	17.5	13.5	NULL	31	ENSG00000227057	1.88E-109	tr|B2WPT9|B2WPT9_PYRTR	WD repeat domain 46	WDR46	O15213	4.71E-107	NP_001157739.1	NP_005443.3	Nucleoli	NP_001157739.1;NP_005443.3;XP_054187169.1
hpa94	UP000001471	Pyrenophora tritici-repentis (strain Pt-1C-BFP)	sp|O15381|NVL_HUMAN	RBH_TOLERANT	B2WFZ0	45.625	73	518	43.208	90	520	213628	25	426418	GCA_000149985.1	B2WFZ0	B2WFZ0_PYRTR	PTRG_08846	Ribosome biogenesis ATPase RIX7	14.3	Medium	2	40-67, 120-145	YDYIQRSNSSLKRRPKKQLEDSIDRVID, GEKSEKSKKRDGGKSKEERDSKRQRK	3	0.969	122-147	KSEKSKKRDGGKSKEERDSKRQRKAA	16.5	13	NULL	29.5	ENSG00000143748	1.25E-173	tr|B2WFZ0|B2WFZ0_PYRTR	Nuclear VCP like	NVL	O15381	1.49E-174	NP_001230076.1	NP_002524.2	Nucleoli	NP_001230076.1;NP_002524.2;XP_011542498.1;XP_016856867.1;XP_016856868.1;XP_016856869.1;XP_016856873.1;XP_016856874.1;XP_047277574.1;XP_047277577.1;XP_047277582.1;XP_047277587.1;XP_047277591.1;XP_047277593.1
hpa94	UP000001471	Pyrenophora tritici-repentis (strain Pt-1C-BFP)	sp|Q12788|TBL3_HUMAN	RBH_STRICT	B2VZD9	29.359	96	372	29.359	96	373	209879	25	426418	GCA_000149985.1	B2VZD9	B2VZD9_PYRTR	PTRG_02779	Small nucleolar ribonucleoprotein complex subunit	9.1	Low	1	141-167	EREDATENNKKRKRKSKQEDTESDQAQ	5	0.83	150-156	KKRKRKS	4	NULL	NULL	4	ENSG00000183751	1.75E-116	tr|B2VZD9|B2VZD9_PYRTR	Transducin beta like 3	TBL3	Q12788	1.32E-115	NP_006444.2	NP_006444.2	Nucleoli	NP_006444.2
hpa94	UP000001471	Pyrenophora tritici-repentis (strain Pt-1C-BFP)	sp|Q13206|DDX10_HUMAN	RBH_STRICT	B2VTS0	44.252	52	389	44.252	52	389	216163	25	426418	GCA_000149985.1	B2VTS0	B2VTS0_PYRTR	PTRG_00915	ATP-dependent RNA helicase DBP4	25.4	High	3	20-49, 647-676, 728-753	APGITGRTRPTKVKKRENLQKRKRDDVDVE, VEDKATARAKRKEKLRKRKERERNELAGGD, SDSEDEEKTKKRKKAKATHRVEEPET	8	0.987	28-42;653-669;720-724;735-744	RPTKVKKRENLQKRK;ARAKRKEKLRKRKERER;KKAKK;KTKKRKKAKA	21	NULL	NULL	21	ENSG00000178105	4.11E-123	tr|B2VTS0|B2VTS0_PYRTR	DEAD-box helicase 10	DDX10	Q13206	2.24E-122	NP_004389.2	NP_004389.2	Nucleoli	NP_004389.2
hpa94	UP000001471	Pyrenophora tritici-repentis (strain Pt-1C-BFP)	sp|Q15397|PUM3_HUMAN	RBH_STRICT	B2VSU0	29.138	81	195	28.729	79	182	211154	25	426418	GCA_000149985.1	B2VSU0	B2VSU0_PYRTR	PTRG_00724	Pumilio domain containing protein	16.6	High	2	11-62, 635-661	ATAPEIKTKSKKVKVDKPTSKHESKHEVKPAKKPSKSKRKRALVDPKSRTLA, SGAQNGESKNKKQKKGDKSDTTPRGNA	6	0.998	5-108;644-649	KRKSAGATAPEIKTKSKKVKVDKPTSKHESKHEVKPAKKPSKSKRKRALVDPKSRTLASRKPAFMANNSREAHAKQKALAKERKAAKPNADIIERSKKLWEKLR;NKKQKK	17.5	13	NULL	30.5	ENSG00000080608	4.29E-54	tr|B2VSU0|B2VSU0_PYRTR	Pumilio RNA binding family member 3	PUM3	Q15397	1.39E-48	NP_055693.4	NP_055693.4	Nucleoli	NP_055693.4
hpa94	UP000001471	Pyrenophora tritici-repentis (strain Pt-1C-BFP)	sp|Q16877|F264_HUMAN	RBH_STRICT	B2W729	47.619	94	433	47.619	95	433	213599	25	426418	GCA_000149985.1	B2W729	B2W729_PYRTR	PTRG_05617	6-phosphofructo-2-kinase/fructose-2, 6-biphosphatase 2	1.6	Low	NULL	NULL	NULL	0	NULL	NULL	NULL	5.5	8	NULL	13.5	ENSG00000114268	9.86E-150	tr|B2W729|B2W729_PYRTR	6-phosphofructo-2-kinase/fructose-2,6-biphosphatase 4	PFKFB4	Q16877	1.17E-148	NP_004558.1	NP_004558.1	Nucleoli	NP_001304063.1;NP_001304064.1;NP_001304065.1;NP_001304066.1;NP_004558.1;XP_011532131.1;XP_016862103.1;XP_016862104.1;XP_016862105.1;XP_016862106.1;XP_024309363.1|XP_047304258.1|XP_047304259.1;XP_047304256.1;XP_047304257.1;XP_047304260.1
hpa94	UP000001471	Pyrenophora tritici-repentis (strain Pt-1C-BFP)	sp|Q5C9Z4|NOM1_HUMAN	RBH_TOLERANT	B2VSK6	28.866	86	254	29.698	70	256	210056	25	426418	GCA_000149985.1	B2VSK6	B2VSK6_PYRTR	PTRG_01762	MI domain-containing protein	19.9	High	2	19-67, 755-776	GDPANNKRRNGSRNGPPNRKDKRKADRVEKKRQNKQVRKPAPTHPHNGR, LEALKTSKSKDKRDERVVREVF	9	0.997	24-68;99-129;147-158	NKRRNGSRNGPPNRKDKRKADRVEKKRQNKQVRKPAPTHPHNGRG;KKEPQKPLKGILKAKPQQKEEASPPPAKLSR;KRLGVKGKKKSK	22.5	13	NULL	35.5	ENSG00000146909	7.66E-73	tr|B2VSK6|B2VSK6_PYRTR	Nucleolar protein with MIF4G domain 1	NOM1	Q5C9Z4	1.74E-72	NP_001340295.1	NP_612409.1	Nucleoli	NP_001340295.1;NP_612409.1
hpa94	UP000001471	Pyrenophora tritici-repentis (strain Pt-1C-BFP)	sp|Q8NI36|WDR36_HUMAN	RBH_STRICT	B2WE72	30.829	99	439	31.061	96	417	207512	25	426418	GCA_000149985.1	B2WE72	B2WE72_PYRTR	PTRG_08445	WD repeat containing protein 36	2.6	Low	NULL	NULL	NULL	0	NULL	NULL	NULL	9.5	10	NULL	19.5	ENSG00000134987	4.04E-139	tr|B2WE72|B2WE72_PYRTR	WD repeat domain 36	WDR36	Q8NI36	9.21E-130	NP_644810.2	NP_644810.2	Nucleoli	NP_644810.2
hpa94	UP000001471	Pyrenophora tritici-repentis (strain Pt-1C-BFP)	sp|Q96B02|UBE2W_HUMAN	RBH_STRICT	B2WCZ6	39.259	86	102	39.259	95	102	211519	25	426418	GCA_000149985.1	B2WCZ6	B2WCZ6_PYRTR	PTRG_07855	Ubiquitin conjugating enzyme	3.1	Low	NULL	NULL	NULL	0	NULL	NULL	NULL	14	13.333	NULL	27.333	ENSG00000104343	5.90E-29	tr|B2WCZ6|B2WCZ6_PYRTR	Ubiquitin conjugating enzyme E2 W	UBE2W	Q96B02	6.49E-28	NP_060769.5	NP_060769.5	Nucleoli	NP_001001481.3;NP_001257944.2;NP_060769.5
hpa94	UP000001471	Pyrenophora tritici-repentis (strain Pt-1C-BFP)	sp|Q96G21|IMP4_HUMAN	RBH_STRICT	B2VQJ9	43.624	99	246	43.206	96	234	218051	25	426418	GCA_000149985.1	B2VQJ9	B2VQJ9_PYRTR	PTRG_00477	U3 small nucleolar ribonucleoprotein protein IMP4	0	Low	NULL	NULL	NULL	0	NULL	NULL	NULL	NULL	NULL	NULL	0	ENSG00000136718	1.48E-81	tr|B2VQJ9|B2VQJ9_PYRTR	IMP U3 small nucleolar ribonucleoprotein 4	IMP4	Q96G21	1.66E-75	NP_219484.1	NP_219484.1	Nucleoli	NP_001307233.1;NP_001307234.1;NP_001358654.1;NP_001358657.1;NP_219484.1
hpa94	UP000001471	Pyrenophora tritici-repentis (strain Pt-1C-BFP)	sp|Q96GQ7|DDX27_HUMAN	RBH_STRICT	B2WJN0	43.64	59	407	40.672	66	425	215933	25	426418	GCA_000149985.1	B2WJN0	B2WJN0_PYRTR	PTRG_10376	ATP-dependent RNA helicase DRS1	21.2	High	3	48-80, 732-761, 775-805	DLNVKPKEMASKKAKKDKKKGKKQTEAAPQAEE, AVGGSVKGKEKKKKLSGKDRKKLEAKDVRT, LTTGKAKEKQAHQKAKSKKIAEKTKFKGFKE	9	0.997	52-70;263-271;735-805	KPKEMASKKAKKDKKKGKK;KIKKKKGAK;GSVKGKEKKKKLSGKDRKKLEAKDVRTEGKVWKKGKADRGLTTGKAKEKQAHQKAKSKKIAEKTKFKGFKE	16.5	13.5	NULL	30	ENSG00000124228	5.81E-131	tr|B2WJN0|B2WJN0_PYRTR	DEAD-box helicase 27	DDX27	Q96GQ7	1.21E-136	NP_060365.8	NP_060365.8	Nucleoli	NP_001335116.2;NP_060365.8
hpa94	UP000001471	Pyrenophora tritici-repentis (strain Pt-1C-BFP)	sp|Q9BRU9|UTP23_HUMAN	RBH_STRICT	B2WCQ9	30.233	91	90.9	30.328	81	90.5	215911	25	426418	GCA_000149985.1	B2WCQ9	B2WCQ9_PYRTR	PTRG_07768	rRNA-processing protein UTP23	23.9	High	3	1-20, 209-252, 258-286	MKLKRAKAYKKQLHQYELNF, QATGEARPKAKKRKGPKGPNPLSVKKPKKDKTSAPKKARPSASE, DHRGDREDSAPKKRRRKHKSKAEGGDDAP	4	0.998	214-251;260-279	ARPKAKKRKGPKGPNPLSVKKPKKDKTSAPKKARPSAS;RGDREDSAPKKRRRKHKSKA	24	NULL	NULL	24	ENSG00000147679	6.94E-22	tr|B2WCQ9|B2WCQ9_PYRTR	UTP23 small subunit processome component	UTP23	Q9BRU9	1.22E-20	NP_115710.2	NP_115710.2	Nucleoli	NP_115710.2
hpa94	UP000001471	Pyrenophora tritici-repentis (strain Pt-1C-BFP)	sp|Q9BSC4|NOL10_HUMAN	RBH_STRICT	B2W9G3	38.731	77	400	39.199	78	377	215109	25	426418	GCA_000149985.1	B2W9G3	B2W9G3_PYRTR	PTRG_06621	Nucleolar protein 10	19.9	High	3	18-43, 616-636, 686-725	ARPLPEWLIRKRKRSLKNDPEFANRV, ISSSTYKKSGHKSQRNNAPEM, ITFAPERKQKRKGGDGGDKGERHDRRKSGDRRNASNNVFR	6	0.949	467-512;691-717	KINKERESKIRGTKKAAVKVNRKLAEKMLEKQEEQERRRAKRVLKR;ERKQKRKGGDGGDKGERHDRRKSGDRR	18	13	NULL	31	ENSG00000115761	2.15E-130	tr|B2W9G3|B2W9G3_PYRTR	Nucleolar protein 10	NOL10	Q9BSC4	3.96E-120	NP_079170.2	NP_079170.2	Nucleoli	NP_001248321.1;NP_001248323.1;NP_079170.2
hpa94	UP000001471	Pyrenophora tritici-repentis (strain Pt-1C-BFP)	sp|Q9GZZ1|NAA50_HUMAN	RBH_TOLERANT	B2W743	29.94	89	81.3	29.24	56	81.3	212294	25	426418	GCA_000149985.1	B2W743	B2W743_PYRTR	PTRG_05631	N-acetyltransferase domain-containing protein	13.8	Medium	2	23-42, 69-89	APPPVSSKPSRPPPPPKSAS, LQAPSRPKSKKSPRSSRAVTP	4	0.661	76-81	KSKKSP	13	9.5	NULL	22.5	ENSG00000121579	2.54E-19	tr|B2W743|B2W743_PYRTR	N-alpha-acetyltransferase 50, NatE catalytic subunit	NAA50	Q9GZZ1	6.33E-18	NP_001295374.1	NP_079422.1	Nucleoli	NP_001295374.1;NP_079422.1
hpa94	UP000001471	Pyrenophora tritici-repentis (strain Pt-1C-BFP)	sp|Q9H0S4|DDX47_HUMAN	RBH_STRICT	B2WEI2	62.035	88	528	59.226	83	530	217022	25	426418	GCA_000149985.1	B2WEI2	B2WEI2_PYRTR	PTRG_08555	ATP-dependent rRNA helicase rrp3	5.8	Low	NULL	NULL	NULL	3	0.979	486-509	RGKGGRGGRGGGRGGRGGGARRGR	8.5	6	NULL	14.5	ENSG00000213782	0	tr|B2WEI2|B2WEI2_PYRTR	DEAD-box helicase 47	DDX47	Q9H0S4	0	NP_057439.2	NP_057439.2	Nucleoli	NP_057439.2
hpa94	UP000001471	Pyrenophora tritici-repentis (strain Pt-1C-BFP)	sp|Q9H9A6|LRC40_HUMAN	RBH_STRICT	B2WED6	25.725	96	99.4	27.23	50	98.6	207125	25	426418	GCA_000149985.1	B2WED6	B2WED6_PYRTR	PTRG_08509	Leucine rich repeat protein	13.3	Medium	1	236-256	LPSSPAPKKGRRRSSFFNADN	3	0.611	244-246	KGR	19.5	13	NULL	32.5	ENSG00000066557	5.97E-22	tr|B2WED6|B2WED6_PYRTR	Leucine rich repeat containing 40	LRRC40	Q9H9A6	2.27E-20	NP_060238.3	NP_060238.3	Nucleoli	NP_060238.3;XP_047280475.1
hpa94	UP000001471	Pyrenophora tritici-repentis (strain Pt-1C-BFP)	sp|Q9H9Y2|RPF1_HUMAN	RBH_STRICT	B2VV78	35.484	71	141	38.306	55	139	212966	25	426418	GCA_000149985.1	B2VV78	B2VV78_PYRTR	PTRG_01145	Ribosome production factor 1	16.1	High	2	4-55, 422-441	PKPNTASGLKPKNKLRRQAAFLSIKKAREADKRDARLRRKREEEKNPALREE, SGQEWQWKGRMEKKRTRFNM	4	0.98	12-51	LKPKNKLRRQAAFLSIKKAREADKRDARLRRKREEEKNPA	19	NULL	NULL	19	ENSG00000117133	1.05E-38	tr|B2VV78|B2VV78_PYRTR	Ribosome production factor 1 homolog	RPF1	Q9H9Y2	1.01E-36	NP_079341.2	NP_079341.2	Nucleoli	NP_079341.2
hpa94	UP000001471	Pyrenophora tritici-repentis (strain Pt-1C-BFP)	sp|Q9NZM5|NOP53_HUMAN	RBH_STRICT	B2WG34	26.638	92	68.9	26.813	93	75.5	214906	25	426418	GCA_000149985.1	B2WG34	B2WG34_PYRTR	PTRG_08890	Ribosome biogenesis protein NOP53	22.8	High	2	6-33, 259-298	AAPAQYKQASRKGKKAWRKNVDVTEIKS, SDSENKEIKKKRPERKSLSQRNKIKRRKEAQRKATHEAKM	8	0.997	16-21;107-113;162-174;265-302	RKGKKA;KRKKAKI;KKKPKVEPKTLKH;EIKKKRPERKSLSQRNKIKRRKEAQRKATHEAKMKAKE	23	NULL	NULL	23	ENSG00000105373	7.06E-13	tr|B2WG34|B2WG34_PYRTR	NOP53 ribosome biogenesis factor	NOP53	Q9NZM5	5.96E-14	NP_056525.2	NP_056525.2	Nucleoli	NP_056525.2
hpa94	UP000001471	Pyrenophora tritici-repentis (strain Pt-1C-BFP)	sp|Q9UBZ9|REV1_HUMAN	RBH_TOLERANT	B2VS10	30.506	64	369	34.677	57	312	215156	25	426418	GCA_000149985.1	B2VS10	B2VS10_PYRTR	PTRG_00349	DNA repair protein REV1	8.1	Low	NULL	NULL	NULL	3	0.641	679-684	RKEKVK	19.5	13	NULL	32.5	ENSG00000135945	2.30E-111	tr|B2VS10|B2VS10_PYRTR	REV1 DNA directed polymerase	REV1	Q9UBZ9	2.63E-90	NP_001308384.1	NP_057400.1|XP_047300677.1;XP_047300674.1;XP_047300676.1	Nucleoli	NP_001032961.1|XP_047300679.1;NP_001308383.1|XP_016859800.1;NP_001308384.1;NP_057400.1|XP_047300677.1;XP_016859798.1;XP_016859799.2;XP_016859801.1|XP_047300675.1;XP_016859802.1;XP_047300673.1;XP_047300674.1;XP_047300676.1;XP_047300680.1
hpa94	UP000001471	Pyrenophora tritici-repentis (strain Pt-1C-BFP)	sp|Q9Y3C6|PPIL1_HUMAN	RBH_STRICT	B2W5U9	68.212	91	230	68.212	91	230	218405	25	426418	GCA_000149985.1	B2W5U9	B2W5U9_PYRTR	PTRG_06107	Peptidyl-prolyl cis-trans isomerase	0.8	Low	NULL	NULL	NULL	0	NULL	NULL	NULL	3	11	NULL	14	ENSG00000137168	5.09E-79	tr|B2W5U9|B2W5U9_PYRTR	Peptidylprolyl isomerase like 1	PPIL1	Q9Y3C6	6.08E-78	NP_057143.1	NP_057143.1	Nucleoli	NP_057143.1
hpa94	UP000001610	Cordyceps militaris (strain CM01)	sp|O15213|WDR46_HUMAN	RBH_TOLERANT	G3J723	40.781	74	362	39.839	88	364	227437	26	983644	GCA_000225605.1	G3J723	G3J723_CORMM	CCM_01755	Small nucleolar ribonucleoprotein complex subunit	14	Medium	2	24-75, 492-544	QSSSDLFPRHDKERRKRFREAKKAYGRGKQIDIKNVRDKKLRRNLKELESKF, RARGKNGALKKYLRKQRKKNIIDEKRMKVDEIWNEQQKQKDKKRQEVEQDLGP	10	0.982	33-68;491-512	HDKERRKRFREAKKAYGRGKQIDIKNVRDKKLRRNL;NRARGKNGALKKYLRKQRKKNI	7	NULL	NULL	7	ENSG00000227057	1.18E-118	tr|G3J723|G3J723_CORMM	WD repeat domain 46	WDR46	O15213	3.01E-119	NP_001157739.1	NP_005443.3	Nucleoli	NP_001157739.1;NP_005443.3;XP_054187169.1
hpa94	UP000001610	Cordyceps militaris (strain CM01)	sp|Q12788|TBL3_HUMAN	RBH_STRICT	G3J9E8	30.42	97	395	30.42	98	395	226626	26	983644	GCA_000225605.1	G3J9E8	G3J9E8_CORMM	CCM_03197	Small nucleolar ribonucleoprotein complex subunit	1.3	Low	NULL	NULL	NULL	0	NULL	NULL	NULL	5.5	8.333	NULL	13.833	ENSG00000183751	3.83E-125	tr|G3J9E8|G3J9E8_CORMM	Transducin beta like 3	TBL3	Q12788	5.67E-124	NP_006444.2	NP_006444.2	Nucleoli	NP_006444.2
hpa94	UP000001610	Cordyceps militaris (strain CM01)	sp|Q13206|DDX10_HUMAN	RBH_STRICT	G3JQ83	57.047	51	555	57.047	55	556	227699	26	983644	GCA_000225605.1	G3JQ83	G3JQ83_CORMM	CCM_07585	ATP-dependent RNA helicase DBP4	25.8	High	4	2-39, 522-542, 682-710, 753-794	AANPRASGRQSRPPKQNKTDIRHHKRKRDQHDLTTLEE, LDGPKKPKKKDEVRTKYDKMF, AEDKALAKQRKRDKKEKLKEREREERLGE, SGEEEPPKKKAKKWFQDDEDLDSGKTKKKKSKKGGKVFEVAE	10	0.965	12-29;526-531;687-705;760-764;777-788	SRPPKQNKTDIRHHKRKR;KKPKKK;LAKQRKRDKKEKLKERERE;KKKAK;KTKKKKSKKGGK	22	NULL	NULL	22	ENSG00000178105	0	tr|G3JQ83|G3JQ83_CORMM	DEAD-box helicase 10	DDX10	Q13206	0	NP_004389.2	NP_004389.2	Nucleoli	NP_004389.2
hpa94	UP000001610	Cordyceps militaris (strain CM01)	sp|Q15397|PUM3_HUMAN	RBH_STRICT	G3JL89	28.86	78	199	28.814	75	200	219675	26	983644	GCA_000225605.1	G3JL89	G3JL89_CORMM	CCM_06883	Protein PUF6, putative	19.3	High	4	59-79, 104-132, 619-639, 662-685	QLEDKKQKKSAAKDYQKPVDT, ADEVHRTKKIWERLRRKSHVPKEERHELV, AEAVRKTLKKNKKLLSKAATE, GDKSVGKKKKATGKKKAEPSVGNS	15	0.953	11-39;97-123;665-678	KRKATAGDKGKSGAMVKKARLDGNKKAAP;RKAAKPLADEVHRTKKIWERLRRKSHV;SVGKKKKATGKKKA	10.5	NULL	9.666	20.166	ENSG00000080608	1.63E-55	tr|G3JL89|G3JL89_CORMM	Pumilio RNA binding family member 3	PUM3	Q15397	1.30E-54	NP_055693.4	NP_055693.4	Nucleoli	NP_055693.4
hpa94	UP000001610	Cordyceps militaris (strain CM01)	sp|Q96B02|UBE2W_HUMAN	RBH_STRICT	G3J990	36.943	100	99.8	36.943	100	99.8	226248	26	983644	GCA_000225605.1	G3J990	G3J990_CORMM	CCM_02340	Ubiquitin conjugating enzyme	2.5	Low	NULL	NULL	NULL	0	NULL	NULL	NULL	12	9.166	10.333	31.499	ENSG00000104343	5.44E-28	tr|G3J990|G3J990_CORMM	Ubiquitin conjugating enzyme E2 W	UBE2W	Q96B02	7.08E-27	NP_060769.5	NP_060769.5	Nucleoli	NP_001001481.3;NP_001257944.2;NP_060769.5
hpa94	UP000001610	Cordyceps militaris (strain CM01)	sp|Q96G21|IMP4_HUMAN	RBH_TOLERANT	G3J4I9	42.857	99	246	42.215	96	233	224727	26	983644	GCA_000225605.1	G3J4I9	G3J4I9_CORMM	CCM_00513	U3 small nucleolar ribonucleoprotein IMP4	2.4	Low	NULL	NULL	NULL	0	NULL	NULL	NULL	7.5	4.5	NULL	12	ENSG00000136718	2.32E-81	tr|G3J4I9|G3J4I9_CORMM	IMP U3 small nucleolar ribonucleoprotein 4	IMP4	Q96G21	2.59E-75	NP_001307233.1	NP_219484.1	Nucleoli	NP_001307233.1;NP_001307234.1;NP_001358654.1;NP_001358657.1;NP_219484.1
hpa94	UP000001610	Cordyceps militaris (strain CM01)	sp|Q96GQ7|DDX27_HUMAN	RBH_STRICT	G3JBS7	42.565	70	442	46.667	58	440	223943	26	983644	GCA_000225605.1	G3JBS7	G3JBS7_CORMM	CCM_02771	ATP-dependent RNA helicase (Drs1), putative	23.5	High	3	29-60, 705-728, 746-769	ELMPAEPPKKKTKTTKKAKKASKIKNSAEDED, LNGPRQSSKKKLGNASNKVKKQLD, ALNAQKKQSQKGKGGKKGKAGGRK	4	0.997	35-53;693-769	PPKKKTKTTKKAKKASKIK;EKGKAKEAGKTELNGPRQSSKKKLGNASNKVKKQLDIKAERADGMGWRKGKTDALNAQKKQSQKGKGGKKGKAGGRK	23	NULL	NULL	23	ENSG00000124228	1.02E-144	tr|G3JBS7|G3JBS7_CORMM	DEAD-box helicase 27	DDX27	Q96GQ7	4.32E-143	NP_060365.8	NP_060365.8	Nucleoli	NP_001335116.2;NP_060365.8
hpa94	UP000001610	Cordyceps militaris (strain CM01)	sp|Q9BRU9|UTP23_HUMAN	RBH_STRICT	G3JK63	27.888	92	69.7	28.992	81	79	220270	26	983644	GCA_000225605.1	G3JK63	G3JK63_CORMM	CCM_06354	rRNA-processing protein UTP23	11.9	Medium	1	221-274	KGPNPLSMKKAKKNPQQLEDERRRKQKLEAKEAAEKPKKKRRRRAKGDGEGGAA	8	0.999	172-191;209-267	EKAKFRAELKKKVPSGKRKR;AADKKKKKYGAAKGPNPLSMKKAKKNPQQLEDERRRKQKLEAKEAAEKPKKKRRRRAKG	7	NULL	NULL	7	ENSG00000147679	2.59E-14	tr|G3JK63|G3JK63_CORMM	UTP23 small subunit processome component	UTP23	Q9BRU9	1.76E-16	NP_115710.2	NP_115710.2	Nucleoli	NP_115710.2
hpa94	UP000001610	Cordyceps militaris (strain CM01)	sp|Q9BSC4|NOL10_HUMAN	RBH_STRICT	G3JFG3	41.111	74	421	41.111	81	407	219957	26	983644	GCA_000225605.1	G3JFG3	G3JFG3_CORMM	CCM_04525	WD repeat protein	20.2	High	2	19-45, 602-627	TARQLPEWLARRRKRSLKNDVEYQSRV, DREVTFMPKSKKKNQEEEPEKPQRRS	9	0.953	445-474;612-614;621-627	TKRVKEKIEKERASRIRGSKKVKVNQRLAD;KKK;EKPQRRS	16	NULL	NULL	16	ENSG00000115761	3.14E-139	tr|G3JFG3|G3JFG3_CORMM	Nucleolar protein 10	NOL10	Q9BSC4	5.28E-133	NP_079170.2	NP_079170.2	Nucleoli	NP_001248321.1;NP_001248323.1;NP_079170.2
hpa94	UP000001610	Cordyceps militaris (strain CM01)	sp|Q9GZZ1|NAA50_HUMAN	RBH_TOLERANT	G3JA29	29.448	86	63.9	29.448	46	77.8	221141	26	983644	GCA_000225605.1	G3JA29	G3JA29_CORMM	CCM_03321	GNAT family acetyltransferase, putative	6.5	Low	1	326-350	ASSRSSSSAAQRKKRDRSYPSAAFG	0	NULL	NULL	NULL	4.5	4.5	NULL	9	ENSG00000121579	6.42E-13	tr|G3JA29|G3JA29_CORMM	N-alpha-acetyltransferase 50, NatE catalytic subunit	NAA50	Q9GZZ1	2.29E-16	NP_001295374.1	NP_079422.1	Nucleoli	NP_001295374.1;NP_079422.1
hpa94	UP000001610	Cordyceps militaris (strain CM01)	sp|Q9H0S4|DDX47_HUMAN	RBH_STRICT	G3JR18	59.955	95	545	59.955	93	545	219900	26	983644	GCA_000225605.1	G3JR18	G3JR18_CORMM	CCM_08357	ATP-dependent rRNA helicase RRP3	14.6	Medium	2	1-21, 453-480	MSDLKRRKASRDEPPKPVEPE, MESRNKGATMRKGRDNKRRRDDMDRGER	4	0.791	462-472	MRKGRDNKRRR	16	11	NULL	27	ENSG00000213782	0	tr|G3JR18|G3JR18_CORMM	DEAD-box helicase 47	DDX47	Q9H0S4	0	NP_057439.2	NP_057439.2	Nucleoli	NP_057439.2
hpa94	UP000001610	Cordyceps militaris (strain CM01)	sp|Q9H9A6|LRC40_HUMAN	RBH_STRICT	G3JEP8	27.207	96	147	27.496	59	159	222554	26	983644	GCA_000225605.1	G3JEP8	G3JEP8_CORMM	CCM_04379	Conserved leucine-rich repeat protein	9.6	Low	NULL	NULL	NULL	6	0.793	304-320;385-404	PLKSRPAPAKSLKSKPS;SKAKAARKASAKLESSSKPE	15.5	10	NULL	25.5	ENSG00000066557	2.50E-37	tr|G3JEP8|G3JEP8_CORMM	Leucine rich repeat containing 40	LRRC40	Q9H9A6	7.53E-40	NP_060238.3	NP_060238.3	Nucleoli	NP_060238.3;XP_047280475.1
hpa94	UP000001610	Cordyceps militaris (strain CM01)	sp|Q9H9Y2|RPF1_HUMAN	RBH_STRICT	G3J2S7	40.833	60	165	40	57	165	222313	26	983644	GCA_000225605.1	G3J2S7	G3J2S7_CORMM	CCM_01067	RNA processing factor 1	16.4	High	1	19-54	RQELFVQHKKDKDKDRREERLQRKKQEDRNPELKAA	2	0.873	26-48	HKKDKDKDRREERLQRKKQEDRN	21	NULL	NULL	21	ENSG00000117133	5.96E-48	tr|G3J2S7|G3J2S7_CORMM	Ribosome production factor 1 homolog	RPF1	Q9H9Y2	1.43E-46	NP_079341.2	NP_079341.2	Nucleoli	NP_079341.2
hpa94	UP000001610	Cordyceps militaris (strain CM01)	sp|Q9NZM5|NOP53_HUMAN	RBH_STRICT	G3J3X0	27.329	95	69.3	28.525	67	75.5	222918	26	983644	GCA_000225605.1	G3J3X0	G3J3X0_CORMM	CCM_00399	Ribosome biogenesis protein NOP53	17.9	High	3	12-39, 70-92, 286-318	NDAPSQYKQTSRKGKKAWRKNVDVTDVQ, GDSQISKKYPKHAKKTLKADEIL, AAAAAKRPKRKTQVQRNRIKRRREDEQLAKHKA	3	0.979	290-324	AKRPKRKTQVQRNRIKRRREDEQLAKHKAAIKARR	18.5	13	NULL	31.5	ENSG00000105373	5.53E-13	tr|G3J3X0|G3J3X0_CORMM	NOP53 ribosome biogenesis factor	NOP53	Q9NZM5	6.08E-14	NP_056525.2	NP_056525.2	Nucleoli	NP_056525.2
hpa94	UP000001610	Cordyceps militaris (strain CM01)	sp|Q9UBZ9|REV1_HUMAN	RBH_STRICT	G3JHQ2	27.314	99	381	27.252	99	377	224364	26	983644	GCA_000225605.1	G3JHQ2	G3JHQ2_CORMM	CCM_05916	DNA repair protein REV1	8.4	Low	1	38-58	GDYFRRKKLKLQNKDADTRTN	0	NULL	NULL	NULL	14	14.5	NULL	28.5	ENSG00000135945	8.93E-114	tr|G3JHQ2|G3JHQ2_CORMM	REV1 DNA directed polymerase	REV1	Q9UBZ9	5.63E-111	XP_047300676.1	NP_057400.1|XP_047300677.1;XP_047300674.1;XP_047300676.1	Nucleoli	NP_001032961.1|XP_047300679.1;NP_001308383.1|XP_016859800.1;NP_001308384.1;NP_057400.1|XP_047300677.1;XP_016859798.1;XP_016859799.2;XP_016859801.1|XP_047300675.1;XP_016859802.1;XP_047300673.1;XP_047300674.1;XP_047300676.1;XP_047300680.1
hpa94	UP000001610	Cordyceps militaris (strain CM01)	sp|Q9Y3C6|PPIL1_HUMAN	RBH_STRICT	G3JA31	69.595	89	221	69.595	82	221	221040	26	983644	GCA_000225605.1	G3JA31	G3JA31_CORMM	CCM_03323	Peptidyl-prolyl cis-trans isomerase	0	Low	NULL	NULL	NULL	0	NULL	NULL	NULL	NULL	4.333	NULL	4.333	ENSG00000137168	2.26E-75	tr|G3JA31|G3JA31_CORMM	Peptidylprolyl isomerase like 1	PPIL1	Q9Y3C6	3.25E-74	NP_057143.1	NP_057143.1	Nucleoli	NP_057143.1
hpa94	UP000001611	Verticillium dahliae (strain VdLs.17 / ATCC MYA-4575 / FGSC 10137)	sp|O15213|WDR46_HUMAN	RBH_TOLERANT	G2WWG4	41.247	79	374	41.788	86	370	234885	27	498257	GCA_000150675.2	G2WWG4	G2WWG4_VERDV	VDAG_01950	U3 small nucleolar RNA-associated protein	15.6	High	2	26-66, 492-522	RTNLLTKSERDKLKRRKEADQSYGRGKKVNLKTVRDKKLRG, RARGKNGALKKYLRKQRKKNIIDEKRMKVDE	8	0.943	35-70;490-512	RDKLKRRKEADQSYGRGKKVNLKTVRDKKLRGSMKR;RNRARGKNGALKKYLRKQRKKNI	13.5	12	NULL	25.5	ENSG00000227057	1.87E-123	tr|G2WWG4|G2WWG4_VERDV	WD repeat domain 46	WDR46	O15213	1.29E-121	NP_001157739.1	NP_005443.3	Nucleoli	NP_001157739.1;NP_005443.3;XP_054187169.1
hpa94	UP000001611	Verticillium dahliae (strain VdLs.17 / ATCC MYA-4575 / FGSC 10137)	sp|Q12788|TBL3_HUMAN	RBH_STRICT	G2WU57	31	90	363	31	95	363	229873	27	498257	GCA_000150675.2	G2WU57	G2WU57_VERDV	VDAG_01330	U3 small nucleolar RNA-associated protein	4.8	Low	NULL	NULL	NULL	5	0.612	91-94	KSKK	8	11.333	NULL	19.333	ENSG00000183751	1.61E-113	tr|G2WU57|G2WU57_VERDV	Transducin beta like 3	TBL3	Q12788	2.04E-112	NP_006444.2	NP_006444.2	Nucleoli	NP_006444.2
hpa94	UP000001611	Verticillium dahliae (strain VdLs.17 / ATCC MYA-4575 / FGSC 10137)	sp|Q15050|RRS1_HUMAN	RBH_STRICT	G2X1R2	38.562	41	87.8	38.562	76	103	235203	27	498257	GCA_000150675.2	G2X1R2	G2X1R2_VERDV	VDAG_04236	Ribosome biogenesis regulatory protein	15.8	High	1	163-196	EIRGDGRRERKEKVRRNERKQRKNARESMQAGKK	8	0.993	93-117;164-196	KAKEPTKWERFAAKRGIKPKTREQR;IRGDGRRERKEKVRRNERKQRKNARESMQAGKK	15	NULL	NULL	15	ENSG00000179041	8.31E-21	tr|G2X1R2|G2X1R2_VERDV	Ribosome biogenesis regulator 1 homolog	RRS1	Q15050	5.74E-26	NP_055984.1	NP_055984.1	Nucleoli	NP_055984.1
hpa94	UP000001611	Verticillium dahliae (strain VdLs.17 / ATCC MYA-4575 / FGSC 10137)	sp|Q15397|PUM3_HUMAN	RBH_STRICT	G2XF77	29.369	79	194	29.664	74	189	237953	27	498257	GCA_000150675.2	G2XF77	G2XF77_VERDV	VDAG_08809	PUF6 protein	22	High	4	21-45, 121-144, 637-656, 673-699	TSDKSAKKVKTDAPKKKKAAPVESP, DEVQRTKKIWERLRRKSHVPSEER, GKELKATLKKSKKQLQAAAT, EDSDKGDKKAKKAKKGGAKPERPVGNS	21	0.983	10-39;107-137;677-694	SKRKAGPMGKATSDKSAKKVKTDAPKKKKA;KKLARERKAAKPLGDEVQRTKKIWERLRRKS;KGDKKAKKAKKGGAKPER	19.5	12	NULL	31.5	ENSG00000080608	7.65E-54	tr|G2XF77|G2XF77_VERDV	Pumilio RNA binding family member 3	PUM3	Q15397	1.40E-50	NP_055693.4	NP_055693.4	Nucleoli	NP_055693.4
hpa94	UP000001611	Verticillium dahliae (strain VdLs.17 / ATCC MYA-4575 / FGSC 10137)	sp|Q5C9Z4|NOM1_HUMAN	RBH_TOLERANT	G2XH02	28.167	79	248	30.938	56	245	229356	27	498257	GCA_000150675.2	G2XH02	G2XH02_VERDV	VDAG_09434	Suppressor of glycerol defect protein	19.9	High	3	23-74, 95-120, 825-847	GTPRDNSRWKSQSQNRRDKRKAERSQKRQGPTAPRRPPVRAAPPRPSRQEPD, QGAKAASDTNQRKRKRKAPVEEEEDD, ARSLRYFLRKKVRKTDLVDGKKE	20	0.98	32-69;106-111;159-164;198-198;203-213	KSQSQNRRDKRKAERSQKRQGPTAPRRPPVRAAPPRPS;RKRKRK;IKKGRK;R;WLAKKRRKAAK	10.5	11.5	NULL	22	ENSG00000146909	3.11E-70	tr|G2XH02|G2XH02_VERDV	Nucleolar protein with MIF4G domain 1	NOM1	Q5C9Z4	3.25E-68	NP_001340295.1	NP_612409.1	Nucleoli	NP_001340295.1;NP_612409.1
hpa94	UP000001611	Verticillium dahliae (strain VdLs.17 / ATCC MYA-4575 / FGSC 10137)	sp|Q8NI36|WDR36_HUMAN	RBH_STRICT	G2XJW0	29.55	99	399	29.746	97	377	234663	27	498257	GCA_000150675.2	G2XJW0	G2XJW0_VERDV	VDAG_10442	U3 small nucleolar RNA-associated protein	6.3	Low	1	483-502	PGKQPIWQKRRDNKAQRLDA	0	NULL	NULL	NULL	5.5	8.833	NULL	14.333	ENSG00000134987	3.05E-124	tr|G2XJW0|G2XJW0_VERDV	WD repeat domain 36	WDR36	Q8NI36	1.31E-114	NP_644810.2	NP_644810.2	Nucleoli	NP_644810.2
hpa94	UP000001611	Verticillium dahliae (strain VdLs.17 / ATCC MYA-4575 / FGSC 10137)	sp|Q96B02|UBE2W_HUMAN	RBH_STRICT	G2X2F1	38.411	97	114	38.411	95	114	232197	27	498257	GCA_000150675.2	G2X2F1	G2X2F1_VERDV	VDAG_04475	Ubiquitin-conjugating enzyme	5.6	Low	NULL	NULL	NULL	0	NULL	NULL	NULL	14	NULL	NULL	14	ENSG00000104343	1.60E-33	tr|G2X2F1|G2X2F1_VERDV	Ubiquitin conjugating enzyme E2 W	UBE2W	Q96B02	2.13E-32	NP_060769.5	NP_060769.5	Nucleoli	NP_001001481.3;NP_001257944.2;NP_060769.5
hpa94	UP000001611	Verticillium dahliae (strain VdLs.17 / ATCC MYA-4575 / FGSC 10137)	sp|Q96G21|IMP4_HUMAN	RBH_TOLERANT	G2WRU4	45.455	99	261	44.755	96	248	228871	27	498257	GCA_000150675.2	G2WRU4	G2WRU4_VERDV	VDAG_00277	U3 small nucleolar ribonucleoprotein IMP4	0	Low	NULL	NULL	NULL	0	NULL	NULL	NULL	NULL	NULL	NULL	0	ENSG00000136718	2.98E-87	tr|G2WRU4|G2WRU4_VERDV	IMP U3 small nucleolar ribonucleoprotein 4	IMP4	Q96G21	4.66E-81	NP_001307233.1	NP_219484.1	Nucleoli	NP_001307233.1;NP_001307234.1;NP_001358654.1;NP_001358657.1;NP_219484.1
hpa94	UP000001611	Verticillium dahliae (strain VdLs.17 / ATCC MYA-4575 / FGSC 10137)	sp|Q96GQ7|DDX27_HUMAN	RBH_STRICT	G2X1G6	39.379	78	442	39.222	80	450	230504	27	498257	GCA_000150675.2	G2X1G6	G2X1G6_VERDV	VDAG_03577	ATP-dependent RNA helicase DRS1	19.7	High	3	28-66, 675-705, 719-743	EEKAPVAPPKKKAKTTTKVKGKSKKGKKGKESTPEEEED, GDKNEKKKGGGKMSNKDKKKAESRAERSEAP, AVLDVKKPRMPKKIKAAAGKKTKAR	6	0.998	34-57;658-748	APPKKKAKTTTKVKGKSKKGKKGK;SEKDKKSAKEAGRAELNGDKNEKKKGGGKMSNKDKKKAESRAERSEAPTWKKGKAERAGKGAVLDVKKPRMPKKIKAAAGKKTKARVGKRR	18.5	13.5	NULL	32	ENSG00000124228	4.13E-145	tr|G2X1G6|G2X1G6_VERDV	DEAD-box helicase 27	DDX27	Q96GQ7	5.34E-147	NP_060365.8	NP_060365.8	Nucleoli	NP_001335116.2;NP_060365.8
hpa94	UP000001611	Verticillium dahliae (strain VdLs.17 / ATCC MYA-4575 / FGSC 10137)	sp|Q9BSC4|NOL10_HUMAN	RBH_STRICT	G2X5N6	39.024	79	406	40.52	82	390	233521	27	498257	GCA_000150675.2	G2X5N6	G2X5N6_VERDV	VDAG_05541	WD repeat-containing protein	18.9	High	3	19-45, 450-474, 593-620	TARPLPDWLARRRKRSLKNDLEYQNRV, VEKERESRIRGKKKVKVNQKLADKL, ERQVSFVPAPRHKKKPQQFDSEPREKKS	8	0.974	442-466;603-625	KTKRIKEKVEKERESRIRGKKKVKV;RHKKKPQQFDSEPREKKSGPRRS	13.5	9.5	NULL	23	ENSG00000115761	7.86E-134	tr|G2X5N6|G2X5N6_VERDV	Nucleolar protein 10	NOL10	Q9BSC4	1.45E-126	NP_079170.2	NP_079170.2	Nucleoli	NP_001248321.1;NP_001248323.1;NP_079170.2
hpa94	UP000001611	Verticillium dahliae (strain VdLs.17 / ATCC MYA-4575 / FGSC 10137)	sp|Q9H0S4|DDX47_HUMAN	RBH_STRICT	G2WZV1	61.596	88	526	58.565	89	528	238303	27	498257	GCA_000150675.2	G2WZV1	G2WZV1_VERDV	VDAG_03543	ATP-dependent rRNA helicase rrp-3	8	Low	1	21-Jan	MTDAHSQKRRKTKHGAAAAVK	3	0.841	8-33	KRRKTKHGAAAAVKPAAAISKPAPRK	NULL	4.5	NULL	4.5	ENSG00000213782	0	tr|G2WZV1|G2WZV1_VERDV	DEAD-box helicase 47	DDX47	Q9H0S4	0	NP_057439.2	NP_057439.2	Nucleoli	NP_057439.2
hpa94	UP000001611	Verticillium dahliae (strain VdLs.17 / ATCC MYA-4575 / FGSC 10137)	sp|Q9NZM5|NOP53_HUMAN	RBH_STRICT	G2XJ23	28.446	91	90.5	27.727	92	82	231757	27	498257	GCA_000150675.2	G2XJ23	G2XJ23_VERDV	VDAG_10155	Ribosome biogenesis protein NOP53	17.3	High	2	9-38, 266-292	GSTEAPQQHKQPSRKGKKAWRKNVDLTEVE, GVSAPSKPRKRKTTVQRNRIKRRRAEE	8	0.993	21-29;271-305	SRKGKKAWR;SKPRKRKTTVQRNRIKRRRAEEGLKKHESKIKARD	20	12.5	NULL	32.5	ENSG00000105373	5.70E-20	tr|G2XJ23|G2XJ23_VERDV	NOP53 ribosome biogenesis factor	NOP53	Q9NZM5	4.46E-16	NP_056525.2	NP_056525.2	Nucleoli	NP_056525.2
hpa94	UP000001611	Verticillium dahliae (strain VdLs.17 / ATCC MYA-4575 / FGSC 10137)	sp|Q9UBZ9|REV1_HUMAN	RBH_STRICT	G2X2X3	31.302	65	338	31.302	64	338	232501	27	498257	GCA_000150675.2	G2X2X3	G2X2X3_VERDV	VDAG_04167	DNA repair protein REV1	15.3	High	1	38-57	DDYFRRKKIKLQNLDANLRA	12	0.891	388-397;958-983;1035-1043	IKIAKRKPGS;RDRIIQAKKATTPTRRGRGAARKTRE;RRKRLARRG	11.5	10	NULL	21.5	ENSG00000135945	4.94E-98	tr|G2X2X3|G2X2X3_VERDV	REV1 DNA directed polymerase	REV1	Q9UBZ9	7.93E-97	XP_047300676.1	NP_057400.1|XP_047300677.1;XP_047300674.1;XP_047300676.1	Nucleoli	NP_001032961.1|XP_047300679.1;NP_001308383.1|XP_016859800.1;NP_001308384.1;NP_057400.1|XP_047300677.1;XP_016859798.1;XP_016859799.2;XP_016859801.1|XP_047300675.1;XP_016859802.1;XP_047300673.1;XP_047300674.1;XP_047300676.1;XP_047300680.1
hpa94	UP000001611	Verticillium dahliae (strain VdLs.17 / ATCC MYA-4575 / FGSC 10137)	sp|Q9Y3C6|PPIL1_HUMAN	RBH_STRICT	G2WWD0	69.444	87	217	69.444	94	217	233385	27	498257	GCA_000150675.2	G2WWD0	G2WWD0_VERDV	VDAG_01916	Peptidyl-prolyl cis-trans isomerase	0	Low	NULL	NULL	NULL	0	NULL	NULL	NULL	NULL	9.833	NULL	9.833	ENSG00000137168	6.00E-74	tr|G2WWD0|G2WWD0_VERDV	Peptidylprolyl isomerase like 1	PPIL1	Q9Y3C6	7.18E-73	NP_057143.1	NP_057143.1	Nucleoli	NP_057143.1
hpa94	UP000001628	Paracoccidioides brasiliensis (strain Pb18)	sp|O15213|WDR46_HUMAN	RBH_TOLERANT	A0A0A0HSM9	39.25	64	296	38.903	99	297	240802	28	502780	GCA_000150735.2	A0A0A0HSM9	A0A0A0HSM9_PARBD	PADG_12222	WD_REPEATS_REGION domain-containing protein	12.5	Medium	2	337-360, 362-383	GRNSALRKYLRKRGYKNVIDEKRL, AEELRKERSSRAKENLQRQKAG	4	0.967	328-382	IEKLKNRGRGRNSALRKYLRKRGYKNVIDEKRLKAEELRKERSSRAKENLQRQKA	8.5	10.5	NULL	19	ENSG00000227057	2.05E-95	tr|A0A0A0HSM9|A0A0A0HSM9_PARBD	WD repeat domain 46	WDR46	O15213	3.18E-95	NP_001157739.1	NP_005443.3	Nucleoli	NP_001157739.1;NP_005443.3;XP_054187169.1
hpa94	UP000001628	Paracoccidioides brasiliensis (strain Pb18)	sp|O15381|NVL_HUMAN	RBH_TOLERANT	C1G2E5	54.265	64	572	51.765	76	572	244626	28	502780	GCA_000150735.2	C1G2E5	C1G2E5_PARBD	PADG_02311	Uncharacterized protein	7.1	Low	NULL	NULL	NULL	4	0.682	156-161	HPKRRK	15	12	NULL	27	ENSG00000143748	0	tr|C1G2E5|C1G2E5_PARBD	Nuclear VCP like	NVL	O15381	0	XP_016856868.1	NP_002524.2	Nucleoli	NP_001230076.1;NP_002524.2;XP_011542498.1;XP_016856867.1;XP_016856868.1;XP_016856869.1;XP_016856873.1;XP_016856874.1;XP_047277574.1;XP_047277577.1;XP_047277582.1;XP_047277587.1;XP_047277591.1;XP_047277593.1
hpa94	UP000001628	Paracoccidioides brasiliensis (strain Pb18)	sp|P46087|NOP2_HUMAN	RBH_STRICT	C1G5D4	52.967	55	474	57.692	58	471	245837	28	502780	GCA_000150735.2	C1G5D4	C1G5D4_PARBD	PADG_02389	SAM_MT_RSMB_NOP domain-containing protein	16.4	High	1	48-97	TRERHGQPAGSRRVRRKKSSAKVNEEQAVSKLPPKSKPSPKKSVHLQDTG	4	0.947	51-89;650-676	RHGQPAGSRRVRRKKSSAKVNEEQAVSKLPPKSKPSPKK;RRRGLNPRAVLKGKPKSTKVSKTTTKK	23.5	13.5	NULL	37	ENSG00000111641	3.98E-158	tr|C1G5D4|C1G5D4_PARBD	NOP2 nucleolar protein	NOP2	P46087	9.31E-156	NP_001245237.1	NP_001245237.1	Nucleoli	NP_001028886.1|NP_006161.2;NP_001245237.1;NP_001245238.1
hpa94	UP000001628	Paracoccidioides brasiliensis (strain Pb18)	sp|Q12788|TBL3_HUMAN	RBH_STRICT	C1G9Z3	30.306	97	399	30.306	98	397	244247	28	502780	GCA_000150735.2	C1G9Z3	C1G9Z3_PARBD	PADG_04079	WD_REPEATS_REGION domain-containing protein	3.8	Low	NULL	NULL	NULL	0	NULL	NULL	NULL	10	NULL	NULL	10	ENSG00000183751	7.83E-126	tr|C1G9Z3|C1G9Z3_PARBD	Transducin beta like 3	TBL3	Q12788	3.62E-124	NP_006444.2	NP_006444.2	Nucleoli	NP_006444.2
hpa94	UP000001628	Paracoccidioides brasiliensis (strain Pb18)	sp|Q13206|DDX10_HUMAN	RBH_STRICT	C1G583	54.303	56	567	55.983	57	568	241531	28	502780	GCA_000150735.2	C1G583	C1G583_PARBD	PADG_03453	RNA helicase	21.3	High	4	2-31, 624-651, 692-724, 754-795	APSRHSRNSSHSKHARNDARSLKRKREEMD, IDSHRREKLLKSKKKLLKYKGKGSKLIF, LADIRDKEIAKQKKREKKEKRKERARAEREATE, EEIHPSKKQKKWFQGSSEDEDGKNLRRSSSRSKRRENADIDG	6	0.996	628-646;698-719	RREKLLKSKKKLLKYKGKG;KEIAKQKKREKKEKRKERARAE	17	NULL	NULL	17	ENSG00000178105	0	tr|C1G583|C1G583_PARBD	DEAD-box helicase 10	DDX10	Q13206	0	NP_004389.2	NP_004389.2	Nucleoli	NP_004389.2
hpa94	UP000001628	Paracoccidioides brasiliensis (strain Pb18)	sp|Q15397|PUM3_HUMAN	RBH_STRICT	C1G4P2	31.079	78	235	30.524	75	223	247036	28	502780	GCA_000150735.2	C1G4P2	C1G4P2_PARBD	PADG_01908	PUM-HD domain-containing protein	17.3	High	1	13-51	DRGGKRTKVKDGGRVKKSKEPAEIKPKPKKQPTIVETSD	9	0.987	14-42;131-163;667-677	RGGKRTKVKDGGRVKKSKEPAEIKPKPKK;KALAQERKAAKPNSDLIARSKKLWERLRRKSHV;KEPAKKGEKKG	19.5	12.5	NULL	32	ENSG00000080608	7.86E-69	tr|C1G4P2|C1G4P2_PARBD	Pumilio RNA binding family member 3	PUM3	Q15397	4.01E-63	NP_055693.4	NP_055693.4	Nucleoli	NP_055693.4
hpa94	UP000001628	Paracoccidioides brasiliensis (strain Pb18)	sp|Q16877|F264_HUMAN	RBH_TOLERANT	C1GIW6	48.357	89	412	48.357	97	426	245476	28	502780	GCA_000150735.2	C1GIW6	C1GIW6_PARBD	PADG_07202	6PF2K domain-containing protein	6.7	Low	1	97-116	ATNSTKSRRKWIHRTCAEAG	0	NULL	NULL	NULL	6	8	NULL	14	ENSG00000114268	5.62E-142	tr|C1GIW6|C1GIW6_PARBD	6-phosphofructo-2-kinase/fructose-2,6-biphosphatase 4	PFKFB4	Q16877	3.50E-146	NP_001304065.1	NP_004558.1	Nucleoli	NP_001304063.1;NP_001304064.1;NP_001304065.1;NP_001304066.1;NP_004558.1;XP_011532131.1;XP_016862103.1;XP_016862104.1;XP_016862105.1;XP_016862106.1;XP_024309363.1|XP_047304258.1|XP_047304259.1;XP_047304256.1;XP_047304257.1;XP_047304260.1
hpa94	UP000001628	Paracoccidioides brasiliensis (strain Pb18)	sp|Q5C9Z4|NOM1_HUMAN	RBH_TOLERANT	C1GGN2	29.074	56	243	30.409	54	254	239473	28	502780	GCA_000150735.2	C1GGN2	C1GGN2_PARBD	PADG_06469	MI domain-containing protein	18.2	High	2	34-69, 833-852	GDRLRNGYVSRKERRKAERVNVKRAQRAQRAQRGNG, MTQTQQRRTRELQRERNGSG	15	0.932	43-68;96-111;193-196;228-232;237-250	SRKERRKAERVNVKRAQRAQRAQRGN;KLKVGSAPKSKPILKK;KGKK;KRKRE;LQRKRMKAQAAARK	15.5	12.5	NULL	28	ENSG00000146909	2.62E-68	tr|C1GGN2|C1GGN2_PARBD	Nucleolar protein with MIF4G domain 1	NOM1	Q5C9Z4	6.15E-71	NP_001340295.1	NP_612409.1	Nucleoli	NP_001340295.1;NP_612409.1
hpa94	UP000001628	Paracoccidioides brasiliensis (strain Pb18)	sp|Q8NI36|WDR36_HUMAN	RBH_STRICT	C1G079	29.324	94	371	29.167	91	367	242018	28	502780	GCA_000150735.2	C1G079	C1G079_PARBD	PADG_00269	WD_REPEATS_REGION domain-containing protein	1.4	Low	NULL	NULL	NULL	0	NULL	NULL	NULL	4.5	7	NULL	11.5	ENSG00000134987	2.29E-113	tr|C1G079|C1G079_PARBD	WD repeat domain 36	WDR36	Q8NI36	1.25E-110	NP_644810.2	NP_644810.2	Nucleoli	NP_644810.2
hpa94	UP000001628	Paracoccidioides brasiliensis (strain Pb18)	sp|Q96B02|UBE2W_HUMAN	RBH_STRICT	C1GK67	35.135	91	102	35.135	100	102	244482	28	502780	GCA_000150735.2	C1GK67	C1GK67_PARBD	PADG_07653	UBC core domain-containing protein	2.3	Low	NULL	NULL	NULL	0	NULL	NULL	NULL	6	NULL	NULL	6	ENSG00000104343	5.39E-29	tr|C1GK67|C1GK67_PARBD	Ubiquitin conjugating enzyme E2 W	UBE2W	Q96B02	8.61E-28	NP_060769.5	NP_060769.5	Nucleoli	NP_001001481.3;NP_001257944.2;NP_060769.5
hpa94	UP000001628	Paracoccidioides brasiliensis (strain Pb18)	sp|Q96G21|IMP4_HUMAN	RBH_TOLERANT	C1GJ37	44.04	98	241	44.027	95	236	239575	28	502780	GCA_000150735.2	C1GJ37	C1GJ37_PARBD	PADG_07273	Brix domain-containing protein	4.3	Low	NULL	NULL	NULL	0	NULL	NULL	NULL	15	9.5	NULL	24.5	ENSG00000136718	3.68E-79	tr|C1GJ37|C1GJ37_PARBD	IMP U3 small nucleolar ribonucleoprotein 4	IMP4	Q96G21	4.11E-76	NP_001307233.1	NP_219484.1	Nucleoli	NP_001307233.1;NP_001307234.1;NP_001358654.1;NP_001358657.1;NP_219484.1
hpa94	UP000001628	Paracoccidioides brasiliensis (strain Pb18)	sp|Q96GQ7|DDX27_HUMAN	RBH_STRICT	C1GHU7	42.387	61	396	40.293	65	410	239680	28	502780	GCA_000150735.2	C1GHU7	C1GHU7_PARBD	PADG_06833	RNA helicase	21.2	High	3	63-82, 151-182, 762-809	GGQNKKSKGTEIKKGKPDSC, DDIISRRQQKMKEKLDKRRKELQKKEEEKSEE, EELNGPSKKKKGKLSGKDKKKLDDSRERKEGKVWKKGKTERESQLKKG	4	0.999	159-175;766-830	QKMKEKLDKRRKELQKK;GPSKKKKGKLSGKDKKKLDDSRERKEGKVWKKGKTERESQLKKGPGKGKGKGQPKAGGKKTPIKR	23	14	NULL	37	ENSG00000124228	9.64E-127	tr|C1GHU7|C1GHU7_PARBD	DEAD-box helicase 27	DDX27	Q96GQ7	7.37E-131	NP_060365.8	NP_060365.8	Nucleoli	NP_001335116.2;NP_060365.8
hpa94	UP000001628	Paracoccidioides brasiliensis (strain Pb18)	sp|Q9BSC4|NOL10_HUMAN	RBH_STRICT	C1G8I8	40	77	421	39.966	71	401	242853	28	502780	GCA_000150735.2	C1G8I8	C1G8I8_PARBD	PADG_03574	NUC153 domain-containing protein	19.4	High	3	130-156, 727-754, 762-781	ARPLPEWLARRRKRSLKKDPEYANRVE, ASGRISTTSYKKNKRPPPRMQISSSSKT, FESRVHKSRTRERPSKSGAV	6	0.916	139-146;581-624	RRRKRSLK;KRVKQKIDQERESRIRGKEITVKVNKKLAKKIIEKEDRNERRRA	17.5	13.5	NULL	31	ENSG00000115761	3.29E-137	tr|C1G8I8|C1G8I8_PARBD	Nucleolar protein 10	NOL10	Q9BSC4	2.73E-128	NP_079170.2	NP_079170.2	Nucleoli	NP_001248321.1;NP_001248323.1;NP_079170.2
hpa94	UP000001628	Paracoccidioides brasiliensis (strain Pb18)	sp|Q9H0S4|DDX47_HUMAN	RBH_STRICT	C1G165	66.832	89	549	66.832	84	564	241621	28	502780	GCA_000150735.2	C1G165	C1G165_PARBD	PADG_00605	RNA helicase	12.5	Medium	1	459-480	ATLRGRRPAKASKRGRDEMDRE	4	0.894	458-474	GATLRGRRPAKASKRGR	16.5	11	NULL	27.5	ENSG00000213782	0	tr|C1G165|C1G165_PARBD	DEAD-box helicase 47	DDX47	Q9H0S4	0	NP_057439.2	NP_057439.2	Nucleoli	NP_057439.2
hpa94	UP000001628	Paracoccidioides brasiliensis (strain Pb18)	sp|Q9H9A6|LRC40_HUMAN	RBH_STRICT	C1G2Q6	29.403	94	165	29.384	60	179	241628	28	502780	GCA_000150735.2	C1G2Q6	C1G2Q6_PARBD	PADG_01222	Uncharacterized protein	9.2	Low	NULL	NULL	NULL	2	0.784	336-350	RESIAKAKAAKKAAR	23	14	NULL	37	ENSG00000066557	2.69E-43	tr|C1G2Q6|C1G2Q6_PARBD	Leucine rich repeat containing 40	LRRC40	Q9H9A6	7.85E-47	NP_060238.3	NP_060238.3	Nucleoli	NP_060238.3;XP_047280475.1
hpa94	UP000001628	Paracoccidioides brasiliensis (strain Pb18)	sp|Q9H9Y2|RPF1_HUMAN	RBH_STRICT	C1GF11	41.473	65	164	41.473	57	162	241562	28	502780	GCA_000150735.2	C1GF11	C1GF11_PARBD	PADG_05847	Brix domain-containing protein	14	Medium	1	13-58	GMEFKPANKDKRKILHIKRKKVKDAQSRAERFARKKEEAKNPKLKA	4	0.996	16-64	FKPANKDKRKILHIKRKKVKDAQSRAERFARKKEEAKNPKLKAERLRRN	18	NULL	NULL	18	ENSG00000117133	2.50E-47	tr|C1GF11|C1GF11_PARBD	Ribosome production factor 1 homolog	RPF1	Q9H9Y2	3.83E-45	NP_079341.2	NP_079341.2	Nucleoli	NP_079341.2
hpa94	UP000001628	Paracoccidioides brasiliensis (strain Pb18)	sp|Q9NZM5|NOP53_HUMAN	RBH_STRICT	C1GDR2	28.043	91	85.5	25.333	93	70.1	242760	28	502780	GCA_000150735.2	C1GDR2	C1GDR2_PARBD	PADG_05398	Ribosome biogenesis protein NOP53	18.7	High	3	6-31, 269-306, 401-423	GAPHQYKQPSRNGKKAWRKHVDVTEV, YETPEWLKKKPRERKTRAQRNKIKRRKEVERKAKWEAQ, EARNPITQPKKAKREYTEKWTYK	3	0.998	276-310	KKKPRERKTRAQRNKIKRRKEVERKAKWEAQIKKR	21.5	13	NULL	34.5	ENSG00000105373	2.44E-18	tr|C1GDR2|C1GDR2_PARBD	NOP53 ribosome biogenesis factor	NOP53	Q9NZM5	3.68E-12	NP_056525.2	NP_056525.2	Nucleoli	NP_056525.2
hpa94	UP000001628	Paracoccidioides brasiliensis (strain Pb18)	sp|Q9Y3C6|PPIL1_HUMAN	RBH_STRICT	C1GKU6	68	90	216	68	92	216	239580	28	502780	GCA_000150735.2	C1GKU6	C1GKU6_PARBD	PADG_07953	Peptidyl-prolyl cis-trans isomerase	0	Low	NULL	NULL	NULL	0	NULL	NULL	NULL	NULL	6.999	NULL	6.999	ENSG00000137168	1.06E-73	tr|C1GKU6|C1GKU6_PARBD	Peptidylprolyl isomerase like 1	PPIL1	Q9Y3C6	1.62E-72	NP_057143.1	NP_057143.1	Nucleoli	NP_057143.1
hpa94	UP000001631	Ajellomyces capsulatus (strain G186AR / H82 / ATCC MYA-2454 / RMSCC 2432)	sp|O15213|WDR46_HUMAN	RBH_TOLERANT	C0NCX5	39.627	76	368	39.627	87	363	248607	29	447093	GCA_000150115.1	C0NCX5	C0NCX5_AJECG	HCBG_00971	U3 snoRNP-associated protein Utp7	15.6	High	2	31-62, 478-504	LAEAQKKYGRGKRINAKSVKDRKLRSNLKNLE, KLKNRGRGRNSALRKYLRKKGAKNVID	8	0.974	28-57;476-520	RKRLAEAQKKYGRGKRINAKSVKDRKLRSN;IEKLKNRGRGRNSALRKYLRKKGAKNVIDEKRLKAEELRNERSSR	13.5	11.5	NULL	25	ENSG00000227057	3.18E-121	tr|C0NCX5|C0NCX5_AJECG	WD repeat domain 46	WDR46	O15213	4.70E-119	NP_001157739.1	NP_005443.3	Nucleoli	NP_001157739.1;NP_005443.3;XP_054187169.1
hpa94	UP000001631	Ajellomyces capsulatus (strain G186AR / H82 / ATCC MYA-2454 / RMSCC 2432)	sp|O15381|NVL_HUMAN	RBH_TOLERANT	C0NQT6	51.765	69	570	51.765	76	570	248652	29	447093	GCA_000150115.1	C0NQT6	C0NQT6_AJECG	HCBG_05366	Ribosome biogenesis ATPase RIX7	7.2	Low	NULL	NULL	NULL	4	0.725	152-161	GGESHPKRRK	16	12.5	NULL	28.5	ENSG00000143748	0	tr|C0NQT6|C0NQT6_AJECG	Nuclear VCP like	NVL	O15381	0	XP_016856868.1	NP_002524.2	Nucleoli	NP_001230076.1;NP_002524.2;XP_011542498.1;XP_016856867.1;XP_016856868.1;XP_016856869.1;XP_016856873.1;XP_016856874.1;XP_047277574.1;XP_047277577.1;XP_047277582.1;XP_047277587.1;XP_047277591.1;XP_047277593.1
hpa94	UP000001631	Ajellomyces capsulatus (strain G186AR / H82 / ATCC MYA-2454 / RMSCC 2432)	sp|Q12788|TBL3_HUMAN	RBH_STRICT	C0NAD4	29.906	96	379	29.906	97	387	255896	29	447093	GCA_000150115.1	C0NAD4	C0NAD4_AJECG	HCBG_00080	U3 small nucleolar RNA-associated protein	3.1	Low	NULL	NULL	NULL	0	NULL	NULL	NULL	11	11.5	NULL	22.5	ENSG00000183751	2.67E-118	tr|C0NAD4|C0NAD4_AJECG	Transducin beta like 3	TBL3	Q12788	5.17E-120	NP_006444.2	NP_006444.2	Nucleoli	NP_006444.2
hpa94	UP000001631	Ajellomyces capsulatus (strain G186AR / H82 / ATCC MYA-2454 / RMSCC 2432)	sp|Q13206|DDX10_HUMAN	RBH_STRICT	C0NPM1	57.112	53	572	57.112	57	572	254550	29	447093	GCA_000150115.1	C0NPM1	C0NPM1_AJECG	HCBG_05101	RNA helicase	25.8	High	4	2-33, 625-652, 693-725, 753-778	ASAHHGRNSKHPKPSRSNARSLKRKRDEVDLS, IDSHRREKLLKSKKKMLKYKGKGSKLVF, LADIRDKEIAKQKKRERKEKRKERARLAKETGD, QVPGEAHPSKKQKKWSQDSSGDEQEK	6	0.995	8-27;629-647;699-720	RNSKHPKPSRSNARSLKRKR;RREKLLKSKKKMLKYKGKG;KEIAKQKKRERKEKRKERARLA	22	NULL	NULL	22	ENSG00000178105	0	tr|C0NPM1|C0NPM1_AJECG	DEAD-box helicase 10	DDX10	Q13206	0	NP_004389.2	NP_004389.2	Nucleoli	NP_004389.2
hpa94	UP000001631	Ajellomyces capsulatus (strain G186AR / H82 / ATCC MYA-2454 / RMSCC 2432)	sp|Q15397|PUM3_HUMAN	RBH_STRICT	C0NJ96	31.121	63	209	29.008	73	205	251322	29	447093	GCA_000150115.1	C0NJ96	C0NJ96_AJECG	HCBG_03226	Puf family RNA-binding protein	15	High	2	13-55, 144-163	GRDGKRTKVKDGGRVNKNKPVVESKSKSKKPQRKVESSEDDED, IARSKKLWERLRRKSHVPLE	10	0.92	14-46;133-160	RDGKRTKVKDGGRVNKNKPVVESKSKSKKPQRK;ERKAAKPNSDLIARSKKLWERLRRKSHV	12.5	10.333	NULL	22.833	ENSG00000080608	4.94E-59	tr|C0NJ96|C0NJ96_AJECG	Pumilio RNA binding family member 3	PUM3	Q15397	1.98E-56	NP_055693.4	NP_055693.4	Nucleoli	NP_055693.4
hpa94	UP000001631	Ajellomyces capsulatus (strain G186AR / H82 / ATCC MYA-2454 / RMSCC 2432)	sp|Q5C9Z4|NOM1_HUMAN	RBH_TOLERANT	C0NZG0	28.689	53	214	28.689	52	211	252685	29	447093	GCA_000150115.1	C0NZG0	C0NZG0_AJECG	HCBG_08540	MI domain-containing protein	19.4	High	2	22-57, 745-768	SDPTNGRRGARRHNAPLSRKEQRKAARTNNKRTLSV, TVMVQTQQKRLKKMKQNEKAPSVA	12	0.849	28-49;191-191;221-227;231-237	RRGARRHNAPLSRKEQRKAART;K;RKRKREG;LQRKRLK	19.5	11.5	NULL	31	ENSG00000146909	1.09E-58	tr|C0NZG0|C0NZG0_AJECG	Nucleolar protein with MIF4G domain 1	NOM1	Q5C9Z4	1.31E-56	NP_001340295.1	NP_612409.1	Nucleoli	NP_001340295.1;NP_612409.1
hpa94	UP000001631	Ajellomyces capsulatus (strain G186AR / H82 / ATCC MYA-2454 / RMSCC 2432)	sp|Q8NI36|WDR36_HUMAN	RBH_STRICT	C0NYX0	31.051	94	407	31.34	91	384	251986	29	447093	GCA_000150115.1	C0NYX0	C0NYX0_AJECG	HCBG_08350	U3 small nucleolar RNA-associated protein	6.4	Low	NULL	NULL	NULL	5	0.802	475-482	KLKKKKRG	11.5	8	NULL	19.5	ENSG00000134987	2.15E-126	tr|C0NYX0|C0NYX0_AJECG	WD repeat domain 36	WDR36	Q8NI36	2.07E-116	NP_644810.2	NP_644810.2	Nucleoli	NP_644810.2
hpa94	UP000001631	Ajellomyces capsulatus (strain G186AR / H82 / ATCC MYA-2454 / RMSCC 2432)	sp|Q96B02|UBE2W_HUMAN	RBH_STRICT	C0NBP8	27.869	91	86.3	28.415	100	87.4	249403	29	447093	GCA_000150115.1	C0NBP8	C0NBP8_AJECG	HCBG_00544	Ubiquitin conjugating enzyme	3.2	Low	NULL	NULL	NULL	0	NULL	NULL	NULL	10	NULL	5	15	ENSG00000104343	2.33E-22	tr|C0NBP8|C0NBP8_AJECG	Ubiquitin conjugating enzyme E2 W	UBE2W	Q96B02	1.58E-21	NP_060769.5	NP_060769.5	Nucleoli	NP_001001481.3;NP_001257944.2;NP_060769.5
hpa94	UP000001631	Ajellomyces capsulatus (strain G186AR / H82 / ATCC MYA-2454 / RMSCC 2432)	sp|Q96G21|IMP4_HUMAN	RBH_STRICT	C0NNJ2	42.997	98	243	42.282	90	231	251342	29	447093	GCA_000150115.1	C0NNJ2	C0NNJ2_AJECG	HCBG_04722	U3 small nucleolar ribonucleoprotein IMP4	9.3	Low	1	14-39	VKNYGSPDTPKRRQARERRDYLYRKA	0	NULL	NULL	NULL	16	11	NULL	27	ENSG00000136718	9.23E-80	tr|C0NNJ2|C0NNJ2_AJECG	IMP U3 small nucleolar ribonucleoprotein 4	IMP4	Q96G21	5.41E-74	NP_219484.1	NP_219484.1	Nucleoli	NP_001307233.1;NP_001307234.1;NP_001358654.1;NP_001358657.1;NP_219484.1
hpa94	UP000001631	Ajellomyces capsulatus (strain G186AR / H82 / ATCC MYA-2454 / RMSCC 2432)	sp|Q96GQ7|DDX27_HUMAN	RBH_STRICT	C0NF35	45.733	59	435	45.733	55	446	250210	29	447093	GCA_000150115.1	C0NF35	C0NF35_AJECG	HCBG_01501	RNA helicase	25.5	High	3	65-92, 160-189, 757-789	TANGAHNKKSKKAQKKDGTKKQTDNDAG, SRRQQKMEEKLAKKKKEQKKAEERSRDEFT, EELNGPSKKKKGKLSGKDKKKLDDNRERREGKV	6	0.998	47-84;168-181;761-829	SKSKLKVSGTKRKRDEEPTANGAHNKKSKKAQKKDGTK;EKLAKKKKEQKKAE;GPSKKKKGKLSGKDKKKLDDNRERREGKVWKKGKAERETQVRGPAKGKDGHKGKGNGKPKAGGKKLLKR	23	NULL	NULL	23	ENSG00000124228	1.12E-141	tr|C0NF35|C0NF35_AJECG	DEAD-box helicase 27	DDX27	Q96GQ7	1.01E-144	NP_060365.8	NP_060365.8	Nucleoli	NP_001335116.2;NP_060365.8
hpa94	UP000001631	Ajellomyces capsulatus (strain G186AR / H82 / ATCC MYA-2454 / RMSCC 2432)	sp|Q9BSC4|NOL10_HUMAN	RBH_STRICT	C0NS33	40.381	74	406	39.724	80	390	249849	29	447093	GCA_000150115.1	C0NS33	C0NS33_AJECG	HCBG_05963	WD domain-containing protein	17.2	High	3	19-45, 621-646, 652-673	TARPLPEWLARKRKRSLKNDPEYANRV, GRISTASYKKSKRPPPRMQVSSSSKT, KSFESRVHKLRTKDRAPKTTAV	10	0.912	31-31;470-506	R;AKRIKEKIDQERESRIRGKRKISVNVNKKLAEKLLEK	10.5	7.833	10.666	28.999	ENSG00000115761	8.07E-133	tr|C0NS33|C0NS33_AJECG	Nucleolar protein 10	NOL10	Q9BSC4	1.57E-125	NP_079170.2	NP_079170.2	Nucleoli	NP_001248321.1;NP_001248323.1;NP_079170.2
hpa94	UP000001631	Ajellomyces capsulatus (strain G186AR / H82 / ATCC MYA-2454 / RMSCC 2432)	sp|Q9H0S4|DDX47_HUMAN	RBH_STRICT	C0NV39	64.455	93	566	64.455	87	566	249972	29	447093	GCA_000150115.1	C0NV39	C0NV39_AJECG	HCBG_06803	RNA helicase	13.1	Medium	1	462-482	ATLKGRRPAKGAKRGRDEMDR	3	0.971	456-477	KRGSRGATLKGRRPAKGAKRGR	19	13	NULL	32	ENSG00000213782	0	tr|C0NV39|C0NV39_AJECG	DEAD-box helicase 47	DDX47	Q9H0S4	0	NP_057439.2	NP_057439.2	Nucleoli	NP_057439.2
hpa94	UP000001631	Ajellomyces capsulatus (strain G186AR / H82 / ATCC MYA-2454 / RMSCC 2432)	sp|Q9H9A6|LRC40_HUMAN	RBH_STRICT	C0NYQ1	30.222	94	173	30.222	59	191	248885	29	447093	GCA_000150115.1	C0NYQ1	C0NYQ1_AJECG	HCBG_08281	Leucine rich repeat domain-containing protein	4.3	Low	NULL	NULL	NULL	0	NULL	NULL	NULL	16.5	11.5	NULL	28	ENSG00000066557	5.29E-46	tr|C0NYQ1|C0NYQ1_AJECG	Leucine rich repeat containing 40	LRRC40	Q9H9A6	1.52E-50	NP_060238.3	NP_060238.3	Nucleoli	NP_060238.3;XP_047280475.1
hpa94	UP000001631	Ajellomyces capsulatus (strain G186AR / H82 / ATCC MYA-2454 / RMSCC 2432)	sp|Q9H9Y2|RPF1_HUMAN	RBH_STRICT	C0NE27	40.927	65	159	40.927	58	156	254710	29	447093	GCA_000150115.1	C0NE27	C0NE27_AJECG	HCBG_02120	RNA processing factor	13.1	Medium	1	12-58	GGMEYKPANKEKRKILHIKRKKAKDSQSRAERFARKKEEAKNPKLKA	3	0.997	17-64	KPANKEKRKILHIKRKKAKDSQSRAERFARKKEEAKNPKLKAERLRRN	18.5	12.5	NULL	31	ENSG00000117133	1.39E-45	tr|C0NE27|C0NE27_AJECG	Ribosome production factor 1 homolog	RPF1	Q9H9Y2	3.25E-43	NP_079341.2	NP_079341.2	Nucleoli	NP_079341.2
hpa94	UP000001631	Ajellomyces capsulatus (strain G186AR / H82 / ATCC MYA-2454 / RMSCC 2432)	sp|Q9NW13|RBM28_HUMAN	RBH_STRICT	C0NII1	29.641	77	215	38.614	78	125	251624	29	447093	GCA_000150115.1	C0NII1	C0NII1_AJECG	HCBG_02238	RNA recognition domain-containing protein-containing protein	18.5	High	2	638-658, 719-740	AQVVKRRQDKEEKSRNHEDHS, DNQIAKRNRIIAKKRMMRKNRK	4	0.961	561-570;724-740	LRKAKGKGII;KRNRIIAKKRMMRKNRK	25.5	14	NULL	39.5	ENSG00000106344	2.78E-60	tr|C0NII1|C0NII1_AJECG	RNA binding motif protein 28	RBM28	Q9NW13	5.58E-29	NP_060547.2	NP_060547.2	Nucleoli	NP_060547.2
hpa94	UP000001631	Ajellomyces capsulatus (strain G186AR / H82 / ATCC MYA-2454 / RMSCC 2432)	sp|Q9UBZ9|REV1_HUMAN	RBH_TOLERANT	C0NCU7	27.56	97	396	27.739	94	392	254900	29	447093	GCA_000150115.1	C0NCU7	C0NCU7_AJECG	HCBG_00943	DNA repair protein REV1	7.8	Low	NULL	NULL	NULL	4	0.95	901-932	RHNKPAISKAIKRATTPTKPRAGRGRGRPSNK	17.5	11.5	NULL	29	ENSG00000135945	1.01E-118	tr|C0NCU7|C0NCU7_AJECG	REV1 DNA directed polymerase	REV1	Q9UBZ9	2.19E-115	XP_016859802.1	NP_057400.1|XP_047300677.1;XP_047300674.1;XP_047300676.1	Nucleoli	NP_001032961.1|XP_047300679.1;NP_001308383.1|XP_016859800.1;NP_001308384.1;NP_057400.1|XP_047300677.1;XP_016859798.1;XP_016859799.2;XP_016859801.1|XP_047300675.1;XP_016859802.1;XP_047300673.1;XP_047300674.1;XP_047300676.1;XP_047300680.1
hpa94	UP000001631	Ajellomyces capsulatus (strain G186AR / H82 / ATCC MYA-2454 / RMSCC 2432)	sp|Q9Y3C6|PPIL1_HUMAN	RBH_STRICT	C0NRL0	65.333	90	205	65.333	92	205	254755	29	447093	GCA_000150115.1	C0NRL0	C0NRL0_AJECG	HCBG_05640	Peptidyl-prolyl cis-trans isomerase	0	Low	NULL	NULL	NULL	0	NULL	NULL	NULL	NULL	8.333	NULL	8.333	ENSG00000137168	2.48E-69	tr|C0NRL0|C0NRL0_AJECG	Peptidylprolyl isomerase like 1	PPIL1	Q9Y3C6	3.44E-68	NP_057143.1	NP_057143.1	Nucleoli	NP_057143.1
hpa94	UP000001640	Naumovozyma castellii (Yeast) (Saccharomyces castellii)	sp|O15213|WDR46_HUMAN	RBH_TOLERANT	G0VG01	40.86	73	360	39.223	93	362	258375	30	27288	GCA_000237345.1	G0VG01	G0VG01_NAUCC	NCAS0E03500	WD_REPEATS_REGION domain-containing protein	16.9	High	2	1-53, 505-534	MAGNTERRRAPKQRDNQRKFERPDRSSKSNNNSYKKTKDKKLKGGLRRIDDQY, IDERKVRVQKQLEKEKGNRKRIQQIKNGEI	8	0.889	7-47;520-523	RRRAPKQRDNQRKFERPDRSSKSNNNSYKKTKDKKLKGGLR;KGNR	18.5	11.5	NULL	30	ENSG00000227057	3.35E-118	tr|G0VG01|G0VG01_NAUCC	WD repeat domain 46	WDR46	O15213	3.02E-118	NP_001157739.1	NP_005443.3	Nucleoli	NP_001157739.1;NP_005443.3;XP_054187169.1
hpa94	UP000001640	Naumovozyma castellii (Yeast) (Saccharomyces castellii)	sp|O15381|NVL_HUMAN	RBH_TOLERANT	G0V5W4	49.452	69	603	49.605	74	603	257710	30	27288	GCA_000237345.1	G0V5W4	G0V5W4_NAUCC	NCAS0A02940	Uncharacterized protein	10.7	Medium	1	173-207	TEEHTPKSKKRSKEGPSKTKRQKTKADRTPPSSDL	3	0.96	178-198	PKSKKRSKEGPSKTKRQKTKA	10	13	NULL	23	ENSG00000143748	0	tr|G0V5W4|G0V5W4_NAUCC	Nuclear VCP like	NVL	O15381	0	NP_001230076.1	NP_002524.2	Nucleoli	NP_001230076.1;NP_002524.2;XP_011542498.1;XP_016856867.1;XP_016856868.1;XP_016856869.1;XP_016856873.1;XP_016856874.1;XP_047277574.1;XP_047277577.1;XP_047277582.1;XP_047277587.1;XP_047277591.1;XP_047277593.1
hpa94	UP000001640	Naumovozyma castellii (Yeast) (Saccharomyces castellii)	sp|Q12788|TBL3_HUMAN	RBH_STRICT	G0VCQ1	29.974	90	358	29.974	93	371	258846	30	27288	GCA_000237345.1	G0VCQ1	G0VCQ1_NAUCC	NCAS0C02710	Uncharacterized protein	2.6	Low	NULL	NULL	NULL	0	NULL	NULL	NULL	9	9.5	NULL	18.5	ENSG00000183751	3.16E-112	tr|G0VCQ1|G0VCQ1_NAUCC	Transducin beta like 3	TBL3	Q12788	1.65E-115	NP_006444.2	NP_006444.2	Nucleoli	NP_006444.2
hpa94	UP000001640	Naumovozyma castellii (Yeast) (Saccharomyces castellii)	sp|Q13206|DDX10_HUMAN	RBH_STRICT	G0V5G2	52.041	55	522	53.092	61	527	257909	30	27288	GCA_000237345.1	G0V5G2	G0V5G2_NAUCC	NCAS0A01400	Uncharacterized protein	22.2	High	3	1-26, 655-685, 716-737	MARKQRLTTSQRKDHRKKENEYIEDL, TVDSKDKQVAKEKRQEKKRKRLEAMRREMEA, EDEPRKKAKSVNYIRDQRKETA	2	0.939	664-677	AKEKRQEKKRKRLE	24	NULL	NULL	24	ENSG00000178105	1.00E-174	tr|G0V5G2|G0V5G2_NAUCC	DEAD-box helicase 10	DDX10	Q13206	3.06E-175	NP_004389.2	NP_004389.2	Nucleoli	NP_004389.2
hpa94	UP000001640	Naumovozyma castellii (Yeast) (Saccharomyces castellii)	sp|Q15050|RRS1_HUMAN	RBH_STRICT	G0VB31	38.22	47	114	38.22	93	117	258740	30	27288	GCA_000237345.1	G0VB31	G0VB31_NAUCC	NCAS0B00700	Ribosome biogenesis regulatory protein	16.3	High	1	177-203	RTLGRNERKQLIKKNERQQKRNLKGGR	4	0.825	103-127;184-203	KPLPKPKAPTKWEQFAAKKGIQPKA;RKQLIKKNERQQKRNLKGGR	23.5	14	NULL	37.5	ENSG00000179041	7.82E-31	tr|G0VB31|G0VB31_NAUCC	Ribosome biogenesis regulator 1 homolog	RRS1	Q15050	6.66E-31	NP_055984.1	NP_055984.1	Nucleoli	NP_055984.1
hpa94	UP000001640	Naumovozyma castellii (Yeast) (Saccharomyces castellii)	sp|Q15397|PUM3_HUMAN	RBH_STRICT	G0VK85	29.024	63	161	29.275	58	159	261102	30	27288	GCA_000237345.1	G0VK85	G0VK85_NAUCC	NCAS0I02510	PUM-HD domain-containing protein	14	Medium	2	1-21, 103-123	MAPVVKKNNKRPLKSESKKAA, DNHTEQRKLLKERKMQRKAGT	5	0.922	30-Jun	KKNNKRPLKSESKKAAPAPAAKKAR	17	11.333	NULL	28.333	ENSG00000080608	1.17E-42	tr|G0VK85|G0VK85_NAUCC	Pumilio RNA binding family member 3	PUM3	Q15397	1.80E-40	NP_055693.4	NP_055693.4	Nucleoli	NP_055693.4
hpa94	UP000001640	Naumovozyma castellii (Yeast) (Saccharomyces castellii)	sp|Q5C9Z4|NOM1_HUMAN	RBH_TOLERANT	G0VKM2	29.037	71	240	31.333	42	233	259500	30	27288	GCA_000237345.1	G0VKM2	G0VKM2_NAUCC	NCAS0J00800	MI domain-containing protein	21.2	High	3	62-121, 255-280, 944-964	YSNDERFKSKGQNKKRNAVKQISRKDKRKQLRAEKKDTKIKSKKQHRSHRGTEEPKEEKK, TMNALKAKKASKHKQSKKREVEVEET, SVAKKSEVKSKKNSGGKKTFV	18	0.997	69-130;260-273;310-316	KSKGQNKKRNAVKQISRKDKRKQLRAEKKDTKIKSKKQHRSHRGTEEPKEEKKPVVKSILKK;KAKKASKHKQSKKR;KGEKRRI	14.5	9.5	NULL	24	ENSG00000146909	4.32E-67	tr|G0VKM2|G0VKM2_NAUCC	Nucleolar protein with MIF4G domain 1	NOM1	Q5C9Z4	2.62E-63	NP_001340295.1	NP_612409.1	Nucleoli	NP_001340295.1;NP_612409.1
hpa94	UP000001640	Naumovozyma castellii (Yeast) (Saccharomyces castellii)	sp|Q8NI36|WDR36_HUMAN	RBH_STRICT	G0VKV6	32.283	94	456	32.283	93	435	260806	30	27288	GCA_000237345.1	G0VKV6	G0VKV6_NAUCC	NCAS0J01650	WD_REPEATS_REGION domain-containing protein	8	Low	1	233-253	MFNMKKGKKIRTIKMPNLRIS	0	NULL	NULL	NULL	10	NULL	NULL	10	ENSG00000134987	7.01E-147	tr|G0VKV6|G0VKV6_NAUCC	WD repeat domain 36	WDR36	Q8NI36	1.74E-137	NP_644810.2	NP_644810.2	Nucleoli	NP_644810.2
hpa94	UP000001640	Naumovozyma castellii (Yeast) (Saccharomyces castellii)	sp|Q96G21|IMP4_HUMAN	RBH_STRICT	G0VID9	50.345	99	282	49.462	96	267	261186	30	27288	GCA_000237345.1	G0VID9	G0VID9_NAUCC	NCAS0G02870	Brix domain-containing protein	3.7	Low	NULL	NULL	NULL	0	NULL	NULL	NULL	12.5	10	NULL	22.5	ENSG00000136718	8.08E-96	tr|G0VID9|G0VID9_NAUCC	IMP U3 small nucleolar ribonucleoprotein 4	IMP4	Q96G21	1.21E-88	NP_219484.1	NP_219484.1	Nucleoli	NP_001307233.1;NP_001307234.1;NP_001358654.1;NP_001358657.1;NP_219484.1
hpa94	UP000001640	Naumovozyma castellii (Yeast) (Saccharomyces castellii)	sp|Q96GQ7|DDX27_HUMAN	RBH_STRICT	G0V5H7	44.467	62	425	43.289	70	427	257811	30	27288	GCA_000237345.1	G0V5H7	G0V5H7_NAUCC	NCAS0A01550	Uncharacterized protein	18.2	High	2	34-66, 687-748	APVEVKKNVSSKKQKKQKKGKKGNSNQLNAHGE, GALAKNKKEVNSKKRKRQEALEESSGARSYKKTQKDRTTEQEKAYKKQRGNPGKKNSKKGKK	4	0.993	41-56;680-748	NVSSKKQKKQKKGKKG;KKNAKIFGALAKNKKEVNSKKRKRQEALEESSGARSYKKTQKDRTTEQEKAYKKQRGNPGKKNSKKGKK	24	14.5	NULL	38.5	ENSG00000124228	7.49E-139	tr|G0V5H7|G0V5H7_NAUCC	DEAD-box helicase 27	DDX27	Q96GQ7	2.88E-138	NP_060365.8	NP_060365.8	Nucleoli	NP_001335116.2;NP_060365.8
hpa94	UP000001640	Naumovozyma castellii (Yeast) (Saccharomyces castellii)	sp|Q9BRU9|UTP23_HUMAN	RBH_STRICT	G0VE56	28.311	86	75.5	30.594	83	80.5	260660	30	27288	GCA_000237345.1	G0VE56	G0VE56_NAUCC	NCAS0D02660	Uncharacterized protein	17.7	High	2	78-100, 186-252	IELARRFERRRCNHNPKDPKTPI, VKIDDKPKPKKSKYGPKSPNPLSMKKKKQEPKRNREDSTEDQESSENKKKRRRKHKPKTEADTVTEP	6	0.989	191-220;232-243	KPKPKKSKYGPKSPNPLSMKKKKQEPKRNR;NKKKRRRKHKPK	21.5	12	NULL	33.5	ENSG00000147679	7.96E-17	tr|G0VE56|G0VE56_NAUCC	UTP23 small subunit processome component	UTP23	Q9BRU9	3.41E-17	NP_115710.2	NP_115710.2	Nucleoli	NP_115710.2
hpa94	UP000001640	Naumovozyma castellii (Yeast) (Saccharomyces castellii)	sp|Q9BSC4|NOL10_HUMAN	RBH_STRICT	G0V5K6	41.28	86	466	44.341	74	474	261011	30	27288	GCA_000237345.1	G0V5K6	G0V5K6_NAUCC	NCAS0A01850	WD_REPEATS_REGION domain-containing protein	22.9	High	4	22-47, 569-600, 646-673, 675-701	ARSLPDWVAKKRKRSLKNDLEYQNRV, SEKEKKSIQKQLKSIERRKKAKKQSDEFMGEM, AELTFVPQKKKQIKKPKKRVEFEEGEED, EAAKNNGRSRPRNEGRRRASKNVFRGM	12	0.936	431-444;572-591;654-664;679-695	IRRRIEKERESRIR;EKKSIQKQLKSIERRKKAKK;KKKQIKKPKKR;NNGRSRPRNEGRRRASK	22.5	13	NULL	35.5	ENSG00000115761	4.35E-156	tr|G0V5K6|G0V5K6_NAUCC	Nucleolar protein 10	NOL10	Q9BSC4	7.28E-158	NP_079170.2	NP_079170.2	Nucleoli	NP_001248321.1;NP_001248323.1;NP_079170.2
hpa94	UP000001640	Naumovozyma castellii (Yeast) (Saccharomyces castellii)	sp|Q9GZZ1|NAA50_HUMAN	RBH_TOLERANT	G0VB78	30.12	89	60.8	30.12	97	60.8	259745	30	27288	GCA_000237345.1	G0VB78	G0VB78_NAUCC	NCAS0B01180	N-acetyltransferase domain-containing protein	2.2	Low	NULL	NULL	NULL	0	NULL	NULL	NULL	8.5	13.5	NULL	22	ENSG00000121579	1.02E-12	tr|G0VB78|G0VB78_NAUCC	N-alpha-acetyltransferase 50, NatE catalytic subunit	NAA50	Q9GZZ1	2.39E-11	NP_001295374.1	NP_079422.1	Nucleoli	NP_001295374.1;NP_079422.1
hpa94	UP000001640	Naumovozyma castellii (Yeast) (Saccharomyces castellii)	sp|Q9H0S4|DDX47_HUMAN	RBH_STRICT	G0VGZ2	56.416	90	466	56.724	81	467	260479	30	27288	GCA_000237345.1	G0VGZ2	G0VGZ2_NAUCC	NCAS0F02790	Uncharacterized protein	15.4	High	2	52-74, 470-497	SDSESNSRERKKKLNSKEADVED, IMEMNRRNKEKQLRGKGRRGRMMSRENM	3	0.909	475-491	RRNKEKQLRGKGRRGRM	19.5	NULL	11.5	31	ENSG00000213782	1.33E-162	tr|G0VGZ2|G0VGZ2_NAUCC	DEAD-box helicase 47	DDX47	Q9H0S4	1.69E-161	NP_057439.2	NP_057439.2	Nucleoli	NP_057439.2
hpa94	UP000001640	Naumovozyma castellii (Yeast) (Saccharomyces castellii)	sp|Q9H9Y2|RPF1_HUMAN	RBH_STRICT	G0VJ15	47.826	84	257	47.826	98	244	257098	30	27288	GCA_000237345.1	G0VJ15	G0VJ15_NAUCC	NCAS0H01830	Brix domain-containing protein	13.7	Medium	1	19-44	AELKDQKNKERHSMRRTRAKEERANP	3	0.825	26-50	NKERHSMRRTRAKEERANPELKEKR	21.5	13	NULL	34.5	ENSG00000117133	4.34E-85	tr|G0VJ15|G0VJ15_NAUCC	Ribosome production factor 1 homolog	RPF1	Q9H9Y2	1.50E-78	NP_079341.2	NP_079341.2	Nucleoli	NP_079341.2
hpa94	UP000001640	Naumovozyma castellii (Yeast) (Saccharomyces castellii)	sp|Q9NW13|RBM28_HUMAN	RBH_STRICT	G0VCL8	26.323	79	163	25.304	58	93.2	259360	30	27288	GCA_000237345.1	G0VCL8	G0VCL8_NAUCC	NCAS0C02380	Uncharacterized protein	21.5	High	4	284-305, 532-553, 627-647, 657-676	EEDQQRKRDERPKQNKKEDFSI, PDEIEHQKKKDKKNGLVKQAKI, ANVVKRRREHIQQARESSKRK, EKEHSAKKVKKDEEEKENSG	4	0.983	84-119;688-702	KQARKAKLKGHLLRVDIAKRRDRSNKPGEGDKPEKK;KRLIGIKRRRRHGKK	26.5	14	NULL	40.5	ENSG00000106344	9.86E-43	tr|G0VCL8|G0VCL8_NAUCC	RNA binding motif protein 28	RBM28	Q9NW13	7.79E-19	NP_060547.2	NP_060547.2	Nucleoli	NP_060547.2
hpa94	UP000001640	Naumovozyma castellii (Yeast) (Saccharomyces castellii)	sp|Q9NZM5|NOP53_HUMAN	RBH_STRICT	G0VCE3	30.534	53	54.3	30.534	53	64.7	260956	30	27288	GCA_000237345.1	G0VCE3	G0VCE3_NAUCC	NCAS0C01620	Ribosome biogenesis protein NOP53	23.4	High	5	3-34, 68-92, 316-344, 376-400, 436-464	QVPAKERPSQYKQSSRKGKKAWRKNIDLTDIE, DDVLKNKLIKRKQIKKNLKSKEILD, SINEAVKNKKKTKYQRNKAQKHEEKVKLQ, NTSVSEKVKKTKKRAKFGTKYGLLD, GKIESRVPVKRGRRYKQKITEKWTHKDFK	10	0.785	17-25;76-86;323-340;384-391;444-453	SRKGKKAWR;IKRKQIKKNLK;NKKKTKYQRNKAQKHEEK;KKTKKRAK;VKRGRRYKQK	24.5	14	NULL	38.5	ENSG00000105373	1.84E-08	tr|G0VCE3|G0VCE3_NAUCC	NOP53 ribosome biogenesis factor	NOP53	Q9NZM5	1.86E-10	NP_056525.2	NP_056525.2	Nucleoli	NP_056525.2
hpa94	UP000001742	Enterocytozoon bieneusi (strain H348)	sp|Q96G21|IMP4_HUMAN	RBH_TOLERANT	B7XII5	27.24	94	103	27.437	96	104	262102	31	481877	GCA_000209485.1	B7XII5	B7XII5_ENTBH	EBI_27149	U3 small nucleolar ribonucleoprotein protein IMP4	8.2	Low	1	172-192	IRLMCPKHTKNTKNSKNDRVL	0	NULL	NULL	NULL	15.5	11.833	10.666	37.999	ENSG00000136718	2.24E-27	tr|B7XII5|B7XII5_ENTBH	IMP U3 small nucleolar ribonucleoprotein 4	IMP4	Q96G21	7.53E-26	NP_001307233.1	NP_219484.1	Nucleoli	NP_001307233.1;NP_001307234.1;NP_001358654.1;NP_001358657.1;NP_219484.1
hpa94	UP000001742	Enterocytozoon bieneusi (strain H348)	sp|Q9H6R0|DHX33_HUMAN	RBH_STRICT	B7XHU1	28.617	87	220	28.617	98	219	263094	31	481877	GCA_000209485.1	B7XHU1	B7XHU1_ENTBH	EBI_22832	ATP-dependent helicase hrpA	3.2	Low	NULL	NULL	NULL	0	NULL	NULL	NULL	12	13	NULL	25	ENSG00000005100	2.53E-64	tr|B7XHU1|B7XHU1_ENTBH	DEAH-box helicase 33	DHX33	Q9H6R0	1.80E-62	NP_064547.2	NP_064547.2	Nucleoli	NP_064547.2
hpa94	UP000001743	Postia placenta (strain ATCC 44394 / Madison 698-R)	sp|O15213|WDR46_HUMAN	RBH_TOLERANT	B8PA53	39.03	74	315	39.03	98	314	271932	32	561896	GCA_000006255.1	B8PA53	B8PA53_POSPM	POSPLDRAFT_31483	Predicted protein (Fragment)	8	Low	1	427-462	ARLPRLERLRMRGKNKSMKRFLRKQRKNVIDPRAVR	1	0.953	431-456	RLERLRMRGKNKSMKRFLRKQRKNVI	NULL	NULL	NULL	0	ENSG00000227057	9.63E-102	tr|B8PA53|B8PA53_POSPM	WD repeat domain 46	WDR46	O15213	4.34E-101	NP_001157739.1	NP_005443.3	Nucleoli	NP_001157739.1;NP_005443.3;XP_054187169.1
hpa94	UP000001743	Postia placenta (strain ATCC 44394 / Madison 698-R)	sp|Q13206|DDX10_HUMAN	RBH_STRICT	B8PIE5	57.65	51	552	57.65	56	553	267753	32	561896	GCA_000006255.1	B8PIE5	B8PIE5_POSPM	POSPLDRAFT_88809	Predicted protein	21.9	High	2	5-34, 703-733	GPSSPKKLANTPKAKKPSLKSSRSKKTAAV, VADKAEAKEKKREKKRKRKEREREETGHGDD	12	0.999	10-30;635-648;694-725	KKLANTPKAKKPSLKSSRSKK;RKQKMALSKKALAK;ERGKLKQADVADKAEAKEKKREKKRKRKERER	23	NULL	NULL	23	ENSG00000178105	0	tr|B8PIE5|B8PIE5_POSPM	DEAD-box helicase 10	DDX10	Q13206	0	NP_004389.2	NP_004389.2	Nucleoli	NP_004389.2
hpa94	UP000001743	Postia placenta (strain ATCC 44394 / Madison 698-R)	sp|Q15050|RRS1_HUMAN	RBH_STRICT	B8PL79	38.971	74	163	40.293	83	168	269664	32	561896	GCA_000006255.1	B8PL79	B8PL79_POSPM	POSPLDRAFT_88493	Ribosome biogenesis regulatory protein	18.8	High	1	106-132	WEQFARAKGIQKKRKDKKVWDEEKQDW	12	0.966	93-123;233-241;285-315	RAKHLPKPKPPTKWEQFARAKGIQKKRKDKK;EKKLKGVKR;KAIRVASKGKGSAALSREGGGAKSRSNKGRR	19	NULL	NULL	19	ENSG00000179041	4.76E-48	tr|B8PL79|B8PL79_POSPM	Ribosome biogenesis regulator 1 homolog	RRS1	Q15050	6.36E-49	NP_055984.1	NP_055984.1	Nucleoli	NP_055984.1
hpa94	UP000001743	Postia placenta (strain ATCC 44394 / Madison 698-R)	sp|Q15397|PUM3_HUMAN	RBH_STRICT	B8P9D5	25.621	75	176	27.65	64	158	268933	32	561896	GCA_000006255.1	B8P9D5	B8P9D5_POSPM	POSPLDRAFT_98584	Predicted protein	4.7	Low	NULL	NULL	NULL	0	NULL	NULL	NULL	18.5	12	NULL	30.5	ENSG00000080608	7.45E-48	tr|B8P9D5|B8P9D5_POSPM	Pumilio RNA binding family member 3	PUM3	Q15397	2.36E-40	NP_055693.4	NP_055693.4	Nucleoli	NP_055693.4
hpa94	UP000001743	Postia placenta (strain ATCC 44394 / Madison 698-R)	sp|Q9H0S4|DDX47_HUMAN	RBH_STRICT	B8PMY0	64.213	86	526	64.213	99	526	268869	32	561896	GCA_000006255.1	B8PMY0	B8PMY0_POSPM	POSPLDRAFT_32868	Predicted protein (Fragment)	1.4	Low	NULL	NULL	NULL	0	NULL	NULL	NULL	5.5	12	NULL	17.5	ENSG00000213782	0	tr|B8PMY0|B8PMY0_POSPM	DEAD-box helicase 47	DDX47	Q9H0S4	0	NP_057439.2	NP_057439.2	Nucleoli	NP_057439.2
hpa94	UP000001744	Schizosaccharomyces japonicus (strain yFS275 / FY16936)	sp|O15213|WDR46_HUMAN	RBH_TOLERANT	B6K832	41.286	79	377	42.478	84	374	276861	33	402676	GCA_000149845.2	B6K832	B6K832_SCHJY	SJAG_04908	U3 snoRNP-associated protein Utp7	10	Medium	1	15-45	VAKYSRGKKIGYKKIRDKKLRSNIQKIEERI	6	0.944	20-35;443-501	RGKKIGYKKIRDKKLR;KPKEEKWVPRDRARGKNSALRRVLRKRAHNVVDERRLKVEQALAREKEMRAARVRREQG	NULL	NULL	NULL	0	ENSG00000227057	2.16E-125	tr|B6K832|B6K832_SCHJY	WD repeat domain 46	WDR46	O15213	1.53E-123	NP_001157739.1	NP_005443.3	Nucleoli	NP_001157739.1;NP_005443.3;XP_054187169.1
hpa94	UP000001744	Schizosaccharomyces japonicus (strain yFS275 / FY16936)	sp|O15381|NVL_HUMAN	RBH_STRICT	B6K792	54.664	70	659	54.664	77	659	274653	33	402676	GCA_000149845.2	B6K792	B6K792_SCHJY	SJAG_04599	AAA family ATPase Rix7	14	Medium	2	148-169, 763-786	VIKRKERLSRSKTTVKRPKVEK, IKPSVSDRDRQKYQRLAKRWSSAA	3	0.637	151-159	RKERLSRSK	13.5	8	NULL	21.5	ENSG00000143748	0	tr|B6K792|B6K792_SCHJY	Nuclear VCP like	NVL	O15381	0	NP_002524.2	NP_002524.2	Nucleoli	NP_001230076.1;NP_002524.2;XP_011542498.1;XP_016856867.1;XP_016856868.1;XP_016856869.1;XP_016856873.1;XP_016856874.1;XP_047277574.1;XP_047277577.1;XP_047277582.1;XP_047277587.1;XP_047277591.1;XP_047277593.1
hpa94	UP000001744	Schizosaccharomyces japonicus (strain yFS275 / FY16936)	sp|P46087|NOP2_HUMAN	RBH_STRICT	B6K2E9	66.23	47	543	57.783	76	548	277016	33	402676	GCA_000149845.2	B6K2E9	B6K2E9_SCHJY	SJAG_02417	RNA methyltransferase Nop2	18.4	High	3	12-56, 510-530, 592-616	PPSLDEIKKKAPKPVQKKRKLEAEKPVASRKRKLEKEKKALFAEE, GFTRYREKRFHPSLKLTRRYY, IIEASRKKWLKSKGYKVSNKKSEAS	3	0.996	18-50	IKKKAPKPVQKKRKLEAEKPVASRKRKLEKEKK	20.5	13	NULL	33.5	ENSG00000111641	0	tr|B6K2E9|B6K2E9_SCHJY	NOP2 nucleolar protein	NOP2	P46087	0	NP_001245237.1	NP_001245237.1	Nucleoli	NP_001028886.1|NP_006161.2;NP_001245237.1;NP_001245238.1
hpa94	UP000001744	Schizosaccharomyces japonicus (strain yFS275 / FY16936)	sp|Q12788|TBL3_HUMAN	RBH_STRICT	B6K697	34.557	96	457	34.557	99	457	275750	33	402676	GCA_000149845.2	B6K697	B6K697_SCHJY	SJAG_04224	U3 snoRNP-associated protein Utp13	0	Low	NULL	NULL	NULL	0	NULL	NULL	NULL	NULL	11.333	NULL	11.333	ENSG00000183751	1.61E-150	tr|B6K697|B6K697_SCHJY	Transducin beta like 3	TBL3	Q12788	4.42E-149	NP_006444.2	NP_006444.2	Nucleoli	NP_006444.2
hpa94	UP000001744	Schizosaccharomyces japonicus (strain yFS275 / FY16936)	sp|Q13206|DDX10_HUMAN	RBH_STRICT	B6K223	54.959	55	558	58.166	58	558	275326	33	402676	GCA_000149845.2	B6K223	B6K223_SCHJY	SJAG_02287	ATP-dependent RNA helicase Hca4	25.8	High	3	1-28, 667-697, 722-741	MARGSRNRSKESRSKKRQEQEQELQDLE, ADLQDKETVREKRREKKRIRKEKERAANGFA, EAVPVKKQKKWFQVDEPEVD	6	0.984	13-13;15-15;676-691	R;K;REKRREKKRIRKEKER	22	NULL	NULL	22	ENSG00000178105	0	tr|B6K223|B6K223_SCHJY	DEAD-box helicase 10	DDX10	Q13206	0	NP_004389.2	NP_004389.2	Nucleoli	NP_004389.2
hpa94	UP000001744	Schizosaccharomyces japonicus (strain yFS275 / FY16936)	sp|Q15397|PUM3_HUMAN	RBH_STRICT	B6JYZ0	31.193	82	233	31.179	80	224	277395	33	402676	GCA_000149845.2	B6JYZ0	B6JYZ0_SCHJY	SJAG_01813	Puf family RNA-binding protein	17.2	High	1	7-35	KATAATVKKQLHPSKKRSKDSTVKSVERE	4	0.688	14-23;117-120	KKQLHPSKKR;KERK	18	NULL	NULL	18	ENSG00000080608	1.24E-68	tr|B6JYZ0|B6JYZ0_SCHJY	Pumilio RNA binding family member 3	PUM3	Q15397	1.02E-63	NP_055693.4	NP_055693.4	Nucleoli	NP_055693.4
hpa94	UP000001744	Schizosaccharomyces japonicus (strain yFS275 / FY16936)	sp|Q5C9Z4|NOM1_HUMAN	RBH_STRICT	B6K4M1	31.951	73	291	33.814	63	285	275134	33	402676	GCA_000149845.2	B6K4M1	B6K4M1_SCHJY	SJAG_03583	eIF4 binding protein	13.8	Medium	2	25-52, 70-96	VSSANSRSKKQRTGSKDRFQGRKNRTTG, VLEKKPSKSHSKGKSSKEQKKAPLPHS	4	0.821	73-90	KKPSKSHSKGKSSKEQKK	14	11.5	NULL	25.5	ENSG00000146909	2.76E-87	tr|B6K4M1|B6K4M1_SCHJY	Nucleolar protein with MIF4G domain 1	NOM1	Q5C9Z4	1.31E-83	NP_612409.1	NP_612409.1	Nucleoli	NP_001340295.1;NP_612409.1
hpa94	UP000001744	Schizosaccharomyces japonicus (strain yFS275 / FY16936)	sp|Q8N9T8|KRI1_HUMAN	RBH_STRICT	B6JX38	30.645	59	160	29.593	93	191	274582	33	402676	GCA_000149845.2	B6JX38	B6JX38_SCHJY	SJAG_00965	Krr family protein	26.2	High	3	342-373, 465-495, 545-578	IDDSLRRKDERRKQARERKKQREEEVKRQRRE, VIEGQRKSDKQEKKKKLKSHKRKIEEYLDEK, QPYRTPEQIARDKKKYGKKKRLREWKKAVFGKSS	8	0.989	3-13;347-377;470-487;555-575	RKKSAAKKARE;RRKDERRKQARERKKQREEEVKRQRREELNR;RKSDKQEKKKKLKSHKRK;RDKKKYGKKKRLREWKKAVFG	23	NULL	NULL	23	ENSG00000129347	2.04E-42	tr|B6JX38|B6JX38_SCHJY	KRI1 homolog	KRI1	Q8N9T8	3.42E-52	NP_075384.4	NP_075384.4	Nucleoli	NP_075384.4;XP_047295188.1
hpa94	UP000001744	Schizosaccharomyces japonicus (strain yFS275 / FY16936)	sp|Q8NI36|WDR36_HUMAN	RBH_STRICT	B6JV43	36.133	94	568	36.133	93	541	277868	33	402676	GCA_000149845.2	B6JV43	B6JV43_SCHJY	SJAG_00245	U3 snoRNP-associated protein Utp21	10.7	Medium	1	25-Jan	MSGIDKKRKIQPEPAKKPRDSRIFA	4	0.725	19-Jun	KKRKIQPEPAKKPR	7	NULL	NULL	7	ENSG00000134987	0	tr|B6JV43|B6JV43_SCHJY	WD repeat domain 36	WDR36	Q8NI36	1.44E-178	NP_644810.2	NP_644810.2	Nucleoli	NP_644810.2
hpa94	UP000001744	Schizosaccharomyces japonicus (strain yFS275 / FY16936)	sp|Q96G21|IMP4_HUMAN	RBH_TOLERANT	B6K3R1	54.093	96	309	53.333	93	295	278024	33	402676	GCA_000149845.2	B6K3R1	B6K3R1_SCHJY	SJAG_03252	U3 snoRNP-associated protein Imp4	12	Medium	1	25-Jan	MLRRAARERRQYIYKRNKELQEAKL	0	NULL	NULL	NULL	19	NULL	NULL	19	ENSG00000136718	1.80E-106	tr|B6K3R1|B6K3R1_SCHJY	IMP U3 small nucleolar ribonucleoprotein 4	IMP4	Q96G21	1.72E-99	NP_001307233.1	NP_219484.1	Nucleoli	NP_001307233.1;NP_001307234.1;NP_001358654.1;NP_001358657.1;NP_219484.1
hpa94	UP000001744	Schizosaccharomyces japonicus (strain yFS275 / FY16936)	sp|Q96GQ7|DDX27_HUMAN	RBH_STRICT	B6K2T2	47.346	61	460	39.969	87	468	276519	33	402676	GCA_000149845.2	B6K2T2	B6K2T2_SCHJY	SJAG_03730	ATP-dependent RNA helicase Ddx27/Drs1	18.4	High	2	30-59, 698-730	DMEAEKETKKVQKKQKKKKNKENDFSGSFM, EEAAARPYKKTRQDRMKKGKNSKSGKNSKRGKK	4	0.997	38-50;672-730	KKVQKKQKKKKNK;KEKKASKTAATGKAVPLSKRKKAMDAEEAAARPYKKTRQDRMKKGKNSKSGKNSKRGKK	24.5	14	NULL	38.5	ENSG00000124228	1.20E-152	tr|B6K2T2|B6K2T2_SCHJY	DEAD-box helicase 27	DDX27	Q96GQ7	3.20E-154	NP_060365.8	NP_060365.8	Nucleoli	NP_001335116.2;NP_060365.8
hpa94	UP000001744	Schizosaccharomyces japonicus (strain yFS275 / FY16936)	sp|Q9BRU9|UTP23_HUMAN	RBH_STRICT	B6JV51	29.464	85	102	28.571	82	102	278072	33	402676	GCA_000149845.2	B6JV51	B6JV51_SCHJY	SJAG_00253	rRNA processing protein	14.3	Medium	2	197-221, 233-259	TSDATTKKRKRGPKGPKGPNPLSMK, NIIGDVGQRKKHRRGRKKNTVSDESGT	6	0.992	203-224;241-250	KKRKRGPKGPKGPNPLSMKKKK;RKKHRRGRKK	8.5	NULL	12.5	21	ENSG00000147679	8.15E-27	tr|B6JV51|B6JV51_SCHJY	UTP23 small subunit processome component	UTP23	Q9BRU9	1.67E-25	NP_115710.2	NP_115710.2	Nucleoli	NP_115710.2
hpa94	UP000001744	Schizosaccharomyces japonicus (strain yFS275 / FY16936)	sp|Q9BSC4|NOL10_HUMAN	RBH_STRICT	B6K5Q8	48.479	74	535	48.479	82	526	276841	33	402676	GCA_000149845.2	B6K5Q8	B6K5Q8_SCHJY	SJAG_04033	rRNA processing protein Enp2	14.9	Medium	2	21-45, 432-452	VSYKLPDWVNKKKAKKDIEFSHRIE, SYEEHRQRRVKERLEKQRASK	3	0.772	439-458	RRVKERLEKQRASKIRAQNK	19.5	13.5	NULL	33	ENSG00000115761	0	tr|B6K5Q8|B6K5Q8_SCHJY	Nucleolar protein 10	NOL10	Q9BSC4	2.24E-179	NP_079170.2	NP_079170.2	Nucleoli	NP_001248321.1;NP_001248323.1;NP_079170.2
hpa94	UP000001744	Schizosaccharomyces japonicus (strain yFS275 / FY16936)	sp|Q9H0S4|DDX47_HUMAN	RBH_STRICT	B6K895	65.926	89	560	65.926	85	560	276956	33	402676	GCA_000149845.2	B6K895	B6K895_SCHJY	SJAG_04974	ATP-dependent RNA helicase Rrp3 (Fragment)	14	Medium	2	11-30, 448-476	LPPHTKMTTVEKKRKTSAKG, MKEIHEKRKMKGRGKGKRKHDDMDREEQI	10	0.981	24-24;453-466	R;EKRKMKGRGKGKRK	9.5	10.333	NULL	19.833	ENSG00000213782	0	tr|B6K895|B6K895_SCHJY	DEAD-box helicase 47	DDX47	Q9H0S4	0	NP_057439.2	NP_057439.2	Nucleoli	NP_057439.2
hpa94	UP000001744	Schizosaccharomyces japonicus (strain yFS275 / FY16936)	sp|Q9H9Y2|RPF1_HUMAN	RBH_STRICT	B6K6Z1	44.961	71	221	41.558	100	222	277948	33	402676	GCA_000149845.2	B6K6Z1	B6K6Z1_SCHJY	SJAG_04492	Brix domain-containing protein Rpf1	13.2	Medium	1	14-46	YLQMLRQRQKEKLEKRKERKKEEEKNPELRETR	3	0.947	21-37	RQKEKLEKRKERKKEEE	14	NULL	NULL	14	ENSG00000117133	5.72E-71	tr|B6K6Z1|B6K6Z1_SCHJY	Ribosome production factor 1 homolog	RPF1	Q9H9Y2	5.17E-70	NP_079341.2	NP_079341.2	Nucleoli	NP_079341.2
hpa94	UP000001744	Schizosaccharomyces japonicus (strain yFS275 / FY16936)	sp|Q9NWT1|PK1IP_HUMAN	RBH_STRICT	B6JYZ8	26.059	76	107	25.876	99	108	276093	33	402676	GCA_000149845.2	B6JYZ8	B6JYZ8_SCHJY	SJAG_01821	Shk1 kinase binding protein 15	8.8	Low	1	323-343	AEEKTETKVKAKRANKKKRVD	5	0.918	330-342	KVKAKRANKKKRV	3.5	7.666	NULL	11.166	ENSG00000111845	1.00E-26	tr|B6JYZ8|B6JYZ8_SCHJY	PAK1 interacting protein 1	PAK1IP1	Q9NWT1	5.29E-26	NP_060376.2	NP_060376.2	Nucleoli	NP_060376.2;XP_005249261.1|XP_054188145.1;XP_011513023.1|XP_054188144.1
hpa94	UP000001744	Schizosaccharomyces japonicus (strain yFS275 / FY16936)	sp|Q9NZM5|NOP53_HUMAN	RBH_STRICT	B6JVB6	28.39	92	85.5	27.43	93	87.4	274970	33	402676	GCA_000149845.2	B6JVB6	B6JVB6_SCHJY	SJAG_00323	Ribosome biogenesis protein NOP53	25.5	High	6	6-33, 63-88, 106-126, 270-302, 343-362, 398-430	RDAPVQYKQSSRKSKRAWRKNIDLEDVE, LGDERIAKKTKKKLKPLKIDEILNKR, GVLPSKRKKVMSKKELNRLKA, VTLRDTPKRKTRAQRNKEKRRREQEREEQRLKQ, VTELKVRKRRLGKHAIPEAP, IPAAVPVSKRSRYKRKLKEKHSHKDLHKLKRTV	8	0.958	69-79;111-126;276-292;405-427	AKKTKKKLKPL;KRKKVMSKKELNRLKA;PKRKTRAQRNKEKRRRE;SKRSRYKRKLKEKHSHKDLHKLK	22	NULL	NULL	22	ENSG00000105373	1.22E-18	tr|B6JVB6|B6JVB6_SCHJY	NOP53 ribosome biogenesis factor	NOP53	Q9NZM5	8.62E-18	NP_056525.2	NP_056525.2	Nucleoli	NP_056525.2
hpa94	UP000001744	Schizosaccharomyces japonicus (strain yFS275 / FY16936)	sp|Q9Y3C6|PPIL1_HUMAN	RBH_STRICT	B6K4N9	68.456	90	225	68.456	96	225	278135	33	402676	GCA_000149845.2	B6K4N9	B6K4N9_SCHJY	SJAG_03601	Peptidyl-prolyl cis-trans isomerase	0	Low	NULL	NULL	NULL	0	NULL	NULL	NULL	NULL	NULL	NULL	0	ENSG00000137168	1.72E-77	tr|B6K4N9|B6K4N9_SCHJY	Peptidylprolyl isomerase like 1	PPIL1	Q9Y3C6	4.57E-76	NP_057143.1	NP_057143.1	Nucleoli	NP_057143.1
hpa94	UP000001745	Talaromyces stipitatus (strain ATCC 10500 / CBS 375.48 / QM 6759 / NRRL 1006)	sp|O15213|WDR46_HUMAN	RBH_TOLERANT	B8ML19	42.116	76	384	42.116	88	382	280193	34	441959	GCA_000003125.1	B8ML19	B8ML19_TALSN	TSTA_048750	Small nucleolar ribonucleoprotein complex subunit, putative	16.2	High	2	35-62, 449-504	HGKAVQMKKIKDKKLRGNLKRVEDRYKT, LDLISDKKRREEREQDNKPKDPIEKLKNRGRGRNSALRKYLRKRGKTNVIDEKRLK	6	0.983	36-55;455-495	GKAVQMKKIKDKKLRGNLKR;KKRREEREQDNKPKDPIEKLKNRGRGRNSALRKYLRKRGKT	11	NULL	NULL	11	ENSG00000227057	2.73E-127	tr|B8ML19|B8ML19_TALSN	WD repeat domain 46	WDR46	O15213	2.61E-126	NP_001157739.1	NP_005443.3	Nucleoli	NP_001157739.1;NP_005443.3;XP_054187169.1
hpa94	UP000001745	Talaromyces stipitatus (strain ATCC 10500 / CBS 375.48 / QM 6759 / NRRL 1006)	sp|O15381|NVL_HUMAN	RBH_TOLERANT	B8LVC5	51.167	70	575	48.193	84	577	280526	34	441959	GCA_000003125.1	B8LVC5	B8LVC5_TALSN	TSTA_073340	AAA family ATPase/60S ribosome export protein Rix7, putative	4.3	Low	NULL	NULL	NULL	0	NULL	NULL	NULL	16.5	11	NULL	27.5	ENSG00000143748	0	tr|B8LVC5|B8LVC5_TALSN	Nuclear VCP like	NVL	O15381	0	NP_001230076.1	NP_002524.2	Nucleoli	NP_001230076.1;NP_002524.2;XP_011542498.1;XP_016856867.1;XP_016856868.1;XP_016856869.1;XP_016856873.1;XP_016856874.1;XP_047277574.1;XP_047277577.1;XP_047277582.1;XP_047277587.1;XP_047277591.1;XP_047277593.1
hpa94	UP000001745	Talaromyces stipitatus (strain ATCC 10500 / CBS 375.48 / QM 6759 / NRRL 1006)	sp|Q12788|TBL3_HUMAN	RBH_STRICT	B8MKB1	29.149	96	369	29.043	96	369	283192	34	441959	GCA_000003125.1	B8MKB1	B8MKB1_TALSN	TSTA_047170	Small nucleolar ribonucleoprotein complex subunit, putative	8.1	Low	1	169-189	VGERNGSKRTNKKQNDDDGEA	0	NULL	NULL	NULL	11	9	NULL	20	ENSG00000183751	1.63E-114	tr|B8MKB1|B8MKB1_TALSN	Transducin beta like 3	TBL3	Q12788	1.85E-113	NP_006444.2	NP_006444.2	Nucleoli	NP_006444.2
hpa94	UP000001745	Talaromyces stipitatus (strain ATCC 10500 / CBS 375.48 / QM 6759 / NRRL 1006)	sp|Q13206|DDX10_HUMAN	RBH_STRICT	B8MET7	53.267	57	562	55.23	59	562	289773	34	441959	GCA_000003125.1	B8MET7	B8MET7_TALSN	TSTA_020280	RNA helicase	23.4	High	4	1-33, 637-658, 706-736, 775-800	MAPAKDTRHANKPKKSIENPRILKRKRNETELS, IDSKRREKLLQSKKKLLKYKGH, ADIEDKELEKQKKREKKEKRKAKERALAEGE, EEEDAPRQSKRSKKSHKVESSAKEPL	8	0.992	10-27;641-651;715-730;784-788	ANKPKKSIENPRILKRKR;RREKLLQSKKK;KQKKREKKEKRKAKER;KRSKK	24.5	14	NULL	38.5	ENSG00000178105	0	tr|B8MET7|B8MET7_TALSN	DEAD-box helicase 10	DDX10	Q13206	0	NP_004389.2	NP_004389.2	Nucleoli	NP_004389.2
hpa94	UP000001745	Talaromyces stipitatus (strain ATCC 10500 / CBS 375.48 / QM 6759 / NRRL 1006)	sp|Q15397|PUM3_HUMAN	RBH_STRICT	B8LW60	31.264	63	211	28.493	74	206	289426	34	441959	GCA_000003125.1	B8LW60	B8LW60_TALSN	TSTA_074660	PUM-HD domain-containing protein	23.2	High	2	11-30, 39-84	ADDRTGKRTKTKTNAAPTAA, PAFQKKGITRGARKMNRDKKLRKQGEKQKSSKKGHRKNDEKHEEDD	6	0.997	17-76;161-186;678-685	KRTKTKTNAAPTAAGSKKKYLPPAFQKKGITRGARKMNRDKKLRKQGEKQKSSKKGHRKN;RRAAKPNADIIARSKKLWERLRRKSH;KNKKVLEK	24	NULL	NULL	24	ENSG00000080608	1.87E-59	tr|B8LW60|B8LW60_TALSN	Pumilio RNA binding family member 3	PUM3	Q15397	6.73E-57	NP_055693.4	NP_055693.4	Nucleoli	NP_055693.4
hpa94	UP000001745	Talaromyces stipitatus (strain ATCC 10500 / CBS 375.48 / QM 6759 / NRRL 1006)	sp|Q5C9Z4|NOM1_HUMAN	RBH_STRICT	B8MCK6	30.267	71	273	32.246	60	270	284764	34	441959	GCA_000003125.1	B8MCK6	B8MCK6_TALSN	TSTA_125360	Nuclear protein (Sgd1), putative	21.4	High	3	17-62, 160-187, 762-791	EELGLKDRYGEKKRNQNRVVSRKERRKEERHEKKHHHRAGVMNRRQ, SDMEDNKKRKREEREWLQRKRRRAQGLD, ETSSSARKTKPTDQKKRKQPEHEDETKDKQ	4	0.985	26-55;166-182	GEKKRNQNRVVSRKERRKEERHEKKHHHRA;KKRKREEREWLQRKRRR	24.5	13.5	NULL	38	ENSG00000146909	1.71E-79	tr|B8MCK6|B8MCK6_TALSN	Nucleolar protein with MIF4G domain 1	NOM1	Q5C9Z4	2.37E-77	NP_612409.1	NP_612409.1	Nucleoli	NP_001340295.1;NP_612409.1
hpa94	UP000001745	Talaromyces stipitatus (strain ATCC 10500 / CBS 375.48 / QM 6759 / NRRL 1006)	sp|Q8NI36|WDR36_HUMAN	RBH_STRICT	B8MNV1	32.218	95	424	32.218	92	400	281200	34	441959	GCA_000003125.1	B8MNV1	B8MNV1_TALSN	TSTA_104100	SnoRNA binding protein, putative	3.1	Low	NULL	NULL	NULL	0	NULL	NULL	NULL	11	11	NULL	22	ENSG00000134987	1.35E-133	tr|B8MNV1|B8MNV1_TALSN	WD repeat domain 36	WDR36	Q8NI36	2.68E-123	NP_644810.2	NP_644810.2	Nucleoli	NP_644810.2
hpa94	UP000001745	Talaromyces stipitatus (strain ATCC 10500 / CBS 375.48 / QM 6759 / NRRL 1006)	sp|Q96B02|UBE2W_HUMAN	RBH_STRICT	B8MRS2	37.589	87	108	37.589	93	108	289208	34	441959	GCA_000003125.1	B8MRS2	B8MRS2_TALSN	TSTA_057240	Ubiquitin conjugating enzyme, putative	4.9	Low	NULL	NULL	NULL	0	NULL	NULL	NULL	19	13.5	NULL	32.5	ENSG00000104343	2.95E-31	tr|B8MRS2|B8MRS2_TALSN	Ubiquitin conjugating enzyme E2 W	UBE2W	Q96B02	3.11E-30	NP_060769.5	NP_060769.5	Nucleoli	NP_001001481.3;NP_001257944.2;NP_060769.5
hpa94	UP000001745	Talaromyces stipitatus (strain ATCC 10500 / CBS 375.48 / QM 6759 / NRRL 1006)	sp|Q96G21|IMP4_HUMAN	RBH_STRICT	B8M269	45.875	99	256	45.205	96	242	283844	34	441959	GCA_000003125.1	B8M269	B8M269_TALSN	TSTA_087690	U3 small nucleolar ribonucleoprotein protein IMP4, putative	2.1	Low	NULL	NULL	NULL	0	NULL	NULL	NULL	6	5	NULL	11	ENSG00000136718	2.36E-85	tr|B8M269|B8M269_TALSN	IMP U3 small nucleolar ribonucleoprotein 4	IMP4	Q96G21	1.00E-78	NP_219484.1	NP_219484.1	Nucleoli	NP_001307233.1;NP_001307234.1;NP_001358654.1;NP_001358657.1;NP_219484.1
hpa94	UP000001745	Talaromyces stipitatus (strain ATCC 10500 / CBS 375.48 / QM 6759 / NRRL 1006)	sp|Q96GQ7|DDX27_HUMAN	RBH_STRICT	B8M2V3	46.234	62	444	42.115	65	449	284840	34	441959	GCA_000003125.1	B8M2V3	B8M2V3_TALSN	TSTA_094540	RNA helicase	23	High	3	37-84, 149-180, 768-833	ETSAAETKISKKRKREQNATSQPSKQTKKQKKQEQKQSKKGEKVELER, DDIIARRKQRKEEEIERKKRKAERKGEQDFEG, LDASLSKKEKRKLSGKEKKRLDDTRDRKEGRMWKKGKKERESNIAPPKKGSGKKGGNKMKGKKGRK	6	0.999	46-77;154-173;774-833	SKKRKREQNATSQPSKQTKKQKKQEQKQSKKG;RRKQRKEEEIERKKRKAERK;KKEKRKLSGKEKKRLDDTRDRKEGRMWKKGKKERESNIAPPKKGSGKKGGNKMKGKKGRK	15	NULL	NULL	15	ENSG00000124228	1.09E-144	tr|B8M2V3|B8M2V3_TALSN	DEAD-box helicase 27	DDX27	Q96GQ7	7.52E-146	NP_060365.8	NP_060365.8	Nucleoli	NP_001335116.2;NP_060365.8
hpa94	UP000001745	Talaromyces stipitatus (strain ATCC 10500 / CBS 375.48 / QM 6759 / NRRL 1006)	sp|Q9BSC4|NOL10_HUMAN	RBH_STRICT	B8LYL0	38.843	77	411	38.526	79	391	287637	34	441959	GCA_000003125.1	B8LYL0	B8LYL0_TALSN	TSTA_067960	WD repeat protein	13.2	Medium	1	19-45	TARPLPEWLARRRKRSLKNDPEYANRV	3	0.981	471-517	AKRVKEKIDQERESRIRGKKKVAVKVNRKLAEKLLEKQEKAERRNAK	13	NULL	NULL	13	ENSG00000115761	3.63E-134	tr|B8LYL0|B8LYL0_TALSN	Nucleolar protein 10	NOL10	Q9BSC4	1.88E-125	NP_079170.2	NP_079170.2	Nucleoli	NP_001248321.1;NP_001248323.1;NP_079170.2
hpa94	UP000001745	Talaromyces stipitatus (strain ATCC 10500 / CBS 375.48 / QM 6759 / NRRL 1006)	sp|Q9H0S4|DDX47_HUMAN	RBH_STRICT	B8M6P2	61.848	93	543	61.848	87	543	280260	34	441959	GCA_000003125.1	B8M6P2	B8M6P2_TALSN	TSTA_027950	RNA helicase	7.3	Low	NULL	NULL	NULL	4	0.891	449-469	RKNGGRGSGPKGRRFGNGKRG	16.5	12	NULL	28.5	ENSG00000213782	0	tr|B8M6P2|B8M6P2_TALSN	DEAD-box helicase 47	DDX47	Q9H0S4	0	NP_057439.2	NP_057439.2	Nucleoli	NP_057439.2
hpa94	UP000001745	Talaromyces stipitatus (strain ATCC 10500 / CBS 375.48 / QM 6759 / NRRL 1006)	sp|Q9H9A6|LRC40_HUMAN	RBH_STRICT	B8MA10	31.153	97	164	31.464	62	171	289261	34	441959	GCA_000003125.1	B8MA10	B8MA10_TALSN	TSTA_120830	Conserved leucine-rich repeat protein	5.1	Low	NULL	NULL	NULL	0	NULL	NULL	NULL	19.5	13	NULL	32.5	ENSG00000066557	6.28E-43	tr|B8MA10|B8MA10_TALSN	Leucine rich repeat containing 40	LRRC40	Q9H9A6	8.90E-44	NP_060238.3	NP_060238.3	Nucleoli	NP_060238.3;XP_047280475.1
hpa94	UP000001745	Talaromyces stipitatus (strain ATCC 10500 / CBS 375.48 / QM 6759 / NRRL 1006)	sp|Q9H9Y2|RPF1_HUMAN	RBH_STRICT	B8MC22	40.574	62	159	40.574	58	157	285869	34	441959	GCA_000003125.1	B8MC22	B8MC22_TALSN	TSTA_122040	RNA processing factor 1	14.4	Medium	1	1-44	MAIKNKQVRKLQHIKRKRNESAAKHKLRHERRKEETKNPSLREE	2	0.979	7-38	QVRKLQHIKRKRNESAAKHKLRHERRKEETKN	23.5	13.5	NULL	37	ENSG00000117133	2.50E-45	tr|B8MC22|B8MC22_TALSN	Ribosome production factor 1 homolog	RPF1	Q9H9Y2	1.09E-43	NP_079341.2	NP_079341.2	Nucleoli	NP_079341.2
hpa94	UP000001745	Talaromyces stipitatus (strain ATCC 10500 / CBS 375.48 / QM 6759 / NRRL 1006)	sp|Q9NW13|RBM28_HUMAN	RBH_STRICT	B8LUD2	38.095	63	127	38.095	81	127	285023	34	441959	GCA_000003125.1	B8LUD2	B8LUD2_TALSN	TSTA_071080	Ribosome biogenesis (Nop4), putative	22.2	High	3	626-647, 649-681, 687-715	NAQVVKRRKEFQERARNKQEEG, EKGGDNGKRGMKRKRPEGRPNNKGDKTKDKKVD, DEDQKNKIAKRNRIIARKRQQRRQRKGKA	9	0.996	543-554;631-679;691-715	KRRREKGKGIVK;KRRKEFQERARNKQEEGAEKGGDNGKRGMKRKRPEGRPNNKGDKTKDKK;KNKIAKRNRIIARKRQQRRQRKGKA	21.5	14	NULL	35.5	ENSG00000106344	9.47E-31	tr|B8LUD2|B8LUD2_TALSN	RNA binding motif protein 28	RBM28	Q9NW13	1.43E-29	NP_060547.2	NP_060547.2	Nucleoli	NP_060547.2
hpa94	UP000001745	Talaromyces stipitatus (strain ATCC 10500 / CBS 375.48 / QM 6759 / NRRL 1006)	sp|Q9NZM5|NOP53_HUMAN	RBH_STRICT	B8M2Q8	28.664	91	85.9	27.174	94	72	286138	34	441959	GCA_000003125.1	B8M2Q8	B8M2Q8_TALSN	TSTA_092110	Ribosome biogenesis protein NOP53	22.1	High	3	9-36, 273-309, 399-429	VEAPQQFKQPSRKGKKAWRKNVDVTEVQ, YEKPEWLNKKRPERKTQAQRNKIRRRKEAERNAKWEA, QGKLESRKPVTQSKKPKRKATEKWAYKDFEI	9	0.987	20-26;281-312;410-418	RKGKKAW;KKRPERKTQAQRNKIRRRKEAERNAKWEAKMK;QSKKPKRKA	19	13	NULL	32	ENSG00000105373	2.74E-18	tr|B8M2Q8|B8M2Q8_TALSN	NOP53 ribosome biogenesis factor	NOP53	Q9NZM5	8.92E-13	NP_056525.2	NP_056525.2	Nucleoli	NP_056525.2
hpa94	UP000001745	Talaromyces stipitatus (strain ATCC 10500 / CBS 375.48 / QM 6759 / NRRL 1006)	sp|Q9Y3C6|PPIL1_HUMAN	RBH_STRICT	B8M4T2	71.333	90	234	71.333	93	234	284647	34	441959	GCA_000003125.1	B8M4T2	B8M4T2_TALSN	TSTA_026730	Peptidyl-prolyl cis-trans isomerase	0.4	Low	NULL	NULL	NULL	0	NULL	NULL	NULL	1	1	NULL	2	ENSG00000137168	1.31E-80	tr|B8M4T2|B8M4T2_TALSN	Peptidylprolyl isomerase like 1	PPIL1	Q9Y3C6	1.37E-79	NP_057143.1	NP_057143.1	Nucleoli	NP_057143.1
hpa94	UP000001805	Neurospora crassa (strain ATCC 24698 / 74-OR23-1A / CBS 708.71 / DSM 1257 / FGSC 987)	sp|O15213|WDR46_HUMAN	RBH_TOLERANT	Q1K5K9	45.366	66	377	42.213	88	383	296893	35	367110	GCA_000182925.2	Q1K5K9	Q1K5K9_NEUCR	NCU01502	Small nucleolar ribonucleoprotein complex subunit	14.7	Medium	2	47-76, 492-523	KSYGRGRKIDVKNVKDKKLKRNLTNLEEKY, NRARGKNSALKKYLRKQKKKNIIDEKRLKAEE	8	0.95	33-67;492-518	KAEANKIRKVKAAEKSYGRGRKIDVKNVKDKKLKR;NRARGKNSALKKYLRKQKKKNIIDEKR	7	NULL	NULL	7	ENSG00000227057	1.75E-124	tr|Q1K5K9|Q1K5K9_NEUCR	WD repeat domain 46	WDR46	O15213	2.17E-126	NP_001157739.1	NP_005443.3	Nucleoli	NP_001157739.1;NP_005443.3;XP_054187169.1
hpa94	UP000001805	Neurospora crassa (strain ATCC 24698 / 74-OR23-1A / CBS 708.71 / DSM 1257 / FGSC 987)	sp|P46087|NOP2_HUMAN	RBH_STRICT	Q7SHV1	66.292	44	520	66.292	46	519	296864	35	367110	GCA_000182925.2	Q7SHV1	Q7SHV1_NEUCR	NCU02511	tRNA (Cytosine-5-)-methyltransferase NCL1	21.2	High	4	61-88, 96-130, 681-701, 731-752	TTEVDTRRSKKQKIVKKQPKTSGSNTVA, VKEVKKTGTKPAHRSKESKKPKKAKQPSPDHDEEM, LDPRALKKPVGKKGEKKTEES, DAKAKKEAVKPTKKVEEKPKAT	9	0.996	67-121;670-698;733-771	RRSKKQKIVKKQPKTSGSNTVAVKGAKKEVKEVKKTGTKPAHRSKESKKPKKAKQ;RAKRNAMRRRGLDPRALKKPVGKKGEKKT;KAKKEAVKPTKKVEEKPKATAGAATPKKAGDKKKKVARK	17	14	NULL	31	ENSG00000111641	3.59E-174	tr|Q7SHV1|Q7SHV1_NEUCR	NOP2 nucleolar protein	NOP2	P46087	6.62E-173	NP_001245237.1	NP_001245237.1	Nucleoli	NP_001028886.1|NP_006161.2;NP_001245237.1;NP_001245238.1
hpa94	UP000001805	Neurospora crassa (strain ATCC 24698 / 74-OR23-1A / CBS 708.71 / DSM 1257 / FGSC 987)	sp|Q12788|TBL3_HUMAN	RBH_STRICT	Q1K7Q6	28.416	97	348	28.416	98	348	296700	35	367110	GCA_000182925.2	Q1K7Q6	Q1K7Q6_NEUCR	pod-5	Polarity defective-5	5	Low	1	169-191	EDQASNKNKKNRRKSTAEEEQAQ	0	NULL	NULL	NULL	NULL	8.333	NULL	8.333	ENSG00000183751	7.41E-107	tr|Q1K7Q6|Q1K7Q6_NEUCR	Transducin beta like 3	TBL3	Q12788	5.74E-106	NP_006444.2	NP_006444.2	Nucleoli	NP_006444.2
hpa94	UP000001805	Neurospora crassa (strain ATCC 24698 / 74-OR23-1A / CBS 708.71 / DSM 1257 / FGSC 987)	sp|Q13206|DDX10_HUMAN	RBH_STRICT	Q7RZ35	58.036	51	556	56.317	57	560	296011	35	367110	GCA_000182925.2	Q7RZ35	DBP4_NEUCR	dbp-4	ATP-dependent RNA helicase dbp-4	22.7	High	4	5-41, 529-548, 689-715, 757-803	GPKGRGGKGKAEKERSKANKAEHKTLKRKRELENLEA, GEIRKKKKEVRTKYDKMAER, VEDKLLAKQRRKEKRERAKARERGEEV, SEDDREPPKKKAKKWFQKDDSDTEYSDDGRPRRKKAKMEGGRKVIEM	18	0.991	5-34;533-536;623-632;695-712;764-770;786-798	GPKGRGGKGKAEKERSKANKAEHKTLKRKR;KKKK;REKLLKSKKK;AKQRRKEKRERAKARERG;PKKKAKK;RPRRKKAKMEGGR	22.5	13.5	NULL	36	ENSG00000178105	0	sp|Q7RZ35|DBP4_NEUCR	DEAD-box helicase 10	DDX10	Q13206	0	NP_004389.2	NP_004389.2	Nucleoli	NP_004389.2
hpa94	UP000001805	Neurospora crassa (strain ATCC 24698 / 74-OR23-1A / CBS 708.71 / DSM 1257 / FGSC 987)	sp|Q15397|PUM3_HUMAN	RBH_STRICT	Q7SCW4	30.709	74	205	32.639	63	196	291751	35	367110	GCA_000182925.2	Q7SCW4	Q7SCW4_NEUCR	NCU09380	Pumilio domain-containing protein	16.1	High	2	104-132, 648-670	ADEVHRTKKLWEKLRRKSHVPKEERQQLV, EMEEKPKAKKGKNASAPKGNQGS	18	0.956	14-21;109-121;628-665	KRKAFGKH;RTKKLWEKLRRKS;KSNKKALIKAATEAPASKKEEMEEKPKAKKGKNASAPK	12	10.999	9.999	32.998	ENSG00000080608	1.07E-57	tr|Q7SCW4|Q7SCW4_NEUCR	Pumilio RNA binding family member 3	PUM3	Q15397	2.98E-53	NP_055693.4	NP_055693.4	Nucleoli	NP_055693.4
hpa94	UP000001805	Neurospora crassa (strain ATCC 24698 / 74-OR23-1A / CBS 708.71 / DSM 1257 / FGSC 987)	sp|Q15435|PP1R7_HUMAN	RBH_STRICT	Q7SD66	48.966	79	247	48.966	75	247	293458	35	367110	GCA_000182925.2	Q7SD66	Q7SD66_NEUCR	NCU08385	Protein phosphatase PP1 regulatory subunit sds22	5.1	Low	NULL	NULL	NULL	0	NULL	NULL	NULL	21	14.5	NULL	35.5	ENSG00000115685	1.96E-79	tr|Q7SD66|Q7SD66_NEUCR	Protein phosphatase 1 regulatory subunit 7	PPP1R7	Q15435	2.76E-78	NP_002703.1	NP_002703.1	Nucleoli	NP_001269339.1;NP_001269341.1;NP_002703.1
hpa94	UP000001805	Neurospora crassa (strain ATCC 24698 / 74-OR23-1A / CBS 708.71 / DSM 1257 / FGSC 987)	sp|Q5C9Z4|NOM1_HUMAN	RBH_TOLERANT	Q7S478	27.89	58	240	28.44	58	242	294834	35	367110	GCA_000182925.2	Q7S478	Q7S478_NEUCR	NCU02406	Nuclear protein	17.7	High	2	24-60, 78-98	GQSHGGRKNQFQSRKDRRKAERTQKRIHRTSSTRSYH, SKEAKEPKPILKNGKKRSLED	15	0.907	36-58;60-94;218-241	SRKDRRKAERTQKRIHRTSSTRS;HTERATAPKPQKKVDAASSKEAKEPKPILKNGKKR;KRKRKSEADEWLAAKRRKAEEAKK	13	11	NULL	24	ENSG00000146909	1.64E-67	tr|Q7S478|Q7S478_NEUCR	Nucleolar protein with MIF4G domain 1	NOM1	Q5C9Z4	6.08E-67	NP_001340295.1	NP_612409.1	Nucleoli	NP_001340295.1;NP_612409.1
hpa94	UP000001805	Neurospora crassa (strain ATCC 24698 / 74-OR23-1A / CBS 708.71 / DSM 1257 / FGSC 987)	sp|Q8NI36|WDR36_HUMAN	RBH_STRICT	Q7S8D5	29.355	99	406	29.147	97	383	298137	35	367110	GCA_000182925.2	Q7S8D5	Q7S8D5_NEUCR	NCU07011	WD repeat containing protein 36	16.4	High	3	21-47, 870-889, 1027-1046	KLNASVVKSKAPQKKKKGSSIFAPFRT, IDLIKQRNKPKEPPKAPEKA, LKELGKWKEQQEREKKRLDD	4	0.806	28-37	KSKAPQKKKK	11.5	10	NULL	21.5	ENSG00000134987	1.17E-126	tr|Q7S8D5|Q7S8D5_NEUCR	WD repeat domain 36	WDR36	Q8NI36	7.72E-117	NP_644810.2	NP_644810.2	Nucleoli	NP_644810.2
hpa94	UP000001805	Neurospora crassa (strain ATCC 24698 / 74-OR23-1A / CBS 708.71 / DSM 1257 / FGSC 987)	sp|Q96G21|IMP4_HUMAN	RBH_TOLERANT	Q1K7J4	44.333	99	250	44.251	96	238	293198	35	367110	GCA_000182925.2	Q1K7J4	Q1K7J4_NEUCR	NCU04243	U3 small nucleolar ribonucleoprotein IMP4	3.3	Low	NULL	NULL	NULL	0	NULL	NULL	NULL	13	NULL	13.166	26.166	ENSG00000136718	4.58E-83	tr|Q1K7J4|Q1K7J4_NEUCR	IMP U3 small nucleolar ribonucleoprotein 4	IMP4	Q96G21	6.64E-77	NP_001307233.1	NP_219484.1	Nucleoli	NP_001307233.1;NP_001307234.1;NP_001358654.1;NP_001358657.1;NP_219484.1
hpa94	UP000001805	Neurospora crassa (strain ATCC 24698 / 74-OR23-1A / CBS 708.71 / DSM 1257 / FGSC 987)	sp|Q96GQ7|DDX27_HUMAN	RBH_STRICT	P0C2N8	43.657	69	439	48	54	465	299990	35	367110	GCA_000182925.2	P0C2N8	DRS1_NEUCR	drh-11	ATP-dependent RNA helicase drs1	20.9	High	2	31-70, 139-158	QEVVPRKKAKTATQQSNKQKKKNNKKSKKQQQTEDDDDEA, DEIIRRRRERKAAKEGKTTA	6	0.999	36-59;143-154;736-829	RKKAKTATQQSNKQKKKNNKKSKK;RRRRERKAAKEG;KKKAKAAGRAELNGVRDKLKSKNEGKLSNKDRKKLDTMQERKQERTYKKGSAERAGKGAVLNLKKVVKKVGRSAGPKKKGGNAGKGGKGKGRRK	18	NULL	NULL	18	ENSG00000124228	5.19E-143	sp|P0C2N8|DRS1_NEUCR	DEAD-box helicase 27	DDX27	Q96GQ7	7.91E-152	NP_060365.8	NP_060365.8	Nucleoli	NP_001335116.2;NP_060365.8
hpa94	UP000001805	Neurospora crassa (strain ATCC 24698 / 74-OR23-1A / CBS 708.71 / DSM 1257 / FGSC 987)	sp|Q9BSC4|NOL10_HUMAN	RBH_STRICT	Q7RZA7	39.815	74	398	40.37	80	394	295421	35	367110	GCA_000182925.2	Q7RZA7	Q7RZA7_NEUCR	NCU03961	WD repeat protein	18.5	High	3	20-44, 548-572, 610-630	ARPLPEWLARRRKRSAKYEPEELNN, PESEVESKKKKSKKSKDDVVMQVSS, FVPESKKKKQAEPEAAPTRKR	24	0.931	31-31;444-468;555-562;615-635	R;RAKRVKEKVEKARESRIRGVKKVKV;KKKKSKKS;KKKKQAEPEAAPTRKRHDGRR	8	7.666	10.166	25.832	ENSG00000115761	2.51E-130	tr|Q7RZA7|Q7RZA7_NEUCR	Nucleolar protein 10	NOL10	Q9BSC4	8.56E-128	NP_079170.2	NP_079170.2	Nucleoli	NP_001248321.1;NP_001248323.1;NP_079170.2
hpa94	UP000001805	Neurospora crassa (strain ATCC 24698 / 74-OR23-1A / CBS 708.71 / DSM 1257 / FGSC 987)	sp|Q9H0S4|DDX47_HUMAN	RBH_STRICT	Q7RY59	60.09	95	537	60.09	87	538	296117	35	367110	GCA_000182925.2	Q7RY59	RRP3_NEUCR	rrp-3	ATP-dependent rRNA helicase rrp-3	15.4	High	1	19-60	AAPSAPELKKEKKVKDKSTKDKSSTKKTEKTEKKQDAPEPAE	3	0.975	12-51	PSALKKAAAPSAPELKKEKKVKDKSTKDKSSTKKTEKTEK	20	NULL	NULL	20	ENSG00000213782	0	sp|Q7RY59|RRP3_NEUCR	DEAD-box helicase 47	DDX47	Q9H0S4	0	NP_057439.2	NP_057439.2	Nucleoli	NP_057439.2
hpa94	UP000001805	Neurospora crassa (strain ATCC 24698 / 74-OR23-1A / CBS 708.71 / DSM 1257 / FGSC 987)	sp|Q9H9A6|LRC40_HUMAN	RBH_STRICT	Q7S718	25.874	95	124	25.512	59	130	298235	35	367110	GCA_000182925.2	Q7S718	Q7S718_NEUCR	NCU05545	Uncharacterized protein	5.5	Low	NULL	NULL	NULL	0	NULL	NULL	NULL	21	13.5	NULL	34.5	ENSG00000066557	7.87E-30	tr|Q7S718|Q7S718_NEUCR	Leucine rich repeat containing 40	LRRC40	Q9H9A6	1.41E-30	NP_060238.3	NP_060238.3	Nucleoli	NP_060238.3;XP_047280475.1
hpa94	UP000001805	Neurospora crassa (strain ATCC 24698 / 74-OR23-1A / CBS 708.71 / DSM 1257 / FGSC 987)	sp|Q9H9Y2|RPF1_HUMAN	RBH_STRICT	Q7RYQ6	35.741	64	135	35.741	60	133	300209	35	367110	GCA_000182925.2	Q7RYQ6	Q7RYQ6_NEUCR	NCU00404	RNA processing factor 1	15.7	High	1	21-62	NKIVRKQLYVKQKKEQGKERHEERHRRRKEEAKDPKLREERL	3	0.983	29-58	YVKQKKEQGKERHEERHRRRKEEAKDPKLR	20	NULL	NULL	20	ENSG00000117133	1.15E-36	tr|Q7RYQ6|Q7RYQ6_NEUCR	Ribosome production factor 1 homolog	RPF1	Q9H9Y2	1.16E-34	NP_079341.2	NP_079341.2	Nucleoli	NP_079341.2
hpa94	UP000001805	Neurospora crassa (strain ATCC 24698 / 74-OR23-1A / CBS 708.71 / DSM 1257 / FGSC 987)	sp|Q9NZM5|NOP53_HUMAN	RBH_STRICT	Q7S8H5	27.6	95	79	29.54	92	74.7	297135	35	367110	GCA_000182925.2	Q7S8H5	Q7S8H5_NEUCR	NCU05233	Ribosome biogenesis protein NOP53	21.2	High	4	10-38, 70-89, 288-324, 423-446	NPEAPKQYNQPSRKGKKAWRKNVDVTEVE, DTEITKKLPKQLKKPLKADE, AEGLANKKKRPERKTQAQRNKIKRRKAEEQRLKHEAA, KVEARRHIPFKKQAKTKVTEKWTF	4	0.996	23-26;293-336	KGKK;NKKKRPERKTQAQRNKIKRRKAEEQRLKHEAAIKKREAEAARVK	23	14	NULL	37	ENSG00000105373	3.81E-16	tr|Q7S8H5|Q7S8H5_NEUCR	NOP53 ribosome biogenesis factor	NOP53	Q9NZM5	1.32E-13	NP_056525.2	NP_056525.2	Nucleoli	NP_056525.2
hpa94	UP000001805	Neurospora crassa (strain ATCC 24698 / 74-OR23-1A / CBS 708.71 / DSM 1257 / FGSC 987)	sp|Q9Y3C6|PPIL1_HUMAN	RBH_STRICT	Q7SF72	73.333	90	241	73.333	92	241	297555	35	367110	GCA_000182925.2	Q7SF72	PPIL1_NEUCR	ppi-1	Peptidyl-prolyl cis-trans isomerase-like 1	0.8	Low	NULL	NULL	NULL	0	NULL	NULL	NULL	2.5	4.5	NULL	7	ENSG00000137168	3.56E-83	sp|Q7SF72|PPIL1_NEUCR	Peptidylprolyl isomerase like 1	PPIL1	Q9Y3C6	4.56E-82	NP_057143.1	NP_057143.1	Nucleoli	NP_057143.1
hpa94	UP000001861	Coprinopsis cinerea (strain Okayama-7 / 130 / ATCC MYA-4618 / FGSC 9003)	sp|O15213|WDR46_HUMAN	RBH_STRICT	A8NLG6	35.597	61	270	35.597	58	269	308281	36	240176	GCA_000182895.1	A8NLG6	A8NLG6_COPC7	CC1G_05818	WD repeat-containing protein 46	20.1	High	3	8-39, 70-91, 630-672	ADAIKPLHAGQKRKRSHSKSKTTNNDDPHNTR, YTPTQVPSKKLRTKLHTQHSLT, DGQKKSKGMSREEREKKRMRGKNKALKRYLRKQRKNVVDPAVI	12	0.996	19-23;633-698;711-717	KRKRS;KKSKGMSREEREKKRMRGKNKALKRYLRKQRKNVVDPAVIAIRAKVEKLRMEEKQKREKLAKVKKG;AKKRKSA	11	NULL	NULL	11	ENSG00000227057	1.43E-81	tr|A8NLG6|A8NLG6_COPC7	WD repeat domain 46	WDR46	O15213	5.67E-80	NP_005443.3	NP_005443.3	Nucleoli	NP_001157739.1;NP_005443.3;XP_054187169.1
hpa94	UP000001861	Coprinopsis cinerea (strain Okayama-7 / 130 / ATCC MYA-4618 / FGSC 9003)	sp|O15381|NVL_HUMAN	RBH_TOLERANT	A8NV86	53.205	69	625	53.205	78	626	308007	36	240176	GCA_000182895.1	A8NV86	A8NV86_COPC7	CC1G_06211	Ribosome biogenesis ATPase RIX7	2.1	Low	NULL	NULL	NULL	0	NULL	NULL	NULL	7	NULL	7	14	ENSG00000143748	0	tr|A8NV86|A8NV86_COPC7	Nuclear VCP like	NVL	O15381	0	XP_016856868.1	NP_002524.2	Nucleoli	NP_001230076.1;NP_002524.2;XP_011542498.1;XP_016856867.1;XP_016856868.1;XP_016856869.1;XP_016856873.1;XP_016856874.1;XP_047277574.1;XP_047277577.1;XP_047277582.1;XP_047277587.1;XP_047277591.1;XP_047277593.1
hpa94	UP000001861	Coprinopsis cinerea (strain Okayama-7 / 130 / ATCC MYA-4618 / FGSC 9003)	sp|Q12788|TBL3_HUMAN	RBH_STRICT	A8N2V6	33.146	96	441	33.146	97	451	309345	36	240176	GCA_000182895.1	A8N2V6	A8N2V6_COPC7	CC1G_06538	U3 small nucleolar RNA-associated protein	8	Low	1	25-Feb	AIPTTRPKLKKAFKKARTIAPLYT	3	0.659	16-Sep	KLKKAFKK	NULL	NULL	NULL	0	ENSG00000183751	3.74E-142	tr|A8N2V6|A8N2V6_COPC7	Transducin beta like 3	TBL3	Q12788	8.36E-145	NP_006444.2	NP_006444.2	Nucleoli	NP_006444.2
hpa94	UP000001861	Coprinopsis cinerea (strain Okayama-7 / 130 / ATCC MYA-4618 / FGSC 9003)	sp|Q13206|DDX10_HUMAN	RBH_STRICT	A8P0F1	42.82	84	553	41.379	96	558	312210	36	240176	GCA_000182895.1	A8P0F1	A8P0F1_COPC7	CC1G_09858	ATP-dependent RNA helicase dbp-4	18.1	High	2	1-34, 710-740	MEGSGKAGPSRPKNAKKKTKTPNAVKLRRLTERQ, VVDKAEAREKKREKKRKRKERERMMNGDDTG	4	0.997	6-29;716-731	KAGPSRPKNAKKKTKTPNAVKLRR;AREKKREKKRKRKERE	23	14.5	NULL	37.5	ENSG00000178105	0	tr|A8P0F1|A8P0F1_COPC7	DEAD-box helicase 10	DDX10	Q13206	0	NP_004389.2	NP_004389.2	Nucleoli	NP_004389.2
hpa94	UP000001861	Coprinopsis cinerea (strain Okayama-7 / 130 / ATCC MYA-4618 / FGSC 9003)	sp|Q15050|RRS1_HUMAN	RBH_STRICT	A8NYV0	41.085	70	161	40.698	79	163	302503	36	240176	GCA_000182895.1	A8NYV0	A8NYV0_COPC7	CC1G_01442	Ribosome biogenesis regulatory protein	11	Medium	NULL	NULL	NULL	16	0.992	93-123;169-176;222-235;278-308	RAKPLPKPKPMTKWERFAAAKGIQHKKRDRK;KERKARVA;KLEGEKKIRGIKRK;RKAVRHASKGKGSLALAKGDKKGGKAGKGRR	15.5	NULL	9.833	25.333	ENSG00000179041	3.80E-47	tr|A8NYV0|A8NYV0_COPC7	Ribosome biogenesis regulator 1 homolog	RRS1	Q15050	7.73E-47	NP_055984.1	NP_055984.1	Nucleoli	NP_055984.1
hpa94	UP000001861	Coprinopsis cinerea (strain Okayama-7 / 130 / ATCC MYA-4618 / FGSC 9003)	sp|Q15397|PUM3_HUMAN	RBH_STRICT	A8NLI2	31.2	74	213	32.735	66	203	311888	36	240176	GCA_000182895.1	A8NLI2	A8NLI2_COPC7	CC1G_05830	Puf family RNA-binding protein	18.7	High	1	1-44	MGPKPILKRKAQSQPATKSKKIHLDKAEKPEKKRSRPVTATLPP	9	0.932	6-36;112-115;124-138	ILKRKAQSQPATKSKKIHLDKAEKPEKKRSR;KAAK;AKRIWALARKKDIKP	18	NULL	NULL	18	ENSG00000080608	1.13E-60	tr|A8NLI2|A8NLI2_COPC7	Pumilio RNA binding family member 3	PUM3	Q15397	7.47E-56	NP_055693.4	NP_055693.4	Nucleoli	NP_055693.4
hpa94	UP000001861	Coprinopsis cinerea (strain Okayama-7 / 130 / ATCC MYA-4618 / FGSC 9003)	sp|Q15435|PP1R7_HUMAN	RBH_STRICT	A8NTU5	49.66	79	265	49.66	74	265	302700	36	240176	GCA_000182895.1	A8NTU5	A8NTU5_COPC7	CC1G_06390	Protein phosphatase 1 regulatory subunit 22	4.6	Low	NULL	NULL	NULL	0	NULL	NULL	NULL	19.5	13.333	NULL	32.833	ENSG00000115685	2.44E-86	tr|A8NTU5|A8NTU5_COPC7	Protein phosphatase 1 regulatory subunit 7	PPP1R7	Q15435	4.74E-85	NP_002703.1	NP_002703.1	Nucleoli	NP_001269339.1;NP_001269341.1;NP_002703.1
hpa94	UP000001861	Coprinopsis cinerea (strain Okayama-7 / 130 / ATCC MYA-4618 / FGSC 9003)	sp|Q5C9Z4|NOM1_HUMAN	RBH_STRICT	A8NTR4	36.095	53	335	36.111	56	333	304390	36	240176	GCA_000182895.1	A8NTR4	A8NTR4_COPC7	CC1G_06371	MIF4G/MA4 domain-containing protein	20.4	High	2	33-64, 79-100	VGRNKNLSRKELRKQERASKKQKRAEYFSHSR, ESAESPIRKRPRKDNALDEKLS	8	0.937	34-57;74-76;83-91;164-166	GRNKNLSRKELRKQERASKKQKRA;KRP;SPIRKRPRK;PKK	23.5	13.5	NULL	37	ENSG00000146909	7.53E-102	tr|A8NTR4|A8NTR4_COPC7	Nucleolar protein with MIF4G domain 1	NOM1	Q5C9Z4	4.07E-100	NP_612409.1	NP_612409.1	Nucleoli	NP_001340295.1;NP_612409.1
hpa94	UP000001861	Coprinopsis cinerea (strain Okayama-7 / 130 / ATCC MYA-4618 / FGSC 9003)	sp|Q8N9T8|KRI1_HUMAN	RBH_STRICT	A8N544	28.936	56	106	28.483	78	148	312956	36	240176	GCA_000182895.1	A8N544	A8N544_COPC7	CC1G_04651	Kri1_C domain-containing protein	22.7	High	7	107-130, 230-259, 495-524, 621-650, 661-688, 708-735, 742-769	VEQLNQTKKPKDKSKPVTVRQVAL, GDDEKKDEKEGKKSKKKKKSKAEKDEEFLV, AVPVASSSKKDKKKKKKKKKDGEDEQDVGV, DRSRWDPKQQEKLREFRRKIREREKQWGIG, DGEDGGPQPKKKRKGKKERMKLKAAAGE, EKPAPVEEGSKKKKRKREEKEKEAEAQS, GGETQDGAPKKKKRRRRHGKKGGAEDEL	24	0.998	234-251;286-293;366-418;503-514;622-646;666-688;709-730;749-764	KKDEKEGKKSKKKKKSKA;KKKKGKAK;RKEARERRKARKEEELAKKKEEVRRLKALRMKEIKRKLEKIGKVGGLLKGKKR;KKDKKKKKKKKK;RSRWDPKQQEKLREFRRKIREREKQ;GPQPKKKRKGKKERMKLKAAAGE;KPAPVEEGSKKKKRKREEKEKE;APKKKKRRRRHGKKGG	22.5	13.5	NULL	36	ENSG00000129347	5.41E-24	tr|A8N544|A8N544_COPC7	KRI1 homolog	KRI1	Q8N9T8	1.86E-36	NP_075384.4	NP_075384.4	Nucleoli	NP_075384.4;XP_047295188.1
hpa94	UP000001861	Coprinopsis cinerea (strain Okayama-7 / 130 / ATCC MYA-4618 / FGSC 9003)	sp|Q8NI36|WDR36_HUMAN	RBH_STRICT	A8NEZ2	33.8	99	525	33.8	96	494	301886	36	240176	GCA_000182895.1	A8NEZ2	A8NEZ2_COPC7	CC1G_01231	WD-repeat-containing protein	7.4	Low	1	9-31	DSDVSTPPPRKRLRKDSTAALGG	0	NULL	NULL	NULL	7	NULL	7	14	ENSG00000134987	5.22E-173	tr|A8NEZ2|A8NEZ2_COPC7	WD repeat domain 36	WDR36	Q8NI36	1.93E-160	NP_644810.2	NP_644810.2	Nucleoli	NP_644810.2
hpa94	UP000001861	Coprinopsis cinerea (strain Okayama-7 / 130 / ATCC MYA-4618 / FGSC 9003)	sp|Q96B02|UBE2W_HUMAN	RBH_STRICT	A8N239	49.032	99	143	49.032	99	143	309146	36	240176	GCA_000182895.1	A8N239	A8N239_COPC7	CC1G_03732	UBC core domain-containing protein	2.5	Low	NULL	NULL	NULL	0	NULL	NULL	NULL	7	NULL	NULL	7	ENSG00000104343	5.68E-45	tr|A8N239|A8N239_COPC7	Ubiquitin conjugating enzyme E2 W	UBE2W	Q96B02	6.05E-44	NP_060769.5	NP_060769.5	Nucleoli	NP_001001481.3;NP_001257944.2;NP_060769.5
hpa94	UP000001861	Coprinopsis cinerea (strain Okayama-7 / 130 / ATCC MYA-4618 / FGSC 9003)	sp|Q96GQ7|DDX27_HUMAN	RBH_STRICT	A8N1P2	46.857	67	483	44.39	81	500	308449	36	240176	GCA_000182895.1	A8N1P2	A8N1P2_COPC7	CC1G_06722	ATP-dependent RNA helicase drs1	20.3	High	2	643-670, 732-754	SKPSRDKYSGLSRKAKRRKMAMEEDKES, SSPSKPKSASGGKGRKPKGHKKK	6	0.998	78-80;616-662;724-754	KRK;KEKAKEISKQLHEGKSAAKGKQSKADESKPSRDKYSGLSRKAKRRKM;RGSRSKNQSSPSKPKSASGGKGRKPKGHKKK	23.5	14	NULL	37.5	ENSG00000124228	6.01E-161	tr|A8N1P2|A8N1P2_COPC7	DEAD-box helicase 27	DDX27	Q96GQ7	2.50E-166	NP_060365.8	NP_060365.8	Nucleoli	NP_001335116.2;NP_060365.8
hpa94	UP000001861	Coprinopsis cinerea (strain Okayama-7 / 130 / ATCC MYA-4618 / FGSC 9003)	sp|Q9BRU9|UTP23_HUMAN	RBH_STRICT	A8N1Y4	31.356	47	68.9	31.25	67	78.6	312949	36	240176	GCA_000182895.1	A8N1Y4	A8N1Y4_COPC7	CC1G_03677	Uncharacterized protein	16.4	High	2	140-179, 214-241	QATAPKEEPKKKKKGPKGPNPLSVKKKKTQPTPPKAKTSD, GAGTTGEAKKKRKRRRKAKQTSEPDDMA	6	0.998	145-195;221-232	KEEPKKKKKGPKGPNPLSVKKKKTQPTPPKAKTSDNGKNSSKGAELGKRKR;AKKKRKRRRKAK	16.5	13.5	NULL	30	ENSG00000147679	3.95E-14	tr|A8N1Y4|A8N1Y4_COPC7	UTP23 small subunit processome component	UTP23	Q9BRU9	9.94E-17	NP_115710.2	NP_115710.2	Nucleoli	NP_115710.2
hpa94	UP000001861	Coprinopsis cinerea (strain Okayama-7 / 130 / ATCC MYA-4618 / FGSC 9003)	sp|Q9BSC4|NOL10_HUMAN	RBH_STRICT	A8PCF8	43.088	75	450	43.806	74	449	306826	36	240176	GCA_000182895.1	A8PCF8	A8PCF8_COPC7	CC1G_05272	WD repeat-containing protein	24.3	High	5	23-45, 480-503, 598-617, 693-712, 730-755	PDWLTRKRAAKGKRAQKEHYEGS, LRDEERAKKREEKKKKKAAAAEAD, LSNFDPRKRPGQKNARLAEN, DDGGQRKKAKEKKSAPGVEQ, SEAEKHGRTKRRHGVRSGSKNTFRRM	12	0.992	29-36;458-497;698-705;735-749	KRAAKGKR;ETRIRSKKDPGVKVNKMLAEKILRDEERAKKREEKKKKKA;RKKAKEKK;HGRTKRRHGVRSGSK	19	NULL	NULL	19	ENSG00000115761	3.94E-149	tr|A8PCF8|A8PCF8_COPC7	Nucleolar protein 10	NOL10	Q9BSC4	1.06E-147	NP_079170.2	NP_079170.2	Nucleoli	NP_001248321.1;NP_001248323.1;NP_079170.2
hpa94	UP000001861	Coprinopsis cinerea (strain Okayama-7 / 130 / ATCC MYA-4618 / FGSC 9003)	sp|Q9GZZ1|NAA50_HUMAN	RBH_STRICT	A8N671	45.695	88	145	45	96	154	304763	36	240176	GCA_000182895.1	A8N671	A8N671_COPC7	CC1G_01984	N-acetyltransferase NAT13	3.8	Low	NULL	NULL	NULL	0	NULL	NULL	NULL	12.5	7.5	NULL	20	ENSG00000121579	2.09E-45	tr|A8N671|A8N671_COPC7	N-alpha-acetyltransferase 50, NatE catalytic subunit	NAA50	Q9GZZ1	1.40E-47	NP_079422.1	NP_079422.1	Nucleoli	NP_001295374.1;NP_079422.1
hpa94	UP000001861	Coprinopsis cinerea (strain Okayama-7 / 130 / ATCC MYA-4618 / FGSC 9003)	sp|Q9H0S4|DDX47_HUMAN	RBH_STRICT	A8NHA3	62.319	91	546	61.149	95	551	312187	36	240176	GCA_000182895.1	A8NHA3	A8NHA3_COPC7	CC1G_11505	ATP-dependent rRNA helicase RRP3	6.9	Low	NULL	NULL	NULL	6	0.856	418-426;448-455	GGKKRRRGG;KHKKTKRR	5	NULL	NULL	5	ENSG00000213782	0	tr|A8NHA3|A8NHA3_COPC7	DEAD-box helicase 47	DDX47	Q9H0S4	0	NP_057439.2	NP_057439.2	Nucleoli	NP_057439.2
hpa94	UP000001861	Coprinopsis cinerea (strain Okayama-7 / 130 / ATCC MYA-4618 / FGSC 9003)	sp|Q9H9Y2|RPF1_HUMAN	RBH_STRICT	A8N9F6	42.333	78	209	46.341	50	200	310366	36	240176	GCA_000182895.1	A8N9F6	A8N9F6_COPC7	CC1G_08991	Ribosome production factor 1	16.4	High	2	7-41, 336-355	APSTIRNKIKREEIVRKNKKAKTQDKLKRRLELAK, ASSSSKKKGKTVPPKQNEVL	6	0.967	13-44;47-52	NKIKREEIVRKNKKAKTQDKLKRRLELAKQEA;PLAKKK	12	NULL	NULL	12	ENSG00000117133	2.72E-64	tr|A8N9F6|A8N9F6_COPC7	Ribosome production factor 1 homolog	RPF1	Q9H9Y2	1.12E-59	NP_079341.2	NP_079341.2	Nucleoli	NP_079341.2
hpa94	UP000001861	Coprinopsis cinerea (strain Okayama-7 / 130 / ATCC MYA-4618 / FGSC 9003)	sp|Q9NWT1|PK1IP_HUMAN	RBH_STRICT	A8N8S4	36.522	58	158	36.522	53	158	313759	36	240176	GCA_000182895.1	A8N8S4	A8N8S4_COPC7	CC1G_00799	PAK1IP1 protein	10.5	Medium	1	370-397	RIHRLLRWQNPSLRPKRRARMVVLFKGY	8	0.789	16-47;78-86	KKARIVVPTKKVTVRDPKGTPPPKLKSALKSK;SSKAKGKKK	1.5	4.5	NULL	6	ENSG00000111845	1.79E-44	tr|A8N8S4|A8N8S4_COPC7	PAK1 interacting protein 1	PAK1IP1	Q9NWT1	1.88E-43	NP_060376.2	NP_060376.2	Nucleoli	NP_060376.2;XP_005249261.1|XP_054188145.1;XP_011513023.1|XP_054188144.1
hpa94	UP000001861	Coprinopsis cinerea (strain Okayama-7 / 130 / ATCC MYA-4618 / FGSC 9003)	sp|Q9NZM5|NOP53_HUMAN	RBH_STRICT	A8P153	33.466	46	79.7	33.213	57	85.5	306811	36	240176	GCA_000182895.1	A8P153	A8P153_COPC7	CC1G_07516	Ribosome biogenesis protein NOP53	17.6	High	2	57-79, 339-362	QLNQSSRKGKKAWRKNVDIQDVE, VPVAPKKQPKMKTKADKNRAARVA	6	0.927	145-171;343-422	RPEKRKAPLTREEKERLMRIAKRPRKG;PKKQPKMKTKADKNRAARVAAEQRALAERLAKKKLLASIEQARHLRKTTAKLALEREQRRLQKRLAFQEKIKKAGLAGQR	15	NULL	NULL	15	ENSG00000105373	3.18E-16	tr|A8P153|A8P153_COPC7	NOP53 ribosome biogenesis factor	NOP53	Q9NZM5	4.79E-17	NP_056525.2	NP_056525.2	Nucleoli	NP_056525.2
hpa94	UP000001861	Coprinopsis cinerea (strain Okayama-7 / 130 / ATCC MYA-4618 / FGSC 9003)	sp|Q9Y3C6|PPIL1_HUMAN	RBH_STRICT	A8NEC9	74.648	86	228	74.648	82	228	311077	36	240176	GCA_000182895.1	A8NEC9	A8NEC9_COPC7	CC1G_01054	Peptidyl-prolyl cis-trans isomerase	0	Low	NULL	NULL	NULL	0	NULL	NULL	NULL	NULL	NULL	NULL	0	ENSG00000137168	1.05E-77	tr|A8NEC9|A8NEC9_COPC7	Peptidylprolyl isomerase like 1	PPIL1	Q9Y3C6	1.15E-76	NP_057143.1	NP_057143.1	Nucleoli	NP_057143.1
hpa94	UP000001875	Aspergillus flavus (strain ATCC 200026 / FGSC A1120 / IAM 13836 / NRRL 3357 / JCM 12722 / SRRC 167)	sp|O15213|WDR46_HUMAN	RBH_STRICT	B8NHH6	40.727	83	382	40.727	95	378	320338	37	332952	GCA_000006275.3	B8NHH6	B8NHH6_ASPFN	AFLA_135810	Small nucleolar ribonucleoprotein complex subunit, putative	17.9	High	2	10-30, 470-501	VAPANKKRKESKALIEARQKY, KLKNRGRGRNSALRKYLRKKGRRNVIDDKIVK	20	0.975	14-35;470-496;498-498;501-501;506-513	NKKRKESKALIEARQKYGRGKA;KLKNRGRGRNSALRKYLRKKGRRNVID;K;RKEHQARA	11	NULL	NULL	11	ENSG00000227057	1.65E-126	tr|B8NHH6|B8NHH6_ASPFN	WD repeat domain 46	WDR46	O15213	6.14E-124	NP_005443.3	NP_005443.3	Nucleoli	NP_001157739.1;NP_005443.3;XP_054187169.1
hpa94	UP000001875	Aspergillus flavus (strain ATCC 200026 / FGSC A1120 / IAM 13836 / NRRL 3357 / JCM 12722 / SRRC 167)	sp|O15381|NVL_HUMAN	RBH_TOLERANT	B8MWF7	50.237	74	582	50.237	81	582	326082	37	332952	GCA_000006275.3	B8MWF7	B8MWF7_ASPFN	AFLA_088470	AAA family ATPase/60S ribosome export protein Rix7, putative	6	Low	NULL	NULL	NULL	4	0.736	137-155	KSSKRRQHGGDSHSSKRRK	11	10	NULL	21	ENSG00000143748	0	tr|B8MWF7|B8MWF7_ASPFN	Nuclear VCP like	NVL	O15381	0	XP_016856868.1	NP_002524.2	Nucleoli	NP_001230076.1;NP_002524.2;XP_011542498.1;XP_016856867.1;XP_016856868.1;XP_016856869.1;XP_016856873.1;XP_016856874.1;XP_047277574.1;XP_047277577.1;XP_047277582.1;XP_047277587.1;XP_047277591.1;XP_047277593.1
hpa94	UP000001875	Aspergillus flavus (strain ATCC 200026 / FGSC A1120 / IAM 13836 / NRRL 3357 / JCM 12722 / SRRC 167)	sp|Q12788|TBL3_HUMAN	RBH_STRICT	B8N9T5	28.407	96	375	29.079	96	382	323126	37	332952	GCA_000006275.3	B8N9T5	B8N9T5_ASPFN	AFLA_112310	Small nucleolar ribonucleoprotein complex subunit, putative	9.2	Low	1	167-192	QDSESKSSSKKGKSKRKSDDSDEDED	4	0.761	176-183	KKGKSKRK	3.5	4	NULL	7.5	ENSG00000183751	1.16E-116	tr|B8N9T5|B8N9T5_ASPFN	Transducin beta like 3	TBL3	Q12788	7.50E-118	NP_006444.2	NP_006444.2	Nucleoli	NP_006444.2
hpa94	UP000001875	Aspergillus flavus (strain ATCC 200026 / FGSC A1120 / IAM 13836 / NRRL 3357 / JCM 12722 / SRRC 167)	sp|Q13206|DDX10_HUMAN	RBH_STRICT	B8N8X9	56.639	55	578	56.639	61	580	321218	37	332952	GCA_000006275.3	B8N8X9	B8N8X9_ASPFN	AFLA_109250	RNA helicase	24.4	High	4	8-29, 618-644, 688-717, 740-784	RSGKNAKSSHTLKRKRAQDDLS, IDSKRREKLLKSKKKLLKFKGKGTKLI, DMEDKEVAKQKRREKKEKRKARERELLAEE, REDDAPRPSKKQKVRIAEPEESKEEPWYKKSKKPAAKAPEQIQTL	12	0.988	621-640;695-711;749-754;764-775	KRREKLLKSKKKLLKFKGKG;AKQKRREKKEKRKARER;KKQKVR;EPWYKKSKKPAA	20	NULL	NULL	20	ENSG00000178105	0	tr|B8N8X9|B8N8X9_ASPFN	DEAD-box helicase 10	DDX10	Q13206	0	NP_004389.2	NP_004389.2	Nucleoli	NP_004389.2
hpa94	UP000001875	Aspergillus flavus (strain ATCC 200026 / FGSC A1120 / IAM 13836 / NRRL 3357 / JCM 12722 / SRRC 167)	sp|Q15397|PUM3_HUMAN	RBH_STRICT	B8NJW7	31.681	67	217	31.35	67	207	328249	37	332952	GCA_000006275.3	B8NJW7	B8NJW7_ASPFN	AFLA_069270	Protein PUF6, putative	19.3	High	1	10-75	AGDERKGKRTKTKTPTVPTKKAKAAPEKKSSSKSVAKKSSKPEKKDKKASKKKPKKVADNAEAAKN	6	0.999	13-97;609-616;623-630	ERKGKRTKTKTPTVPTKKAKAAPEKKSSSKSVAKKSSKPEKKDKKASKKKPKKVADNAEAAKNKTSSRESHAKQKALLQERKAAK;LKKGKKAL;SGKDGKKK	19	NULL	NULL	19	ENSG00000080608	2.40E-62	tr|B8NJW7|B8NJW7_ASPFN	Pumilio RNA binding family member 3	PUM3	Q15397	1.71E-57	NP_055693.4	NP_055693.4	Nucleoli	NP_055693.4
hpa94	UP000001875	Aspergillus flavus (strain ATCC 200026 / FGSC A1120 / IAM 13836 / NRRL 3357 / JCM 12722 / SRRC 167)	sp|Q15435|PP1R7_HUMAN	RBH_STRICT	B8N193	51.389	78	264	51.389	73	265	316892	37	332952	GCA_000006275.3	B8N193	B8N193_ASPFN	AFLA_029580	Protein phosphatase PP1 regulatory subunit Sds22, putative	5.1	Low	NULL	NULL	NULL	0	NULL	NULL	NULL	18.5	12.5	NULL	31	ENSG00000115685	5.78E-86	tr|B8N193|B8N193_ASPFN	Protein phosphatase 1 regulatory subunit 7	PPP1R7	Q15435	4.84E-85	NP_002703.1	NP_002703.1	Nucleoli	NP_001269339.1;NP_001269341.1;NP_002703.1
hpa94	UP000001875	Aspergillus flavus (strain ATCC 200026 / FGSC A1120 / IAM 13836 / NRRL 3357 / JCM 12722 / SRRC 167)	sp|Q5C9Z4|NOM1_HUMAN	RBH_STRICT	B8NAS2	35.266	46	269	35.024	56	267	323907	37	332952	GCA_000006275.3	B8NAS2	B8NAS2_ASPFN	AFLA_042970	Nuclear protein (Sgd1), putative	19.7	High	2	21-72, 99-120	IKDTYGDKKRRQNGPATRKDRRREERDQKKTKRAPVSKHGGRQRSNRRDDDY, AKLKAAKQAKQQPKPILKKAKA	12	0.991	28-66;102-122;161-170;196-199	KKRRQNGPATRKDRRREERDQKKTKRAPVSKHGGRQRSN;KAAKQAKQQPKPILKKAKAGK;KLGLKKGKKL;KRKR	21.5	13	NULL	34.5	ENSG00000146909	8.50E-79	tr|B8NAS2|B8NAS2_ASPFN	Nucleolar protein with MIF4G domain 1	NOM1	Q5C9Z4	2.82E-77	NP_612409.1	NP_612409.1	Nucleoli	NP_001340295.1;NP_612409.1
hpa94	UP000001875	Aspergillus flavus (strain ATCC 200026 / FGSC A1120 / IAM 13836 / NRRL 3357 / JCM 12722 / SRRC 167)	sp|Q8NI36|WDR36_HUMAN	RBH_STRICT	B8NL72	33.147	71	359	33.147	99	329	325758	37	332952	GCA_000006275.3	B8NL72	B8NL72_ASPFN	AFLA_088980	SnoRNA binding protein, putative	1.6	Low	NULL	NULL	NULL	0	NULL	NULL	NULL	6.5	8.333	NULL	14.833	ENSG00000134987	2.18E-112	tr|B8NL72|B8NL72_ASPFN	WD repeat domain 36	WDR36	Q8NI36	4.39E-100	NP_644810.2	NP_644810.2	Nucleoli	NP_644810.2
hpa94	UP000001875	Aspergillus flavus (strain ATCC 200026 / FGSC A1120 / IAM 13836 / NRRL 3357 / JCM 12722 / SRRC 167)	sp|Q96B02|UBE2W_HUMAN	RBH_STRICT	B8NHK6	37.821	97	111	37.821	97	111	319136	37	332952	GCA_000006275.3	B8NHK6	B8NHK6_ASPFN	AFLA_137000	Ubiquitin conjugating enzyme, putative	5.5	Low	NULL	NULL	NULL	0	NULL	NULL	NULL	19.5	NULL	11.5	31	ENSG00000104343	1.87E-32	tr|B8NHK6|B8NHK6_ASPFN	Ubiquitin conjugating enzyme E2 W	UBE2W	Q96B02	2.21E-31	NP_060769.5	NP_060769.5	Nucleoli	NP_001001481.3;NP_001257944.2;NP_060769.5
hpa94	UP000001875	Aspergillus flavus (strain ATCC 200026 / FGSC A1120 / IAM 13836 / NRRL 3357 / JCM 12722 / SRRC 167)	sp|Q96G21|IMP4_HUMAN	RBH_STRICT	B8N4Y0	44.333	99	245	43.253	96	230	316605	37	332952	GCA_000006275.3	B8N4Y0	B8N4Y0_ASPFN	AFLA_018390	U3 small nucleolar ribonucleoprotein protein IMP4, putative	0	Low	NULL	NULL	NULL	0	NULL	NULL	NULL	NULL	NULL	NULL	0	ENSG00000136718	9.20E-81	tr|B8N4Y0|B8N4Y0_ASPFN	IMP U3 small nucleolar ribonucleoprotein 4	IMP4	Q96G21	7.30E-74	NP_219484.1	NP_219484.1	Nucleoli	NP_001307233.1;NP_001307234.1;NP_001358654.1;NP_001358657.1;NP_219484.1
hpa94	UP000001875	Aspergillus flavus (strain ATCC 200026 / FGSC A1120 / IAM 13836 / NRRL 3357 / JCM 12722 / SRRC 167)	sp|Q96GQ7|DDX27_HUMAN	RBH_STRICT	B8MZH7	44.444	62	444	46.171	54	444	323690	37	332952	GCA_000006275.3	B8MZH7	B8MZH7_ASPFN	AFLA_084670	RNA helicase	21.6	High	4	39-85, 150-176, 758-789, 797-820	DEETAKSTTKKRKRDTAETTQSKNKKQKQQKQSKNGKQQKKVEEAAS, IISRRQAKKEAQLKKKPKKQEVESEDE, GLDSVKSKKEKVRLSNKDKKRLDDSRQRNEGN, VDRESQKQGKIQKGKKENKKKGKK	12	0.998	48-52;60-75;154-168;763-820	KKRKR;SKNKKQKQQKQSKNGK;RQAKKEAQLKKKPKK;KSKKEKVRLSNKDKKRLDDSRQRNEGNIGWKKGKVDRESQKQGKIQKGKKENKKKGKK	22	13.833	11.833	47.666	ENSG00000124228	6.28E-145	tr|B8MZH7|B8MZH7_ASPFN	DEAD-box helicase 27	DDX27	Q96GQ7	9.69E-144	NP_060365.8	NP_060365.8	Nucleoli	NP_001335116.2;NP_060365.8
hpa94	UP000001875	Aspergillus flavus (strain ATCC 200026 / FGSC A1120 / IAM 13836 / NRRL 3357 / JCM 12722 / SRRC 167)	sp|Q9BRU9|UTP23_HUMAN	RBH_STRICT	B8MYE5	26.667	91	65.9	26.792	81	72.8	322184	37	332952	GCA_000006275.3	B8MYE5	B8MYE5_ASPFN	AFLA_080830	rRNA processing protein, putative	18.6	High	3	1-20, 222-261, 275-301	MRAKRSKKYRKLMHQYELAF, SGDGEKKKKGFKKVKGPNPLSVKKPKKRDTESARPAKKRQ, EDGDSAPKAKRRRRHHNRGTKNEGEDG	9	0.996	150-152;220-263;279-293	KRK;KRSGDGEKKKKGFKKVKGPNPLSVKKPKKRDTESARPAKKRQAE;SAPKAKRRRRHHNRG	6.5	NULL	14	20.5	ENSG00000147679	6.13E-13	tr|B8MYE5|B8MYE5_ASPFN	UTP23 small subunit processome component	UTP23	Q9BRU9	3.86E-14	NP_115710.2	NP_115710.2	Nucleoli	NP_115710.2
hpa94	UP000001875	Aspergillus flavus (strain ATCC 200026 / FGSC A1120 / IAM 13836 / NRRL 3357 / JCM 12722 / SRRC 167)	sp|Q9BSC4|NOL10_HUMAN	RBH_STRICT	B8N4C4	38.602	77	401	38.786	71	391	323609	37	332952	GCA_000006275.3	B8N4C4	B8N4C4_ASPFN	AFLA_035370	WD repeat protein	15.3	High	2	125-149, 728-750	ARPLPEWLARRRKRSLKNDPEYANR, GKISTSSYKRTNRSQQPRMQVSS	8	0.993	575-609;618-619	RAKRVKEKIDKERESRIRGKKKAAVKVNKKLADRL;RK	10.5	8	NULL	18.5	ENSG00000115761	2.34E-129	tr|B8N4C4|B8N4C4_ASPFN	Nucleolar protein 10	NOL10	Q9BSC4	1.94E-124	NP_079170.2	NP_079170.2	Nucleoli	NP_001248321.1;NP_001248323.1;NP_079170.2
hpa94	UP000001875	Aspergillus flavus (strain ATCC 200026 / FGSC A1120 / IAM 13836 / NRRL 3357 / JCM 12722 / SRRC 167)	sp|Q9H0S4|DDX47_HUMAN	RBH_STRICT	B8NNC3	62.914	95	580	62.914	95	580	324251	37	332952	GCA_000006275.3	B8NNC3	B8NNC3_ASPFN	AFLA_127340	RNA helicase	14.3	Medium	1	443-469	MKNYDEKKGSRGKKFAKGKRSREDMDQ	2	0.932	449-464	KKGSRGKKFAKGKRSR	23.5	14	NULL	37.5	ENSG00000213782	0	tr|B8NNC3|B8NNC3_ASPFN	DEAD-box helicase 47	DDX47	Q9H0S4	0	NP_057439.2	NP_057439.2	Nucleoli	NP_057439.2
hpa94	UP000001875	Aspergillus flavus (strain ATCC 200026 / FGSC A1120 / IAM 13836 / NRRL 3357 / JCM 12722 / SRRC 167)	sp|Q9H9A6|LRC40_HUMAN	RBH_STRICT	B8NYZ7	27.603	98	157	28.209	76	170	323876	37	332952	GCA_000006275.3	B8NYZ7	B8NYZ7_ASPFN	AFLA_115090	Conserved leucine-rich repeat protein	9.2	Low	1	108-134	QEGLHVKKTRKTPTKTHQNSRAPTKMP	0	NULL	NULL	NULL	16	11	NULL	27	ENSG00000066557	8.92E-41	tr|B8NYZ7|B8NYZ7_ASPFN	Leucine rich repeat containing 40	LRRC40	Q9H9A6	7.28E-44	NP_060238.3	NP_060238.3	Nucleoli	NP_060238.3;XP_047280475.1
hpa94	UP000001875	Aspergillus flavus (strain ATCC 200026 / FGSC A1120 / IAM 13836 / NRRL 3357 / JCM 12722 / SRRC 167)	sp|Q9H9Y2|RPF1_HUMAN	RBH_STRICT	B8NSH3	42.578	65	162	42.339	56	160	314960	37	332952	GCA_000006275.3	B8NSH3	B8NSH3_ASPFN	AFLA_048360	RNA processing factor 1	14.3	Medium	1	18-70	VKPANKLRRQLLHIKRKRLKDSTRRAERYRIKKEEAKNPKLKQERLKRNVPLT	2	0.987	19-65	KPANKLRRQLLHIKRKRLKDSTRRAERYRIKKEEAKNPKLKQERLKR	24	14	NULL	38	ENSG00000117133	1.51E-46	tr|B8NSH3|B8NSH3_ASPFN	Ribosome production factor 1 homolog	RPF1	Q9H9Y2	1.20E-44	NP_079341.2	NP_079341.2	Nucleoli	NP_079341.2
hpa94	UP000001875	Aspergillus flavus (strain ATCC 200026 / FGSC A1120 / IAM 13836 / NRRL 3357 / JCM 12722 / SRRC 167)	sp|Q9NZM5|NOP53_HUMAN	RBH_STRICT	B8NNR9	28.785	91	88.6	28.416	95	77	315555	37	332952	GCA_000006275.3	B8NNR9	B8NNR9_ASPFN	AFLA_129700	Ribosome biogenesis protein NOP53	25.4	High	3	5-32, 269-306, 394-424	TDAPKQFSQPSRKGKKAWRKNVDVTEVQ, YETPDWLKKKRPERKTKAQRNKIKRRKEAERQAKWEEQ, QGKLESRRPVSQPKKAKRKLTEKWGHKDFKV	6	0.995	17-20;276-304;400-418	KGKK;KKKRPERKTKAQRNKIKRRKEAERQAKWE;RRPVSQPKKAKRKLTEKWG	21	NULL	NULL	21	ENSG00000105373	2.74E-19	tr|B8NNR9|B8NNR9_ASPFN	NOP53 ribosome biogenesis factor	NOP53	Q9NZM5	1.83E-14	NP_056525.2	NP_056525.2	Nucleoli	NP_056525.2
hpa94	UP000001875	Aspergillus flavus (strain ATCC 200026 / FGSC A1120 / IAM 13836 / NRRL 3357 / JCM 12722 / SRRC 167)	sp|Q9UBZ9|REV1_HUMAN	RBH_TOLERANT	B8NP36	28.307	87	353	28.646	75	353	326249	37	332952	GCA_000006275.3	B8NP36	B8NP36_ASPFN	AFLA_128190	DNA repair protein REV1	14.4	Medium	2	34-54, 901-929	FGGHRDYMRRKKIKLQNLDAE, SGSLKLKKPTTPTKRKRGRPSTKAVGNLR	3	0.913	905-921	KLKKPTTPTKRKRGRPS	18.5	15	NULL	33.5	ENSG00000135945	1.53E-103	tr|B8NP36|B8NP36_ASPFN	REV1 DNA directed polymerase	REV1	Q9UBZ9	9.68E-103	NP_001308384.1	NP_057400.1|XP_047300677.1;XP_047300674.1;XP_047300676.1	Nucleoli	NP_001032961.1|XP_047300679.1;NP_001308383.1|XP_016859800.1;NP_001308384.1;NP_057400.1|XP_047300677.1;XP_016859798.1;XP_016859799.2;XP_016859801.1|XP_047300675.1;XP_016859802.1;XP_047300673.1;XP_047300674.1;XP_047300676.1;XP_047300680.1
hpa94	UP000001875	Aspergillus flavus (strain ATCC 200026 / FGSC A1120 / IAM 13836 / NRRL 3357 / JCM 12722 / SRRC 167)	sp|Q9Y3C6|PPIL1_HUMAN	RBH_STRICT	B8NLG7	70.667	90	230	70.667	93	230	323249	37	332952	GCA_000006275.3	B8NLG7	B8NLG7_ASPFN	AFLA_090940	Peptidyl-prolyl cis-trans isomerase	0	Low	NULL	NULL	NULL	0	NULL	NULL	NULL	NULL	6.833	NULL	6.833	ENSG00000137168	5.69E-79	tr|B8NLG7|B8NLG7_ASPFN	Peptidylprolyl isomerase like 1	PPIL1	Q9Y3C6	6.28E-78	NP_057143.1	NP_057143.1	Nucleoli	NP_057143.1
hpa94	UP000001881	Sordaria macrospora (strain ATCC MYA-333 / DSM 997 / K(L3346) / K-hell)	sp|O15213|WDR46_HUMAN	RBH_TOLERANT	F7VP32	45.122	66	375	41.667	90	381	328296	38	771870	GCA_000182805.2	F7VP32	F7VP32_SORMK	SMAC_06224	WGS project CABT00000000 data, contig 2.3	14.8	Medium	2	39-66, 482-513	ANKIRKIDVKSVKDKKLKRNLTNLEEKY, NRARGKNSALKKYLRKQKKKNIIDEKRLKAEE	10	0.951	51-54;482-509	KDKK;NRARGKNSALKKYLRKQKKKNIIDEKRL	9.5	9.5	NULL	19	ENSG00000227057	5.81E-124	tr|F7VP32|F7VP32_SORMK	WD repeat domain 46	WDR46	O15213	8.56E-126	NP_001157739.1	NP_005443.3	Nucleoli	NP_001157739.1;NP_005443.3;XP_054187169.1
hpa94	UP000001881	Sordaria macrospora (strain ATCC MYA-333 / DSM 997 / K(L3346) / K-hell)	sp|Q12788|TBL3_HUMAN	RBH_STRICT	F7VU87	28.556	97	343	28.556	98	345	331719	38	771870	GCA_000182805.2	F7VU87	F7VU87_SORMK	SMAC_03096	WGS project CABT00000000 data, contig 2.7	0	Low	NULL	NULL	NULL	0	NULL	NULL	NULL	NULL	7.833	NULL	7.833	ENSG00000183751	4.07E-105	tr|F7VU87|F7VU87_SORMK	Transducin beta like 3	TBL3	Q12788	1.64E-104	NP_006444.2	NP_006444.2	Nucleoli	NP_006444.2
hpa94	UP000001881	Sordaria macrospora (strain ATCC MYA-333 / DSM 997 / K(L3346) / K-hell)	sp|Q13206|DDX10_HUMAN	RBH_STRICT	F7VMG4	54.472	56	559	58.166	54	558	337687	38	771870	GCA_000182805.2	F7VMG4	F7VMG4_SORMK	SMAC_01168	WGS project CABT00000000 data, contig 2.2	13.3	Medium	NULL	NULL	NULL	12	0.988	5-36;535-538;625-634;697-714;765-772;788-800	GPKGRAGKGKAAAEKEKPKANKAELKTLKRKR;KKKK;REKLLKSKKK;AKQRRKEKRERAKARERG;PPKKKAKK;RPRRKKAKMEGGR	23.5	14	NULL	37.5	ENSG00000178105	0	tr|F7VMG4|F7VMG4_SORMK	DEAD-box helicase 10	DDX10	Q13206	0	NP_004389.2	NP_004389.2	Nucleoli	NP_004389.2
hpa94	UP000001881	Sordaria macrospora (strain ATCC MYA-333 / DSM 997 / K(L3346) / K-hell)	sp|Q15397|PUM3_HUMAN	RBH_STRICT	F7W1A2	31.002	76	213	31.191	77	199	330835	38	771870	GCA_000182805.2	F7W1A2	F7W1A2_SORMK	SMAC_04244	WGS project CABT00000000 data, contig 2.19	9.1	Low	NULL	NULL	NULL	18	0.959	13-39;109-121;629-663	GKRKAFGKHKDDGRTKAAKTSSGKKHI;RTKKLWEKLRRKS;KKELTKAATEAPAPKKEETEEKPKAKKGKNASAPK	12	10.499	10.499	32.998	ENSG00000080608	1.93E-60	tr|F7W1A2|F7W1A2_SORMK	Pumilio RNA binding family member 3	PUM3	Q15397	1.31E-54	NP_055693.4	NP_055693.4	Nucleoli	NP_055693.4
hpa94	UP000001881	Sordaria macrospora (strain ATCC MYA-333 / DSM 997 / K(L3346) / K-hell)	sp|Q5C9Z4|NOM1_HUMAN	RBH_TOLERANT	F7VVA8	27.788	58	239	28.285	62	241	336615	38	771870	GCA_000182805.2	F7VVA8	F7VVA8_SORMK	SMAC_08296	WGS project CABT00000000 data, contig 2.9	7.9	Low	NULL	NULL	NULL	8	0.776	144-149;177-197	LKKGRK;KRKRKSEADEWLAAKRRKAEE	10.5	12	NULL	22.5	ENSG00000146909	2.16E-67	tr|F7VVA8|F7VVA8_SORMK	Nucleolar protein with MIF4G domain 1	NOM1	Q5C9Z4	1.22E-66	NP_001340295.1	NP_612409.1	Nucleoli	NP_001340295.1;NP_612409.1
hpa94	UP000001881	Sordaria macrospora (strain ATCC MYA-333 / DSM 997 / K(L3346) / K-hell)	sp|Q8NI36|WDR36_HUMAN	RBH_STRICT	F7W8M3	29.406	99	421	29.502	97	396	328461	38	771870	GCA_000182805.2	F7W8M3	F7W8M3_SORMK	SMAC_07377	WGS project CABT00000000 data, contig 2.45	12.8	Medium	2	870-889, 1022-1041	IDLIKQRNKPKEPPKAPEKA, LKELGKWKEQQEREKKRLDD	4	0.603	34-34	K	9.5	10	NULL	19.5	ENSG00000134987	6.17E-132	tr|F7W8M3|F7W8M3_SORMK	WD repeat domain 36	WDR36	Q8NI36	8.95E-122	NP_644810.2	NP_644810.2	Nucleoli	NP_644810.2
hpa94	UP000001881	Sordaria macrospora (strain ATCC MYA-333 / DSM 997 / K(L3346) / K-hell)	sp|Q96B02|UBE2W_HUMAN	RBH_STRICT	F7W1Z9	41.722	97	122	41.722	95	122	332333	38	771870	GCA_000182805.2	F7W1Z9	F7W1Z9_SORMK	SMAC_04618	WGS project CABT00000000 data, contig 2.20	3.9	Low	NULL	NULL	NULL	0	NULL	NULL	NULL	15	13.5	NULL	28.5	ENSG00000104343	1.29E-36	tr|F7W1Z9|F7W1Z9_SORMK	Ubiquitin conjugating enzyme E2 W	UBE2W	Q96B02	1.71E-35	NP_060769.5	NP_060769.5	Nucleoli	NP_001001481.3;NP_001257944.2;NP_060769.5
hpa94	UP000001881	Sordaria macrospora (strain ATCC MYA-333 / DSM 997 / K(L3346) / K-hell)	sp|Q96G21|IMP4_HUMAN	RBH_TOLERANT	F7VZ58	44.333	99	250	44.251	96	237	331130	38	771870	GCA_000182805.2	F7VZ58	F7VZ58_SORMK	SMAC_07822	WGS project CABT00000000 data, contig 2.14	3.3	Low	NULL	NULL	NULL	0	NULL	NULL	NULL	13	NULL	13.166	26.166	ENSG00000136718	4.53E-83	tr|F7VZ58|F7VZ58_SORMK	IMP U3 small nucleolar ribonucleoprotein 4	IMP4	Q96G21	6.93E-77	NP_001307233.1	NP_219484.1	Nucleoli	NP_001307233.1;NP_001307234.1;NP_001358654.1;NP_001358657.1;NP_219484.1
hpa94	UP000001881	Sordaria macrospora (strain ATCC MYA-333 / DSM 997 / K(L3346) / K-hell)	sp|Q9BSC4|NOL10_HUMAN	RBH_STRICT	F7W649	35.493	98	403	34.936	99	384	331854	38	771870	GCA_000182805.2	F7W649	F7W649_SORMK	SMAC_06130	WGS project CABT00000000 data, contig 2.33	8.5	Low	NULL	NULL	NULL	18	0.93	31-31;444-468;613-633	R;RAKRVKEKVEKARESRIRGVKKVKV;KKKKQAEPEAAPKRRRDDGRR	8	7.666	10.666	26.332	ENSG00000115761	2.14E-132	tr|F7W649|F7W649_SORMK	Nucleolar protein 10	NOL10	Q9BSC4	4.62E-124	NP_079170.2	NP_079170.2	Nucleoli	NP_001248321.1;NP_001248323.1;NP_079170.2
hpa94	UP000001881	Sordaria macrospora (strain ATCC MYA-333 / DSM 997 / K(L3346) / K-hell)	sp|Q9H0S4|DDX47_HUMAN	RBH_STRICT	F7VM92	56.931	87	463	55.45	80	464	330287	38	771870	GCA_000182805.2	F7VM92	F7VM92_SORMK	SMAC_01096	WGS project CABT00000000 data, contig 2.2	14.2	Medium	NULL	NULL	NULL	4	0.967	16-41;69-98	KKATAPSAPELKKEKKAVKDKSSKDK;PPPTRQKKTPRLSTMPRNKKARLRPSRRPS	24	NULL	NULL	24	ENSG00000213782	5.75E-161	tr|F7VM92|F7VM92_SORMK	DEAD-box helicase 47	DDX47	Q9H0S4	4.44E-160	NP_057439.2	NP_057439.2	Nucleoli	NP_057439.2
hpa94	UP000001881	Sordaria macrospora (strain ATCC MYA-333 / DSM 997 / K(L3346) / K-hell)	sp|Q9H9A6|LRC40_HUMAN	RBH_STRICT	F7VWD8	29.975	95	113	27.837	59	119	335226	38	771870	GCA_000182805.2	F7VWD8	F7VWD8_SORMK	SMAC_03266	WGS project CABT00000000 data, contig 2.10	4.6	Low	NULL	NULL	NULL	0	NULL	NULL	NULL	18	12.5	NULL	30.5	ENSG00000066557	3.07E-26	tr|F7VWD8|F7VWD8_SORMK	Leucine rich repeat containing 40	LRRC40	Q9H9A6	7.02E-27	NP_060238.3	NP_060238.3	Nucleoli	NP_060238.3;XP_047280475.1
hpa94	UP000001881	Sordaria macrospora (strain ATCC MYA-333 / DSM 997 / K(L3346) / K-hell)	sp|Q9H9Y2|RPF1_HUMAN	RBH_STRICT	F7VYN7	35.361	64	135	35.361	60	133	334735	38	771870	GCA_000182805.2	F7VYN7	F7VYN7_SORMK	SMAC_08841	WGS project CABT00000000 data, contig 2.13	9.9	Low	NULL	NULL	NULL	4	0.984	25-58	RKQLYVKQKKEQGKERHEERHRRRKEEAKDPKLR	20	NULL	NULL	20	ENSG00000117133	1.35E-36	tr|F7VYN7|F7VYN7_SORMK	Ribosome production factor 1 homolog	RPF1	Q9H9Y2	1.23E-34	NP_079341.2	NP_079341.2	Nucleoli	NP_079341.2
hpa94	UP000001881	Sordaria macrospora (strain ATCC MYA-333 / DSM 997 / K(L3346) / K-hell)	sp|Q9NZM5|NOP53_HUMAN	RBH_STRICT	F7W7Q1	29.158	95	87	30.088	92	74.7	329260	38	771870	GCA_000182805.2	F7W7Q1	F7W7Q1_SORMK	SMAC_07168	Ribosome biogenesis protein NOP53	10.9	Medium	NULL	NULL	NULL	6	0.996	18-29;292-335	KQPSRKGKKAWR;SKKKRPERKTQAQRNKIKRRKAEEQRLKHEAAIKKKEAEAARVK	22.5	13	NULL	35.5	ENSG00000105373	8.91E-19	tr|F7W7Q1|F7W7Q1_SORMK	NOP53 ribosome biogenesis factor	NOP53	Q9NZM5	1.07E-13	NP_056525.2	NP_056525.2	Nucleoli	NP_056525.2
hpa94	UP000001881	Sordaria macrospora (strain ATCC MYA-333 / DSM 997 / K(L3346) / K-hell)	sp|Q9Y3C6|PPIL1_HUMAN	RBH_STRICT	F7VQB3	72.667	90	239	72.667	91	239	335099	38	771870	GCA_000182805.2	F7VQB3	F7VQB3_SORMK	SMAC_01262	Peptidyl-prolyl cis-trans isomerase	0	Low	NULL	NULL	NULL	0	NULL	NULL	NULL	NULL	4.5	NULL	4.5	ENSG00000137168	9.35E-83	tr|F7VQB3|F7VQB3_SORMK	Peptidylprolyl isomerase like 1	PPIL1	Q9Y3C6	1.19E-81	NP_057143.1	NP_057143.1	Nucleoli	NP_057143.1
hpa94	UP000001996	Lodderomyces elongisporus (strain ATCC 11503 / CBS 2605 / JCM 1781 / NBRC 1676 / NRRL YB-4239)	sp|O15213|WDR46_HUMAN	RBH_TOLERANT	A5DT47	43.305	77	377	43.305	90	370	340176	39	379508	GCA_000149685.1	A5DT47	A5DT47_LODEL	LELG_00533	U3 small nucleolar RNA-associated protein 7	18	High	2	10-43, 457-506	GNAVARSLLRRKHKFSKDKKLNSKLERINREQKE, KPDVKGKNSALRRHLRRKRENVIDQRKLRIEKNLRNEKEARARRLRMERD	8	0.948	15-36;461-502	RSLLRRKHKFSKDKKLNSKLER;KGKNSALRRHLRRKRENVIDQRKLRIEKNLRNEKEARARRLR	18	NULL	NULL	18	ENSG00000227057	2.35E-125	tr|A5DT47|A5DT47_LODEL	WD repeat domain 46	WDR46	O15213	7.04E-122	NP_001157739.1	NP_005443.3	Nucleoli	NP_001157739.1;NP_005443.3;XP_054187169.1
hpa94	UP000001996	Lodderomyces elongisporus (strain ATCC 11503 / CBS 2605 / JCM 1781 / NBRC 1676 / NRRL YB-4239)	sp|O15381|NVL_HUMAN	RBH_TOLERANT	A5E2V1	50.152	74	632	50.152	78	633	340235	39	379508	GCA_000149685.1	A5E2V1	A5E2V1_LODEL	LELG_03938	Ribosome biogenesis ATPase RIX7	10.1	Medium	1	167-192	RKSRETSKTTTLKRQRRKVNYTTPTL	0	NULL	NULL	NULL	20.5	14.5	NULL	35	ENSG00000143748	0	tr|A5E2V1|A5E2V1_LODEL	Nuclear VCP like	NVL	O15381	0	NP_001230076.1	NP_002524.2	Nucleoli	NP_001230076.1;NP_002524.2;XP_011542498.1;XP_016856867.1;XP_016856868.1;XP_016856869.1;XP_016856873.1;XP_016856874.1;XP_047277574.1;XP_047277577.1;XP_047277582.1;XP_047277587.1;XP_047277591.1;XP_047277593.1
hpa94	UP000001996	Lodderomyces elongisporus (strain ATCC 11503 / CBS 2605 / JCM 1781 / NBRC 1676 / NRRL YB-4239)	sp|Q12788|TBL3_HUMAN	RBH_STRICT	A5E3G3	31.559	96	417	31.559	99	424	340746	39	379508	GCA_000149685.1	A5E3G3	A5E3G3_LODEL	LELG_04150	WD_REPEATS_REGION domain-containing protein	1.6	Low	NULL	NULL	NULL	0	NULL	NULL	NULL	7	10.833	NULL	17.833	ENSG00000183751	1.15E-134	tr|A5E3G3|A5E3G3_LODEL	Transducin beta like 3	TBL3	Q12788	3.25E-136	NP_006444.2	NP_006444.2	Nucleoli	NP_006444.2
hpa94	UP000001996	Lodderomyces elongisporus (strain ATCC 11503 / CBS 2605 / JCM 1781 / NBRC 1676 / NRRL YB-4239)	sp|Q13206|DDX10_HUMAN	RBH_STRICT	A5E3K3	48.047	57	493	48.889	64	492	340537	39	379508	GCA_000149685.1	A5E3K3	DBP4_LODEL	DBP4	ATP-dependent RNA helicase DBP4	22	High	2	2-31, 662-692	VKSQRNGKKGAKVLSRKEKRQSEKEEMDSL, LADREVERQKRQEKKRKRKEIERRIREEEWD	2	0.98	7-21;669-686	NGKKGAKVLSRKEKR;RQKRQEKKRKRKEIERRI	27	NULL	NULL	27	ENSG00000178105	2.59E-163	sp|A5E3K3|DBP4_LODEL	DEAD-box helicase 10	DDX10	Q13206	1.23E-161	NP_004389.2	NP_004389.2	Nucleoli	NP_004389.2
hpa94	UP000001996	Lodderomyces elongisporus (strain ATCC 11503 / CBS 2605 / JCM 1781 / NBRC 1676 / NRRL YB-4239)	sp|Q15050|RRS1_HUMAN	RBH_STRICT	A5DVI9	39.216	48	110	39.216	96	114	339997	39	379508	GCA_000149685.1	A5DVI9	A5DVI9_LODEL	LELG_01375	Ribosome biogenesis regulatory protein	14.5	Medium	1	184-208	RTLARAERKKLIKKNELQHKRNLKN	6	0.908	101-128;187-211	REKAIPKAKPKTKWEEFAARKGIKAKTK;ARAERKKLIKKNELQHKRNLKNASK	17.5	14	NULL	31.5	ENSG00000179041	2.72E-29	tr|A5DVI9|A5DVI9_LODEL	Ribosome biogenesis regulator 1 homolog	RRS1	Q15050	1.21E-29	NP_055984.1	NP_055984.1	Nucleoli	NP_055984.1
hpa94	UP000001996	Lodderomyces elongisporus (strain ATCC 11503 / CBS 2605 / JCM 1781 / NBRC 1676 / NRRL YB-4239)	sp|Q15397|PUM3_HUMAN	RBH_STRICT	A5DTE7	28.465	59	149	28.218	57	146	339280	39	379508	GCA_000149685.1	A5DTE7	A5DTE7_LODEL	LELG_00633	Protein PUF6	16.9	High	2	501-527, 677-706	YEELAYKKTSKKDKKVKRNELLNKSIE, KSKHAEALKKELKKHKKKMLKEEDKGSKLL	6	0.96	510-517;679-697	SKKDKKVK;KHAEALKKELKKHKKKMLK	19	13.5	NULL	32.5	ENSG00000080608	1.68E-38	tr|A5DTE7|A5DTE7_LODEL	Pumilio RNA binding family member 3	PUM3	Q15397	4.64E-36	NP_055693.4	NP_055693.4	Nucleoli	NP_055693.4
hpa94	UP000001996	Lodderomyces elongisporus (strain ATCC 11503 / CBS 2605 / JCM 1781 / NBRC 1676 / NRRL YB-4239)	sp|Q15435|PP1R7_HUMAN	RBH_STRICT	A5DTU0	50	79	253	49.832	76	253	341777	39	379508	GCA_000149685.1	A5DTU0	A5DTU0_LODEL	LELG_00776	Protein phosphatases PP1 regulatory subunit SDS22	6.3	Low	NULL	NULL	NULL	0	NULL	NULL	NULL	25	14.5	NULL	39.5	ENSG00000115685	3.85E-82	tr|A5DTU0|A5DTU0_LODEL	Protein phosphatase 1 regulatory subunit 7	PPP1R7	Q15435	2.03E-80	NP_002703.1	NP_002703.1	Nucleoli	NP_001269339.1;NP_001269341.1;NP_002703.1
hpa94	UP000001996	Lodderomyces elongisporus (strain ATCC 11503 / CBS 2605 / JCM 1781 / NBRC 1676 / NRRL YB-4239)	sp|Q8NI36|WDR36_HUMAN	RBH_STRICT	A5DTS2	31.198	98	421	31.198	97	397	339671	39	379508	GCA_000149685.1	A5DTS2	A5DTS2_LODEL	LELG_00758	WD_REPEATS_REGION domain-containing protein	3.6	Low	NULL	NULL	NULL	0	NULL	NULL	NULL	9	NULL	NULL	9	ENSG00000134987	3.54E-133	tr|A5DTS2|A5DTS2_LODEL	WD repeat domain 36	WDR36	Q8NI36	1.11E-122	NP_644810.2	NP_644810.2	Nucleoli	NP_644810.2
hpa94	UP000001996	Lodderomyces elongisporus (strain ATCC 11503 / CBS 2605 / JCM 1781 / NBRC 1676 / NRRL YB-4239)	sp|Q96B02|UBE2W_HUMAN	RBH_STRICT	A5DY98	40.491	96	115	40.491	95	115	339121	39	379508	GCA_000149685.1	A5DY98	A5DY98_LODEL	LELG_02335	UBC core domain-containing protein	3.5	Low	NULL	NULL	NULL	0	NULL	NULL	NULL	12.5	10	NULL	22.5	ENSG00000104343	3.07E-34	tr|A5DY98|A5DY98_LODEL	Ubiquitin conjugating enzyme E2 W	UBE2W	Q96B02	7.51E-33	NP_060769.5	NP_060769.5	Nucleoli	NP_001001481.3;NP_001257944.2;NP_060769.5
hpa94	UP000001996	Lodderomyces elongisporus (strain ATCC 11503 / CBS 2605 / JCM 1781 / NBRC 1676 / NRRL YB-4239)	sp|Q96G21|IMP4_HUMAN	RBH_TOLERANT	A5E1H0	50.352	97	275	50.185	93	261	339225	39	379508	GCA_000149685.1	A5E1H0	A5E1H0_LODEL	LELG_03457	U3 small nucleolar ribonucleoprotein protein IMP4	4	Low	NULL	NULL	NULL	0	NULL	NULL	NULL	13.5	9.5	NULL	23	ENSG00000136718	2.84E-93	tr|A5E1H0|A5E1H0_LODEL	IMP U3 small nucleolar ribonucleoprotein 4	IMP4	Q96G21	1.73E-86	NP_001307233.1	NP_219484.1	Nucleoli	NP_001307233.1;NP_001307234.1;NP_001358654.1;NP_001358657.1;NP_219484.1
hpa94	UP000001996	Lodderomyces elongisporus (strain ATCC 11503 / CBS 2605 / JCM 1781 / NBRC 1676 / NRRL YB-4239)	sp|Q96GQ7|DDX27_HUMAN	RBH_STRICT	A5DY34	45.928	57	377	45.928	63	401	340801	39	379508	GCA_000149685.1	A5DY34	DRS1_LODEL	DRS1	ATP-dependent RNA helicase DRS1	21.2	High	3	28-61, 103-123, 612-686	AEEAVSVKSKKKNNNNNNNKKSKAGKHGKANLEE, DLNEIIKKKRESKKDGNGDDE, NLMKYEKEIKSRPKRTWFKSEVMEHLTKHGKKVNAKKRKANEERKEEGKERSYKKTKADRTKLKTKAKSSSKKRK	6	0.996	37-55;638-686	KKKNNNNNNNKKSKAGKHG;TKHGKKVNAKKRKANEERKEEGKERSYKKTKADRTKLKTKAKSSSKKRK	22.5	12.5	NULL	35	ENSG00000124228	4.42E-121	sp|A5DY34|DRS1_LODEL	DEAD-box helicase 27	DDX27	Q96GQ7	3.52E-129	NP_060365.8	NP_060365.8	Nucleoli	NP_001335116.2;NP_060365.8
hpa94	UP000001996	Lodderomyces elongisporus (strain ATCC 11503 / CBS 2605 / JCM 1781 / NBRC 1676 / NRRL YB-4239)	sp|Q9BRU9|UTP23_HUMAN	RBH_STRICT	A5DRU2	30.534	100	88.2	31.556	76	93.6	338769	39	379508	GCA_000149685.1	A5DRU2	A5DRU2_LODEL	LELG_00078	Uncharacterized protein	13.7	Medium	1	200-256	EPAPKKKKLGPKGPNPLSVKKKKKTNSNELAKQDEKEKKPTRRRKHRKANAISGEGE	3	0.993	202-248	APKKKKLGPKGPNPLSVKKKKKTNSNELAKQDEKEKKPTRRRKHRKA	21.5	11.5	NULL	33	ENSG00000147679	3.17E-21	tr|A5DRU2|A5DRU2_LODEL	UTP23 small subunit processome component	UTP23	Q9BRU9	7.51E-22	NP_115710.2	NP_115710.2	Nucleoli	NP_115710.2
hpa94	UP000001996	Lodderomyces elongisporus (strain ATCC 11503 / CBS 2605 / JCM 1781 / NBRC 1676 / NRRL YB-4239)	sp|Q9BSC4|NOL10_HUMAN	RBH_STRICT	A5E6D1	42.416	99	492	48.743	64	482	341859	39	379508	GCA_000149685.1	A5E6D1	A5E6D1_LODEL	LELG_05170	WD_REPEATS_REGION domain-containing protein	19.5	High	3	136-159, 678-705, 751-773	RSLPDWIAKKRKKALKQDIDYSNR, EAARRQAEKVREKLRKKREEEARFQNIM, LTFTPSSSKKKFKPVKTDESGDK	48	0.905	145-148;682-700;707-717;727-741;759-766;773-775	KRKK;RQAEKVREKLRKKREEEAR;KVEKKDPKSKA;KKIVKPKSADVKGRL;KKKFKPVK;KGR	7.5	5	NULL	12.5	ENSG00000115761	2.54E-165	tr|A5E6D1|A5E6D1_LODEL	Nucleolar protein 10	NOL10	Q9BSC4	7.72E-160	NP_079170.2	NP_079170.2	Nucleoli	NP_001248321.1;NP_001248323.1;NP_079170.2
hpa94	UP000001996	Lodderomyces elongisporus (strain ATCC 11503 / CBS 2605 / JCM 1781 / NBRC 1676 / NRRL YB-4239)	sp|Q9GZZ1|NAA50_HUMAN	RBH_STRICT	A5E168	30.968	80	70.1	30.968	88	70.1	343127	39	379508	GCA_000149685.1	A5E168	A5E168_LODEL	LELG_03355	N-acetyltransferase domain-containing protein	1.9	Low	NULL	NULL	NULL	0	NULL	NULL	NULL	7.5	13.5	NULL	21	ENSG00000121579	3.18E-16	tr|A5E168|A5E168_LODEL	N-alpha-acetyltransferase 50, NatE catalytic subunit	NAA50	Q9GZZ1	7.24E-15	NP_079422.1	NP_079422.1	Nucleoli	NP_001295374.1;NP_079422.1
hpa94	UP000001996	Lodderomyces elongisporus (strain ATCC 11503 / CBS 2605 / JCM 1781 / NBRC 1676 / NRRL YB-4239)	sp|Q9H0S4|DDX47_HUMAN	RBH_STRICT	A5E6W6	51.238	88	397	49.531	83	399	343058	39	379508	GCA_000149685.1	A5E6W6	RRP3_LODEL	RRP3	ATP-dependent rRNA helicase RRP3	5.5	Low	NULL	NULL	NULL	4	0.612	22-24	KIK	8.5	7	NULL	15.5	ENSG00000213782	2.25E-135	sp|A5E6W6|RRP3_LODEL	DEAD-box helicase 47	DDX47	Q9H0S4	9.06E-135	NP_057439.2	NP_057439.2	Nucleoli	NP_057439.2
hpa94	UP000001996	Lodderomyces elongisporus (strain ATCC 11503 / CBS 2605 / JCM 1781 / NBRC 1676 / NRRL YB-4239)	sp|Q9H9Y2|RPF1_HUMAN	RBH_STRICT	A5E4C7	43.709	85	240	43.709	98	233	339350	39	379508	GCA_000149685.1	A5E4C7	A5E4C7_LODEL	LELG_04466	Ribosome production factor 1	14.5	Medium	1	2-42	STSEALKNIKNKQRRQKVYGDIKRAKEKQRHQLRAERAKEE	2	0.862	11-40	KNKQRRQKVYGDIKRAKEKQRHQLRAERAK	23.5	12.5	NULL	36	ENSG00000117133	1.76E-78	tr|A5E4C7|A5E4C7_LODEL	Ribosome production factor 1 homolog	RPF1	Q9H9Y2	1.64E-74	NP_079341.2	NP_079341.2	Nucleoli	NP_079341.2
hpa94	UP000001996	Lodderomyces elongisporus (strain ATCC 11503 / CBS 2605 / JCM 1781 / NBRC 1676 / NRRL YB-4239)	sp|Q9NWT1|PK1IP_HUMAN	RBH_STRICT	A5E7N6	29.444	76	157	28.103	87	160	338464	39	379508	GCA_000149685.1	A5E7N6	A5E7N6_LODEL	LELG_05625	Maintenance of killer 11 protein	13.6	Medium	1	444-477	KTIMSGKQNKRGKSRNGKNNHNNKKKRKVKVTLE	4	0.977	450-473	KQNKRGKSRNGKNNHNNKKKRKVK	16	NULL	NULL	16	ENSG00000111845	3.80E-44	tr|A5E7N6|A5E7N6_LODEL	PAK1 interacting protein 1	PAK1IP1	Q9NWT1	4.86E-44	NP_060376.2	NP_060376.2	Nucleoli	NP_060376.2;XP_005249261.1|XP_054188145.1;XP_011513023.1|XP_054188144.1
hpa94	UP000001996	Lodderomyces elongisporus (strain ATCC 11503 / CBS 2605 / JCM 1781 / NBRC 1676 / NRRL YB-4239)	sp|Q9UBZ9|REV1_HUMAN	RBH_STRICT	A5E4H3	28.629	51	213	28.629	49	214	339151	39	379508	GCA_000149685.1	A5E4H3	A5E4H3_LODEL	LELG_04512	DNA repair protein REV1	18.5	High	2	976-1001, 1059-1084	LVFSREDIARRRKRPKTTSSDPLNNA, RVIESPTKTTKKKRKTSASPSPSPGL	4	0.744	985-990;1069-1073	RRRKRP;KKKRK	26.5	14	NULL	40.5	ENSG00000135945	1.12E-56	tr|A5E4H3|A5E4H3_LODEL	REV1 DNA directed polymerase	REV1	Q9UBZ9	1.43E-55	XP_047300676.1	NP_057400.1|XP_047300677.1;XP_047300674.1;XP_047300676.1	Nucleoli	NP_001032961.1|XP_047300679.1;NP_001308383.1|XP_016859800.1;NP_001308384.1;NP_057400.1|XP_047300677.1;XP_016859798.1;XP_016859799.2;XP_016859801.1|XP_047300675.1;XP_016859802.1;XP_047300673.1;XP_047300674.1;XP_047300676.1;XP_047300680.1
hpa94	UP000001997	Meyerozyma guilliermondii (strain ATCC 6260 / CBS 566 / DSM 6381 / JCM 1539 / NBRC 10279 / NRRL Y-324)	sp|O15213|WDR46_HUMAN	RBH_TOLERANT	A5DEJ3	43.902	72	350	43.902	91	351	348679	40	294746	GCA_000149425.1	A5DEJ3	A5DEJ3_PICGU	PGUG_01694	WD_REPEATS_REGION domain-containing protein	15	High	1	423-477	ADVKGKNSALRKHMRKKRQNVIDERKLRIEKNLKVEKDARQRRHREFKGIPEEKD	3	0.969	425-471	VKGKNSALRKHMRKKRQNVIDERKLRIEKNLKVEKDARQRRHREFKG	19	NULL	NULL	19	ENSG00000227057	2.50E-115	tr|A5DEJ3|A5DEJ3_PICGU	WD repeat domain 46	WDR46	O15213	6.72E-115	NP_001157739.1	NP_005443.3	Nucleoli	NP_001157739.1;NP_005443.3;XP_054187169.1
hpa94	UP000001997	Meyerozyma guilliermondii (strain ATCC 6260 / CBS 566 / DSM 6381 / JCM 1539 / NBRC 10279 / NRRL Y-324)	sp|O15381|NVL_HUMAN	RBH_TOLERANT	A5DGR5	50.157	71	616	47.737	81	618	344184	40	294746	GCA_000149425.1	A5DGR5	A5DGR5_PICGU	PGUG_02466	Uncharacterized protein	10.5	Medium	1	147-183	EQKDEEDKKNEKKRSKNSSSKQVTKRQKSKLDHTPPS	5	0.788	155-172	KNEKKRSKNSSSKQVTKR	11.5	10.166	10.333	31.999	ENSG00000143748	0	tr|A5DGR5|A5DGR5_PICGU	Nuclear VCP like	NVL	O15381	0	NP_001230076.1	NP_002524.2	Nucleoli	NP_001230076.1;NP_002524.2;XP_011542498.1;XP_016856867.1;XP_016856868.1;XP_016856869.1;XP_016856873.1;XP_016856874.1;XP_047277574.1;XP_047277577.1;XP_047277582.1;XP_047277587.1;XP_047277591.1;XP_047277593.1
hpa94	UP000001997	Meyerozyma guilliermondii (strain ATCC 6260 / CBS 566 / DSM 6381 / JCM 1539 / NBRC 10279 / NRRL Y-324)	sp|Q12788|TBL3_HUMAN	RBH_STRICT	A5DDC2	30.545	95	365	30.545	98	365	346880	40	294746	GCA_000149425.1	A5DDC2	A5DDC2_PICGU	PGUG_01273	WD_REPEATS_REGION domain-containing protein	1.8	Low	NULL	NULL	NULL	0	NULL	NULL	NULL	7.5	8.166	NULL	15.666	ENSG00000183751	4.24E-115	tr|A5DDC2|A5DDC2_PICGU	Transducin beta like 3	TBL3	Q12788	9.58E-114	NP_006444.2	NP_006444.2	Nucleoli	NP_006444.2
hpa94	UP000001997	Meyerozyma guilliermondii (strain ATCC 6260 / CBS 566 / DSM 6381 / JCM 1539 / NBRC 10279 / NRRL Y-324)	sp|Q13206|DDX10_HUMAN	RBH_STRICT	A5DLF4	50.82	53	493	50.82	65	491	346318	40	294746	GCA_000149425.1	A5DLF4	DBP4_PICGU	DBP4	ATP-dependent RNA helicase DBP4	23.4	High	3	1-28, 650-679, 709-734	MAKPKKGAKVNNPNRKSRNQKVLQTIAD, VDDKATAREKRQEKKRRWKEQERLAREQDE, DEQPPSKKPKWFEQEKPKKKKVDIVE	8	0.872	6-6;583-597;657-668;715-729	K;RQSKKALSKKASLKS;REKRQEKKRRWK;KKPKWFEQEKPKKKK	23.5	13	NULL	36.5	ENSG00000178105	2.17E-163	sp|A5DLF4|DBP4_PICGU	DEAD-box helicase 10	DDX10	Q13206	1.82E-161	NP_004389.2	NP_004389.2	Nucleoli	NP_004389.2
hpa94	UP000001997	Meyerozyma guilliermondii (strain ATCC 6260 / CBS 566 / DSM 6381 / JCM 1539 / NBRC 10279 / NRRL Y-324)	sp|Q15050|RRS1_HUMAN	RBH_STRICT	A5DR40	41.176	47	81.6	41.176	86	123	346946	40	294746	GCA_000149425.1	A5DR40	A5DR40_PICGU	PGUG_05741	Ribosome biogenesis regulatory protein	13.5	Medium	1	189-217	IDPRTLNRAERKKLVKKNELQHKRNLQGR	10	0.888	117-143;199-205	EKPIPKPKPPTKWEQFAAKKGIKAKAK;RKKLVKK	13.5	10.333	NULL	23.833	ENSG00000179041	1.27E-18	tr|A5DR40|A5DR40_PICGU	Ribosome biogenesis regulator 1 homolog	RRS1	Q15050	7.22E-33	NP_055984.1	NP_055984.1	Nucleoli	NP_055984.1
hpa94	UP000001997	Meyerozyma guilliermondii (strain ATCC 6260 / CBS 566 / DSM 6381 / JCM 1539 / NBRC 10279 / NRRL Y-324)	sp|Q15397|PUM3_HUMAN	RBH_STRICT	A5DP98	28.61	56	155	28.342	55	143	348533	40	294746	GCA_000149425.1	A5DP98	A5DP98_PICGU	PGUG_05099	PUM-HD domain-containing protein	16.2	High	2	15-34, 646-668	HSNGKSKKAKTAEKPVEPES, QSKDSKFKDLKASLKKVRKQLVE	2	0.665	143-149	RVKKPAP	23	14	NULL	37	ENSG00000080608	1.16E-40	tr|A5DP98|A5DP98_PICGU	Pumilio RNA binding family member 3	PUM3	Q15397	5.24E-35	NP_055693.4	NP_055693.4	Nucleoli	NP_055693.4
hpa94	UP000001997	Meyerozyma guilliermondii (strain ATCC 6260 / CBS 566 / DSM 6381 / JCM 1539 / NBRC 10279 / NRRL Y-324)	sp|Q5C9Z4|NOM1_HUMAN	RBH_TOLERANT	A5DAI3	31.008	56	244	31.008	58	246	343958	40	294746	GCA_000149425.1	A5DAI3	A5DAI3_PICGU	PGUG_00288	MI domain-containing protein	23.9	High	3	23-66, 76-104, 181-218	GEHDERQFVARKRRTNRKDKRKEERQIKKQKRSQNGTKNGQKSA, AERTPKSVKGTKERQKSRKKLTNEEAHDD, PLEQLRKIKEEKKKKESKNSKKEERKAIKKSKNEPVAP	4	0.999	33-95;168-212	RKRRTNRKDKRKEERQIKKQKRSQNGTKNGQKSAIKHENGNYGAERTPKSVKGTKERQKSRKK;RKIKAHKAKEKEDPLEQLRKIKEEKKKKESKNSKKEERKAIKKSK	24	NULL	NULL	24	ENSG00000146909	2.54E-69	tr|A5DAI3|A5DAI3_PICGU	Nucleolar protein with MIF4G domain 1	NOM1	Q5C9Z4	1.63E-68	NP_001340295.1	NP_612409.1	Nucleoli	NP_001340295.1;NP_612409.1
hpa94	UP000001997	Meyerozyma guilliermondii (strain ATCC 6260 / CBS 566 / DSM 6381 / JCM 1539 / NBRC 10279 / NRRL Y-324)	sp|Q8N9T8|KRI1_HUMAN	RBH_STRICT	A5DKI4	27.793	51	65.1	29.293	76	110	344614	40	294746	GCA_000149425.1	A5DKI4	A5DKI4_PICGU	PGUG_03785	Kri1_C domain-containing protein	27	High	3	262-289, 402-436, 492-531	SQATLRRSKTNSRKRQREKRQEERAQEE, SEKDDEPSKKHKKDKKSDKKKAKQEKKTLKEKALS, IGLKKFAPYRPKELRMRDKRKYTKKKQLQQWRKEVLRGKH	5	0.995	4-12;267-304;409-432;499-534;542-554	KKSAAKRAK;RRSKTNSRKRQREKRQEERAQEEAEKQEELKKRKIAKA;SKKHKKDKKSDKKKAKQEKKTLKE;PYRPKELRMRDKRKYTKKKQLQQWRKEVLRGKHDIK;IPREDKPKSKKRK	25	NULL	NULL	25	ENSG00000129347	1.57E-11	tr|A5DKI4|A5DKI4_PICGU	KRI1 homolog	KRI1	Q8N9T8	1.70E-24	NP_075384.4	NP_075384.4	Nucleoli	NP_075384.4;XP_047295188.1
hpa94	UP000001997	Meyerozyma guilliermondii (strain ATCC 6260 / CBS 566 / DSM 6381 / JCM 1539 / NBRC 10279 / NRRL Y-324)	sp|Q8NI36|WDR36_HUMAN	RBH_STRICT	A5DBS0	31.478	99	447	31.478	97	424	347968	40	294746	GCA_000149425.1	A5DBS0	A5DBS0_PICGU	PGUG_00725	WD_REPEATS_REGION domain-containing protein	8.1	Low	1	751-770	IKQRNKPKETAQKPKQAPFF	0	NULL	NULL	NULL	11	10.5	NULL	21.5	ENSG00000134987	1.91E-143	tr|A5DBS0|A5DBS0_PICGU	WD repeat domain 36	WDR36	Q8NI36	2.71E-133	NP_644810.2	NP_644810.2	Nucleoli	NP_644810.2
hpa94	UP000001997	Meyerozyma guilliermondii (strain ATCC 6260 / CBS 566 / DSM 6381 / JCM 1539 / NBRC 10279 / NRRL Y-324)	sp|Q96B02|UBE2W_HUMAN	RBH_TOLERANT	A5DNI5	40.132	97	119	39.869	97	120	348026	40	294746	GCA_000149425.1	A5DNI5	A5DNI5_PICGU	PGUG_04836	UBC core domain-containing protein	4.7	Low	NULL	NULL	NULL	0	NULL	NULL	NULL	17	13.5	NULL	30.5	ENSG00000104343	5.37E-36	tr|A5DNI5|A5DNI5_PICGU	Ubiquitin conjugating enzyme E2 W	UBE2W	Q96B02	1.57E-34	NP_001001481.3	NP_060769.5	Nucleoli	NP_001001481.3;NP_001257944.2;NP_060769.5
hpa94	UP000001997	Meyerozyma guilliermondii (strain ATCC 6260 / CBS 566 / DSM 6381 / JCM 1539 / NBRC 10279 / NRRL Y-324)	sp|Q96G21|IMP4_HUMAN	RBH_TOLERANT	A5DFD2	46.897	99	266	46.57	90	254	344083	40	294746	GCA_000149425.1	A5DFD2	A5DFD2_PICGU	PGUG_01983	Brix domain-containing protein	2	Low	NULL	NULL	NULL	0	NULL	NULL	NULL	9	5.833	13.333	28.166	ENSG00000136718	1.83E-89	tr|A5DFD2|A5DFD2_PICGU	IMP U3 small nucleolar ribonucleoprotein 4	IMP4	Q96G21	2.12E-83	NP_001307233.1	NP_219484.1	Nucleoli	NP_001307233.1;NP_001307234.1;NP_001358654.1;NP_001358657.1;NP_219484.1
hpa94	UP000001997	Meyerozyma guilliermondii (strain ATCC 6260 / CBS 566 / DSM 6381 / JCM 1539 / NBRC 10279 / NRRL Y-324)	sp|Q96GQ7|DDX27_HUMAN	RBH_STRICT	A5DKW3	44.467	62	416	38.547	86	427	347913	40	294746	GCA_000149425.1	A5DKW3	DRS1_PICGU	DRS1	ATP-dependent RNA helicase DRS1	16.5	High	2	631-650, 657-705	KEIHSRPKRTWFQSEQEKKQ, MQSLTKHGKKVNSKKRKAHEERKEEKRSYKKTKSDRSAPKTKAKSKKRK	2	0.998	662-705	KHGKKVNSKKRKAHEERKEEKRSYKKTKSDRSAPKTKAKSKKRK	24.5	13	NULL	37.5	ENSG00000124228	7.35E-136	sp|A5DKW3|DRS1_PICGU	DEAD-box helicase 27	DDX27	Q96GQ7	1.26E-138	NP_060365.8	NP_060365.8	Nucleoli	NP_001335116.2;NP_060365.8
hpa94	UP000001997	Meyerozyma guilliermondii (strain ATCC 6260 / CBS 566 / DSM 6381 / JCM 1539 / NBRC 10279 / NRRL Y-324)	sp|Q9BRU9|UTP23_HUMAN	RBH_STRICT	A5DKS1	32.203	92	95.1	30.078	96	88.2	344023	40	294746	GCA_000149425.1	A5DKS1	A5DKS1_PICGU	PGUG_03872	Uncharacterized protein	18.5	High	2	183-205, 208-234	DVPEGKKRKGPKAPNPLSVKKKK, ATEASDAPKKRKRRHKSSKAGENHEEQ	2	0.993	186-226	EGKKRKGPKAPNPLSVKKKKVEATEASDAPKKRKRRHKSSK	23	NULL	NULL	23	ENSG00000147679	3.60E-24	tr|A5DKS1|A5DKS1_PICGU	UTP23 small subunit processome component	UTP23	Q9BRU9	4.32E-20	NP_115710.2	NP_115710.2	Nucleoli	NP_115710.2
hpa94	UP000001997	Meyerozyma guilliermondii (strain ATCC 6260 / CBS 566 / DSM 6381 / JCM 1539 / NBRC 10279 / NRRL Y-324)	sp|Q9BSC4|NOL10_HUMAN	RBH_STRICT	A5DQS4	40.288	98	487	46.388	75	474	349141	40	294746	GCA_000149425.1	A5DQS4	A5DQS4_PICGU	PGUG_05625	WD_REPEATS_REGION domain-containing protein	18.3	High	3	27-46, 559-584, 628-673	DWMARKRKRALKDDVEYQNR, KQAKVQKEMERLRQRRKAKEEADRFM, ELTFVPRKKTTQKVKVQDDRPESEKGRTKQRFDGRRRASKNAFRGM	3	0.815	649-668	ESEKGRTKQRFDGRRRASKN	18.5	11.5	NULL	30	ENSG00000115761	6.09E-165	tr|A5DQS4|A5DQS4_PICGU	Nucleolar protein 10	NOL10	Q9BSC4	1.97E-158	NP_079170.2	NP_079170.2	Nucleoli	NP_001248321.1;NP_001248323.1;NP_079170.2
hpa94	UP000001997	Meyerozyma guilliermondii (strain ATCC 6260 / CBS 566 / DSM 6381 / JCM 1539 / NBRC 10279 / NRRL Y-324)	sp|Q9GZZ1|NAA50_HUMAN	RBH_STRICT	A5DKL8	33.918	89	105	33.918	98	105	345911	40	294746	GCA_000149425.1	A5DKL8	A5DKL8_PICGU	PGUG_03819	N-acetyltransferase domain-containing protein	2.6	Low	NULL	NULL	NULL	0	NULL	NULL	NULL	11.5	13.333	NULL	24.833	ENSG00000121579	1.11E-29	tr|A5DKL8|A5DKL8_PICGU	N-alpha-acetyltransferase 50, NatE catalytic subunit	NAA50	Q9GZZ1	2.66E-28	NP_079422.1	NP_079422.1	Nucleoli	NP_001295374.1;NP_079422.1
hpa94	UP000001997	Meyerozyma guilliermondii (strain ATCC 6260 / CBS 566 / DSM 6381 / JCM 1539 / NBRC 10279 / NRRL Y-324)	sp|Q9H0S4|DDX47_HUMAN	RBH_STRICT	A5DQF1	56.713	95	501	56.713	91	501	344244	40	294746	GCA_000149425.1	A5DQF1	RRP3_PICGU	RRP3	ATP-dependent rRNA helicase RRP3	14.9	Medium	2	20-42, 449-475	KSLAEKIKKNALKQKKQAPVTEK, AEAIKQTKDFHEKRTKKKRDDRDREER	3	0.846	461-473	KRTKKKRDDRDRE	17	NULL	9	26	ENSG00000213782	6.54E-177	sp|A5DQF1|RRP3_PICGU	DEAD-box helicase 47	DDX47	Q9H0S4	1.60E-175	NP_057439.2	NP_057439.2	Nucleoli	NP_057439.2
hpa94	UP000001997	Meyerozyma guilliermondii (strain ATCC 6260 / CBS 566 / DSM 6381 / JCM 1539 / NBRC 10279 / NRRL Y-324)	sp|Q9H9Y2|RPF1_HUMAN	RBH_STRICT	A5DMS1	44.85	85	257	44.85	99	243	347426	40	294746	GCA_000149425.1	A5DMS1	A5DMS1_PICGU	PGUG_04572	Brix domain-containing protein	14.4	Medium	1	1-44	MDSEAIKRIKNKQRRQRVVSDLKHKHNKERHSLRKERAKEERAN	2	0.948	7-42	KRIKNKQRRQRVVSDLKHKHNKERHSLRKERAKEER	23.5	13.5	NULL	37	ENSG00000117133	5.27E-85	tr|A5DMS1|A5DMS1_PICGU	Ribosome production factor 1 homolog	RPF1	Q9H9Y2	2.93E-78	NP_079341.2	NP_079341.2	Nucleoli	NP_079341.2
hpa94	UP000001997	Meyerozyma guilliermondii (strain ATCC 6260 / CBS 566 / DSM 6381 / JCM 1539 / NBRC 10279 / NRRL Y-324)	sp|Q9NWT1|PK1IP_HUMAN	RBH_STRICT	A5DQ15	31.672	74	165	30.423	88	166	349139	40	294746	GCA_000149425.1	A5DQ15	A5DQ15_PICGU	PGUG_05366	Uncharacterized protein	9.3	Low	1	378-405	TDGEEIKKVMKPKKKKKNQKSKVSVTLE	5	0.975	384-398	KKVMKPKKKKKNQKS	6.5	5.999	12.166	24.665	ENSG00000111845	8.03E-48	tr|A5DQ15|A5DQ15_PICGU	PAK1 interacting protein 1	PAK1IP1	Q9NWT1	9.45E-47	NP_060376.2	NP_060376.2	Nucleoli	NP_060376.2;XP_005249261.1|XP_054188145.1;XP_011513023.1|XP_054188144.1
hpa94	UP000002035	Arthroderma otae (strain ATCC MYA-4605 / CBS 113480)	sp|O15213|WDR46_HUMAN	RBH_TOLERANT	C5FND8	42.626	79	383	42.944	90	383	352817	41	554155	GCA_000151145.1	C5FND8	C5FND8_ARTOC	MCYG_04371	U3 small nucleolar RNA-associated protein 7	18	High	3	45-64, 477-503, 509-536	VKSVRDKKLRSNLRNLEAKY, KLKNRGRGRNSALRKYLRKRGGKNIID, VEAMRKEQNEKLKERRRREREELGPALG	3	0.984	461-541	RREARDLDKKKEDVAEKLKNRGRGRNSALRKYLRKRGGKNIIDENRLKVEAMRKEQNEKLKERRRREREELGPALGRFVKK	13	NULL	NULL	13	ENSG00000227057	5.82E-127	tr|C5FND8|C5FND8_ARTOC	WD repeat domain 46	WDR46	O15213	1.57E-126	NP_001157739.1	NP_005443.3	Nucleoli	NP_001157739.1;NP_005443.3;XP_054187169.1
hpa94	UP000002035	Arthroderma otae (strain ATCC MYA-4605 / CBS 113480)	sp|O15381|NVL_HUMAN	RBH_TOLERANT	C5G0P1	49.833	69	557	44.323	91	559	355265	41	554155	GCA_000151145.1	C5G0P1	C5G0P1_ARTOC	MCYG_08513	Ribosome biogenesis ATPase RIX7	14.1	Medium	1	47-67	IYDKIRRSNSSLNRRPKKVLE	8	0.704	148-148;153-160	R;ESAPKRRK	16	12.5	NULL	28.5	ENSG00000143748	0	tr|C5G0P1|C5G0P1_ARTOC	Nuclear VCP like	NVL	O15381	0	NP_001230076.1	NP_002524.2	Nucleoli	NP_001230076.1;NP_002524.2;XP_011542498.1;XP_016856867.1;XP_016856868.1;XP_016856869.1;XP_016856873.1;XP_016856874.1;XP_047277574.1;XP_047277577.1;XP_047277582.1;XP_047277587.1;XP_047277591.1;XP_047277593.1
hpa94	UP000002035	Arthroderma otae (strain ATCC MYA-4605 / CBS 113480)	sp|P46087|NOP2_HUMAN	RBH_STRICT	C5FIQ4	61.905	44	465	61.905	52	463	358398	41	554155	GCA_000151145.1	C5FIQ4	C5FIQ4_ARTOC	MCYG_01964	Nucleolar protein NOP2	25.5	High	3	17-43, 87-111, 646-666	LDESKLKGGKKVVKKRKADKADSAGHA, FTESTPHKDGKKKKATKPVDIPEPD, YIARAQRNRLRRQGINPKAAT	6	0.989	6-51;80-85;91-102	RIGKKQGPPQPLDESKLKGGKKVVKKRKADKADSAGHAPQGVKRRR;QKNKKA;TPHKDGKKKKAT	22	NULL	NULL	22	ENSG00000111641	2.37E-154	tr|C5FIQ4|C5FIQ4_ARTOC	NOP2 nucleolar protein	NOP2	P46087	1.48E-152	NP_001245237.1	NP_001245237.1	Nucleoli	NP_001028886.1|NP_006161.2;NP_001245237.1;NP_001245238.1
hpa94	UP000002035	Arthroderma otae (strain ATCC MYA-4605 / CBS 113480)	sp|Q12788|TBL3_HUMAN	RBH_STRICT	C5FXX1	30.064	97	398	30.597	98	411	350651	41	554155	GCA_000151145.1	C5FXX1	C5FXX1_ARTOC	MCYG_07188	U3 small nucleolar RNA-associated protein 13	6.5	Low	1	170-189	AKLNEKPKPKFKNIQNNADE	0	NULL	NULL	NULL	5.5	9.5	NULL	15	ENSG00000183751	8.36E-126	tr|C5FXX1|C5FXX1_ARTOC	Transducin beta like 3	TBL3	Q12788	2.14E-129	NP_006444.2	NP_006444.2	Nucleoli	NP_006444.2
hpa94	UP000002035	Arthroderma otae (strain ATCC MYA-4605 / CBS 113480)	sp|Q13206|DDX10_HUMAN	RBH_STRICT	C5FXK4	54.656	56	570	58.259	56	571	349958	41	554155	GCA_000151145.1	C5FXK4	C5FXK4_ARTOC	MCYG_07863	RNA helicase	25.8	High	5	4-35, 525-546, 631-657, 698-729, 749-773	DHSSRSGKLSSKPPRQNARTLKRKRNEDDIAT, EDAESKKKKAKQPEVRTKYDRM, DSNRREKLLQSKKKLLKYKNPGKKLVY, LADIRDKEIAKQKKREKKEQRRERARAEREAA, MDDAKGRPPPSKKQKKVREDGDAVD	10	0.985	15-27;531-534;642-648;703-725;753-779	KPPRQNARTLKRK;KKKA;KKKLLKY;DKEIAKQKKREKKEQRRERARAE;KGRPPPSKKQKKVREDGDAVDKKEKKK	23	NULL	NULL	23	ENSG00000178105	0	tr|C5FXK4|C5FXK4_ARTOC	DEAD-box helicase 10	DDX10	Q13206	0	NP_004389.2	NP_004389.2	Nucleoli	NP_004389.2
hpa94	UP000002035	Arthroderma otae (strain ATCC MYA-4605 / CBS 113480)	sp|Q15050|RRS1_HUMAN	RBH_STRICT	C5FYH6	39.011	44	89.7	39.011	81	109	356757	41	554155	GCA_000151145.1	C5FYH6	C5FYH6_ARTOC	MCYG_07393	Ribosome biogenesis regulatory protein	14.5	Medium	2	3-23, 192-225	NSTAEPKAKSKTKPERLPITV, SIRNEGRKERMERARRNERKMRANERKARAGKSK	3	0.995	188-225	KEGKSIRNEGRKERMERARRNERKMRANERKARAGKSK	15	9	NULL	24	ENSG00000179041	2.37E-21	tr|C5FYH6|C5FYH6_ARTOC	Ribosome biogenesis regulator 1 homolog	RRS1	Q15050	1.66E-27	NP_055984.1	NP_055984.1	Nucleoli	NP_055984.1
hpa94	UP000002035	Arthroderma otae (strain ATCC MYA-4605 / CBS 113480)	sp|Q15397|PUM3_HUMAN	RBH_STRICT	C5FJW9	31.079	81	222	30.712	78	209	356506	41	554155	GCA_000151145.1	C5FJW9	C5FJW9_ARTOC	MCYG_03799	Puf family RNA-binding protein	20.8	High	2	13-34, 135-162	ASNSKRTKSKSSPKSVEAKGKL, AIARTKKIWERLRRKSHVPREERKKLVT	4	0.941	17-32;125-159	KRTKSKSSPKSVEAKG;ERKAARPNADAIARTKKIWERLRRKSHVPREERKK	22	NULL	NULL	22	ENSG00000080608	3.99E-64	tr|C5FJW9|C5FJW9_ARTOC	Pumilio RNA binding family member 3	PUM3	Q15397	2.83E-58	NP_055693.4	NP_055693.4	Nucleoli	NP_055693.4
hpa94	UP000002035	Arthroderma otae (strain ATCC MYA-4605 / CBS 113480)	sp|Q5C9Z4|NOM1_HUMAN	RBH_TOLERANT	C5G032	30.398	89	293	32.699	66	295	350562	41	554155	GCA_000151145.1	C5G032	C5G032_ARTOC	MCYG_08304	Suppressor of glycerol defect protein 1	26.2	High	3	25-73, 93-121, 194-213	RENARSNRGRGKPLSRKERRKEERSQKKLHHQQPRKSVQRQEPARNYSM, IPAKGEPKSVLKKRKRNDEPQRDTRKSEN, SDEWLKSKRRKVQAQAQINL	6	0.992	28-59;96-119;155-162	ARSNRGRGKPLSRKERRKEERSQKKLHHQQPR;KGEPKSVLKKRKRNDEPQRDTRKS;GLKGKKKL	23	NULL	NULL	23	ENSG00000146909	1.14E-86	tr|C5G032|C5G032_ARTOC	Nucleolar protein with MIF4G domain 1	NOM1	Q5C9Z4	3.57E-86	NP_001340295.1	NP_612409.1	Nucleoli	NP_001340295.1;NP_612409.1
hpa94	UP000002035	Arthroderma otae (strain ATCC MYA-4605 / CBS 113480)	sp|Q8NI36|WDR36_HUMAN	RBH_STRICT	C5FGT1	32.76	94	391	32.76	90	389	353087	41	554155	GCA_000151145.1	C5FGT1	C5FGT1_ARTOC	MCYG_02785	Beta transducin	15.2	High	2	1-24, 862-889	MKTRREKKKKKKDKIYREDQAMAN, LHLDTIKQRNKPKEAPKKPKKAPFFLPS	8	0.975	3-14;869-883	TRREKKKKKKDK;QRNKPKEAPKKPKKA	8	NULL	NULL	8	ENSG00000134987	9.48E-121	tr|C5FGT1|C5FGT1_ARTOC	WD repeat domain 36	WDR36	Q8NI36	5.63E-119	NP_644810.2	NP_644810.2	Nucleoli	NP_644810.2
hpa94	UP000002035	Arthroderma otae (strain ATCC MYA-4605 / CBS 113480)	sp|Q96B02|UBE2W_HUMAN	RBH_STRICT	C5FSZ1	36.842	94	105	36.842	97	105	357836	41	554155	GCA_000151145.1	C5FSZ1	C5FSZ1_ARTOC	MCYG_05813	Ubiquitin conjugating enzyme	3.2	Low	NULL	NULL	NULL	0	NULL	NULL	NULL	14	8.833	11.833	34.666	ENSG00000104343	2.86E-30	tr|C5FSZ1|C5FSZ1_ARTOC	Ubiquitin conjugating enzyme E2 W	UBE2W	Q96B02	4.43E-29	NP_060769.5	NP_060769.5	Nucleoli	NP_001001481.3;NP_001257944.2;NP_060769.5
hpa94	UP000002035	Arthroderma otae (strain ATCC MYA-4605 / CBS 113480)	sp|Q96G21|IMP4_HUMAN	RBH_STRICT	C5FHC5	46.358	99	257	46.048	96	247	357983	41	554155	GCA_000151145.1	C5FHC5	C5FHC5_ARTOC	MCYG_01663	U3 small nucleolar ribonucleoprotein IMP4	3	Low	NULL	NULL	NULL	0	NULL	NULL	NULL	8	NULL	NULL	8	ENSG00000136718	9.27E-86	tr|C5FHC5|C5FHC5_ARTOC	IMP U3 small nucleolar ribonucleoprotein 4	IMP4	Q96G21	1.93E-80	NP_219484.1	NP_219484.1	Nucleoli	NP_001307233.1;NP_001307234.1;NP_001358654.1;NP_001358657.1;NP_219484.1
hpa94	UP000002035	Arthroderma otae (strain ATCC MYA-4605 / CBS 113480)	sp|Q96GQ7|DDX27_HUMAN	RBH_STRICT	C5FUW3	46.429	58	433	41.887	66	446	356141	41	554155	GCA_000151145.1	C5FUW3	C5FUW3_ARTOC	MCYG_06516	RNA helicase	22.5	High	4	30-79, 143-168, 747-778, 788-807	NSKSLKAKIAGTKRRRDDPDNAQAEQSANTKKRKKQKKGGKNAANGNKTD, DDILDRRRQKKLDKEERDRKKTAKKA, LNGPDSGKKGKKKLSGKDKKKLDDTRMREEGR, EAKPGRQGKGKKSVKGGKKR	9	0.999	59-72;148-167;734-807	TKKRKKQKKGGKNA;RRRQKKLDKEERDRKKTAKK;KDKRESKKRGLIELNGPDSGKKGKKKLSGKDKKKLDDTRMREEGRVWKKGKAEREAKPGRQGKGKKSVKGGKKR	22.5	14	NULL	36.5	ENSG00000124228	3.61E-141	tr|C5FUW3|C5FUW3_ARTOC	DEAD-box helicase 27	DDX27	Q96GQ7	9.79E-145	NP_060365.8	NP_060365.8	Nucleoli	NP_001335116.2;NP_060365.8
hpa94	UP000002035	Arthroderma otae (strain ATCC MYA-4605 / CBS 113480)	sp|Q9BSC4|NOL10_HUMAN	RBH_STRICT	C5FQE0	38.667	77	385	39.062	79	375	350623	41	554155	GCA_000151145.1	C5FQE0	C5FQE0_ARTOC	MCYG_04912	Nucleolar protein 10	18.4	High	3	19-43, 616-641, 647-673	TARPLPEWLARRRKRSLKADAEYSN, SSKQISTASYRRNKPKQPQMQVTSSS, HDHSFESRVRKHQTKKRPSMGRSGGEK	8	0.992	466-505;657-667	DKKIKEKIDKERESRVRGKKKVAAKVNRKLAERLLEREEK;KHQTKKRPSMG	11	NULL	NULL	11	ENSG00000115761	1.71E-124	tr|C5FQE0|C5FQE0_ARTOC	Nucleolar protein 10	NOL10	Q9BSC4	1.11E-119	NP_079170.2	NP_079170.2	Nucleoli	NP_001248321.1;NP_001248323.1;NP_079170.2
hpa94	UP000002035	Arthroderma otae (strain ATCC MYA-4605 / CBS 113480)	sp|Q9H0S4|DDX47_HUMAN	RBH_STRICT	C5FDM0	64.524	89	559	62.844	92	565	357176	41	554155	GCA_000151145.1	C5FDM0	C5FDM0_ARTOC	MCYG_00704	RNA helicase	13.3	Medium	1	452-472	ATLRGRRKGDSKRSRDDMDRE	4	0.888	446-466	KRGTKGATLRGRRKGDSKRSR	19.5	11.5	NULL	31	ENSG00000213782	0	tr|C5FDM0|C5FDM0_ARTOC	DEAD-box helicase 47	DDX47	Q9H0S4	0	NP_057439.2	NP_057439.2	Nucleoli	NP_057439.2
hpa94	UP000002035	Arthroderma otae (strain ATCC MYA-4605 / CBS 113480)	sp|Q9H9A6|LRC40_HUMAN	RBH_STRICT	C5FJ82	29.412	97	153	29.412	62	166	357900	41	554155	GCA_000151145.1	C5FJ82	C5FJ82_ARTOC	MCYG_02322	Leucine-rich repeat-containing protein 40	10.1	Medium	1	229-249	ASKSQSMISRKPKQRPSLSQV	0	NULL	NULL	NULL	17.5	11	NULL	28.5	ENSG00000066557	1.73E-39	tr|C5FJ82|C5FJ82_ARTOC	Leucine rich repeat containing 40	LRRC40	Q9H9A6	2.01E-42	NP_060238.3	NP_060238.3	Nucleoli	NP_060238.3;XP_047280475.1
hpa94	UP000002035	Arthroderma otae (strain ATCC MYA-4605 / CBS 113480)	sp|Q9H9Y2|RPF1_HUMAN	RBH_STRICT	C5FVL5	40.467	65	158	40.467	58	155	355842	41	554155	GCA_000151145.1	C5FVL5	C5FVL5_ARTOC	MCYG_06768	Brix domain-containing protein	13.4	Medium	1	9-56	PSGMDYKPTNKLKRQQLHIKRKQTKDAETRTFRFARRKEEAKNPQLKA	3	0.805	27-61	IKRKQTKDAETRTFRFARRKEEAKNPQLKAERLKR	21.5	13.5	NULL	35	ENSG00000117133	4.92E-45	tr|C5FVL5|C5FVL5_ARTOC	Ribosome production factor 1 homolog	RPF1	Q9H9Y2	9.29E-43	NP_079341.2	NP_079341.2	Nucleoli	NP_079341.2
hpa94	UP000002035	Arthroderma otae (strain ATCC MYA-4605 / CBS 113480)	sp|Q9NZM5|NOP53_HUMAN	RBH_STRICT	C5FM06	28.361	94	80.1	27.191	92	67	352808	41	554155	GCA_000151145.1	C5FM06	C5FM06_ARTOC	MCYG_03547	Ribosome biogenesis protein NOP53	22.7	High	3	5-32, 266-295, 397-423	VGAPQQYKQSSRKGKKAWRKNVDVTEVQ, EYENESIKKKRPERKTKAQRNKILRRKEAE, EARNPITQSKKAKRKATEKWTYKDFKV	9	0.996	17-20;273-308;407-410	KGKK;KKKRPERKTKAQRNKILRRKEAERKAKAEANIKKRE;KAKR	21.5	13	NULL	34.5	ENSG00000105373	1.58E-16	tr|C5FM06|C5FM06_ARTOC	NOP53 ribosome biogenesis factor	NOP53	Q9NZM5	3.63E-11	NP_056525.2	NP_056525.2	Nucleoli	NP_056525.2
hpa94	UP000002035	Arthroderma otae (strain ATCC MYA-4605 / CBS 113480)	sp|Q9Y3C6|PPIL1_HUMAN	RBH_STRICT	C5FD14	71.094	77	203	71.094	87	203	353773	41	554155	GCA_000151145.1	C5FD14	C5FD14_ARTOC	MCYG_00586	Peptidyl-prolyl cis-trans isomerase	1.6	Low	NULL	NULL	NULL	0	NULL	NULL	NULL	6.5	9.333	NULL	15.833	ENSG00000137168	1.18E-68	tr|C5FD14|C5FD14_ARTOC	Peptidylprolyl isomerase like 1	PPIL1	Q9Y3C6	1.58E-67	NP_057143.1	NP_057143.1	Nucleoli	NP_057143.1
hpa94	UP000002036	Lachancea thermotolerans (strain ATCC 56472 / CBS 6340 / NRRL Y-8284)	sp|O15213|WDR46_HUMAN	RBH_TOLERANT	C5DBS9	40.162	77	365	41.263	85	364	362635	42	559295	GCA_000142805.1	C5DBS9	C5DBS9_LACTC	KLTH0A05082g	KLTH0A05082p	7.3	Low	1	28-52	SKRTNGYKTKDKKLRAGLKRIDDQY	0	NULL	NULL	NULL	7	NULL	NULL	7	ENSG00000227057	3.43E-120	tr|C5DBS9|C5DBS9_LACTC	WD repeat domain 46	WDR46	O15213	4.16E-119	NP_001157739.1	NP_005443.3	Nucleoli	NP_001157739.1;NP_005443.3;XP_054187169.1
hpa94	UP000002036	Lachancea thermotolerans (strain ATCC 56472 / CBS 6340 / NRRL Y-8284)	sp|O15381|NVL_HUMAN	RBH_STRICT	C5DHP5	52.932	69	630	52.846	74	632	361967	42	559295	GCA_000142805.1	C5DHP5	C5DHP5_LACTC	KLTH0E06006g	KLTH0E06006p	12.8	Medium	1	168-199	GDKKLSSKKRAKETGSKPKRQKTQEDRSPPSS	4	0.932	170-189	KKLSSKKRAKETGSKPKRQK	15	NULL	NULL	15	ENSG00000143748	0	tr|C5DHP5|C5DHP5_LACTC	Nuclear VCP like	NVL	O15381	0	NP_002524.2	NP_002524.2	Nucleoli	NP_001230076.1;NP_002524.2;XP_011542498.1;XP_016856867.1;XP_016856868.1;XP_016856869.1;XP_016856873.1;XP_016856874.1;XP_047277574.1;XP_047277577.1;XP_047277582.1;XP_047277587.1;XP_047277591.1;XP_047277593.1
hpa94	UP000002036	Lachancea thermotolerans (strain ATCC 56472 / CBS 6340 / NRRL Y-8284)	sp|P46087|NOP2_HUMAN	RBH_STRICT	C5DMJ5	62.022	45	503	60.733	60	505	360607	42	559295	GCA_000142805.1	C5DMJ5	C5DMJ5_LACTC	KLTH0G09460g	KLTH0G09460p	16.5	High	1	17-74	DEFQAKKSNKSEHKGKSRSEDVDGKKHKSKRRAENDTKSGNKRSKTERVEKTKSKEPE	2	0.986	22-69	KKSNKSEHKGKSRSEDVDGKKHKSKRRAENDTKSGNKRSKTERVEKTK	22	NULL	NULL	22	ENSG00000111641	4.57E-170	tr|C5DMJ5|C5DMJ5_LACTC	NOP2 nucleolar protein	NOP2	P46087	1.64E-169	NP_001245237.1	NP_001245237.1	Nucleoli	NP_001028886.1|NP_006161.2;NP_001245237.1;NP_001245238.1
hpa94	UP000002036	Lachancea thermotolerans (strain ATCC 56472 / CBS 6340 / NRRL Y-8284)	sp|Q12788|TBL3_HUMAN	RBH_STRICT	C5DI68	30.806	96	394	30.806	99	394	359081	42	559295	GCA_000142805.1	C5DI68	C5DI68_LACTC	KLTH0E10120g	KLTH0E10120p	1.7	Low	NULL	NULL	NULL	0	NULL	NULL	NULL	8.5	13.833	NULL	22.333	ENSG00000183751	1.87E-125	tr|C5DI68|C5DI68_LACTC	Transducin beta like 3	TBL3	Q12788	4.94E-124	NP_006444.2	NP_006444.2	Nucleoli	NP_006444.2
hpa94	UP000002036	Lachancea thermotolerans (strain ATCC 56472 / CBS 6340 / NRRL Y-8284)	sp|Q13206|DDX10_HUMAN	RBH_STRICT	C5DMC6	51.25	54	508	52.505	60	506	362707	42	559295	GCA_000142805.1	C5DMC6	C5DMC6_LACTC	KLTH0G07766g	KLTH0G07766p	22.2	High	3	1-21, 654-682, 711-735	MAKKGKTSTAARKQLRQKEDA, DVEDKKLAKAKRQEKKRKRLEAMRREAEA, SDDDEDRRPDKRRRFPERIEESEDR	2	0.978	658-675	KKLAKAKRQEKKRKRLEA	24	NULL	NULL	24	ENSG00000178105	1.92E-169	tr|C5DMC6|C5DMC6_LACTC	DEAD-box helicase 10	DDX10	Q13206	4.65E-167	NP_004389.2	NP_004389.2	Nucleoli	NP_004389.2
hpa94	UP000002036	Lachancea thermotolerans (strain ATCC 56472 / CBS 6340 / NRRL Y-8284)	sp|Q15050|RRS1_HUMAN	RBH_STRICT	C5DHH0	37.824	48	120	37.824	94	120	359179	42	559295	GCA_000142805.1	C5DHH0	C5DHH0_LACTC	KLTH0E04268g	Ribosome biogenesis regulatory protein	17.9	High	1	179-203	RSLSRAERKKLIKKNELQHKRNMKG	8	0.906	103-131;183-200	REKPLPKPKAPSKWEQFAAKKGIKPKERS;RAERKKLIKKNELQHKRN	22	NULL	NULL	22	ENSG00000179041	3.99E-33	tr|C5DHH0|C5DHH0_LACTC	Ribosome biogenesis regulator 1 homolog	RRS1	Q15050	4.61E-32	NP_055984.1	NP_055984.1	Nucleoli	NP_055984.1
hpa94	UP000002036	Lachancea thermotolerans (strain ATCC 56472 / CBS 6340 / NRRL Y-8284)	sp|Q15397|PUM3_HUMAN	RBH_STRICT	C5DEI0	30.488	62	177	30.946	59	172	359356	42	559295	GCA_000142805.1	C5DEI0	C5DEI0_LACTC	KLTH0C09394g	KLTH0C09394p	20.8	High	3	1-26, 456-478, 617-645	MAPVISKKSGKKHSLNAKDQKTAKKA, EYSKATSKKPFEQRRKELLNKFA, LSKTENKKFFKDLKKVSKKINKDDESNKG	6	0.717	27-Aug	KSGKKHSLNAKDQKTAKKAK	21	NULL	NULL	21	ENSG00000080608	2.65E-48	tr|C5DEI0|C5DEI0_LACTC	Pumilio RNA binding family member 3	PUM3	Q15397	3.11E-45	NP_055693.4	NP_055693.4	Nucleoli	NP_055693.4
hpa94	UP000002036	Lachancea thermotolerans (strain ATCC 56472 / CBS 6340 / NRRL Y-8284)	sp|Q15435|PP1R7_HUMAN	RBH_STRICT	C5DFJ4	50.159	84	261	50.831	88	259	360168	42	559295	GCA_000142805.1	C5DFJ4	C5DFJ4_LACTC	KLTH0D15576g	KLTH0D15576p	4.8	Low	NULL	NULL	NULL	0	NULL	NULL	NULL	20	14.5	NULL	34.5	ENSG00000115685	1.04E-85	tr|C5DFJ4|C5DFJ4_LACTC	Protein phosphatase 1 regulatory subunit 7	PPP1R7	Q15435	1.55E-83	NP_002703.1	NP_002703.1	Nucleoli	NP_001269339.1;NP_001269341.1;NP_002703.1
hpa94	UP000002036	Lachancea thermotolerans (strain ATCC 56472 / CBS 6340 / NRRL Y-8284)	sp|Q8N9T8|KRI1_HUMAN	RBH_STRICT	C5DJT5	25.266	52	56.6	26.679	83	92	360885	42	559295	GCA_000142805.1	C5DJT5	C5DJT5_LACTC	KLTH0F18986g	KLTH0F18986p	27	High	3	276-301, 408-441, 505-540	ATLRRSTSNSRRRKRDEEKREKTAEK, EEGPARKKSRRELKEEKRSKKKDKKKVSEMVETA, FAPYRAKELRAKDRRKVTKSRRMREWKKKVFGSEEG	5	0.996	5-10;285-315;411-433;507-533;554-562	KSAAKR;SRRRKRDEEKREKTAEKMEKEMAVQKKKKEK;PARKKSRRELKEEKRSKKKDKKK;PYRAKELRAKDRRKVTKSRRMREWKKK;KKHSKKAKK	25	NULL	NULL	25	ENSG00000129347	6.84E-09	tr|C5DJT5|C5DJT5_LACTC	KRI1 homolog	KRI1	Q8N9T8	9.98E-19	NP_075384.4	NP_075384.4	Nucleoli	NP_075384.4;XP_047295188.1
hpa94	UP000002036	Lachancea thermotolerans (strain ATCC 56472 / CBS 6340 / NRRL Y-8284)	sp|Q8NI36|WDR36_HUMAN	RBH_STRICT	C5DFG7	31.702	99	446	31.702	97	421	360662	42	559295	GCA_000142805.1	C5DFG7	C5DFG7_LACTC	KLTH0D14960g	KLTH0D14960p	6.9	Low	1	20-Jan	MTESYKKRKVPSKEDGARSF	0	NULL	NULL	NULL	5	NULL	NULL	5	ENSG00000134987	2.72E-143	tr|C5DFG7|C5DFG7_LACTC	WD repeat domain 36	WDR36	Q8NI36	3.56E-132	NP_644810.2	NP_644810.2	Nucleoli	NP_644810.2
hpa94	UP000002036	Lachancea thermotolerans (strain ATCC 56472 / CBS 6340 / NRRL Y-8284)	sp|Q96G21|IMP4_HUMAN	RBH_TOLERANT	C5DMH1	50	99	285	49.458	96	269	360903	42	559295	GCA_000142805.1	C5DMH1	C5DMH1_LACTC	KLTH0G08866g	KLTH0G08866p	3.3	Low	NULL	NULL	NULL	0	NULL	NULL	NULL	11.5	9.5	NULL	21	ENSG00000136718	6.50E-97	tr|C5DMH1|C5DMH1_LACTC	IMP U3 small nucleolar ribonucleoprotein 4	IMP4	Q96G21	1.30E-89	NP_001307233.1	NP_219484.1	Nucleoli	NP_001307233.1;NP_001307234.1;NP_001358654.1;NP_001358657.1;NP_219484.1
hpa94	UP000002036	Lachancea thermotolerans (strain ATCC 56472 / CBS 6340 / NRRL Y-8284)	sp|Q96GQ7|DDX27_HUMAN	RBH_STRICT	C5DCI2	43.199	68	424	46.809	62	421	360139	42	559295	GCA_000142805.1	C5DCI2	C5DCI2_LACTC	KLTH0B03278g	KLTH0B03278p	18.3	High	2	33-59, 679-739	TLHPETSTKTKSKKKKANNSNPNEDIH, IQALSKGKKTVNSKKRKRIEATEDRSRSYKKTQKDRGSDQQRTYAKQKAKKEMKKKKQARK	4	0.996	45-47;681-739	KKK;ALSKGKKTVNSKKRKRIEATEDRSRSYKKTQKDRGSDQQRTYAKQKAKKEMKKKKQARK	23.5	14	NULL	37.5	ENSG00000124228	1.16E-138	tr|C5DCI2|C5DCI2_LACTC	DEAD-box helicase 27	DDX27	Q96GQ7	3.56E-136	NP_060365.8	NP_060365.8	Nucleoli	NP_001335116.2;NP_060365.8
hpa94	UP000002036	Lachancea thermotolerans (strain ATCC 56472 / CBS 6340 / NRRL Y-8284)	sp|Q9BRU9|UTP23_HUMAN	RBH_STRICT	C5DER0	33.48	89	102	33.48	83	102	359751	42	559295	GCA_000142805.1	C5DER0	C5DER0_LACTC	KLTH0C11352g	KLTH0C11352p	23.5	High	3	81-100, 194-215, 234-260	AKSFERRRCNHPPKEAKPPI, VSKNKRKGPKGPNPLSIKKKKT, AEPVDRSSSGRRRRRHHKRSSTEAGEE	4	0.944	196-214;243-252	KNKRKGPKGPNPLSIKKKK;GRRRRRHHKR	22	NULL	NULL	22	ENSG00000147679	1.22E-26	tr|C5DER0|C5DER0_LACTC	UTP23 small subunit processome component	UTP23	Q9BRU9	2.13E-25	NP_115710.2	NP_115710.2	Nucleoli	NP_115710.2
hpa94	UP000002036	Lachancea thermotolerans (strain ATCC 56472 / CBS 6340 / NRRL Y-8284)	sp|Q9BSC4|NOL10_HUMAN	RBH_STRICT	C5E2Z8	44.086	79	458	44.732	75	469	360426	42	559295	GCA_000142805.1	C5E2Z8	C5E2Z8_LACTC	KLTH0H09130g	KLTH0H09130p	25.8	High	5	22-48, 573-597, 614-633, 644-666, 669-693	SRSLPDWIAKKRKRSLKHDLEYQNRVE, LAKQIAVTQRRKREKEKADKFMNQM, FDRKVAQLRREEQREKRQEP, EFSFVPSKKKPAGKKKVTFDSDG, AENKKDSGRSKPRFQGRRASKNVFR	10	0.835	33-34;434-456;582-587;651-659;675-687	RK;VRRRIEKERESRIRTSGAVKKPA;RRKREK;KKKPAGKKK;SGRSKPRFQGRRA	22	NULL	NULL	22	ENSG00000115761	1.67E-153	tr|C5E2Z8|C5E2Z8_LACTC	Nucleolar protein 10	NOL10	Q9BSC4	1.98E-156	NP_079170.2	NP_079170.2	Nucleoli	NP_001248321.1;NP_001248323.1;NP_079170.2
hpa94	UP000002036	Lachancea thermotolerans (strain ATCC 56472 / CBS 6340 / NRRL Y-8284)	sp|Q9GZZ1|NAA50_HUMAN	RBH_STRICT	C5DF28	33.129	91	82.8	33.129	100	82.8	360362	42	559295	GCA_000142805.1	C5DF28	C5DF28_LACTC	KLTH0D11748g	KLTH0D11748p	1.4	Low	NULL	NULL	NULL	0	NULL	NULL	NULL	5	11	NULL	16	ENSG00000121579	2.82E-21	tr|C5DF28|C5DF28_LACTC	N-alpha-acetyltransferase 50, NatE catalytic subunit	NAA50	Q9GZZ1	7.00E-20	NP_079422.1	NP_079422.1	Nucleoli	NP_001295374.1;NP_079422.1
hpa94	UP000002036	Lachancea thermotolerans (strain ATCC 56472 / CBS 6340 / NRRL Y-8284)	sp|Q9H0S4|DDX47_HUMAN	RBH_STRICT	C5DKS4	53.303	95	466	53.587	85	468	359801	42	559295	GCA_000142805.1	C5DKS4	C5DKS4_LACTC	KLTH0F07106g	KLTH0F07106p	16.8	High	2	1-20, 494-523	MGERREKFRRVKSMRCDELS, MELNRRNKEKVARGKGRRSRMHSRENMDKE	2	0.909	498-514	RRNKEKVARGKGRRSRM	17	NULL	NULL	17	ENSG00000213782	4.91E-162	tr|C5DKS4|C5DKS4_LACTC	DEAD-box helicase 47	DDX47	Q9H0S4	1.59E-161	NP_057439.2	NP_057439.2	Nucleoli	NP_057439.2
hpa94	UP000002036	Lachancea thermotolerans (strain ATCC 56472 / CBS 6340 / NRRL Y-8284)	sp|Q9H9Y2|RPF1_HUMAN	RBH_STRICT	C5DHD2	47.315	84	246	46.644	98	233	363376	42	559295	GCA_000142805.1	C5DHD2	C5DHD2_LACTC	KLTH0E03410g	KLTH0E03410p	13.9	Medium	1	18-47	FAEVKDQKNKERHKMRKQRAKEERENPELK	3	0.956	24-50	QKNKERHKMRKQRAKEERENPELKEKR	22.5	13	NULL	35.5	ENSG00000117133	6.30E-81	tr|C5DHD2|C5DHD2_LACTC	Ribosome production factor 1 homolog	RPF1	Q9H9Y2	2.82E-74	NP_079341.2	NP_079341.2	Nucleoli	NP_079341.2
hpa94	UP000002036	Lachancea thermotolerans (strain ATCC 56472 / CBS 6340 / NRRL Y-8284)	sp|Q9NW13|RBM28_HUMAN	RBH_STRICT	C5DIC4	34.286	65	129	27.515	89	195	359382	42	559295	GCA_000142805.1	C5DIC4	C5DIC4_LACTC	KLTH0E11418g	KLTH0E11418p	27	High	3	77-97, 528-550, 674-693	ALEKARKTKFKGRLLRVDIAK, EDEIAARKKKDKKQGVVRQAKVI, VDDNIKRLIGFKRKRKQARK	3	0.982	80-103;534-540;659-693	KARKTKFKGRLLRVDIAKRRERSK;RKKKDKK;KAKTDSNAKKPSKSGVDDNIKRLIGFKRKRKQARK	25	NULL	NULL	25	ENSG00000106344	1.72E-31	tr|C5DIC4|C5DIC4_LACTC	RNA binding motif protein 28	RBM28	Q9NW13	2.89E-52	NP_060547.2	NP_060547.2	Nucleoli	NP_060547.2
hpa94	UP000002036	Lachancea thermotolerans (strain ATCC 56472 / CBS 6340 / NRRL Y-8284)	sp|Q9NWT1|PK1IP_HUMAN	RBH_STRICT	C5DDF6	28.779	75	131	28.049	97	137	361444	42	559295	GCA_000142805.1	C5DDF6	C5DDF6_LACTC	KLTH0C00616g	KLTH0C00616p	11.4	Medium	1	379-407	LKSIMLGTNKKKSKKSRSKKNKKVKVQLE	5	0.99	388-403	KKKSKKSRSKKNKKVK	17	11.166	11.666	39.832	ENSG00000111845	3.22E-35	tr|C5DDF6|C5DDF6_LACTC	PAK1 interacting protein 1	PAK1IP1	Q9NWT1	6.00E-36	NP_060376.2	NP_060376.2	Nucleoli	NP_060376.2;XP_005249261.1|XP_054188145.1;XP_011513023.1|XP_054188144.1
hpa94	UP000002036	Lachancea thermotolerans (strain ATCC 56472 / CBS 6340 / NRRL Y-8284)	sp|Q9UBZ9|REV1_HUMAN	RBH_TOLERANT	C5DG10	29.102	46	188	29.273	62	189	362463	42	559295	GCA_000142805.1	C5DG10	C5DG10_LACTC	KLTH0D01518g	KLTH0D01518p	5.2	Low	NULL	NULL	NULL	0	NULL	NULL	NULL	20.5	13.5	NULL	34	ENSG00000135945	3.41E-49	tr|C5DG10|C5DG10_LACTC	REV1 DNA directed polymerase	REV1	Q9UBZ9	4.65E-48	XP_016859802.1	NP_057400.1|XP_047300677.1;XP_047300674.1;XP_047300676.1	Nucleoli	NP_001032961.1|XP_047300679.1;NP_001308383.1|XP_016859800.1;NP_001308384.1;NP_057400.1|XP_047300677.1;XP_016859798.1;XP_016859799.2;XP_016859801.1|XP_047300675.1;XP_016859802.1;XP_047300673.1;XP_047300674.1;XP_047300676.1;XP_047300680.1
hpa94	UP000002037	Candida tropicalis (strain ATCC MYA-3404 / T1)	sp|O15213|WDR46_HUMAN	RBH_TOLERANT	C5MBE5	43.451	77	384	41.748	97	383	364780	43	294747	GCA_000006335.3	C5MBE5	C5MBE5_CANTT	CTRG_03387	U3 small nucleolar RNA-associated protein 7	16.6	High	2	15-50, 462-511	VSKFERGGSYKKNKKQSKDKKLNSKLQRIDRQYKEA, KPDVKGKNSGLRRHLRKQRQNVIDQRKLRIERNLKLEKEARQRNHKLAKG	6	0.874	19-36;461-510	ERGGSYKKNKKQSKDKKL;IKPDVKGKNSGLRRHLRKQRQNVIDQRKLRIERNLKLEKEARQRNHKLAK	12	NULL	7	19	ENSG00000227057	1.45E-127	tr|C5MBE5|C5MBE5_CANTT	WD repeat domain 46	WDR46	O15213	1.05E-126	NP_001157739.1	NP_005443.3	Nucleoli	NP_001157739.1;NP_005443.3;XP_054187169.1
hpa94	UP000002037	Candida tropicalis (strain ATCC MYA-3404 / T1)	sp|O15381|NVL_HUMAN	RBH_TOLERANT	C5MAV4	49.923	73	625	48.063	81	629	363776	43	294747	GCA_000006335.3	C5MAV4	C5MAV4_CANTT	CTRG_03196	Ribosome biogenesis ATPase RIX7	18.8	High	2	60-82, 160-192	YVQMKDFQLKRMKRNNLEKSIAN, STIGTKRKVKDNSKSQLKKQKRKIDHTPPTADL	2	0.739	166-182	RKVKDNSKSQLKKQKRK	22	NULL	NULL	22	ENSG00000143748	0	tr|C5MAV4|C5MAV4_CANTT	Nuclear VCP like	NVL	O15381	0	NP_001230076.1	NP_002524.2	Nucleoli	NP_001230076.1;NP_002524.2;XP_011542498.1;XP_016856867.1;XP_016856868.1;XP_016856869.1;XP_016856873.1;XP_016856874.1;XP_047277574.1;XP_047277577.1;XP_047277582.1;XP_047277587.1;XP_047277591.1;XP_047277593.1
hpa94	UP000002037	Candida tropicalis (strain ATCC MYA-3404 / T1)	sp|Q12788|TBL3_HUMAN	RBH_STRICT	C5MIV7	30.817	97	411	30.817	99	411	363919	43	294747	GCA_000006335.3	C5MIV7	C5MIV7_CANTT	CTRG_06000	WD_REPEATS_REGION domain-containing protein	2.5	Low	NULL	NULL	NULL	0	NULL	NULL	NULL	9.5	14.5	NULL	24	ENSG00000183751	2.00E-132	tr|C5MIV7|C5MIV7_CANTT	Transducin beta like 3	TBL3	Q12788	4.19E-131	NP_006444.2	NP_006444.2	Nucleoli	NP_006444.2
hpa94	UP000002037	Candida tropicalis (strain ATCC MYA-3404 / T1)	sp|Q13206|DDX10_HUMAN	RBH_STRICT	C5M353	49.184	56	498	50.638	61	498	368433	43	294747	GCA_000006335.3	C5M353	C5M353_CANTT	CTRG_00492	RNA helicase	21.2	High	2	1-28, 665-695	MAKNSKKGKKVVKNSSRRNNRLKEEEEL, LADKEVERQKRQEKKRKRKETERRMREEAEG	4	0.978	5-18;672-688	SKKGKKVVKNSSRR;RQKRQEKKRKRKETERR	24	NULL	NULL	24	ENSG00000178105	2.63E-165	tr|C5M353|C5M353_CANTT	DEAD-box helicase 10	DDX10	Q13206	3.41E-164	NP_004389.2	NP_004389.2	Nucleoli	NP_004389.2
hpa94	UP000002037	Candida tropicalis (strain ATCC MYA-3404 / T1)	sp|Q15050|RRS1_HUMAN	RBH_STRICT	C5MEA1	40.104	47	118	40.104	92	118	367791	43	294747	GCA_000006335.3	C5MEA1	C5MEA1_CANTT	CTRG_04393	Ribosome biogenesis regulatory protein	15.3	High	1	176-207	LIDPRTLRRAERKKLVKKNELQHKRNLRNQLK	6	0.9	104-133;183-201	REKPIPKKKPMTKWEQFAARKGIKPKEKSG;RRAERKKLVKKNELQHKRN	19.5	12.5	NULL	32	ENSG00000179041	2.87E-32	tr|C5MEA1|C5MEA1_CANTT	Ribosome biogenesis regulator 1 homolog	RRS1	Q15050	4.67E-31	NP_055984.1	NP_055984.1	Nucleoli	NP_055984.1
hpa94	UP000002037	Candida tropicalis (strain ATCC MYA-3404 / T1)	sp|Q15397|PUM3_HUMAN	RBH_STRICT	C5M726	28.979	62	161	28.087	61	145	365852	43	294747	GCA_000006335.3	C5M726	C5M726_CANTT	CTRG_01658	Protein PUF6	18.5	High	3	15-39, 478-499, 642-667	AQEETKKVTKKAKVSKKLPSPPSED, EELAYKKTSKKDKEQRKLELLE, QLAKSSKVDKLKKSIKKLTLSKDDKG	4	0.867	31-Jul	KSKGTKRAAQEETKKVTKKAKVSKK	20.5	12	NULL	32.5	ENSG00000080608	1.93E-42	tr|C5M726|C5M726_CANTT	Pumilio RNA binding family member 3	PUM3	Q15397	1.18E-35	NP_055693.4	NP_055693.4	Nucleoli	NP_055693.4
hpa94	UP000002037	Candida tropicalis (strain ATCC MYA-3404 / T1)	sp|Q8NI36|WDR36_HUMAN	RBH_STRICT	C5M6B1	32.655	94	444	32.655	93	427	368459	43	294747	GCA_000006335.3	C5M6B1	C5M6B1_CANTT	CTRG_01392	WD_REPEATS_REGION domain-containing protein	10.3	Medium	2	3-22, 748-769	EEVGKRRKTVQNTVTKPPRP, DLIKQRSKPKVAPKKSEKTPFF	0	NULL	NULL	NULL	9	NULL	NULL	9	ENSG00000134987	1.53E-142	tr|C5M6B1|C5M6B1_CANTT	WD repeat domain 36	WDR36	Q8NI36	2.10E-134	NP_644810.2	NP_644810.2	Nucleoli	NP_644810.2
hpa94	UP000002037	Candida tropicalis (strain ATCC MYA-3404 / T1)	sp|Q96B02|UBE2W_HUMAN	RBH_TOLERANT	C5M4V1	34.921	93	99.8	35.45	95	102	364247	43	294747	GCA_000006335.3	C5M4V1	C5M4V1_CANTT	CTRG_01929	UBC core domain-containing protein	3.3	Low	NULL	NULL	NULL	0	NULL	NULL	NULL	12	10	NULL	22	ENSG00000104343	1.75E-27	tr|C5M4V1|C5M4V1_CANTT	Ubiquitin conjugating enzyme E2 W	UBE2W	Q96B02	7.05E-27	NP_001001481.3	NP_060769.5	Nucleoli	NP_001001481.3;NP_001257944.2;NP_060769.5
hpa94	UP000002037	Candida tropicalis (strain ATCC MYA-3404 / T1)	sp|Q96G21|IMP4_HUMAN	RBH_STRICT	C5M2R5	48.966	99	275	48.387	96	261	363927	43	294747	GCA_000006335.3	C5M2R5	C5M2R5_CANTT	CTRG_00354	U3 small nucleolar ribonucleoprotein protein IMP4	5.4	Low	NULL	NULL	NULL	0	NULL	NULL	NULL	19.5	11.5	NULL	31	ENSG00000136718	4.03E-93	tr|C5M2R5|C5M2R5_CANTT	IMP U3 small nucleolar ribonucleoprotein 4	IMP4	Q96G21	4.25E-86	NP_219484.1	NP_219484.1	Nucleoli	NP_001307233.1;NP_001307234.1;NP_001358654.1;NP_001358657.1;NP_219484.1
[truncated: 12,606 more rows]
