# Supplementary material for: FuNGI: Fungal Nucleolar Genomic Inventory—a comprehensive database of fungal proteins with predicted nucleolar localization signals
Source: Database (Oxford). 2026 May 19;2026:baag023. doi: 10.1093/database/baag023 (PMC13184608; doi:10.1093/database/baag023)
Supplement: baag023_Supplemental_Files [file baag023_supplemental_files.zip › Supplementary_Data_S2_HPA_proteome_ortholog_FuNGI_summary.tsv]

proteome_accession	target_species	n_ortholog_calls	n_strict	n_tolerant	n_hpa94	n_conf_high	n_conf_medium	n_conf_low	n_with_nols	n_with_nls	n_with_psort_nuclear_related	mean_confidence_score	mean_psort_nuclear_related_sum
UP000000267	Vanderwaltozyma polyspora (strain ATCC 22028 / DSM 70294 / BCRC 21397 / CBS 2163 / NBRC 10782 / NRRL Y-8283 / UCD 57-17)	16	14	2	16	9	2	5	12	10	16	13.9437	24.5833
UP000000314	Komagataella phaffii (strain GS115 / ATCC 20864)	17	13	4	17	10	3	4	13	12	17	14.8353	26.0882
UP000000559	Candida albicans (strain SC5314 / ATCC MYA-2876)	18	13	5	18	10	3	5	13	13	18	13.8	25.5
UP000000560	Emericella nidulans (strain FGSC A4 / ATCC 38163 / CBS 112.46 / NRRL 194 / M139)	17	15	2	17	3	6	8	1	12	17	9.5353	21.7156
UP000000561	Mycosarcoma maydis (Corn smut fungus) (Ustilago maydis)	20	17	3	20	8	6	6	15	14	20	12.91	24.5333
UP000000591	Ashbya gossypii (strain ATCC 10895 / CBS 109.51 / FGSC 9923 / NRRL Y-1056)	18	15	3	18	10	5	3	15	15	18	14.3667	26.5369
UP000000598	Kluyveromyces lactis (strain ATCC 8585 / CBS 2359 / DSM 70799 / NBRC 1267 / NRRL Y-1140 / WM37)	17	16	1	17	6	6	5	12	11	16	12.0941	28.3431
UP000000599	Debaryomyces hansenii (strain ATCC 36239 / CBS 767 / BCRC 21394 / JCM 1990 / NBRC 0083 / IGC 2968)	17	14	3	17	9	5	3	14	13	17	14.4706	25.4902
UP000000689	Naumovozyma dairenensis (strain ATCC 10597 / BCRC 20456 / CBS 421 / NBRC 0211 / NRRL Y-12639)	19	17	2	19	12	3	4	16	14	18	15.7474	27.7456
UP000000707	Candida tenuis (strain ATCC 10573 / BCRC 21748 / CBS 615 / JCM 9827 / NBRC 10315 / NRRL Y-1498 / VKM Y-70)	16	12	4	16	7	3	6	11	10	16	12.475	26.302
UP000000709	Spathaspora passalidarum (strain NRRL Y-27907 / 11-Y1)	19	15	4	19	10	3	6	13	13	19	13.5474	24.956
UP000000724	Penicillium rubens (strain ATCC 28089 / DSM 1075 / NRRL 1951 / Wisconsin 54-1255)	17	14	3	17	5	1	11	4	11	16	9.6706	20.4705
UP000000741	Moniliophthora perniciosa (strain FA553 / isolate CP02)	6	4	2	6	0	0	6	0	0	6	2.2333	21.3053
UP000000819	Encephalitozoon cuniculi (strain GB-M1)	6	5	1	6	0	0	6	1	1	6	5.3	21.9167
UP000001055	Phaeosphaeria nodorum (strain SN15 / ATCC MYA-4574 / FGSC 10173)	19	17	2	19	10	2	7	13	12	17	13.3579	23.0087
UP000001056	Chaetomium globosum (strain ATCC 6205 / CBS 148.51 / DSM 1962 / NBRC 6347 / NRRL 1970)	17	12	5	17	6	3	8	10	13	16	11.7294	22.6469
UP000001067	Pyrenophora teres f. teres (strain 0-1)	21	18	3	21	10	1	10	12	13	20	12.4905	21.9206
UP000001072	Melampsora larici-populina (strain 98AG31 / pathotype 3-4-7)	18	15	3	18	6	6	6	15	11	17	11.95	22.9906
UP000001194	Laccaria bicolor (strain S238N-H82 / ATCC MYA-4686)	18	18	0	18	5	4	9	11	10	17	9.7944	16.8796
UP000001197	Podospora anserina (strain S / ATCC MYA-4624 / DSM 980 / FGSC 10383)	18	15	3	18	8	3	7	13	11	18	13.1167	22.2684
UP000001261	Coccidioides immitis (strain RS)	18	16	2	18	7	3	8	13	12	18	12.4	22.3981
UP000001294	Talaromyces marneffei (strain ATCC 18224 / CBS 334.59 / QM 7333)	17	15	2	17	7	2	8	9	11	16	12.5882	21.2156
UP000001300	Yarrowia lipolytica (strain CLIB 122 / E 150)	17	13	4	17	7	3	7	9	11	17	11.2	18.8529
UP000001312	Sclerotinia sclerotiorum (strain ATCC 18683 / 1980 / Ss-1)	17	14	3	17	7	2	8	9	11	17	12.2471	26.4312
UP000001471	Pyrenophora tritici-repentis (strain Pt-1C-BFP)	20	15	5	20	9	3	8	13	15	19	12.885	22.7416
UP000001610	Cordyceps militaris (strain CM01)	16	13	3	16	6	3	7	11	10	16	12.1438	18.7082
UP000001611	Verticillium dahliae (strain VdLs.17 / ATCC MYA-4575 / FGSC 10137)	14	11	3	14	8	0	6	10	10	13	12.0857	18.9285
UP000001628	Paracoccidioides brasiliensis (strain Pb18)	18	13	5	18	7	3	8	11	12	18	11.4611	23.2222
UP000001631	Ajellomyces capsulatus (strain G186AR / H82 / ATCC MYA-2454 / RMSCC 2432)	17	13	4	17	7	2	8	10	12	17	12.0294	25.4803
UP000001640	Naumovozyma castellii (Yeast) (Saccharomyces castellii)	17	13	4	17	10	3	4	14	13	17	14.7412	28.9314
UP000001742	Enterocytozoon bieneusi (strain H348)	2	1	1	2	0	0	2	1	0	2	5.7	31.4995
UP000001743	Postia placenta (strain ATCC 44394 / Madison 698-R)	5	4	1	5	2	0	3	3	3	4	10.96	18
UP000001744	Schizosaccharomyces japonicus (strain yFS275 / FY16936)	18	16	2	18	6	9	3	16	15	16	14.2889	18.9073
UP000001745	Talaromyces stipitatus (strain ATCC 10500 / CBS 375.48 / QM 6759 / NRRL 1006)	17	15	2	17	7	2	8	10	10	17	12.6118	24.7059
UP000001805	Neurospora crassa (strain ATCC 24698 / 74-OR23-1A / CBS 708.71 / DSM 1257 / FGSC 987)	16	13	3	16	10	1	5	12	11	16	13.7625	24.0518
UP000001861	Coprinopsis cinerea (strain Okayama-7 / 130 / ATCC MYA-4618 / FGSC 9003)	20	19	1	20	10	2	8	13	14	18	12.59	18.8583
UP000001875	Aspergillus flavus (strain ATCC 200026 / FGSC A1120 / IAM 13836 / NRRL 3357 / JCM 12722 / SRRC 167)	19	17	2	19	8	3	8	13	13	18	12.7263	23.1754
UP000001881	Sordaria macrospora (strain ATCC MYA-333 / DSM 997 / K(L3346) / K-hell)	14	11	3	14	0	5	9	2	9	14	8.0857	23.9164
UP000001996	Lodderomyces elongisporus (strain ATCC 11503 / CBS 2605 / JCM 1781 / NBRC 1676 / NRRL YB-4239)	18	15	3	18	6	5	7	11	11	18	11.6056	25.8518
UP000001997	Meyerozyma guilliermondii (strain ATCC 6260 / CBS 566 / DSM 6381 / JCM 1539 / NBRC 10279 / NRRL Y-324)	18	13	5	18	8	4	6	14	13	18	13.3667	27.5646
UP000002035	Arthroderma otae (strain ATCC MYA-4605 / CBS 113480)	18	15	3	18	9	5	4	15	13	18	15.2667	22.9722
UP000002036	Lachancea thermotolerans (strain ATCC 56472 / CBS 6340 / NRRL Y-8284)	20	17	3	20	10	3	7	15	13	20	14.225	23.3833
UP000002037	Candida tropicalis (strain ATCC MYA-3404 / T1)	16	13	3	16	9	2	5	12	11	16	14.0125	23.6041
UP000002038	Blastomyces gilchristii (strain SLH14081)	18	17	1	18	8	2	8	11	11	17	12.0667	23.9629
UP000002039	Ajellomyces dermatitidis (strain ER-3 / ATCC MYA-2586)	17	14	3	17	8	3	6	12	12	16	12.9765	23.0489
UP000002058	Uncinocarpus reesii (strain UAMH 1704)	16	11	5	16	6	3	7	10	11	16	11.3688	25.4061
UP000002059	Paracoccidioides lutzii (strain ATCC MYA-826 / Pb01)	18	16	2	18	8	3	7	13	12	18	13.5833	22.6203
UP000002149	Cryptococcus neoformans var. neoformans serotype D (strain JEC21 / ATCC MYA-565)	22	18	4	22	10	7	5	17	18	21	13.8	20.8636
UP000002258	Scheffersomyces stipitis (strain ATCC 58785 / CBS 6054 / NBRC 10063 / NRRL Y-11545)	16	14	2	16	1	7	8	0	11	16	8.1937	25.0832
UP000002311	Saccharomyces cerevisiae (strain ATCC 204508 / S288c)	16	12	4	16	7	5	4	13	13	16	14.8125	29.1874
UP000002428	Candida glabrata (strain ATCC 2001 / BCRC 20586 / JCM 3761 / NBRC 0622 / NRRL Y-65 / CBS 138)	16	14	2	16	10	4	2	14	14	16	14.9125	26.1874
UP000002485	Schizosaccharomyces pombe (strain 972 / ATCC 24843)	20	17	3	20	12	3	5	16	14	20	14.995	27.4832
UP000002489	Fusarium oxysporum (strain Fo5176)	16	14	2	16	2	5	9	0	10	16	8.2688	19.6354
UP000002497	Coccidioides posadasii (strain RMSCC 757 / Silveira)	16	14	2	16	7	4	5	12	13	16	13.525	21.6041
UP000002499	Metarhizium acridum (strain CQMa 102)	18	16	2	18	5	8	5	11	12	18	12.1722	22.4629
UP000002530	Aspergillus fumigatus (strain ATCC MYA-4609 / CBS 101355 / FGSC A1100 / Af293)	18	14	4	18	8	5	5	15	13	17	14.0722	24.0463
UP000002624	Ajellomyces capsulatus (strain H143)	13	10	3	13	6	3	4	9	9	13	13.1231	27.7051
UP000002668	Leptosphaeria maculans (strain JN3 / isolate v23.1.3 / race Av1-4-5-6-7-8)	20	15	5	20	9	3	8	13	15	19	12.045	20.9332
UP000002669	Arthroderma gypseum (strain ATCC MYA-4604 / CBS 118893)	17	13	4	17	9	1	7	11	11	17	13.2529	21.5686
UP000002753	Saccharomyces kudriavzevii (strain ATCC MYA-4449 / AS 2.2408 / CBS 8840 / NBRC 1802 / NCYC 2889)	12	11	1	12	3	5	4	7	8	12	11.3833	28.4583
UP000002762	Beauveria bassiana (strain ARSEF 2860)	20	15	5	20	8	3	9	12	11	19	11.22	20.9916
UP000002866	Tetrapisispora blattae (strain ATCC 34711 / CBS 6284 / DSM 70876 / NBRC 10599 / NRRL Y-10934 / UCD 77-7)	18	15	3	18	8	6	4	14	13	18	14.6444	28.3426
UP000002872	Nematocida parisii (strain ERTm3)	5	3	2	5	2	0	3	2	2	5	8.22	22.1
UP000003163	Edhazardia aedis (strain USNM 41457)	8	5	3	8	0	1	7	1	1	8	4.95	24.5832
UP000004997	Brettanomyces bruxellensis AWRI1499	13	11	2	13	6	2	5	8	8	13	11.6615	23.4871
UP000005206	Fusarium vanettenii (strain ATCC MYA-4622 / CBS 123669 / FGSC 9596 / NRRL 45880 / 77-13-4)	18	14	4	18	10	1	7	13	12	18	13.2056	21.1944
UP000005220	Kazachstania africana (strain ATCC 22294 / BCRC 22015 / CBS 2517 / CECT 1963 / NBRC 1671 / NRRL Y-8276)	17	13	4	17	8	4	5	12	11	17	13.0588	25.8823
UP000005221	Candida parapsilosis (strain CDC 317 / ATCC MYA-4646)	20	15	5	20	10	5	5	15	15	20	14.41	28.3332
UP000005222	Pichia sorbitophila (strain ATCC MYA-4447 / BCRC 22081 / CBS 7064 / NBRC 10061 / NRRL Y-12695)	18	14	4	18	10	5	3	15	15	18	15.3778	24.824
UP000005240	Puccinia triticina (isolate 1-1 / race 1 (BBBD))	12	12	0	12	5	3	4	8	8	12	12.8	24.9167
UP000005242	Wallemia mellicola (strain ATCC MYA-4683 / CBS 633.66)	22	18	4	22	10	3	9	13	12	22	12.7318	25.2878
UP000005426	Hypocrea atroviridis (strain ATCC 20476 / IMI 206040)	19	16	3	19	9	3	7	14	13	19	13.8632	20.2281
UP000005446	Glarea lozoyensis (strain ATCC 74030 / MF5533)	16	12	4	16	6	4	6	10	10	15	11.15	20.7811
UP000005622	Nematocida ausubeli (strain ATCC PRA-371 / ERTm2)	6	5	1	6	1	0	5	3	2	6	7.3667	23
UP000005627	Torulaspora delbrueckii	19	15	4	19	11	4	4	15	15	19	14.5895	25.8947
UP000005666	Tetrapisispora phaffii (strain ATCC 24235 / CBS 4417 / NBRC 1672 / NRRL Y-8282 / UCD 70-5)	18	15	3	18	11	2	5	14	14	18	14.75	27.8148
UP000006039	Gaeumannomyces tritici (strain R3-111a-1)	21	19	2	21	9	2	10	13	13	20	11.3429	20.2698
UP000006141	Rhodosporidium toruloides (strain ATCC 204091 / IIP 30 / MTCC 1151)	9	6	3	9	6	1	2	7	7	8	14.0222	21.0556
UP000006174	Ustilago hordei	18	15	3	18	9	3	6	14	13	18	14.3	19.6111
UP000006310	Kazachstania naganishii (strain ATCC MYA-139 / BCRC 22969 / CBS 8797 / KCTC 17520 / NBRC 10181 / NCYC 3082 / Yp74L-3)	18	16	2	18	8	5	5	15	14	17	15.0167	22.4813
UP000006352	Fibroporia radiculosa	19	15	4	19	1	4	14	1	12	17	7.2895	22.3595
UP000006564	Aspergillus oryzae (strain ATCC 42149 / RIB 40)	19	16	3	19	10	2	7	14	14	18	14.2	23.8333
UP000006701	Aspergillus clavatus (strain ATCC 1007 / CBS 513.65 / DSM 816 / NCTC 3887 / NRRL 1 / QM 1276 / 107)	18	15	3	18	9	3	6	14	12	17	13.7056	20.9259
UP000006702	Neosartorya fischeri (strain ATCC 1020 / DSM 3700 / CBS 544.65 / FGSC A1164 / JCM 1740 / NRRL 181 / WB 181)	21	19	2	21	9	6	6	17	16	20	13.9095	23.5555
UP000006706	Aspergillus niger (strain ATCC MYA-4892 / CBS 513.88 / FGSC A1513)	18	15	3	18	5	4	9	5	11	17	10.2222	20.9166
UP000006753	Marssonina brunnea f. sp. multigermtubi (strain MB_m1)	18	14	4	18	7	5	6	13	12	18	12.7722	20.3055
UP000006757	Trichosporon asahii var. asahii (strain CBS 8904)	21	19	2	21	7	6	8	13	17	18	12.4524	15.5317
UP000006790	Eremothecium cymbalariae (strain CBS 270.75 / DBVPG 7215 / KCTC 17166 / NRRL Y-17582)	18	14	4	18	6	7	5	13	14	18	13.2444	27.8518
UP000006812	Aspergillus kawachii (strain NBRC 4308)	20	16	4	20	9	3	8	13	14	19	13.085	20.0667
UP000006911	Tuber melanosporum (strain Mel28)	16	13	3	16	1	3	12	2	9	16	7.0812	14.7396
UP000006968	Saccharomyces arboricola (strain H-6 / AS 2.3317 / CBS 10644)	13	11	2	13	7	3	3	11	10	13	15.5231	25.9872
UP000007115	Hypocrea virens (strain Gv29-8 / FGSC 10586)	16	14	2	16	6	2	8	10	8	16	10.5062	19.1354
UP000007129	Macrophomina phaseolina (strain MS6)	18	15	3	18	0	6	12	0	13	16	7.6111	20.7314
UP000007148	Serendipita indica (strain DSM 11827)	20	20	0	20	5	4	11	7	14	20	10.175	18.3916
UP000007174	Colletotrichum higginsianum (strain IMI 349063)	15	14	1	15	5	1	9	8	8	15	10.7267	16.5666
UP000007241	Batrachochytrium dendrobatidis (strain JAM81 / FGSC 10211)	25	21	4	25	9	5	11	15	12	24	10.736	24.3666
UP000007304	Exophiala dermatitidis (strain ATCC 34100 / CBS 525.76 / NIH/UT8656)	19	15	4	19	11	0	8	12	12	19	13.2368	20.3333
UP000007322	Thermothelomyces thermophilus (strain ATCC 42464 / BCRC 31852 / DSM 1799)	16	11	5	16	7	1	8	9	12	15	12.3812	21.7187
UP000007431	Schizophyllum commune (strain H4-8 / FGSC 9210)	21	18	3	21	5	6	10	14	15	20	11.0714	14.4286
UP000007703	Clavispora lusitaniae (strain ATCC 42720)	16	10	6	16	8	2	6	11	11	15	12.925	22.9062
UP000007796	Grosmannia clavigera (strain kw1407 / UAMH 11150)	16	14	2	16	7	2	7	11	9	15	11.3938	21.7707
UP000007963	Aspergillus terreus (strain NIH 2624 / FGSC A1156)	17	15	2	17	7	4	6	13	10	16	13.6706	21.9509
UP000008062	Zymoseptoria tritici (strain CBS 115943 / IPO323)	17	16	1	17	9	1	7	11	12	16	12.2882	19.5098
UP000008063	Serpula lacrymans var. lacrymans (strain S7.3)	22	21	1	22	9	2	11	15	14	22	11.4727	22.3105
UP000008066	Chaetomium thermophilum (strain DSM 1495 / CBS 144.50 / IMI 039719)	19	16	3	19	0	7	12	1	13	18	8.1316	23.7456
UP000008142	Ajellomyces capsulatus (strain H88)	16	13	3	16	6	4	6	10	10	16	11.875	27.1562
UP000008177	Botryotinia fuckeliana (strain T4)	17	16	1	17	8	2	7	10	12	16	12.5412	23.7057
UP000008181	Thermothielavioides terrestris (strain ATCC 38088 / NRRL 8126)	19	15	4	19	9	2	8	11	13	19	12.9684	19.3684
UP000008370	Phanerochaete carnosa (strain HHB-10118-sp)	20	16	4	20	8	6	6	14	14	19	12.48	18.6416
UP000008493	Agaricus bisporus var. burnettii (strain JB137-S8 / ATCC MYA-4627 / FGSC 10392)	19	17	2	19	9	4	6	14	13	18	12.6632	18.1929
UP000008513	Neurospora tetrasperma (strain FGSC 2509 / P0656)	16	13	3	16	9	1	6	11	10	15	12.6125	23.7497
UP000008536	Zygosaccharomyces rouxii (strain ATCC 2623 / CBS 732 / NBRC 1130 / NCYC 568 / NRRL Y-229)	18	15	3	18	9	5	4	15	14	17	14.9556	24.6018
UP000008673	Ogataea parapolymorpha (strain ATCC 26012 / BCRC 20466 / JCM 22074 / NRRL Y-7560 / DL-1)	20	16	4	20	8	6	6	14	15	20	13.37	28.4248
UP000008698	Verticillium alfalfae (strain VaMs.102 / ATCC MYA-4576 / FGSC 10136)	14	11	3	14	6	0	8	7	7	12	10.0071	17.6786
UP000008782	Colletotrichum graminicola (strain M1.001 / M2 / FGSC 10212)	21	19	2	21	10	4	7	15	14	21	13.9286	22.9206
UP000008783	Puccinia graminis f. sp. tritici (strain CRL 75-36-700-3 / race SCCL)	16	14	2	16	8	2	6	12	9	16	13.075	21.8125
UP000008784	Arthrobotrys oligospora (strain ATCC 24927 / CBS 115.81 / DSM 1491)	20	18	2	20	10	4	6	14	14	20	13.27	24.4332
UP000008837	Malassezia globosa (strain ATCC MYA-4612 / CBS 7966)	16	14	2	16	8	4	4	11	12	15	13.375	18.7708
UP000008864	Trichophyton rubrum (strain ATCC MYA-4607 / CBS 118892)	15	11	4	15	8	2	5	10	11	14	13.4133	24.111
UP000008866	Arthroderma benhamiae (strain ATCC MYA-4681 / CBS 112371)	19	17	2	19	11	3	5	14	15	19	14.7158	20.0614
UP000008984	Hypocrea jecorina (strain QM6a)	18	15	3	18	7	3	8	13	12	18	12.3222	20.7129
UP000009038	Aspergillus niger (strain ATCC 1015 / CBS 113.46 / FGSC A1144 / LSHB Ac4 / NCTC 3858a / NRRL 328 / USDA 3528.7)	16	13	3	16	7	4	5	12	11	16	13.9062	23
UP000009058	Magnaporthe oryzae (strain 70-15 / ATCC MYA-4617 / FGSC 8958)	21	18	3	21	10	3	8	15	14	20	13.1667	22.1349
UP000009082	Nosema ceranae (strain BRL01)	6	4	2	6	0	2	4	3	1	6	6.4667	19.8332
UP000009096	Gibberella moniliformis (strain M3125 / FGSC 7600)	17	16	1	17	9	1	7	10	10	17	12.7	24.5979
UP000009097	Fusarium oxysporum f. sp. lycopersici (strain 4287 / CBS 123668 / FGSC 9935 / NRRL 34936)	16	15	1	16	9	1	6	12	10	16	13.3812	20.3541
UP000009131	Mixia osmundae (strain CBS 9802 / IAM 14324 / JCM 22182 / KY 12970)	17	13	4	17	2	2	13	2	11	14	7.1471	16.7254
UP000009138	Rhizopus delemar (strain RA 99-880 / ATCC MYA-4621 / FGSC 9543 / NRRL 43880)	20	14	6	20	9	2	9	12	10	19	11.33	20.8499
UP000009297	Ajellomyces capsulatus (strain NAm1 / WU24)	14	10	4	14	5	2	7	7	9	14	9.9357	23.8095
UP000009328	Wickerhamomyces ciferrii (strain ATCC 14091 / BCRC 22168 / CBS 111 / JCM 3599 / NBRC 0793 / NRRL Y-1031 F-60-10)	19	14	5	19	11	4	4	15	13	19	14.5105	25.7719
UP000009882	Penicillium digitatum (strain PHI26 / CECT 20796)	17	15	2	17	6	2	9	9	11	16	10.8588	19
UP000010422	Pneumocystis jirovecii	13	11	2	13	6	3	4	10	6	13	12.5462	22.6665
UP000011064	Pseudogymnoascus destructans (strain ATCC MYA-4855 / 20631-21)	19	17	2	19	8	4	7	13	13	18	12.4947	21.2192
UP000011081	Vavraia culicis (isolate floridensis)	7	5	2	7	0	1	6	2	0	7	4.8857	22.4047
UP000011082	Vittaforma corneae (strain ATCC 50505)	7	5	2	7	0	0	7	1	0	7	4.4143	17.8333
UP000011096	Colletotrichum fructicola (strain Nara gc5)	21	18	3	21	2	6	13	1	14	20	8.219	21.5397
UP000011185	Trachipleistophora hominis	7	5	2	7	0	0	7	0	0	7	3.6	24.4761
UP000011668	Thanatephorus cucumeris (strain AG1-IA)	12	10	2	12	6	1	5	10	10	11	12.0417	7.8333
UP000011715	Magnaporthiopsis poae (strain ATCC 64411 / 73-15)	21	18	3	21	11	2	8	14	14	21	12.6238	21.8173
UP000011761	Baudoinia panamericana (strain UAMH 10762)	19	15	4	19	5	5	9	12	11	19	10.9579	18.7281
UP000011777	Candida maltosa (strain Xu316)	18	12	6	18	1	8	9	0	12	18	8.5944	26.9167
UP000011958	Pneumocystis murina (strain B123)	18	16	2	18	12	1	5	15	13	18	14.8056	26.787
UP000011976	Pseudozyma antarctica (strain T-34)	18	16	2	18	8	6	4	14	14	17	13.9111	19.4074
UP000012045	Botryotinia fuckeliana (strain BcDW1)	18	16	2	18	9	2	7	11	12	17	13.2222	24.5276
UP000012174	Eutypa lata (strain UCR-EL1)	14	12	2	14	7	2	5	9	10	12	13.7929	17.4166
UP000013521	Botryosphaeria parva (strain UCR-NP2)	22	17	5	22	8	3	11	14	14	20	10.9545	18.5151
UP000013776	Taphrina deformans (strain PYCC 5710 / ATCC 11124 / CBS 356.35 / IMI 108563 / JCM 9778 / NBRC 8474)	21	19	2	21	7	5	9	11	14	21	11.1714	22.4047
UP000014064	Wallemia ichthyophaga (strain EXF-994 / CBS 113033)	19	16	3	19	9	2	8	13	12	19	12.6895	27.7806
UP000014071	Pseudozyma hubeiensis (strain SY62)	17	14	3	17	6	6	5	10	13	17	12.5118	22.7353
UP000014074	Phaeoacremonium minimum (strain UCR-PA7)	17	12	5	17	8	2	7	12	10	17	12.5647	21.2549
UP000014254	Mucor circinelloides f. circinelloides (strain 1006PhL)	23	19	4	23	10	5	8	17	14	22	13.0174	22.355
UP000014480	Colletotrichum orbiculare (strain 104-T / ATCC 96160 / CBS 514.97 / LARS 414 / MAFF 240422)	19	16	3	19	6	6	7	7	13	18	11.2263	22.1491
UP000014978	Spraguea lophii (strain 42_110)	5	4	1	5	0	2	3	3	2	5	8.78	22.9666
UP000015100	Dactylellina haptotyla (strain CBS 200.50)	20	17	3	20	10	4	6	15	15	20	13.29	22.6748
UP000015241	Fomitopsis schrenkii	20	19	1	20	5	5	10	12	14	18	10.905	16.7999
UP000015441	Blumeria graminis f. sp. hordei (strain DH14)	19	17	2	19	10	3	6	13	12	19	13.3211	26.9035
UP000015464	Schizosaccharomyces cryophilus (strain OY26 / ATCC MYA-4695 / CBS 11777 / NBRC 106824 / NRRL Y48691)	19	16	3	19	10	4	5	15	13	19	14.3421	25.035
UP000016800	Gibberella fujikuroi (strain CBS 195.34 / IMI 58289 / NRRL A-6831)	19	17	2	19	1	7	11	0	12	19	8.3053	22.3157
UP000016801	Claviceps purpurea (strain 20.1)	15	14	1	15	2	5	8	2	10	15	9.12	21.2889
UP000016922	Glarea lozoyensis (strain ATCC 20868 / MF5171)	21	18	3	21	9	4	8	15	14	21	12.9143	23.373
UP000016923	Ophiostoma piceae (strain UAMH 11346)	19	17	2	19	9	3	7	14	13	16	12.8158	17.7281
UP000016924	Coniosporium apollinis (strain CBS 100218)	20	18	2	20	8	5	7	16	15	17	13.1	18.4166
UP000016927	Nosema bombycis (strain CQ1 / CVCC 102059)	4	2	2	4	0	2	2	2	1	4	7.275	26.3332
UP000016928	Fusarium oxysporum f. sp. cubense (strain race 1)	18	16	2	18	10	1	7	13	11	18	14.1556	20.6573
UP000016929	Fusarium oxysporum f. sp. cubense (strain race 4)	14	13	1	14	9	1	4	10	10	14	15.1	21.6309
UP000016930	Ceriporiopsis subvermispora (strain B)	19	17	2	19	8	3	8	13	13	17	11.7368	15.0438
UP000016931	Sphaerulina musiva (strain SO2202)	20	17	3	20	7	4	9	12	12	19	11.435	20.675
UP000016932	Pseudocercospora fijiensis (strain CIRAD86)	22	19	3	22	10	4	8	13	14	21	12.5227	22.7651
UP000016933	Dothistroma septosporum (strain NZE10 / CBS 128990)	16	14	2	16	4	3	9	8	9	16	9.9938	22.375
UP000016934	Cochliobolus sativus (strain ND90Pr / ATCC 201652)	19	17	2	19	9	4	6	14	14	19	13.7263	22.6754
UP000016935	Exserohilum turcicum (strain 28A)	19	16	3	19	10	1	8	11	13	19	13.2158	22.3947
UP000016936	Cochliobolus heterostrophus (strain C5 / ATCC 48332 / race O)	21	17	4	21	10	3	8	14	14	21	13.2429	24.4126
UP000017200	Microbotryum lychnidis-dioicae (strain p1A1 Lamole / MvSl-1064)	16	15	1	16	6	4	6	11	12	16	11.6375	17.7395
UP000017559	Moniliophthora roreri (strain MCA 2997)	18	16	2	18	3	9	6	13	13	18	11.5111	20.6851
UP000018001	Byssochlamys spectabilis (strain No. 5 / NBRC 109023)	17	14	3	17	8	2	7	12	11	15	13.3235	20.7941
UP000018087	Sporothrix schenckii (strain ATCC 58251 / de Perez 2211183)	16	12	4	16	9	1	6	12	13	15	14.0875	18.0104
UP000019373	Endocarpon pusillum (strain Z07020 / HMAS-L-300199)	17	14	3	17	6	3	8	9	11	16	11.0471	21.3235
UP000019374	Ophiocordyceps sinensis (strain Co18 / CGMCC 3.14243)	15	13	2	15	7	3	5	10	10	15	11.14	18.1777
UP000019376	Penicillium oxalicum (strain 114-2 / CGMCC 5302)	19	16	3	19	3	4	12	2	15	19	9.3211	23.7281
UP000019377	Kalmanozyma brasiliensis (strain GHG001)	18	15	3	18	6	8	4	15	13	18	12.9333	17.8611
UP000019384	Kuraishia capsulata CBS 1993	16	13	3	16	2	2	12	1	14	16	8.675	26.4789
UP000019471	Cladophialophora psammophila CBS 110553	22	18	4	22	9	3	10	13	14	22	11.8	18.7045
UP000019473	Cladophialophora yegresii CBS 114405	16	14	2	16	7	1	8	9	10	16	10.775	21.052
UP000019478	Capronia epimyces CBS 606.96	20	17	3	20	8	3	9	13	11	20	11.66	22.7083
UP000019484	Capronia coronata CBS 617.96	22	19	3	22	10	4	8	15	12	22	13.1818	21.0151
UP000019487	Sclerotinia borealis (strain F-4128)	18	15	3	18	7	4	7	13	12	18	13.0278	24.6851
UP000019804	Aspergillus ruber (strain CBS 135680)	16	14	2	16	7	2	7	11	10	16	12.6188	22.6562
UP000020467	Colletotrichum fioriniae PJ7	17	16	1	17	8	5	4	13	11	17	14.4471	19.7843
UP000022910	Rhizophagus irregularis (strain DAOM 197198w)	19	18	1	19	7	6	6	13	13	19	13.1474	24.2807
UP000024533	Trichophyton interdigitale (strain MR816)	19	15	4	19	11	2	6	14	15	18	14.5789	20.6929
UP000024837	Drechslerella stenobrocha 248	16	13	3	16	6	6	4	12	13	15	13.375	18.4374
UP000027002	Ustilaginoidea virens	13	11	2	13	3	1	9	2	9	13	8.5615	16.8333
UP000027073	Pleurotus ostreatus PC15	21	16	5	21	8	5	8	16	12	19	11.7286	18.6667
UP000027195	Botryobasidium botryosum FD-172 SS1	19	18	1	19	6	4	9	11	11	19	10.6053	17.2631
UP000027222	Galerina marginata (strain CBS 339.88)	20	18	2	20	7	6	7	15	13	20	12.495	20.2917
UP000027238	Colletotrichum sublineola	18	16	2	18	6	5	7	11	11	18	12.9556	21.3426
UP000027265	Jaapia argillacea MUCL 33604	19	18	1	19	8	5	6	14	16	16	12.9737	20.0701
UP000027361	Tilletiaria anomala (strain ATCC 24038 / CBS 436.72 / UBC 951)	16	15	1	16	5	3	8	8	9	15	11.3313	21.3333
UP000027456	Rhizoctonia solani 123E	20	16	4	20	3	6	11	5	13	18	8.79	15.775
UP000027586	Lichtheimia corymbifera JMRC:FSU:9682	23	18	5	23	11	4	8	16	14	23	13.4435	22.5362
UP000027730	Aureobasidium namibiae CBS 147.97	22	19	3	22	7	6	9	13	14	19	10.9136	16.606
UP000027920	Exophiala aquamarina CBS 119918	19	16	3	19	8	3	8	11	12	19	11.9737	21.9736
UP000028524	Stachybotrys chlorohalonata (strain IBT 40285)	18	16	2	18	1	3	14	1	10	17	6.9778	21.3888
UP000028545	Pseudallescheria apiosperma	13	10	3	13	7	0	6	9	8	13	12.5923	17.2051
UP000029268	Pseudogymnoascus sp. VKM F-4516 (FW-969)	20	16	4	20	5	4	11	8	14	20	10.55	19.55
UP000029284	Pseudogymnoascus sp. VKM F-4518 (FW-2643)	19	18	1	19	7	5	7	12	12	18	11.8211	21.2104
UP000029288	Pseudogymnoascus sp. VKM F-4513 (FW-928)	16	15	1	16	8	3	5	11	11	15	12.6813	20.9166
UP000029299	Pseudogymnoascus sp. VKM F-4246	13	12	1	13	2	3	8	2	9	13	9.1538	22.8589
UP000029302	Pseudogymnoascus sp. VKM F-4515 (FW-2607)	17	14	3	17	6	5	6	12	11	16	11.8	18.7744
UP000029308	Pseudogymnoascus sp. VKM F-4520 (FW-2644)	18	17	1	18	5	4	9	7	12	18	10.4111	21.9721
UP000029315	Pseudogymnoascus sp. VKM F-4519 (FW-2642)	13	11	2	13	5	3	5	8	9	13	11.9231	20.7307
UP000029320	Pseudogymnoascus sp. VKM F-3557	17	13	4	17	3	5	9	3	11	17	8.8824	21.2647
UP000029327	Pseudogymnoascus sp. VKM F-4281 (FW-2241)	17	15	2	17	8	4	5	12	11	16	13.5059	21.7059
UP000029329	Pseudogymnoascus sp. VKM F-3808	15	13	2	15	7	4	4	11	11	15	13.52	20.7333
UP000029338	Pseudogymnoascus sp. VKM F-3775	14	14	0	14	2	3	9	1	9	14	8.8643	24.9166
UP000029445	Cryptococcus gattii serotype B (strain R265)	20	17	3	20	7	5	8	13	14	20	10.885	20.9415
UP000029665	Pycnoporus cinnabarinus	18	16	2	18	8	4	6	13	14	17	12.9611	20.7869
UP000029725	Mitosporidium daphniae	11	9	2	11	3	3	5	6	6	11	10.1545	25.1515
UP000029964	Acremonium chrysogenum (strain ATCC 11550 / CBS 779.69 / DSM 880 / IAM 14645 / JCM 23072 / IMI 49137)	19	18	1	19	10	1	8	12	11	19	11.8632	21.8947
UP000030104	Penicillium italicum	16	13	3	16	6	3	7	11	10	14	11.8125	19.5938
UP000030106	Beauveria bassiana D1-5	19	15	4	19	8	4	7	13	13	18	12.2	20.2193
UP000030143	Penicillium expansum	16	14	2	16	7	2	7	11	12	15	12.6125	18.375
UP000030641	Aureobasidium subglaciale (strain EXF-2481)	18	14	4	18	7	4	7	11	11	17	10.5389	18.2129
UP000030651	Pestalotiopsis fici (strain W106-1 / CGMCC3.15140)	19	17	2	19	9	4	6	15	13	19	13.8579	24.5263
UP000030653	Dacryopinax primogenitus (strain DJM 731)	21	19	2	21	5	8	8	15	15	21	11.1905	21.3809
UP000030655	Anncaliia algerae PRA339	4	1	3	4	0	0	4	1	0	4	4.5	22.1665
UP000030663	Fusarium oxysporum f. sp. raphani 54005	17	16	1	17	11	0	6	13	11	16	14.8118	19.1666
UP000030669	Gloeophyllum trabeum (strain ATCC 11539 / FP-39264 / Madison 617)	21	19	2	21	7	6	8	15	14	20	12.0571	22.7856
UP000030671	Heterobasidion irregulare (strain TC 32-1)	19	17	2	19	6	4	9	13	12	17	10.7158	14.4298
UP000030672	Aureobasidium melanogenum CBS 110374	20	17	3	20	9	3	8	13	12	18	11.52	17.375
UP000030686	Penicillium roqueforti (strain FM164)	19	15	4	19	8	3	8	12	14	17	13.6526	18.4211
UP000030706	Aureobasidium pullulans EXF-150	22	17	5	22	8	6	8	14	14	22	11.2818	20.2348
UP000030752	Cyphellophora europaea CBS 101466	18	16	2	18	9	2	7	11	11	18	13.4611	17.8148
UP000030753	Fusarium oxysporum NRRL 32931	19	18	1	19	11	2	6	15	12	18	14.4316	19.6491
UP000030755	Rozella allomycis (strain CSF55)	17	13	4	17	7	3	7	14	10	17	11.9824	27.4412
UP000030816	Metarhizium album (strain ARSEF 1941)	18	14	4	18	5	5	8	12	10	18	11.4333	20.1943
UP000030854	Uncinula necator	15	12	3	15	9	3	3	12	12	15	14.9267	28.8888
UP000031056	Ordospora colligata OC4	5	3	2	5	0	1	4	1	3	5	7.2	29.533
UP000033140	Saitoella complicata (strain BCRC 22490 / CBS 7301 / JCM 7358 / NBRC 10748 / NRRL Y-17804)	18	17	1	18	6	4	8	12	12	15	10.7833	15.6852
UP000033483	Thielaviopsis punctulata	20	16	4	20	10	1	9	13	12	20	13.105	20.075
UP000033540	Aspergillus parasiticus (strain ATCC 56775 / NRRL 5862 / SRRC 143 / SU-1)	13	12	1	13	7	1	5	9	9	12	13.3154	21.9102
UP000033647	Zymoseptoria brevis	16	14	2	16	7	3	6	11	11	15	12.575	21.4686
UP000034112	Trichoderma harzianum	19	15	4	19	6	3	10	12	10	19	10.5368	21.421
UP000034291	Aspergillus rambellii	17	14	3	17	4	2	11	2	12	17	8.6235	20.4902
UP000034350	Nosema ceranae	6	3	3	6	0	1	5	3	1	6	6.2	20.3332
UP000034680	Diaporthe ampelina	18	15	3	18	7	4	7	13	12	17	12.2111	19.3888
UP000034841	Ceratocystis fimbriata f. sp. platani	18	15	3	18	8	5	5	15	12	17	14.5389	19.9352
UP000036893	Aspergillus udagawae	16	14	2	16	6	3	7	10	10	15	12.4563	19.1146
UP000036947	Tolypocladium ophioglossoides (strain CBS 100239)	17	15	2	17	6	4	7	11	11	17	11.9059	19.6862
UP000037035	Puccinia sorghi	12	11	1	12	8	0	4	11	9	12	15.4	26.6667
UP000037136	Ophiocordyceps unilateralis	20	18	2	20	7	5	8	13	13	20	11.325	18.3083
UP000037505	Aspergillus nomiae NRRL 13137	16	14	2	16	6	3	7	8	11	15	11.5188	22.3645
UP000037696	Penicillium nordicum	16	13	3	16	2	3	11	1	10	15	7.975	17.8957
UP000037751	Malassezia pachydermatis	18	17	1	18	9	5	4	14	15	17	13.9389	18.9629
UP000038010	Phialophora attinorum	18	16	2	18	1	5	12	1	10	18	6.8556	20.5832
UP000039046	[Torrubiella] hemipterigena	17	16	1	17	9	3	5	13	11	17	14.4353	21.8039
UP000042958	Penicillium brasilianum	19	16	3	19	2	5	12	3	14	19	8.9526	22.6491
UP000044602	Verticillium longisporum	14	12	2	14	0	5	9	0	10	13	6.9286	16.6666
UP000044841	Rhizoctonia solani	15	14	1	15	7	2	6	10	10	14	12.1267	14.5222
UP000050424	Neonectria ditissima	16	15	1	16	7	2	7	10	9	16	12.4187	23.0208
UP000051530	Pseudoloma neurophilia	2	0	2	2	0	0	2	1	0	2	6.35	31.4995
UP000053029	Fonsecaea pedrosoi CBS 271.37	20	17	3	20	8	4	8	12	13	20	11.77	23.5916
UP000053110	Blumeria graminis f. sp. tritici 96224	13	12	1	13	5	3	5	9	7	13	12.4923	24.1281
UP000053201	Spizellomyces punctatus (strain DAOM BR117)	27	23	4	27	11	4	12	16	15	25	12.0593	20.1172
UP000053257	Phlebiopsis gigantea 11061_1 CR5-6	21	17	4	21	8	5	8	16	15	19	12.8048	17
UP000053259	Verruconis gallopava	18	17	1	18	9	2	7	13	12	18	12.4556	19.0277
UP000053317	Phaeomoniella chlamydospora	18	16	2	18	7	4	7	12	11	17	11.8333	22.1759
UP000053328	Exophiala spinifera	17	15	2	17	7	2	8	9	11	17	11.4412	18.9314
UP000053342	Exophiala oligosperma	16	14	2	16	6	3	7	9	10	16	11.5938	24.0729
UP000053411	Fonsecaea multimorphosa CBS 102226	21	18	3	21	7	4	10	13	13	19	10.8667	18.9603
UP000053424	Hebeloma cylindrosporum	20	20	0	20	9	3	8	13	16	19	12.615	17.625
UP000053447	Pneumocystis jirovecii (strain RU7)	17	14	3	17	9	3	5	12	8	17	12.6941	26.8921
UP000053477	Schizopora paradoxa	23	22	1	23	8	4	11	14	12	22	11.6348	22.4419
UP000053558	Coniophora puteana (strain RWD-64-598)	16	16	0	16	4	5	7	9	9	15	10.4437	22.5624
UP000053573	Blastomyces silverae	16	12	4	16	6	3	7	9	9	16	11.7125	21.8749
UP000053593	Collybiopsis luxurians FD-317 M1	11	11	0	11	5	4	2	9	9	11	14.3545	21.803
UP000053599	Exophiala sideris	23	18	5	23	11	2	10	16	15	23	12.5609	21.6231
UP000053611	Cutaneotrichosporon oleaginosum	22	18	4	22	7	4	11	12	15	18	10.3045	15.0833
UP000053617	Rhinocladiella mackenziei CBS 650.93	20	16	4	20	9	4	7	14	11	20	12.465	22.5333
UP000053647	Paxillus involutus ATCC 200175	7	5	2	7	4	1	2	7	5	7	13.8857	20.3094
UP000053664	Pseudozyma flocculosa PF-1	11	10	1	11	6	2	3	8	9	11	15.2909	19.6515
UP000053712	Termitomyces sp. J132	17	14	3	17	3	5	9	9	11	16	10.3353	17.3039
UP000053732	Penicillium camemberti FM 013	16	14	2	16	7	1	8	10	10	15	12.4688	20.3333
UP000053758	Pseudozyma antarctica	10	10	0	10	6	2	2	8	8	10	15.38	19.4499
UP000053815	Mucor ambiguus	22	19	3	22	9	6	7	16	15	21	12.8818	22.9014
UP000053820	Hydnomerulius pinastri MD-312	6	6	0	6	3	1	2	4	4	6	12.9667	24.222
UP000053831	Escovopsis weberi	16	13	3	16	8	0	8	10	8	16	10.9812	19.7083
UP000053841	Cochliobolus carbonum (strain 26-R-13)	20	16	4	20	10	3	7	14	15	20	13.725	23.5499
UP000053890	Rhodotorula graminis (strain WP1)	14	12	2	14	4	2	8	7	9	12	9.5286	13.2143
UP000053958	Rasamsonia emersonii CBS 393.64	19	14	5	19	8	4	7	13	13	18	13.3947	22.8596
UP000053989	Scleroderma citrinum Foug A	23	18	5	23	7	5	11	14	14	22	11.5609	18.5797
UP000054007	Cylindrobasidium torrendii FP15055 ss-10	19	18	1	19	6	4	9	14	13	18	11.7263	15.8859
UP000054018	Pisolithus microcarpus 441	20	17	3	20	6	6	8	14	13	20	11.605	20.3331
UP000054097	Serendipita vermifera MAFF 305830	19	14	5	19	10	2	7	13	12	18	12.0211	16.9298
UP000054107	Parasitella parasitica	24	20	4	24	12	3	9	18	16	24	12.925	26.5693
UP000054144	Fistulina hepatica ATCC 64428	16	13	3	16	5	3	8	10	11	16	11	16.25
UP000054166	Piloderma croceum (strain F 1598)	21	18	3	21	7	7	7	15	14	19	12.0905	17.9126
UP000054217	Pisolithus tinctorius Marx 270	21	19	2	21	6	7	8	16	12	21	11.7429	18.4206
UP000054248	Tulasnella calospora MUT 4182	21	18	3	21	8	2	11	12	12	21	10.5476	21.1983
UP000054266	Phialophora americana	20	17	3	20	9	2	9	13	13	19	12.6	22.575
UP000054270	Hypholoma sublateritium (strain FD-334 SS-4)	20	17	3	20	7	4	9	14	13	19	11.04	15.7167
UP000054279	Sphaerobolus stellatus (strain SS14)	10	9	1	10	3	1	6	4	4	9	7.6	16.85
UP000054302	Exophiala mesophila	20	19	1	20	8	4	8	14	14	20	12.37	22.1833
UP000054304	Lachancea lanzarotensis	18	15	3	18	10	4	4	14	14	18	14.2944	27.287
UP000054321	Oidiodendron maius Zn	20	17	3	20	8	4	8	13	13	19	11.635	21.9166
UP000054342	Exophiala xenobiotica	18	15	3	18	6	5	7	11	11	18	11.4389	22.1388
UP000054350	Allomyces macrogynus (strain ATCC 38327)	24	22	2	24	8	1	15	13	14	22	9.5375	14.9236
UP000054361	Dothideomycetidae sp.	19	14	5	19	8	4	7	12	12	19	12.2	19.9736
UP000054383	Talaromyces islandicus	16	13	3	16	7	2	7	11	10	15	12.4562	23.5312
UP000054466	Cladophialophora immunda	17	12	5	17	5	4	8	10	11	17	10.8059	19.3529
UP000054477	Laccaria amethystina LaAM-08-1	19	18	1	19	6	4	9	12	12	17	11.3316	17.0087
UP000054481	Hirsutella minnesotensis 3608	14	12	2	14	7	3	4	11	11	14	14.6214	21.7856
UP000054485	Suillus luteus UH-Slu-Lm8-n1	21	19	2	21	9	5	7	16	14	20	12.419	20.111
UP000054516	Rosellinia necatrix	16	14	2	16	8	4	4	12	11	16	14.9187	21.0416
UP000054538	Paxillus rubicundulus Ve08.2h10	18	15	3	18	5	5	8	11	12	17	11.0889	19.9444
UP000054539	Tremella mesenterica (strain ATCC 24925 / CBS 8224 / DSM 1558 / NBRC 9311 / NRRL Y-6157 / RJB 2259-6 / UBC 559-6)	3	3	0	3	1	0	2	2	2	3	8.8	12.8333
UP000054544	Metarhizium anisopliae BRIP 53293	17	14	3	17	9	4	4	14	12	17	14.5471	26.7254
UP000054549	Amanita muscaria (strain Koide BX008)	22	19	3	22	6	6	10	15	15	21	11.3045	19.7424
UP000054559	Coccidioides immitis RMSCC 3703	15	12	3	15	3	3	9	9	6	15	8.9867	22.6888
UP000054563	Coccidioides immitis H538.4	11	11	0	11	3	3	5	7	7	11	11.1455	24.6515
UP000054564	Puccinia striiformis f. sp. tritici PST-78	19	15	4	19	6	5	8	13	10	19	11.9	22.6315
UP000054771	Aspergillus calidoustus	17	11	6	17	0	10	7	1	12	15	8.8765	19.4706
UP000054821	Trichoderma gamsii	18	16	2	18	8	3	7	12	12	18	13.1667	22.6018
UP000054845	Ceraceosorus bombacis	16	12	4	16	7	1	8	9	10	15	10.4062	20.4999
UP000054988	Moniliophthora roreri	17	16	1	17	0	5	12	0	13	17	7.4706	21.0978
UP000055045	Penicillium freii	16	14	2	16	1	4	11	0	11	14	7.625	18.5312
UP000059188	Thanatephorus cucumeris (strain AG1-IB / isolate 7/3/14)	21	18	3	21	12	2	7	17	15	19	13.181	18.5158
UP000062823	Rhodotorula sp. JG-1b	15	13	2	15	6	3	6	10	11	15	12.0133	17.7555
UP000068243	Aspergillus niger	16	14	2	16	6	3	7	10	10	15	11.7937	20.1146
UP000070121	Colletotrichum salicis	19	16	3	19	9	3	7	13	12	18	13.3842	20.3508
UP000070133	Pseudocercospora eumusae	16	15	1	16	8	2	6	11	12	16	14.2312	23.1146
UP000070168	Penicillium patulum	16	13	3	16	8	2	6	11	12	15	13.9062	17.4271
UP000070444	Conidiobolus coronatus (strain ATCC 28846 / CBS 209.66 / NRRL 28638)	21	19	2	21	10	4	7	14	13	21	12.1333	24.9365
UP000070501	Microdochium bolleyi	19	16	3	19	9	2	8	12	13	18	12.6421	22.4297
UP000070544	Gonapodya prolifera (strain JEL478)	20	16	4	20	7	2	11	11	10	20	9.255	22.5913
UP000070700	Mollisia scopiformis	19	15	4	19	9	4	6	15	13	18	13.7579	22.2807
UP000070720	Gibberella zeae (strain ATCC MYA-4620 / CBS 123657 / FGSC 9075 / NRRL 31084 / PH-1)	20	18	2	20	10	2	8	14	13	20	13.455	22.7917
UP000073492	Pseudocercospora musae	15	13	2	15	7	2	6	10	9	13	12.48	17.8555
UP000075602	Acidomyces richmondensis BFW	22	17	5	22	7	3	12	12	12	20	10.1955	21.909
UP000076154	Hypsizygus marmoreus	21	19	2	21	4	6	11	6	15	17	9.1714	16.4762
UP000076532	Fibularhizoctonia sp. CBS 109695	20	18	2	20	6	5	9	12	13	19	10.925	16.7666
UP000076552	Colletotrichum tofieldiae	19	15	4	19	9	3	7	13	14	19	13.4211	19.1139
UP000076580	Drechmeria coniospora	16	13	3	16	1	6	9	1	11	15	7.825	20.2604
UP000076584	Colletotrichum incanum	18	16	2	18	2	4	12	2	13	17	8.4778	18.9537
UP000076632	Xylona heveae (strain CBS 132557 / TC161)	17	16	1	17	7	2	8	11	11	16	12.5294	20.8235
UP000076722	Sistotremastrum niveocremeum HHB9708	18	16	2	18	6	3	9	12	10	16	10.7222	17.1759
UP000076727	Daedalea quercina L-15889	21	18	3	21	6	5	10	13	13	18	10.3762	14.5873
UP000076738	Calocera viscosa (strain TUFC12733)	18	17	1	18	6	5	7	11	12	18	10.8611	19.3426
UP000076744	Cordyceps fumosorosea (strain ARSEF 2679)	15	13	2	15	7	2	6	10	9	14	11.8733	16.1111
UP000076761	Neolentinus lepideus HHB14362 ss-1	19	16	3	19	7	5	7	14	14	17	11.7053	17.3859
UP000076798	Sistotremastrum suecicum HHB10207 ss-3	20	19	1	20	5	5	10	13	10	19	10.235	18.3916
UP000076837	Didymella rabiei	18	16	2	18	2	4	12	1	14	17	8.4611	20.787
UP000076842	Calocera cornea HHB12733	22	21	1	22	6	8	8	15	17	21	11.3455	17.197
UP000076871	Laetiporus sulphureus 93-53	20	18	2	20	6	5	9	14	13	18	11.605	17.675
UP000076874	Sporothrix insectorum RCEF 264	14	11	3	14	5	3	6	10	9	13	12.4	18.1071
UP000076881	Akanthomyces lecanii RCEF 1005	17	16	1	17	10	1	6	12	11	16	13.6529	19.9803
UP000077051	Mucor lusitanicus CBS 277.49	23	19	4	23	7	7	9	16	13	22	11.3087	19.3695
UP000077069	Paraphaeosphaeria sporulosa	19	17	2	19	7	4	8	13	11	19	11.9474	19.5438
UP000077086	Peniophora sp. CONT	22	17	5	22	7	4	11	12	15	20	10.8682	15.6288
UP000077115	Batrachochytrium dendrobatidis (strain JEL423)	21	17	4	21	9	6	6	16	13	21	12.7238	24.3015
UP000077206	Stagonospora sp. SRC1lsM3a	20	17	3	20	10	3	7	14	15	19	13.75	21.9415
UP000077248	Alternaria alternata	21	19	2	21	10	4	7	15	15	21	13.4381	24.1508
UP000077266	Exidia glandulosa HHB12029	23	17	6	23	9	4	10	15	13	21	11.413	16.5507
UP000077315	Phycomyces blakesleeanus (strain ATCC 8743b / DSM 1359 / FGSC 10004 / NBRC 33097 / NRRL 1555)	20	17	3	20	6	5	9	11	11	20	10.865	18.8167
UP000077535	Pyrenochaeta sp. DS3sAY3a	20	18	2	20	9	2	9	12	13	19	12.665	21.1916
UP000078113	Tilletia walkeri	13	12	1	13	4	3	6	8	7	12	9.6154	13.7179
UP000078237	Madurella mycetomatis	16	13	3	16	6	1	9	8	12	16	10.9375	21.4687
UP000078340	Purpureocillium lilacinum	18	15	3	18	8	4	6	13	13	18	13.0056	19.7037
UP000078343	Fonsecaea erecta	19	17	2	19	6	4	9	12	12	17	10.9105	16.6929
UP000078397	Pochonia chlamydosporia 170	18	17	1	18	10	3	5	14	12	18	14.35	19.3796
UP000078512	Linnemannia elongata AG-77	22	21	1	22	7	4	11	13	12	18	10.7909	18.1288
UP000078544	Moelleriella libera RCEF 2490	17	15	2	17	4	4	9	10	8	17	9.9882	20.2744
UP000078561	Absidia glauca	18	18	0	18	7	4	7	12	12	17	12.2222	24.7685
UP000078576	Cytospora mali (Apple Valsa canker fungus) (Valsa mali)	17	15	2	17	2	4	11	3	10	16	8.3353	18.8626
UP000078595	Kwoniella dejecticola CBS 10117	20	18	2	20	7	4	9	12	14	20	11.625	22.6247
UP000091879	Pseudogymnoascus sp. 23342-1-I1	20	17	3	20	7	4	9	12	12	19	11.425	20.2249
UP000091918	Emergomyces africanus	15	12	3	15	6	4	5	10	11	15	12.2867	24.9999
UP000091956	Pseudogymnoascus verrucosus	17	15	2	17	6	4	7	11	11	16	11.8294	18.147
UP000091967	Fusarium poae	18	16	2	18	9	2	7	13	12	18	13.4111	23.9444
UP000091997	Pseudogymnoascus sp. WSF 3629	19	17	2	19	8	2	9	11	11	18	11.2	21.2456
UP000092096	Pseudogymnoascus sp. 05NY08	18	16	2	18	6	2	10	11	12	17	10.9444	18.9907
UP000092154	Rhizopogon vinicolor AM-OR11-026	20	18	2	20	7	5	8	15	12	19	11.575	16.9666
UP000092157	Pseudogymnoascus sp. 24MN13	14	13	1	14	6	3	5	9	9	14	12.3643	21.1785
UP000092321	Hanseniaspora valbyensis NRRL Y-1626	12	10	2	12	8	2	2	10	9	12	15.575	29.9167
UP000092555	Metschnikowia bicuspidata var. bicuspidata NRRL YB-4993	18	13	5	18	9	3	6	14	13	17	13.2278	20.0277
UP000092583	Kwoniella mangroviensis CBS 10435	22	20	2	22	10	4	8	16	14	21	13.3409	22.3332
UP000092666	Kwoniella heveanensis BCC8398	21	17	4	21	10	3	8	13	14	21	12.5333	19.8174
UP000092730	Kwoniella bestiolae CBS 10118	23	20	3	23	10	4	9	14	15	23	12.8217	24.9853
UP000092993	Grifola frondosa	18	15	3	18	9	2	7	12	11	17	11.2611	14.3425
UP000093000	Choanephora cucurbitarum	23	19	4	23	5	5	13	7	13	21	9.0174	24.9564
UP000094020	Kwoniella pini CBS 10737	19	15	4	19	5	4	10	11	11	19	11.0842	23.535
UP000094043	Cryptococcus depauperatus CBS 7841	21	18	3	21	9	7	5	16	17	21	14.081	25.492
UP000094065	Cryptococcus amylolentus CBS 6039	21	20	1	21	10	4	7	15	16	21	13.9762	20.3888
UP000094112	Wickerhamomyces anomalus (strain ATCC 58044 / CBS 1984 / NCYC 433 / NRRL Y-366-8)	18	16	2	18	10	3	5	13	14	18	14	24.9259
UP000094236	Pachysolen tannophilus NRRL Y-2460	19	15	4	19	7	6	6	14	13	19	13.7895	26.456
UP000094285	Suhomyces tanzawaensis NRRL Y-17324	18	15	3	18	9	3	6	13	13	18	13.5611	23.8333
UP000094336	Babjeviella inositovora NRRL Y-12698	19	15	4	19	8	3	8	13	11	18	11.6421	22.9385
UP000094385	Lipomyces starkeyi NRRL Y-11557	18	16	2	18	4	4	10	8	8	17	7.6889	18.1111
UP000094389	Cyberlindnera jadinii (strain ATCC 18201 / CBS 1600 / BCRC 20928 / JCM 3617 / NBRC 0987 / NRRL Y-1542)	20	15	5	20	10	6	4	16	16	20	14.265	24.9499
UP000094444	Diaporthe helianthi	18	16	2	18	6	3	9	11	12	18	11.5556	19.0277
UP000094455	Pichia membranifaciens NRRL Y-2026	18	17	1	18	9	3	6	12	12	18	14.5333	26.9166
UP000094526	Cladophialophora carrionii	19	17	2	19	7	4	8	12	12	19	10.8211	19.5702
UP000094569	Aspergillus cristatus	19	16	3	19	11	2	6	14	14	19	14.7368	23.6228
UP000094801	[Candida] arabinofermentans NRRL YB-2248	18	15	3	18	5	5	8	11	11	18	11.4667	27.9721
UP000095009	Nadsonia fulvescens var. elongata DSM 6958	20	18	2	20	9	4	7	15	15	20	13.03	22.8999
UP000095023	Tortispora caseinolytica NRRL Y-17796	17	14	3	17	1	4	12	7	7	16	7.2294	22.9901
UP000095038	Ascoidea rubescens DSM 1968	18	16	2	18	10	3	5	13	13	18	14.9722	28.3518
UP000095085	Hyphopichia burtonii NRRL Y-1933	18	13	5	18	9	3	6	13	13	18	13.8944	25.2869
UP000095358	Hanseniaspora uvarum	13	12	1	13	6	4	3	10	9	13	13.5308	28.5384
UP000095728	Hanseniaspora osmophila	17	15	2	17	10	4	3	13	13	17	16.0471	26.098
UP000176998	Colletotrichum orchidophilum	16	13	3	16	8	3	5	12	12	16	14.1625	20.5521
UP000177622	Penicillium arizonense	17	14	3	17	1	5	11	1	9	16	7.7	20.7353
UP000178129	Rhynchosporium graminicola	21	20	1	21	5	3	13	4	15	21	9.7524	23.7063
UP000179179	Aspergillus bombycis	18	15	3	18	7	5	6	12	12	17	12.15	25.6203
UP000182028	Amphiamblys sp. WSBS2006	9	4	5	9	0	3	6	6	4	8	6.6778	14.9813
UP000182235	Emergomyces pasteurianus Ep9510	18	13	5	18	8	4	6	12	13	18	13.3778	22.7685
UP000182334	[Candida] intermedia	19	14	5	19	7	8	4	15	15	19	13.2105	26.3419
UP000182658	Coniochaeta ligniaria NRRL 30616	19	16	3	19	7	3	9	13	13	19	11.7526	20.0964
UP000183567	Rhizopogon vesiculosus	20	17	3	20	0	4	16	0	11	19	6.335	17.7166
UP000183809	Diplodia corticola	19	17	2	19	9	1	9	12	15	17	12.4526	18.3508
UP000184073	Aspergillus versicolor CBS 583.65	17	14	3	17	8	3	6	12	13	17	13.7471	21.049
UP000184188	Penicilliopsis zonata CBS 506.65	14	13	1	14	7	2	5	9	9	14	12.15	19.8214
UP000184267	Trametes pubescens	20	18	2	20	9	5	6	17	17	19	14.085	17.3666
UP000184300	Aspergillus glaucus CBS 516.65	15	12	3	15	8	2	5	11	11	15	14.0867	25.3667
UP000184304	Aspergillus tubingensis (strain CBS 134.48)	16	13	3	16	6	3	7	10	10	15	11.9125	20.6666
UP000184330	Phialocephala subalpina	19	16	3	19	4	5	10	4	13	18	10.0211	23.2543
UP000184356	Aspergillus sydowii CBS 593.65	16	15	1	16	7	2	7	10	11	16	13.725	19.8958
UP000184383	Aspergillus wentii DTO 134E9	16	13	3	16	7	3	6	11	11	15	12.9437	25.177
UP000184499	Aspergillus brasiliensis (strain CBS 101740 / IMI 381727 / IBT 21946)	18	14	4	18	8	4	6	13	14	18	13.8111	20.0092
UP000184546	Aspergillus aculeatus (strain ATCC 16872 / CBS 172.66 / WB 5094)	16	12	4	16	6	2	8	9	9	16	11.6562	24.0729
UP000185944	Nematocida displodere	6	5	1	6	0	1	5	2	1	6	5.5667	23.111
UP000186136	Pichia membranifaciens	15	12	3	15	8	5	2	13	12	15	17.18	28.3889
UP000186303	Malassezia sympodialis (strain ATCC 42132)	17	16	1	17	0	7	10	1	13	15	7.6588	16.4804
UP000186583	Colletotrichum chlorophyti	18	15	3	18	8	3	7	12	11	17	13.1667	21.6203
UP000186594	Neolecta irregularis (strain DAH-3)	22	17	5	22	9	3	10	14	12	20	11.0909	22.1817
UP000186601	Hermanssonia centrifuga	17	15	2	17	7	1	9	10	11	15	11.9941	18.0588
UP000186955	Penicillium subrubescens	17	15	2	17	8	3	6	12	11	17	13.1353	23.0392
UP000187283	Smittium culicis	17	16	1	17	1	5	11	1	10	17	8.5529	26.0098
UP000188318	Aspergillus carbonarius (strain ITEM 5010)	15	12	3	15	2	6	7	9	8	15	9.18	20.4665
UP000188320	Zancudomyces culisetae	8	8	0	8	1	2	5	0	6	8	9.1125	29.9166
UP000188533	Lentinula edodes	19	17	2	19	6	5	8	11	11	19	11.9105	19.614
UP000189293	Xylariales sp. No.14919	18	15	3	18	6	5	7	13	11	18	12.8667	23.5833
UP000189513	Cyberlindnera fabianii	16	13	3	16	5	5	6	11	11	16	12.0375	23.5102
UP000189580	Sugiyamaella lignohabitans	15	13	2	15	8	4	3	12	12	15	14.2933	25.1555
UP000189906	Batrachochytrium salamandrivorans	22	20	2	22	9	2	11	13	12	21	11.0818	23.4015
UP000190274	Lachancea dasiensis	20	17	3	20	10	5	5	15	14	20	13.41	25.5916
UP000190312	Aspergillus oryzae	20	18	2	20	10	2	8	13	14	19	13.405	22.7666
UP000190776	Diplodia seriata	17	13	4	17	9	1	7	11	12	17	12.9	24.2451
UP000190831	Lachancea fermentati	17	12	5	17	12	1	4	13	14	17	15.8	25.2549
UP000191024	Lachancea mirantina	17	13	4	17	10	2	5	13	12	17	14.4647	25.7058
UP000191285	Penicillium steckii	19	18	1	19	2	5	12	0	15	18	8.7105	23.4912
UP000191342	Penicillium flavigenum	16	14	2	16	6	4	6	8	11	15	11.55	20.7291
UP000191408	Penicillium polonicum	17	15	2	17	1	4	12	0	11	16	7.5412	21.1274
UP000191500	Penicillium coprophilum	17	13	4	17	5	1	11	6	10	16	10.2412	17.2941
UP000191518	Penicillium vulpinum	17	14	3	17	3	6	8	2	11	16	9.5529	18.1176
UP000191522	Penicillium decumbens	17	15	2	17	1	6	10	1	12	16	7.8	21.3627
UP000191612	Penicillium solitum	16	14	2	16	4	2	10	2	10	14	8.9375	19.6979
UP000191672	Penicillium antarcticum	15	13	2	15	4	2	9	3	9	14	9.0267	18.3667
UP000191691	Penicillium nalgiovense	18	15	3	18	4	5	9	3	14	17	9.9111	21.0092
UP000192386	Rachicladosporium sp. CCFEE 5018	19	17	2	19	6	5	8	12	12	19	10.6684	18.5789
UP000192596	Rachicladosporium antarcticum	21	20	1	21	8	5	8	13	14	20	10.5333	17.4206
UP000192639	Enterospora canceri	4	1	3	4	0	1	3	3	0	4	9	27.5
UP000192758	Enterocytozoon hepatopenaei	3	1	2	3	0	1	2	2	1	3	9.3667	27.4997
UP000193067	Trametes coccinea BRFM310	20	19	1	20	8	5	7	14	15	19	12.525	17.325
UP000193144	Clohesyomyces aquaticus	20	17	3	20	13	1	6	15	15	20	14.075	19.5166
UP000193218	Kockovaella imperatae	18	14	4	18	3	6	9	12	12	17	9.7889	19.4722
UP000193240	Epicoccum nigrum	18	17	1	18	7	4	7	12	13	18	13.2444	19.8703
UP000193411	Catenaria anguillulae PL171	24	20	4	24	8	3	13	13	13	22	9.9417	16.1249
UP000193467	Leucosporidium creatinivorum	19	13	6	19	7	2	10	11	12	17	10.6526	14.4035
UP000193498	Basidiobolus meristosporus CBS 931.73	26	24	2	26	11	5	10	15	16	24	11.4769	22.6858
UP000193560	Absidia repens	25	20	5	25	7	7	11	17	15	25	11.672	22.4332
UP000193642	Rhizoclosmatium globosum	24	17	7	24	7	4	13	11	12	19	8.85	17.2707
UP000193648	Lobosporangium transversale	25	19	6	25	9	5	11	16	15	23	11.92	20.3466
UP000193685	Protomyces lactucae-debilis	22	21	1	22	5	6	11	13	12	19	9.8773	18.8635
UP000193689	Pseudomassariella vexata	19	18	1	19	10	4	5	16	14	18	14.3211	26.2193
UP000193719	Piromyces finnis	19	17	2	19	9	2	8	11	11	18	12.5947	26.5351
UP000193920	Neocallimastix californiae	22	18	4	22	13	4	5	17	16	21	15.0636	27.6514
UP000193922	Linderina pennispora	23	19	4	23	6	5	12	12	13	22	9.4174	23.0217
UP000193944	Anaeromyces robustus	23	20	3	23	10	3	10	13	13	22	11.787	26.7607
UP000193986	Naematelia encephala	21	18	3	21	8	6	7	18	15	20	12.5857	16.7539
UP000194127	Postia placenta MAD-698-R-SB12	21	18	3	21	6	8	7	16	15	20	12.4762	18.3333
UP000194280	Hortaea werneckii EXF-2000	18	16	2	18	6	5	7	12	12	17	11.6611	19.8796
UP000194361	Hypoxylon sp. CO27-5	18	14	4	18	8	3	7	12	12	18	13.0444	24.3703
UP000195826	Piromyces sp. (strain E2)	18	15	3	18	5	4	9	9	9	18	9.95	24.8055
UP000196158	Kazachstania saulgeensis	18	16	2	18	6	4	8	5	14	18	12.4111	25.9166
UP000198372	Microbotryum intermedium	20	17	3	20	7	4	9	12	12	20	10.935	17.2833
UP000199069	Rhodosporidium toruloides	16	12	4	16	7	4	5	11	12	16	12.6438	21.6562
UP000214365	Talaromyces atroroseus	19	15	4	19	9	3	7	13	11	18	13.6737	24.1842
UP000215127	Zymoseptoria tritici ST99CH_3D7	18	17	1	18	8	3	7	12	13	17	12.4111	22.1851
UP000215289	Aspergillus turcosus	16	15	1	16	8	2	6	12	10	15	13.1188	22.2083
UP000215305	Aspergillus thermomutatus	20	17	3	20	8	5	7	15	14	19	13.315	24.7166
UP000217199	Pyrrhoderma noxium	23	20	3	23	11	3	9	16	15	23	13.2174	24.0869
UP000217790	Armillaria gallica	19	17	2	19	5	4	10	12	11	19	10.9895	18.9473
UP000218334	Armillaria solidipes	20	18	2	20	7	4	9	12	12	19	11.295	18.5167
UP000218381	Penicillium occitanis (nom. inval.)	17	14	3	17	8	2	7	11	11	16	12.6941	20.9706
UP000218811	Wolfiporia cocos (strain MD-104)	19	16	3	19	6	7	6	12	13	18	11.5842	16.3333
UP000219338	Armillaria ostoyae	20	18	2	20	2	4	14	2	13	19	7.955	18.55
UP000219602	Fusarium oxysporum f. sp. radicis-cucumerinum	20	17	3	20	10	2	8	14	12	19	12.92	19.6666
UP000221130	Cordyceps sp. RAO-2017	16	15	1	16	8	2	6	10	10	15	11.9062	21.9895
UP000222788	Ceratocystis fimbriata CBS 114723	20	17	3	20	10	3	7	16	13	19	14.175	19.8167
UP000223968	Helicocarpus griseus UAMH5409	16	15	1	16	8	1	7	9	12	16	12.825	21.5416
UP000224080	Blastomyces parvus	18	15	3	18	8	3	7	11	11	18	12.7556	25.8703
UP000224634	Polytolypa hystricis UAMH7299	16	13	3	16	8	3	5	12	11	16	13.8625	23.9583
UP000225277	Ramularia collo-cygni	20	16	4	20	6	5	9	10	14	19	10.105	17.6999
UP000226031	Emmonsia crescens	18	14	4	18	9	2	7	11	13	17	12.5889	21.5741
UP000226192	Ophiocordyceps australis	16	15	1	16	5	5	6	11	10	16	11.9625	19.8124
UP000226431	Ophiocordyceps camponoti-rufipedis	17	15	2	17	7	5	5	13	11	15	13.0176	21.3725
UP000230002	Ganoderma sinense ZZ0214-1	17	15	2	17	5	5	7	12	12	15	11.1118	17.598
UP000230249	Candida auris	16	12	4	16	10	2	4	13	13	16	15.6813	25.8125
UP000231358	Aspergillus arachidicola	17	16	1	17	7	4	6	10	11	16	12.1647	23.6274
UP000232875	Malassezia vespertilionis	17	14	3	17	6	4	7	11	11	16	11.4235	18.5686
UP000233524	Lomentospora prolificans	17	13	4	17	7	3	7	12	12	17	12.8824	20.3626
UP000234275	Aspergillus steynii IBT 23096	17	15	2	17	8	2	7	12	10	17	13.5647	22.8725
UP000234323	Rhizophagus irregularis	26	24	2	26	8	8	10	17	16	26	12.2346	23.8012
UP000234474	Aspergillus novofumigatus (strain IBT 16806)	15	13	2	15	7	2	6	11	9	14	13.1	19.9222
UP000234585	Aspergillus candidus	17	14	3	17	7	2	8	11	10	15	12.3765	20.4118
UP000234720	Cercospora zeina	19	17	2	19	8	3	8	13	11	19	12.6947	20.4561
UP000235371	Hyaloscypha bicolor E	19	17	2	19	9	4	6	15	13	18	14.0895	23.1578
UP000235388	Puccinia coronata f. sp. avenae	15	13	2	15	7	3	5	10	10	14	13.5333	24.9221
UP000235672	Hyaloscypha hepaticicola	20	18	2	20	9	3	8	15	14	20	13.645	20.75
UP000235728	Beauveria bassiana	18	15	3	18	7	3	8	11	11	17	11.2111	18.8425
UP000235786	Hyaloscypha variabilis F	17	16	1	17	7	5	5	14	13	16	14.4765	19.8921
UP000236242	Rhizophagus irregularis (strain DAOM 181602 / DAOM 197198 / MUCL 43194) (Arbuscular mycorrhizal fungus) (Glomus intraradices)	24	21	3	24	9	6	9	16	13	24	12.1542	22.9513
UP000236621	Tolypocladium capitatum	19	17	2	19	1	7	11	1	12	19	7.7	19.7718
UP000236664	Gibberella nygamai	19	18	1	19	10	1	8	12	11	19	12.8421	21.4035
UP000237144	Rhodotorula taiwanensis	17	16	1	17	2	7	8	3	13	16	9.2765	17.4902
UP000237438	Erysiphe pulchra	20	17	3	20	9	4	7	14	12	20	13.23	26.3332
UP000237481	Tolypocladium paradoxum	17	15	2	17	5	6	6	8	12	17	10.9765	21.0196
UP000237631	Cercospora berteroae	21	16	5	21	12	1	8	14	14	21	14.1286	22.6349
UP000238072	Rutstroemia sp. NJR-2017a BBW	17	14	3	17	3	3	11	3	11	16	9.2824	26.147
UP000238350	Wickerhamiella sorbophila	18	14	4	18	7	7	4	15	15	17	13.2778	24.8056
UP000238611	Rutstroemia sp. NJR-2017a BVV2	14	12	2	14	5	3	6	7	10	14	12.3	24.2975
UP000238813	Rutstroemia sp. NJR-2017a WRK4	18	16	2	18	1	7	10	0	11	17	7.9556	23.4444
UP000239156	Puccinia striiformis	18	16	2	18	7	5	6	15	12	18	13.6167	24.6018
UP000240493	Trichoderma asperellum CBS 433.97	19	13	6	19	7	4	8	13	10	19	12.0263	20.8772
UP000240760	Trichoderma longibrachiatum ATCC 18648	16	14	2	16	4	3	9	10	8	16	10.2063	17.9271
UP000240830	Paramicrosporidium saccamoebae	16	13	3	16	4	7	5	11	11	14	10.7562	17.0728
UP000240883	Corynespora cassiicola Philippines	19	17	2	19	7	5	7	12	13	19	12.1579	23.6402
UP000241107	[Candida] pseudohaemulonii	15	13	2	15	8	5	2	13	13	15	15.4533	22.6667
UP000241462	Coniella lustricola	19	14	5	19	8	4	7	14	13	19	13.3316	21.7982
UP000241587	Fusarium culmorum	17	15	2	17	4	5	8	5	10	17	10.0647	21
UP000241690	Trichoderma harzianum CBS 226.95	18	15	3	18	6	5	7	13	12	18	12.6111	23.0555
UP000241818	Amorphotheca resinae ATCC 22711	20	16	4	20	8	3	9	14	14	19	12.6	22.3166
UP000242146	Hesseltinella vesiculosa	23	20	3	23	11	3	9	15	12	21	12.5565	20.2318
UP000242180	Syncephalastrum racemosum	23	19	4	23	7	5	11	12	11	23	10.3609	20.1376
UP000242254	Rhizopus microsporus ATCC 52813	23	20	3	23	7	3	13	14	10	21	10.8565	22.4563
UP000242287	Amanita thiersii Skay4041	22	19	3	22	8	4	10	13	12	21	10.8409	21.3787
UP000242381	Rhizopus microsporus	25	20	5	25	11	1	13	16	12	24	11.44	22.5865
UP000242474	Coemansia reversa (strain ATCC 12441 / NRRL 1564)	24	21	3	24	8	5	11	15	13	23	10.8292	21.8819
UP000242519	Diplocarpon coronariae	21	18	3	21	10	4	7	16	15	21	14.1714	20.5793
UP000242791	Blastomyces percursus	16	13	3	16	8	3	5	11	12	16	13.025	25.3229
UP000242875	Bifiguratus adelaidae	12	10	2	12	6	2	4	8	9	12	13.8667	24.5693
UP000242877	Ascosphaera apis ARSEF 7405	17	15	2	17	10	1	6	12	12	16	14.4588	19.3725
UP000242955	Hypoxylon sp. CI-4A	18	16	2	18	9	2	7	12	13	18	13.15	23.9999
UP000243015	Trichophyton rubrum	16	12	4	16	8	2	6	11	12	15	13.2625	22.7916
UP000243081	Cordyceps confragosa	15	14	1	15	8	2	5	10	10	14	13.2067	18.3889
UP000243498	Metarhizium rileyi (strain RCEF 4871) (Nomuraea rileyi)	17	14	3	17	7	2	8	11	9	17	11.6353	19.5488
UP000243515	Elaphomyces granulatus	19	18	1	19	2	5	12	2	12	18	8.7842	20.4824
UP000243723	Elsinoe australis	18	15	3	18	8	6	4	14	14	17	13.5167	22.2685
UP000243732	Daldinia sp. EC12	20	15	5	20	9	2	9	13	13	20	13.535	24.1166
UP000243797	Sphaceloma murrayae	19	18	1	19	9	3	7	13	12	19	12.1421	19.2017
UP000244309	[Candida] haemuloni	17	13	4	17	10	2	5	13	13	17	14.0059	26.5686
UP000244409	Cadophora sp. DSE1049	20	16	4	20	9	3	8	15	14	20	13.34	23.7416
UP000244722	Tuber borchii	22	20	2	22	10	2	10	13	12	21	11.1227	19.7424
UP000244855	Periconia macrospinosa	18	15	3	18	10	3	5	12	13	18	14.0611	19.7685
UP000245383	Smittium simulii	17	14	3	17	5	5	7	12	8	16	10.9647	24.6862
UP000245609	Smittium megazygosporum	15	10	5	15	5	2	8	7	7	12	10.4067	21.2667
UP000245699	Furculomyces boomerangus	15	13	2	15	4	3	8	9	6	14	9.9667	22.6999
UP000245768	Acaromyces ingoldii	17	15	2	17	6	3	8	11	11	17	11.6235	20.5392
UP000245771	Meira miltonrushii	20	17	3	20	9	4	7	12	13	20	12.775	21.5083
UP000245783	Ceraceosorus guamensis	19	16	3	19	5	5	9	13	13	17	10.4053	16.9122
UP000245884	Jaminaea rosea	12	11	1	12	3	3	6	5	7	12	10.7333	20.2778
UP000245910	Fusarium venenatum	17	15	2	17	6	5	6	8	12	17	12.2529	22.7059
UP000245942	Pseudomicrostroma glucosiphilum	15	13	2	15	7	1	7	10	9	15	11.92	16.3
UP000245946	Tilletiopsis washingtonensis	16	14	2	16	5	2	9	10	10	13	10.3125	12.2396
UP000246702	Aspergillus sclerotioniger CBS 115572	17	14	3	17	5	7	5	13	11	17	12.7412	21.0391
UP000246740	Testicularia cyperi	15	13	2	15	7	2	6	8	10	14	11.5933	20.4777
UP000246991	Tuber magnatum	19	14	5	19	8	2	9	12	10	18	10.8368	18.2982
UP000247233	Aspergillus heteromorphus CBS 117.55	17	15	2	17	7	4	6	12	11	16	11.8118	22.9019
UP000247702	Rhizophagus clarus	23	20	3	23	9	4	10	16	12	23	12.413	25.4565
UP000247810	Aspergillus ellipticus CBS 707.79	15	12	3	15	6	4	5	11	9	14	12.74	19.9
UP000248340	Aspergillus uvarum CBS 121591	17	14	3	17	8	3	6	13	11	16	14.0412	23.7745
UP000248349	Aspergillus saccharolyticus JOP 1030-1	18	14	4	18	9	2	7	12	12	18	13.6778	23.7222
UP000248423	Aspergillus sclerotiicarbonarius (strain CBS 121057 / IBT 28362)	18	15	3	18	5	7	6	13	11	18	12.3611	22.9536
UP000248961	Aspergillus homomorphus (strain CBS 101889)	17	16	1	17	9	1	7	11	11	17	13.5706	24.3333
UP000249056	Monilinia fructigena	11	9	2	11	7	0	4	8	7	11	14.3273	25.4545
UP000249293	Pichia kudriavzevii	16	13	3	16	10	1	5	12	11	16	14.1312	24.2291
UP000249363	Talaromyces amestolkiae	16	13	3	16	7	1	8	8	10	15	11.7812	21.625
UP000249402	Aspergillus ibericus CBS 121593	16	14	2	16	5	6	5	12	10	16	12.1813	20.6666
UP000249464	Microbotryum silenes-dioicae	16	15	1	16	6	4	6	12	11	15	11.7625	17.4062
UP000249619	Stemphylium lycopersici	14	12	2	14	2	5	7	3	11	14	9.5571	24.4761
UP000249723	Microbotryum saponariae	18	13	5	18	6	6	6	14	13	17	12.0667	15.7314
UP000249829	Aspergillus violaceofuscus (strain CBS 115571)	18	14	4	18	9	2	7	13	13	17	14.3778	24.1203
UP000252139	Rhizopus azygosporus	21	17	4	21	12	0	9	15	12	21	13.181	24.0237
UP000252748	Ophiocordyceps camponoti-leonardi (nom. inval.)	20	15	5	20	9	3	8	15	13	19	12.67	19.375
UP000253071	Ophiocordyceps camponoti-saundersi (nom. inval.)	16	13	3	16	4	6	6	12	9	15	10.4125	19.4894
UP000253472	Candida viswanathii	16	13	3	16	10	1	5	12	11	16	14.1312	24.0208
UP000253551	Rhizopus stolonifer	19	13	6	19	8	4	7	12	13	19	12.4789	25.0526
UP000253664	Ophiocordyceps polyrhachis-furcata BCC 54312	18	16	2	18	7	5	6	14	13	17	12.3889	20.3147
UP000253729	Aspergillus welwitschiae	17	13	4	17	8	3	6	11	11	16	13.1	19.9314
UP000254866	Venustampulla echinocandica	20	19	1	20	10	3	7	14	13	19	13.005	21.3166
UP000256645	Coleophoma cylindrospora	20	17	3	20	9	5	6	14	14	20	13.85	23.9249
UP000256690	Aspergillus mulundensis	17	13	4	17	7	4	6	12	13	16	13.2471	25.1764
UP000256964	Lentinus brumalis	22	19	3	22	7	7	8	15	16	21	12.4364	18.3863
UP000262825	Saccharomycodes ludwigii	15	12	3	15	11	2	2	14	13	15	17.3533	29.3555
UP000263633	Rhizophagus sp. MUCL 43196	26	22	4	26	7	8	11	15	14	26	11.2615	23.1153
UP000265631	Fusarium flagelliforme	18	16	2	18	9	1	8	12	11	18	13.0667	21.8518
UP000265663	Pyrenophora seminiperda CCB06	19	17	2	19	0	5	14	0	13	18	6.8526	18.5877
UP000265703	Glomus cerebriforme	26	23	3	26	11	5	10	18	14	25	12.5077	24.9358
UP000266152	Fusarium sporotrichioides	19	18	1	19	11	2	6	14	13	19	14.3842	24.3947
UP000266188	Aspergillus sclerotialis	19	14	5	19	8	2	9	11	11	19	12.6316	21.8596
UP000266234	Fusarium longipes	17	16	1	17	7	2	8	11	10	17	12.5706	21.6666
UP000266272	Trichoderma arundinaceum	16	15	1	16	7	2	7	10	9	16	11.625	19.2812
UP000266453	Alternaria sp. MG1	3	3	0	3	1	0	2	1	1	3	8.4333	27.4443
UP000266673	Gigaspora rosea	25	22	3	25	7	8	10	15	15	25	11.592	23.5532
UP000266861	Diversispora epigaea	23	20	3	23	11	5	7	19	15	22	14.7652	25.5362
UP000267145	Verticillium nonalfalfae	15	12	3	15	3	3	9	5	9	13	8.3733	18.4332
UP000267251	Piptocephalis cylindrospora	12	8	4	12	2	2	8	6	5	11	8.0917	18.0832
UP000267821	Terfezia boudieri ATCC MYA-4762	19	14	5	19	9	4	6	13	13	19	12.3737	20.9385
UP000268093	Jimgerdemannia flammicorona	13	11	2	13	0	2	11	0	7	13	5.8692	18.4229
UP000268162	Dimargaris cristalligena	21	19	2	21	3	2	16	6	7	17	6.5476	20.0476
UP000268321	Metschnikowia bicuspidata	15	13	2	15	5	4	6	11	12	14	12.1267	22.1889
UP000269721	Blyttiomyces helicus	7	5	2	7	1	2	4	3	3	5	7.1	14.4046
UP000269793	Malassezia restricta CBS 7877	16	14	2	16	3	4	9	5	12	15	9.6	20.5625
UP000271241	Thamnocephalis sphaerospora	16	15	1	16	6	4	6	10	11	15	11.575	19.1666
UP000272025	Sodiomyces alkalinus F11	18	15	3	18	10	1	7	11	12	18	13.05	21.6203
UP000272442	Aspergillus sp. HF37	18	15	3	18	6	4	8	12	12	17	11.9667	22.2222
UP000274922	Caulochytrium protostelioides	18	12	6	18	0	1	17	0	6	16	3.5833	13.1944
UP000275078	Ascobolus immersus RN42	19	18	1	19	10	1	8	11	12	19	13.7632	21.6579
UP000275385	Coniochaeta pulveracea	17	15	2	17	0	7	10	0	12	16	7.6765	22.049
UP000275772	Blumeria hordei	15	12	3	15	7	4	4	11	10	15	12.64	24.4888
UP000276215	Choiromyces venosus 120613-1	21	19	2	21	9	3	9	13	14	20	11.8667	21.8889
UP000276864	Hortaea werneckii	21	17	4	21	8	5	8	13	15	20	11.2429	18.0476
UP000277212	Fusarium kuroshium	19	18	1	19	11	1	7	13	13	19	13.4895	21.6403
UP000277580	Morchella conica CCBAS932	21	18	3	21	10	4	7	14	14	21	12.1667	18.8967
UP000278143	Syncephalis pseudoplumigaleata	13	12	1	13	1	4	8	5	5	12	6.9231	14.6025
UP000278417	Endogone sp. FLAS-F59071	15	12	3	15	1	4	10	4	9	15	7.7867	19.7665
UP000279236	Apiotrichum porosum	19	14	5	19	2	5	12	4	13	18	8.4211	15.0526
UP000279259	Saitozyma podzolica	22	17	5	22	4	9	9	10	16	18	9.7409	15.4242
UP000282876	Tubulinosema ratisbonensis	5	2	3	5	0	0	5	0	0	5	4.2	21
UP000283090	Arthrobotrys flagrans	16	13	3	16	7	4	5	11	12	15	12.8063	23.4686
UP000283269	Psilocybe cyanescens	18	16	2	18	6	5	7	12	12	17	11.4111	18.6481
UP000283383	Golovinomyces cichoracearum	17	15	2	17	6	5	6	11	11	17	12.4824	23.5294
UP000283489	Scytalidium sp. 3C	7	6	1	7	1	1	5	2	6	6	9.5857	18.2857
UP000283841	Byssochlamys spectabilis	19	16	3	19	10	3	6	14	15	19	14.4053	22.307
UP000283895	Cytospora schulzeri	19	17	2	19	8	2	9	13	11	18	11.8368	18.2193
UP000284375	Valsa sordida	20	17	3	20	8	3	9	14	12	20	11.91	21.2333
UP000284706	Gymnopilus dilepis	21	19	2	21	8	4	9	15	14	20	12.0048	20.1507
UP000284842	Panaeolus cyanescens	19	18	1	19	9	3	7	14	12	19	13.1158	20.5263
UP000285146	Cytospora leucostoma	22	19	3	22	7	4	11	14	13	22	11.7045	19.9696
UP000285775	Spathaspora sp. JA1	20	16	4	20	10	4	6	15	14	20	14.07	25.9666
UP000286045	Xylaria grammica	17	14	3	17	8	4	5	12	12	16	13.8118	23.3627
UP000286134	Erysiphe neolycopersici	19	18	1	19	7	5	7	13	12	19	12.9632	26.2367
UP000286412	Meyerozyma sp. JA9	18	14	4	18	6	6	6	13	12	18	12.1556	26.9536
UP000286921	Aspergillus awamori	17	14	3	17	3	4	10	4	11	16	9.6059	21.3431
UP000287144	Fusarium oligoseptatum	18	16	2	18	10	1	7	12	12	18	13.2833	20.1388
UP000287166	Sparassis crispa	19	15	4	19	7	5	7	13	14	19	12.6684	18.7982
UP000287544	Fusarium sp. AF-6	18	16	2	18	10	2	6	13	13	18	13.7889	22.1758
UP000288168	Fusarium duplospermum	18	15	3	18	10	2	6	13	13	18	13.2222	21.3425
UP000289152	Tremella mesenterica	20	18	2	20	4	7	9	13	12	20	11.05	19.25
UP000289413	Pochonia chlamydosporia 123	15	14	1	15	6	4	5	11	9	15	12.9	19.3889
UP000290288	Candolleomyces aberdarensis	16	12	4	16	3	5	8	3	10	14	8.7562	19.3541
UP000290900	Brettanomyces naardenensis	18	14	4	18	9	4	5	13	13	17	12.6889	24.8609
UP000291404	Hamiltosporidium magnivora	8	5	3	8	1	0	7	3	1	8	7.35	26
UP000291414	Monosporascus sp. GIB2	16	13	3	16	6	3	7	11	10	16	12.4875	21.2082
UP000292082	Dichomitus squalens	23	20	3	23	9	6	8	17	19	22	13.4565	18.9274
UP000292282	Hamiltosporidium tvaerminnensis	7	4	3	7	0	1	6	3	2	7	7.5571	25.6904
UP000292447	Metschnikowia aff. pulcherrima	17	14	3	17	6	5	6	13	11	17	12.0706	23.6175
UP000292472	Monosporascus sp. CRB-8-3	16	12	4	16	7	4	5	13	12	16	14.2375	24.6144
UP000292509	Monosporascus sp. MC13-8B	15	11	4	15	6	4	5	11	10	15	13.0133	18.1667
UP000292526	Monosporascus sp. 5C6A	16	13	3	16	8	2	6	11	11	16	13.3812	21.1874
UP000292702	Steccherinum ochraceum	19	18	1	19	3	6	10	8	14	18	10.4368	17.1315
UP000292795	Monosporascus sp. mg162	15	11	4	15	6	3	6	10	10	15	12.4267	24.3888
UP000293360	Monosporascus ibericus	16	12	4	16	8	4	4	12	12	16	13.6625	23.6145
UP000293831	Monosporascus sp. MG133	15	13	2	15	8	2	5	11	11	15	13.8467	22.5777
UP000294245	Monosporascus sp. CRB-9-2	15	11	4	15	7	4	4	11	11	15	14.1533	18.8999
UP000294933	Rickenella mellea	20	16	4	20	7	3	10	14	13	18	10.945	19.3415
UP000295703	Colletotrichum trifolii	19	16	3	19	2	5	12	1	13	18	8.3579	21.1228
UP000297229	Botrytis elliptica	20	19	1	20	10	2	8	12	13	19	13.06	24.0499
UP000297245	Dendrothele bispora (strain CBS 962.96)	21	17	4	21	9	4	8	15	15	21	12.8333	21.3254
UP000297280	Botrytis porri	18	15	3	18	9	4	5	13	14	18	15.0778	26.3981
UP000297299	Botryotinia calthae	18	16	2	18	9	2	7	11	11	17	13.0722	24.2313
UP000297452	Botryotinia narcissicola	16	15	1	16	6	4	6	6	11	16	11.6562	25.4895
UP000297716	Xylaria hypoxylon	14	12	2	14	7	5	2	13	11	14	15.7429	25.7976
UP000298030	Coprinellus micaceus	22	19	3	22	8	4	10	16	14	21	12.0136	20.1363
UP000298061	Hericium alpestre	16	15	1	16	7	4	5	13	13	16	13.075	20.1666
UP000298138	Ascodesmis nigricans	20	17	3	20	6	6	8	14	14	19	11.715	17.0166
UP000298327	Dentipellis fragilis	16	15	1	16	8	6	2	14	14	14	15.3625	16.625
UP000298390	Rhodofomes roseus	17	16	1	17	4	4	9	6	12	15	9.8941	16.1567
UP000298493	Venturia nashicola	18	16	2	18	10	2	6	13	12	18	14.3833	24.6203
UP000301737	Zygosaccharomyces mellis	18	15	3	18	1	9	8	0	14	17	9.5889	24.1851
UP000305067	Pterula gracilis	22	20	2	22	8	4	10	16	15	20	12.2091	18.9697
UP000305883	Colletotrichum higginsianum	19	17	2	19	3	5	11	1	14	19	8.6421	21.3947
UP000305948	Heliocybe sulcata	21	18	3	21	8	6	7	16	14	19	12.7905	17.9126
UP000307173	[Candida] inconspicua	19	14	5	19	10	3	6	14	13	19	15.1053	27.8596
UP000307440	Coprinopsis marcescibilis	19	17	2	19	8	6	5	13	14	17	13.1737	20.114
UP000308092	Aspergillus tanneri	17	13	4	17	0	7	10	0	12	16	7.8471	25.4412
UP000308197	Polyporus arcularius HHB13444	21	18	3	21	6	4	11	13	13	20	11.2905	17.5396
UP000308199	Phellinidium pouzarii	21	17	4	21	5	6	10	12	14	18	10.1048	18.23
UP000308549	Salinomyces thailandica	20	18	2	20	5	7	8	13	12	19	10.07	18.7833
UP000308652	Crucibulum laeve	22	17	5	22	8	7	7	17	15	21	13.1773	21.606
UP000308730	Antrodiella citrinella	16	15	1	16	5	6	5	12	13	16	13.225	19.2188
UP000308768	Cryomyces minteri	19	14	5	19	7	4	8	13	11	17	11.4158	20.614
UP000309340	Friedmanniomyces simplex	19	17	2	19	7	3	9	12	13	18	11.2263	17.7894
UP000310066	Friedmanniomyces endolithicus	18	17	1	18	4	4	10	11	12	17	9.8444	15.7683
UP000310108	Colletotrichum tanaceti	18	18	0	18	8	1	9	9	13	17	12.3611	21.1481
UP000310158	Bondarzewia mesenterica	14	12	2	14	6	2	6	11	11	11	12.05	15.8094
UP000310189	Wallemia hederae	16	11	5	16	7	2	7	9	10	15	11.5563	22.5521
UP000310668	Rhodotorula sp. CCFEE 5036	16	13	3	16	7	4	5	10	12	16	12.45	20.1666
UP000310685	Wallemia mellicola	14	12	2	14	7	2	5	9	8	14	12.7857	24.8452
UP000310689	Wallemia ichthyophaga	16	13	3	16	7	1	8	10	8	16	11.7937	24.9374
UP000311382	Rhodotorula diobovata	18	15	3	18	6	4	8	10	12	15	10.4111	17.1667
UP000313359	Lentinus tigrinus ALCF2SS1-6	22	20	2	22	9	5	8	17	15	22	12.8364	18.0378
UP000315522	Lachnellula willkommii	14	12	2	14	6	2	6	11	9	13	12.4214	18.9166
UP000315783	Cordyceps javanica	17	13	4	17	7	1	9	10	8	17	10.7294	19.2843
UP000316270	Venturia effusa	19	16	3	19	10	3	6	13	13	19	13.7842	21.1754
UP000317494	Synchytrium endobioticum	22	17	5	22	9	3	10	15	15	22	11.5318	17
UP000318582	Powellomyces hirtus	21	17	4	21	1	6	14	1	13	21	7.1238	19.1507
UP000319160	Xylaria flabelliformis	13	9	4	13	4	3	6	9	8	11	11.4462	20.0512
UP000319257	Thyridium curvatum	21	18	3	21	10	2	9	14	15	21	12.7952	21.6666
UP000319663	Monascus purpureus	21	18	3	21	6	2	13	5	13	20	10.2095	23.746
UP000319698	Metschnikowia sp. JCM 33374	16	13	3	16	6	3	7	10	8	15	11.5188	20.7396
UP000319731	Synchytrium microbalum	20	18	2	20	7	1	12	8	13	17	10.49	18.65
UP000320333	Chytriomyces confervae	25	21	4	25	3	6	16	4	15	21	7.664	18.5066
UP000320725	Golovinomyces magnicellulatus	20	18	2	20	9	3	8	12	13	20	12.91	25.5999
UP000320762	Auriculariopsis ampla	21	17	4	21	4	7	10	13	14	19	10.0905	15.6667
UP000322225	Kwoniella shandongensis	20	18	2	20	6	7	7	15	13	18	12.105	17.3583
UP000322482	Dentipellis sp. KUC8613	21	19	2	21	7	6	8	14	16	19	12.0952	17.0397
UP000322873	Monilinia fructicola	15	14	1	15	7	0	8	8	10	14	12.1533	25.5776
UP000323386	Pseudozyma flocculosa	16	13	3	16	1	4	11	0	12	16	8.4875	20.9166
UP000324022	Ustilago trichophora	18	15	3	18	5	5	8	8	14	18	11.2944	24.0462
UP000324748	Puccinia graminis f. sp. tritici	19	16	3	19	6	4	9	5	12	19	10.6789	24.4737
UP000325492	Coniochaeta sp. 2T2.1	17	15	2	17	7	3	7	11	12	16	11.5176	21.6764
UP000325579	Aspergillus pseudonomiae	15	13	2	15	7	4	4	11	10	14	13.6667	22.8111
UP000325672	Aspergillus pseudotamarii	17	12	5	17	7	5	5	12	12	16	12.1412	22.9804
UP000325780	Aspergillus avenaceus	18	17	1	18	10	5	3	15	14	17	15.2222	25.4907
UP000325902	Lasiodiplodia theobromae	22	18	4	22	2	7	13	1	16	19	8.25	19.8485
UP000326198	Aspergillus bertholletiae	16	13	3	16	6	4	6	11	12	15	13.4688	22.6666
UP000326268	Aspergillus caelatus	16	14	2	16	6	5	5	11	11	15	12.525	24.7916
UP000326340	Colletotrichum shisoi	19	17	2	19	2	6	11	0	13	19	8.1368	21.9736
UP000326532	Aspergillus parasiticus	16	15	1	16	7	1	8	9	10	15	11.5938	22.0104
UP000326565	Aspergillus leporis	18	15	3	18	7	4	7	12	12	18	12.4167	24.2963
UP000326757	Monilinia laxa	16	15	1	16	8	2	6	11	12	15	13.125	25.2289
UP000326799	Aspergillus novoparasiticus	16	14	2	16	7	3	6	11	11	15	12.9	23.1979
UP000326924	Sphaerosporella brunnea	21	17	4	21	9	1	11	13	13	19	11.2905	17.7221
UP000326931	Petromyces alliaceus	16	13	3	16	7	3	6	11	10	15	13.375	21.0521
UP000326950	Aspergillus tamarii	17	14	3	17	7	4	6	11	11	16	12.3294	23.9804
UP000327118	Aspergillus coremiiformis	19	16	3	19	8	4	7	13	13	19	13.3632	22.5087
UP000365756	Peniophora sp. CBMAI 1063	17	14	3	17	3	5	9	10	12	14	9.6294	15.6078
UP000383932	Ceratobasidium theobromae	15	13	2	15	7	6	2	14	14	14	14.7133	16.8889
UP000398389	Saprochaete ingens	18	15	3	18	8	3	7	12	11	17	12.4889	19.4443
UP000449547	Diutina rugosa	17	12	5	17	4	7	6	13	11	17	11.4412	26.2547
UP000503462	Peltaster fructicola	19	17	2	19	6	4	9	12	11	18	11.2789	19.7104
UP000504636	Mytilinidion resinicola	17	15	2	17	11	1	5	13	12	17	13.6176	19.0294
UP000504637	Dissoconium aciculare CBS 342.82	19	16	3	19	7	4	8	12	12	18	10.8632	17.0965
UP000504638	Eremomyces bilateralis CBS 781.70	22	20	2	22	9	5	8	15	15	22	12.2818	21.7575
