# Supplementary material for: FuNGI: Fungal Nucleolar Genomic Inventory—a comprehensive database of fungal proteins with predicted nucleolar localization signals
Source: Database (Oxford). 2026 May 19;2026:baag023. doi: 10.1093/database/baag023 (PMC13184608; doi:10.1093/database/baag023)
Supplement: baag023_Supplemental_Files [file baag023_supplemental_files.zip › Supplementary_Data_S3_Yeast_ortholog_FuNGI_masterl.tsv]

source_set	proteome_accession	target_species	query_id	status	ortholog	forward_pident	forward_qcovs	forward_bitscore	reverse_pident	reverse_qcovs	reverse_bitscore	protein_id	db_proteome_id	db_taxonomy_id	db_assembly_id	unique_identifier	entry_name	gene_name	protein_name	confidence_score	confidence_category	nols_count	nols_positions	nols_segments	nls_count	max_nls_posterior	nls_positions	nls_sequences	psort_nucl	psort_cyto_nucl	psort_mito_nucl	psort_nuclear_related_sum	ensembl	forward_evalue	forward_sseqid	gene_description	gene_symbol	query_uniprot	reverse_evalue	reverse_sseqid	strict_allowed_accessions	subcellular_location	tolerant_allowed_accessions
yeast7	UP000000267	Vanderwaltozyma polyspora (strain ATCC 22028 / DSM 70294 / BCRC 21397 / CBS 2163 / NBRC 10782 / NRRL Y-8283 / UCD 57-17)	ERB1	RBH_STRICT	A7TT05	83.178	79.0	1098.0	83.178	100.0	1110.0	4594	1	436907	GCA_000150035.1	A7TT05	A7TT05_VANPO	ERB1	Ribosome biogenesis protein ERB1	11.4	Medium	NULL	NULL	NULL	3	0.743	111-128	KIVRAIREGRIVPPKKLK	23	NULL	NULL	23		0.0	tr|A7TT05|A7TT05_VANPO		ERB1	Q04660	0.0	NP_013764.1	NP_013764.1	Nucleoli	NP_013764.1
yeast7	UP000000267	Vanderwaltozyma polyspora (strain ATCC 22028 / DSM 70294 / BCRC 21397 / CBS 2163 / NBRC 10782 / NRRL Y-8283 / UCD 57-17)	NOP1	RBH_STRICT	A7TIL0	96.721	75.0	491.0	96.708	72.0	489.0	4037	1	436907	GCA_000150035.1	A7TIL0	A7TIL0_VANPO	Kpol_1010p66	Histone-glutamine methyltransferase	8.6	Low	NULL	NULL	NULL	3	0.992	7-95	SRGGSRGGSRGGFGGGRGGSRGGFGGGRGGSRGGFGGDRGGRGGSRGGRGGFGGGRGGPRGGSRGGFGGDRGGRGGRGGARGGARGGAK	15	NULL	NULL	15		5.41e-177	tr|A7TIL0|A7TIL0_VANPO		NOP1	P15646	3.3e-176	NP_010270.1	NP_010270.1	Nucleoli	NP_010270.1
yeast7	UP000000267	Vanderwaltozyma polyspora (strain ATCC 22028 / DSM 70294 / BCRC 21397 / CBS 2163 / NBRC 10782 / NRRL Y-8283 / UCD 57-17)	NOP56	RBH_STRICT	A7TL01	89.52	91.0	859.0	90.971	87.0	850.0	1451	1	436907	GCA_000150035.1	A7TL01	A7TL01_VANPO	Kpol_530p27	Nop domain-containing protein	10.7	Medium	1	442-508	EEPVESSKPSKKRKLEEDSDDEEEDKKEKKKEKKDKKEKKDKKEKKEKKEKKDKKDKKEKKDKKKKD	4	1	467-508	KKEKKKEKKDKKEKKDKKEKKEKKEKKDKKDKKEKKDKKKKD	12	12.833	7.833	32.666		0.0	tr|A7TL01|A7TL01_VANPO		NOP56	Q12460	0.0	NP_013298.1	NP_013298.1	Nucleoli	NP_013298.1
yeast7	UP000000267	Vanderwaltozyma polyspora (strain ATCC 22028 / DSM 70294 / BCRC 21397 / CBS 2163 / NBRC 10782 / NRRL Y-8283 / UCD 57-17)	NOP58	RBH_STRICT	A7TIF5	94.931	85.0	845.0	94.931	84.0	845.0	5307	1	436907	GCA_000150035.1	A7TIF5	NOP58_VANPO	NOP58	Nucleolar protein 58	11.2	Medium	1	446-514	EEEEEDKKKEKKEKKDKKDKKDKKDKKDKKRKRDEEDEEKKESKKSKKDKKEKKEKKDKKDKKSKKEKK	4	0.999	452-514	KKKEKKEKKDKKDKKDKKDKKDKKRKRDEEDEEKKESKKSKKDKKEKKEKKDKKDKKSKKEKK	12.5	NULL	7.833	20.333		0.0	sp|A7TIF5|NOP58_VANPO		NOP58	Q12499	0.0	NP_014955.1	NP_014955.1	Nucleoli	NP_014955.1
yeast7	UP000000267	Vanderwaltozyma polyspora (strain ATCC 22028 / DSM 70294 / BCRC 21397 / CBS 2163 / NBRC 10782 / NRRL Y-8283 / UCD 57-17)	NOP7	RBH_STRICT	A7TSA8	75.164	100.0	853.0	73.927	100.0	803.0	1985	1	436907	GCA_000150035.1	A7TSA8	PESC_VANPO	NOP7	Pescadillo homolog	22	High	3	33-62, 509-533, 540-588	RRLCIFKGIYPREPRNKKKANKGSTAPTTF, YSDIKDTEVKSKNKKRKAASTEAEE, IMMSNKQRKLYKKMKYSNAKKEEKVENLKKKKKQISKTKEKLTKLEGKK	12	0.996	47-51;520-525;545-588	RNKKK;KNKKRK;KQRKLYKKMKYSNAKKEEKVENLKKKKKQISKTKEKLTKLEGKK	20.5	11.833	NULL	32.333		0.0	sp|A7TSA8|PESC_VANPO		NOP7	P53261	0.0	NP_011617.1	NP_011617.1	Nucleoli	NP_011617.1
yeast7	UP000000267	Vanderwaltozyma polyspora (strain ATCC 22028 / DSM 70294 / BCRC 21397 / CBS 2163 / NBRC 10782 / NRRL Y-8283 / UCD 57-17)	SNU13	RBH_STRICT	A7TNX5	96.8	99.0	245.0	96.8	98.0	245.0	261	1	436907	GCA_000150035.1	A7TNX5	A7TNX5_VANPO	Kpol_1067p31	Ribonucloprotein	2.3	Low	NULL	NULL	NULL	0	NULL	NULL	NULL	8.5	14	NULL	22.5		2.89e-86	tr|A7TNX5|A7TNX5_VANPO		SNU13	P39990	3.15e-86	NP_010888.1	NP_010888.1	Nucleoli	NP_010888.1
yeast7	UP000000267	Vanderwaltozyma polyspora (strain ATCC 22028 / DSM 70294 / BCRC 21397 / CBS 2163 / NBRC 10782 / NRRL Y-8283 / UCD 57-17)	YTM1	RBH_STRICT	A7TMF9	81.522	100.0	778.0	81.739	100.0	785.0	4960	1	436907	GCA_000150035.1	A7TMF9	YTM1_VANPO	YTM1	Ribosome biogenesis protein YTM1	10.9	Medium	NULL	NULL	NULL	6	0.755	255-261	KKRRKLT	22	NULL	NULL	22		0.0	sp|A7TMF9|YTM1_VANPO		YTM1	Q12024	0.0	NP_014915.3	NP_014915.3	Nucleoli	NP_014915.3
yeast7	UP000000314	Komagataella phaffii (strain GS115 / ATCC 20864)	ERB1	RBH_STRICT	C4QXX4	58.916	99.0	988.0	61.84	89.0	948.0	9733	2	644223	GCA_000027005.1	C4QXX4	C4QXX4_KOMPG	ERB1	Ribosome biogenesis protein ERB1	10.3	Medium	1	3-28	TRSANKRTESARSKNEKKRAHEEPSP	0	NULL	NULL	NULL	21.5	12.333	NULL	33.833		0.0	tr|C4QXX4|C4QXX4_KOMPG		ERB1	Q04660	0.0	NP_013764.1	NP_013764.1	Nucleoli	NP_013764.1
yeast7	UP000000314	Komagataella phaffii (strain GS115 / ATCC 20864)	NOP1	RBH_STRICT	C4R903	95.021	74.0	479.0	95.021	75.0	479.0	7610	2	644223	GCA_000027005.1	C4R903	C4R903_KOMPG	PAS_chr4_0808	Histone-glutamine methyltransferase	4.5	Low	NULL	NULL	NULL	3	0.995	8-81	RGGARGGRGGARGGFGGSRGGARGGARGGFGGGSRGGARGGFGGGRGAPRGGARGGAPRGGRGGARGGARGGAK	4	NULL	NULL	4		9.95e-173	tr|C4R903|C4R903_KOMPG		NOP1	P15646	1.39e-172	NP_010270.1	NP_010270.1	Nucleoli	NP_010270.1
yeast7	UP000000314	Komagataella phaffii (strain GS115 / ATCC 20864)	NOP56	RBH_STRICT	C4QYC8	78.132	87.0	712.0	78.132	88.0	710.0	5837	2	644223	GCA_000027005.1	C4QYC8	C4QYC8_KOMPG	PAS_chr1-4_0403	Essential evolutionarily-conserved nucleolar protein component of the box C/D snoRNP complexes	10.5	Medium	1	445-496	EDSVQPVKEKKDKKEKKDKKEKKDKKEKKEKKDKKRKADEDKEEKKKKKKKA	4	0.999	452-496	KEKKDKKEKKDKKEKKDKKEKKEKKDKKRKADEDKEEKKKKKKKA	12	13.833	6.833	32.666		0.0	tr|C4QYC8|C4QYC8_KOMPG		NOP56	Q12460	0.0	NP_013298.1	NP_013298.1	Nucleoli	NP_013298.1
yeast7	UP000000314	Komagataella phaffii (strain GS115 / ATCC 20864)	NOP58	RBH_STRICT	C4R7D7	80.041	94.0	763.0	80.041	93.0	754.0	5701	2	644223	GCA_000027005.1	C4R7D7	C4R7D7_KOMPG	PAS_chr4_0278	Protein involved in pre-rRNA processing, 18S rRNA synthesis, and snoRNA synthesis	10.3	Medium	1	467-521	EEEEEEKPKKHKKDKKDKKEKKEKKEKKEKKEKKEKKEKKEKKEKKDKKSKKQKK	5	1	473-521	KPKKHKKDKKDKKEKKEKKEKKEKKEKKEKKEKKEKKEKKDKKSKKQKK	12	13.166	7.166	32.332		0.0	tr|C4R7D7|C4R7D7_KOMPG		NOP58	Q12499	0.0	NP_014955.1	NP_014955.1	Nucleoli	NP_014955.1
yeast7	UP000000314	Komagataella phaffii (strain GS115 / ATCC 20864)	NOP7	RBH_STRICT	C4R8Q2	52.649	99.0	594.0	55.762	88.0	582.0	5412	2	644223	GCA_000027005.1	C4R8Q2	C4R8Q2_KOMPG	NOP7	Pescadillo homolog	15.2	High	2	502-534, 553-583	YTDAGKESKKEKEKKDKNIKKKIEKEEKEQEEM, EADREEKRQKDLKRKKIQLQKSKNQPKEADS	10	0.989	90-94;507-575	KKLKR;KESKKEKEKKDKNIKKKIEKEEKEQEEMKKFLISNRKRKVYENIKDEADREEKRQKDLKRKKIQLQKSK	16.5	11.166	11.999	39.665		0.0	tr|C4R8Q2|C4R8Q2_KOMPG		NOP7	P53261	0.0	NP_011617.1	NP_011617.1	Nucleoli	NP_011617.1
yeast7	UP000000314	Komagataella phaffii (strain GS115 / ATCC 20864)	SNU13	RBH_STRICT	C4R6B8	89.683	100.0	236.0	89.683	100.0	236.0	6788	2	644223	GCA_000027005.1	C4R6B8	C4R6B8_KOMPG	PAS_chr3_1041	Ribonucloprotein	2.4	Low	NULL	NULL	NULL	0	NULL	NULL	NULL	9.5	13	NULL	22.5		4.72e-83	tr|C4R6B8|C4R6B8_KOMPG		SNU13	P39990	5.69e-83	NP_010888.1	NP_010888.1	Nucleoli	NP_010888.1
yeast7	UP000000314	Komagataella phaffii (strain GS115 / ATCC 20864)	YTM1	RBH_STRICT	C4QVH8	56.957	98.0	536.0	56.957	99.0	526.0	8619	2	644223	GCA_000027005.1	C4QVH8	C4QVH8_KOMPG	YTM1	Ribosome biogenesis protein YTM1	4.7	Low	NULL	NULL	NULL	0	NULL	NULL	NULL	17.5	12	NULL	29.5		0.0	tr|C4QVH8|C4QVH8_KOMPG		YTM1	Q12024	0.0	NP_014915.3	NP_014915.3	Nucleoli	NP_014915.3
yeast7	UP000000559	Candida albicans (strain SC5314 / ATCC MYA-2876)	ERB1	RBH_STRICT	Q59VP7	69.12	91.0	1093.0	67.407	95.0	1080.0	13557	3	237561	GCA_000182965.3	Q59VP7	ERB1_CANAL	ERB1	Ribosome biogenesis protein ERB1	15.8	High	1	2-33	ARNSIKKSPVVKKKDTPIVRKRKPIQQEAEED	6	0.702	11-24;285-302	VVKKKDTPIVRKRK;RRFVPSKHEAKRVMKIVK	20.5	12	NULL	32.5		0.0	sp|Q59VP7|ERB1_CANAL		ERB1	Q04660	0.0	NP_013764.1	NP_013764.1	Nucleoli	NP_013764.1
yeast7	UP000000559	Candida albicans (strain SC5314 / ATCC MYA-2876)	NOP1	RBH_STRICT	Q5A0V9	89.437	87.0	448.0	92.181	77.0	469.0	15358	3	237561	GCA_000182965.3	Q5A0V9	Q5A0V9_CANAL	NOP1	Histone-glutamine methyltransferase	4.9	Low	NULL	NULL	NULL	3	0.997	6-74	PRGRGGPARGGRGGFGGGRGGRGGARGGGRGGARGGSRGGARGGARGGARGGARGGRGGARGGARGGAK	5	NULL	NULL	5		2.15e-160	tr|Q5A0V9|Q5A0V9_CANAL		NOP1	P15646	1.79e-168	NP_010270.1	NP_010270.1	Nucleoli	NP_010270.1
yeast7	UP000000559	Candida albicans (strain SC5314 / ATCC MYA-2876)	NOP56	RBH_STRICT	A0A1D8PU46	77.878	88.0	724.0	77.878	86.0	722.0	14740	3	237561	GCA_000182965.3	A0A1D8PU46	A0A1D8PU46_CANAL	SIK1	snoRNP complex protein	11	Medium	1	451-516	SDEEQVKKEKKEKKEKKEKKDKKEKKEKKDKKEKKDKKEKKDKKDKKRKSDDGEETPKKKKKKSKD	4	0.999	457-516	KKEKKEKKEKKEKKDKKEKKEKKDKKEKKDKKEKKDKKDKKRKSDDGEETPKKKKKKSKD	14.5	14.333	8.166	36.998999999999995		0.0	tr|A0A1D8PU46|A0A1D8PU46_CANAL		NOP56	Q12460	0.0	NP_013298.1	NP_013298.1	Nucleoli	NP_013298.1
yeast7	UP000000559	Candida albicans (strain SC5314 / ATCC MYA-2876)	NOP58	RBH_STRICT	Q59S06	81.308	84.0	707.0	81.007	85.0	741.0	14045	3	237561	GCA_000182965.3	Q59S06	NOP58_CANAL	NOP58	Nucleolar protein 58	11.3	Medium	1	453-516	TEEVEEKKSKKDKKKDKKEKKDKKKDKKRKRDDDKEDKESSKKSKKDKKEKKEKKEKKAKKEKK	4	1	459-516	KKSKKDKKKDKKEKKDKKKDKKRKRDDDKEDKESSKKSKKDKKEKKEKKEKKAKKEKK	16	13.333	9.333	38.666		0.0	sp|Q59S06|NOP58_CANAL		NOP58	Q12499	0.0	NP_014955.1	NP_014955.1	Nucleoli	NP_014955.1
yeast7	UP000000559	Candida albicans (strain SC5314 / ATCC MYA-2876)	NOP7	RBH_STRICT	Q59X38	59.76	96.0	674.0	59.241	99.0	639.0	14965	3	237561	GCA_000182965.3	Q59X38	PESC_CANAL	NOP7	Pescadillo homolog	20.3	High	3	34-62, 514-535, 537-587	RRLCIFKGIYPREPRNKKKANKGSTAPVT, NEEDKKSHSKKSKGTSNKEADE, KELKKIMMSNKQKKLFKKMQYGIEKKENREKQLTKKKKQLNKKKEQLKKLN	6	0.991	48-52;520-586	RNKKK;SHSKKSKGTSNKEADEEKELKKIMMSNKQKKLFKKMQYGIEKKENREKQLTKKKKQLNKKKEQLKKL	21.5	13.833	NULL	35.333		0.0	sp|Q59X38|PESC_CANAL		NOP7	P53261	0.0	NP_011617.1	NP_011617.1	Nucleoli	NP_011617.1
yeast7	UP000000559	Candida albicans (strain SC5314 / ATCC MYA-2876)	SNU13	RBH_STRICT	Q5ANL6	90.476	100.0	239.0	90.476	100.0	239.0	11984	3	237561	GCA_000182965.3	Q5ANL6	SNU13_CANAL	SNU13	13 kDa ribonucleoprotein-associated protein	3.3	Low	NULL	NULL	NULL	0	NULL	NULL	NULL	12	13.5	NULL	25.5		8.27e-84	sp|Q5ANL6|SNU13_CANAL		SNU13	P39990	8.07e-84	NP_010888.1	NP_010888.1	Nucleoli	NP_010888.1
yeast7	UP000000559	Candida albicans (strain SC5314 / ATCC MYA-2876)	YTM1	RBH_STRICT	Q5APF0	58.159	99.0	544.0	59.414	99.0	564.0	15684	3	237561	GCA_000182965.3	Q5APF0	YTM1_CANAL	YTM1	Ribosome biogenesis protein YTM1	5.6	Low	NULL	NULL	NULL	0	NULL	NULL	NULL	20.5	12.5	NULL	33		0.0	sp|Q5APF0|YTM1_CANAL		YTM1	Q12024	0.0	NP_014915.3	NP_014915.3	Nucleoli	NP_014915.3
yeast7	UP000000560	Emericella nidulans (strain FGSC A4 / ATCC 38163 / CBS 112.46 / NRRL 194 / M139)	ERB1	RBH_STRICT	Q5BDL3	53.314	84.0	753.0	53.17	84.0	745.0	20113	4	227321	GCA_000011425.1	Q5BDL3	ERB1_EMENI	erb1	Ribosome biogenesis protein erb1	6.3	Low	NULL	NULL	NULL	5	0.66	261-273	RRFVPSKHEAKRV	13.5	9.333	NULL	22.833		0.0	sp|Q5BDL3|ERB1_EMENI		ERB1	Q04660	0.0	NP_013764.1	NP_013764.1	Nucleoli	NP_013764.1
yeast7	UP000000560	Emericella nidulans (strain FGSC A4 / ATCC 38163 / CBS 112.46 / NRRL 194 / M139)	NOP56	RBH_STRICT	C8VIQ3	65.046	85.0	600.0	65.046	85.0	597.0	16942	4	227321	GCA_000011425.1	C8VIQ3	C8VIQ3_EMENI	ANIA_10352	Nucleolar protein 58	10.9	Medium	1	449-510	EMKDANVEKKDKKEKKKEKKEKKDKGEKEEKKKKRKSEGGESEKKKRKHDNDAEPSKKKKKV	4	1	457-510	KKDKKEKKKEKKEKKDKGEKEEKKKKRKSEGGESEKKKRKHDNDAEPSKKKKKV	14	13.833	7.833	35.666		0.0	tr|C8VIQ3|C8VIQ3_EMENI		NOP56	Q12460	0.0	NP_013298.1	NP_013298.1	Nucleoli	NP_013298.1
yeast7	UP000000560	Emericella nidulans (strain FGSC A4 / ATCC 38163 / CBS 112.46 / NRRL 194 / M139)	NOP58	RBH_STRICT	Q5B8G3	61.261	84.0	532.0	61.261	75.0	547.0	17002	4	227321	GCA_000011425.1	Q5B8G3	NOP58_EMENI	nop58	Nucleolar protein 58	14.8	Medium	2	508-530, 532-578	EKAGLSVKRYKRKLERGEIQFDA, GNPSAISKKDIKKAKKEAKKEAKKASKGDDKEKKRKRSDETEDTDGK	8	0.998	493-523;536-585	KKSKKSKGSEIEKLAEKAGLSVKRYKRKLER;AISKKDIKKAKKEAKKEAKKASKGDDKEKKRKRSDETEDTDGKKKKKKRD	11.5	NULL	7.333	18.833		0.0	sp|Q5B8G3|NOP58_EMENI		NOP58	Q12499	0.0	NP_014955.1	NP_014955.1	Nucleoli	NP_014955.1
yeast7	UP000000560	Emericella nidulans (strain FGSC A4 / ATCC 38163 / CBS 112.46 / NRRL 194 / M139)	SNU13	RBH_STRICT	Q5BDR1	69.748	94.0	154.0	69.748	94.0	176.0	25310	4	227321	GCA_000011425.1	Q5BDR1	Q5BDR1_EMENI	ANIA_01319	Ribonucloprotein	1.8	Low	NULL	NULL	NULL	0	NULL	NULL	NULL	7	14.5	NULL	21.5		2.9e-50	tr|Q5BDR1|Q5BDR1_EMENI		SNU13	P39990	3.22e-59	NP_010888.1	NP_010888.1	Nucleoli	NP_010888.1
yeast7	UP000000561	Mycosarcoma maydis (Corn smut fungus) (Ustilago maydis)	NOP1	RBH_STRICT	A0A0D1C3D3	71.667	73.0	363.0	71.429	70.0	366.0	27589	5	5270	GCA_000328475.2	A0A0D1C3D3	A0A0D1C3D3_USTMA	UMAG_11734	Histone-glutamine methyltransferase	6.3	Low	NULL	NULL	NULL	4	0.998	7-96	GGRGGGARGGGRGGFGGGRGGAGGGRGGFGAGRGGAAGGRGGFGAGRGAPGGRGGGRGGGRGAPRGRGAPGGRGGRGGARGGGKPGARGG	12	10	NULL	22		1.89e-126	tr|A0A0D1C3D3|A0A0D1C3D3_USTMA		NOP1	P15646	1.71e-127	NP_010270.1	NP_010270.1	Nucleoli	NP_010270.1
yeast7	UP000000561	Mycosarcoma maydis (Corn smut fungus) (Ustilago maydis)	NOP58	RBH_STRICT	Q4PBF2	53.93	85.0	462.0	53.93	79.0	456.0	32679	5	5270	GCA_000328475.2	Q4PBF2	NOP58_USTMA	NOP58	Nucleolar protein 58	16.2	High	2	485-507, 522-566	DEEKKLSKEERKALKKARKSEIA, DDKLSKEERKALKKAKKDANGVETPKKEKKDKKKRSADEADVNGT	15	0.994	489-504;526-561;564-582	KLSKEERKALKKARKS;SKEERKALKKAKKDANGVETPKKEKKDKKKRSADEA;NGTPKSEPGSSKKKKSKKD	8.5	NULL	5.833	14.333		7.64e-159	sp|Q4PBF2|NOP58_USTMA		NOP58	Q12499	1.15e-156	NP_014955.1	NP_014955.1	Nucleoli	NP_014955.1
yeast7	UP000000561	Mycosarcoma maydis (Corn smut fungus) (Ustilago maydis)	SNU13	RBH_STRICT	Q4P0K3	77.778	100.0	207.0	77.778	100.0	207.0	29176	5	5270	GCA_000328475.2	Q4P0K3	SNU13_USTMA	SNU13	13 kDa ribonucleoprotein-associated protein	1.2	Low	NULL	NULL	NULL	0	NULL	NULL	NULL	5	15	NULL	20		1.89e-71	sp|Q4P0K3|SNU13_USTMA		SNU13	P39990	1.38e-71	NP_010888.1	NP_010888.1	Nucleoli	NP_010888.1
yeast7	UP000000591	Ashbya gossypii (strain ATCC 10895 / CBS 109.51 / FGSC 9923 / NRRL Y-1056)	ERB1	RBH_STRICT	Q75DC5	73.082	98.0	1241.0	78.639	88.0	1211.0	34754	6	284811	GCA_000091025.4	Q75DC5	ERB1_ASHGO	ERB1	Ribosome biogenesis protein ERB1	8.1	Low	NULL	NULL	NULL	4	0.771	289-313	KRRFVPSKHEAKRIMKIVKAIREGR	20.5	12.333	NULL	32.833		0.0	sp|Q75DC5|ERB1_ASHGO		ERB1	Q04660	0.0	NP_013764.1	NP_013764.1	Nucleoli	NP_013764.1
yeast7	UP000000591	Ashbya gossypii (strain ATCC 10895 / CBS 109.51 / FGSC 9923 / NRRL Y-1056)	NOP1	RBH_STRICT	Q756P0	95.021	74.0	481.0	95.021	74.0	478.0	35111	6	284811	GCA_000091025.4	Q756P0	FBRL_ASHGO	NOP1	rRNA 2'-O-methyltransferase fibrillarin	5.3	Low	NULL	NULL	NULL	4	0.997	8-86	RGGRGGARGGARGGARGGRGGFGGRGGSRGGRGGFDSRGGARGGFGGRGGSRGGPRGGPRGGARGGRGGARGGAKGGAK	8	8	NULL	16		3.97e-173	sp|Q756P0|FBRL_ASHGO		NOP1	P15646	4.28e-172	NP_010270.1	NP_010270.1	Nucleoli	NP_010270.1
yeast7	UP000000591	Ashbya gossypii (strain ATCC 10895 / CBS 109.51 / FGSC 9923 / NRRL Y-1056)	NOP56	RBH_STRICT	Q75CR3	86.985	91.0	836.0	88.864	80.0	830.0	34540	6	284811	GCA_000091025.4	Q75CR3	Q75CR3_ASHGO	AGOS_ACL144C	ACL144Cp	13.3	Medium	2	446-499, 506-549	AEGATKSKSKKRKLDESEEEEKKDSKKEKKEKKEKKEKKEKAEKKDKAEKAEKA, EKAEKAEKAEKKEKKEKKEKTEKKEKKEKKEKKEKKEKKDKKKD	3	0.999	451-549	KSKSKKRKLDESEEEEKKDSKKEKKEKKEKKEKKEKAEKKDKAEKAEKAEKAEKAEKAEKAEKAEKKEKKEKKEKTEKKEKKEKKEKKEKKEKKDKKKD	10.5	NULL	6	16.5		0.0	tr|Q75CR3|Q75CR3_ASHGO		NOP56	Q12460	0.0	NP_013298.1	NP_013298.1	Nucleoli	NP_013298.1
yeast7	UP000000591	Ashbya gossypii (strain ATCC 10895 / CBS 109.51 / FGSC 9923 / NRRL Y-1056)	NOP58	RBH_STRICT	Q753I4	91.253	83.0	781.0	91.055	85.0	820.0	35395	6	284811	GCA_000091025.4	Q753I4	NOP58_ASHGO	NOP58	Nucleolar protein 58	10.7	Medium	1	447-513	DEEEEEKKVKKDKKDKKRKREEDAEEEDSKKSKKEKKEKKEKKEKKEKKEKKEKKEKKEKKEKKEKK	5	1	453-513	KKVKKDKKDKKRKREEDAEEEDSKKSKKEKKEKKEKKEKKEKKEKKEKKEKKEKKEKKEKK	14	12.166	9.166	35.332		0.0	sp|Q753I4|NOP58_ASHGO		NOP58	Q12499	0.0	NP_014955.1	NP_014955.1	Nucleoli	NP_014955.1
yeast7	UP000000591	Ashbya gossypii (strain ATCC 10895 / CBS 109.51 / FGSC 9923 / NRRL Y-1056)	NOP7	RBH_STRICT	Q75EI5	69.309	98.0	818.0	69.421	100.0	778.0	38165	6	284811	GCA_000091025.4	Q75EI5	PESC_ASHGO	NOP7	Pescadillo homolog	21.5	High	3	33-62, 522-548, 550-596	RRLCIFKGIYPREPRNKKKANKGSTAPTTF, ADSAAPSKKASKQKKRKTEEEEEKDLK, IMMSNKQRKLFKKMKYSNQQKEQEIETLKQKKKQIAKTKAKLKKLEN	12	0.887	47-51;528-538;578-594	RNKKK;SKKASKQKKRK;KQKKKQIAKTKAKLKKL	15	NULL	NULL	15		0.0	sp|Q75EI5|PESC_ASHGO		NOP7	P53261	0.0	NP_011617.1	NP_011617.1	Nucleoli	NP_011617.1
yeast7	UP000000591	Ashbya gossypii (strain ATCC 10895 / CBS 109.51 / FGSC 9923 / NRRL Y-1056)	SNU13	RBH_STRICT	Q757T2	96.8	99.0	249.0	96.8	98.0	249.0	36327	6	284811	GCA_000091025.4	Q757T2	SNU13_ASHGO	SNU13	13 kDa ribonucleoprotein-associated protein	1.8	Low	NULL	NULL	NULL	0	NULL	NULL	NULL	7	14	NULL	21		5.74e-88	sp|Q757T2|SNU13_ASHGO		SNU13	P39990	7.22e-88	NP_010888.1	NP_010888.1	Nucleoli	NP_010888.1
yeast7	UP000000591	Ashbya gossypii (strain ATCC 10895 / CBS 109.51 / FGSC 9923 / NRRL Y-1056)	YTM1	RBH_STRICT	Q756D0	73.913	100.0	717.0	73.696	100.0	715.0	34407	6	284811	GCA_000091025.4	Q756D0	YTM1_ASHGO	YTM1	Ribosome biogenesis protein YTM1	9.9	Low	NULL	NULL	NULL	3	0.819	246-257	AKKRRKLTMKDG	20	NULL	NULL	20		0.0	sp|Q756D0|YTM1_ASHGO		YTM1	Q12024	0.0	NP_014915.3	NP_014915.3	Nucleoli	NP_014915.3
yeast7	UP000000598	Kluyveromyces lactis (strain ATCC 8585 / CBS 2359 / DSM 70799 / NBRC 1267 / NRRL Y-1140 / WM37)	ERB1	RBH_STRICT	Q6CIH3	75.98	100.0	1219.0	79.814	95.0	1221.0	39135	7	284590	GCA_000002515.1	Q6CIH3	ERB1_KLULA	ERB1	Ribosome biogenesis protein ERB1	10.2	Medium	NULL	NULL	NULL	3	0.908	252-286	KRRFVPSKHEAKRVMKIVKAIREGRIIPPKKLKEL	21	NULL	NULL	21		0.0	sp|Q6CIH3|ERB1_KLULA		ERB1	Q04660	0.0	NP_013764.1	NP_013764.1	Nucleoli	NP_013764.1
yeast7	UP000000598	Kluyveromyces lactis (strain ATCC 8585 / CBS 2359 / DSM 70799 / NBRC 1267 / NRRL Y-1140 / WM37)	NOP1	RBH_STRICT	Q6CUJ6	95.021	74.0	482.0	95.021	72.0	481.0	40701	7	284590	GCA_000002515.1	Q6CUJ6	Q6CUJ6_KLULA	KLLA0_C04389g	Histone-glutamine methyltransferase	5.1	Low	NULL	NULL	NULL	4	0.994	9-95	GGRGGSRGGFGGGSRGGSRGGFGGGRGGFGGSRGGSRGGFGGGRGGPRGGARGGSRGGFGGARGGSRGGPRGGARGGARGGARGGAK	7.5	8.5	NULL	16		1.74e-173	tr|Q6CUJ6|Q6CUJ6_KLULA		NOP1	P15646	7.34e-173	NP_010270.1	NP_010270.1	Nucleoli	NP_010270.1
yeast7	UP000000598	Kluyveromyces lactis (strain ATCC 8585 / CBS 2359 / DSM 70799 / NBRC 1267 / NRRL Y-1140 / WM37)	NOP56	RBH_STRICT	Q6CR31	83.567	99.0	825.0	81.961	99.0	806.0	42483	7	284590	GCA_000002515.1	Q6CR31	Q6CR31_KLULA	KLLA0_D12254g	KLLA0D12254p	10.7	Medium	1	464-513	DSEQEEKKEKKSKKDKKDKKDKKEKKEKKEKKEKKEKKDKKEKKSKKNKD	4	1	470-513	KKEKKSKKDKKDKKDKKEKKEKKEKKEKKEKKDKKEKKSKKNKD	12	12.333	7.833	32.166		0.0	tr|Q6CR31|Q6CR31_KLULA		NOP56	Q12460	0.0	NP_013298.1	NP_013298.1	Nucleoli	NP_013298.1
yeast7	UP000000598	Kluyveromyces lactis (strain ATCC 8585 / CBS 2359 / DSM 70799 / NBRC 1267 / NRRL Y-1140 / WM37)	NOP58	RBH_STRICT	Q6CKR8	92.466	86.0	830.0	92.677	86.0	825.0	41546	7	284590	GCA_000002515.1	Q6CKR8	NOP58_KLULA	NOP58	Nucleolar protein 58	10.3	Medium	1	449-511	DEEETKEEKKSKKDKKDKKRKRDDDEESKESKKSKKEKKDKKEKKEKKEKKEKKDKKSKKEKK	5	1	456-511	EKKSKKDKKDKKRKRDDDEESKESKKSKKEKKDKKEKKEKKEKKEKKDKKSKKEKK	11.5	11.666	7.833	30.999000000000002		0.0	sp|Q6CKR8|NOP58_KLULA		NOP58	Q12499	0.0	NP_014955.1	NP_014955.1	Nucleoli	NP_014955.1
yeast7	UP000000598	Kluyveromyces lactis (strain ATCC 8585 / CBS 2359 / DSM 70799 / NBRC 1267 / NRRL Y-1140 / WM37)	NOP7	RBH_STRICT	Q6CQQ1	70.792	98.0	835.0	71.01	100.0	788.0	41977	7	284590	GCA_000002515.1	Q6CQQ1	PESC_KLULA	NOP7	Pescadillo homolog	24.5	High	3	33-62, 530-556, 558-605	RRLCIFKGIYPREPRNKKKANKGSTAPTTF, VIDSESSDKKKKKKRKATEEEEEKDLK, IMMSNKQRKLYKKMKYSNEKKDEKIEQLKQKKKQIAKTKAKLAKLDKK	9	0.981	47-51;538-546;563-605	RNKKK;KKKKKKRKA;KQRKLYKKMKYSNEKKDEKIEQLKQKKKQIAKTKAKLAKLDKK	21	NULL	NULL	21		0.0	sp|Q6CQQ1|PESC_KLULA		NOP7	P53261	0.0	NP_011617.1	NP_011617.1	Nucleoli	NP_011617.1
yeast7	UP000000598	Kluyveromyces lactis (strain ATCC 8585 / CBS 2359 / DSM 70799 / NBRC 1267 / NRRL Y-1140 / WM37)	SNU13	RBH_STRICT	Q6CM69	95.238	100.0	248.0	95.238	100.0	248.0	42956	7	284590	GCA_000002515.1	Q6CM69	SNU13_KLULA	SNU13	13 kDa ribonucleoprotein-associated protein	2.2	Low	NULL	NULL	NULL	0	NULL	NULL	NULL	10	13.833	NULL	23.833		1.32e-87	sp|Q6CM69|SNU13_KLULA		SNU13	P39990	1.56e-87	NP_010888.1	NP_010888.1	Nucleoli	NP_010888.1
yeast7	UP000000598	Kluyveromyces lactis (strain ATCC 8585 / CBS 2359 / DSM 70799 / NBRC 1267 / NRRL Y-1140 / WM37)	YTM1	RBH_STRICT	Q6CU59	77.826	100.0	735.0	77.391	100.0	730.0	43002	7	284590	GCA_000002515.1	Q6CU59	YTM1_KLULA	YTM1	Ribosome biogenesis protein YTM1	7.5	Low	NULL	NULL	NULL	4	0.757	246-254	KKRRKLTLK	16.5	12	NULL	28.5		0.0	sp|Q6CU59|YTM1_KLULA		YTM1	Q12024	0.0	NP_014915.3	NP_014915.3	Nucleoli	NP_014915.3
yeast7	UP000000599	Debaryomyces hansenii (strain ATCC 36239 / CBS 767 / BCRC 21394 / JCM 1990 / NBRC 0083 / IGC 2968)	ERB1	RBH_STRICT	Q6BRG6	66.908	99.0	1105.0	66.747	100.0	1085.0	47060	8	284592	GCA_000006445.2	Q6BRG6	ERB1_DEBHA	ERB1	Ribosome biogenesis protein ERB1	14.5	Medium	1	7-31	ATDTPKTVVEKQSRKRKQDVEDAEE	2	0.69	269-284	RRFVPSKHEAKKVMKI	24.5	13.333	NULL	37.833		0.0	sp|Q6BRG6|ERB1_DEBHA		ERB1	Q04660	0.0	NP_013764.1	NP_013764.1	Nucleoli	NP_013764.1
yeast7	UP000000599	Debaryomyces hansenii (strain ATCC 36239 / CBS 767 / BCRC 21394 / JCM 1990 / NBRC 0083 / IGC 2968)	NOP1	RBH_STRICT	Q6BQ34	92.181	74.0	467.0	92.181	74.0	468.0	45245	8	284592	GCA_000006445.2	Q6BQ34	FBRL_DEBHA	NOP1	rRNA 2'-O-methyltransferase fibrillarin	5.2	Low	NULL	NULL	NULL	4	0.996	7-87	RGRGGDRGGFGGRGGSRGGFGGARGGRGGSRGGFGGDRGGRGGSRGGFGGDRGGRGGRGGPRGGARGGRGGARGGARGGAK	8.5	11	NULL	19.5		1.16e-167	sp|Q6BQ34|FBRL_DEBHA		NOP1	P15646	5.01e-168	NP_010270.1	NP_010270.1	Nucleoli	NP_010270.1
yeast7	UP000000599	Debaryomyces hansenii (strain ATCC 36239 / CBS 767 / BCRC 21394 / JCM 1990 / NBRC 0083 / IGC 2968)	NOP56	RBH_STRICT	Q6BIZ9	78.571	86.0	723.0	78.571	86.0	723.0	48924	8	284592	GCA_000006445.2	Q6BIZ9	Q6BIZ9_DEBHA	DEHA2G06314g	DEHA2G06314p	13.9	Medium	1	450-505	DSEEETKSSKKEKKEKKEKKEKKDKKEKKEKKEKKEKKRKADDDESPKKKKKKSKD	2	1	457-505	SSKKEKKEKKEKKEKKDKKEKKEKKEKKEKKRKADDDESPKKKKKKSKD	16	NULL	NULL	16		0.0	tr|Q6BIZ9|Q6BIZ9_DEBHA		NOP56	Q12460	0.0	NP_013298.1	NP_013298.1	Nucleoli	NP_013298.1
yeast7	UP000000599	Debaryomyces hansenii (strain ATCC 36239 / CBS 767 / BCRC 21394 / JCM 1990 / NBRC 0083 / IGC 2968)	NOP58	RBH_STRICT	Q6BIX6	82.944	84.0	691.0	83.102	84.0	745.0	49425	8	284592	GCA_000006445.2	Q6BIX6	NOP58_DEBHA	NOP58	Nucleolar protein 58	12.9	Medium	1	444-517	SETEEEPKKEKKDKKEKKDKKEKKDKKDKKRKREEDDEEEEEDSKKSKKEKKEKKEKKDKKEKKDKKEKKKEKK	8	0.999	450-477;487-517	PKKEKKDKKEKKDKKEKKDKKDKKRKRE;SKKSKKEKKEKKEKKDKKEKKDKKEKKKEKK	13.5	13.333	8.666	35.498999999999995		0.0	sp|Q6BIX6|NOP58_DEBHA		NOP58	Q12499	0.0	NP_014955.1	NP_014955.1	Nucleoli	NP_014955.1
yeast7	UP000000599	Debaryomyces hansenii (strain ATCC 36239 / CBS 767 / BCRC 21394 / JCM 1990 / NBRC 0083 / IGC 2968)	NOP7	RBH_STRICT	Q6BXL7	61.039	99.0	730.0	60.552	99.0	676.0	49687	8	284592	GCA_000006445.2	Q6BXL7	PESC_DEBHA	NOP7	Pescadillo homolog	19.9	High	3	33-62, 521-548, 553-597	RRLCIFKGIYPREPRNKKKANKGSTAPVTF, GVKSADAQKKDKKSSKGKKRSAEDEEKD, MMSNKQRKLYKKMQYGIDKKEARQDDLTKKRRKLEKTKAELGKLN	8	0.968	47-51;528-600	RNKKK;QKKDKKSSKGKKRSAEDEEKDLKKIMMSNKQRKLYKKMQYGIDKKEARQDDLTKKRRKLEKTKAELGKLNKKN	19.5	11.833	NULL	31.333		0.0	sp|Q6BXL7|PESC_DEBHA		NOP7	P53261	0.0	NP_011617.1	NP_011617.1	Nucleoli	NP_011617.1
yeast7	UP000000599	Debaryomyces hansenii (strain ATCC 36239 / CBS 767 / BCRC 21394 / JCM 1990 / NBRC 0083 / IGC 2968)	SNU13	RBH_STRICT	Q6BLQ3	90.476	100.0	238.0	90.476	100.0	238.0	44046	8	284592	GCA_000006445.2	Q6BLQ3	SNU13_DEBHA	SNU13	13 kDa ribonucleoprotein-associated protein	2.2	Low	NULL	NULL	NULL	0	NULL	NULL	NULL	9.5	11.833	NULL	21.333		1.28e-83	sp|Q6BLQ3|SNU13_DEBHA		SNU13	P39990	1.24e-83	NP_010888.1	NP_010888.1	Nucleoli	NP_010888.1
yeast7	UP000000599	Debaryomyces hansenii (strain ATCC 36239 / CBS 767 / BCRC 21394 / JCM 1990 / NBRC 0083 / IGC 2968)	YTM1	RBH_STRICT	Q6BLS5	62.786	99.0	570.0	62.37	100.0	587.0	44133	8	284592	GCA_000006445.2	Q6BLS5	YTM1_DEBHA	YTM1	Ribosome biogenesis protein YTM1	8.5	Low	NULL	NULL	NULL	0	NULL	NULL	NULL	22	NULL	NULL	22		0.0	sp|Q6BLS5|YTM1_DEBHA		YTM1	Q12024	0.0	NP_014915.3	NP_014915.3	Nucleoli	NP_014915.3
yeast7	UP000000689	Naumovozyma dairenensis (strain ATCC 10597 / BCRC 20456 / CBS 421 / NBRC 0211 / NRRL Y-12639)	ERB1	RBH_STRICT	G0W7D9	80.633	99.0	1313.0	82.445	92.0	1281.0	53602	9	1071378	GCA_000227115.2	G0W7D9	G0W7D9_NAUDC	NDAI0C00390	Ribosome biogenesis protein ERB1	18	High	1	615-634	ITITCRKTVKRLSWHRKGDY	1	0.816	288-321	KRRFIPSKNEAKRIMKIVRAIREGRIIPPKQLKE	25	NULL	NULL	25		0.0	tr|G0W7D9|G0W7D9_NAUDC		ERB1	Q04660	0.0	NP_013764.1	NP_013764.1	Nucleoli	NP_013764.1
yeast7	UP000000689	Naumovozyma dairenensis (strain ATCC 10597 / BCRC 20456 / CBS 421 / NBRC 0211 / NRRL Y-12639)	NOP1	RBH_STRICT	G0W4R5	97.942	74.0	497.0	97.942	76.0	494.0	53292	9	1071378	GCA_000227115.2	G0W4R5	G0W4R5_NAUDC	NDAI0A06490	Histone-glutamine methyltransferase	7.1	Low	NULL	NULL	NULL	3	0.996	7-78	SRGGSRGGSRGGFSRGGARGGSRGGFSRGGGRGGSRGGFSRGGGRGGPRGGARGGRGGPRGGAAGGNRGGAK	11	NULL	NULL	11		1.32e-179	tr|G0W4R5|G0W4R5_NAUDC		NOP1	P15646	2.19e-178	NP_010270.1	NP_010270.1	Nucleoli	NP_010270.1
yeast7	UP000000689	Naumovozyma dairenensis (strain ATCC 10597 / BCRC 20456 / CBS 421 / NBRC 0211 / NRRL Y-12639)	NOP56	RBH_STRICT	G0W3F8	91.54	91.0	863.0	92.377	88.0	862.0	53283	9	1071378	GCA_000227115.2	G0W3F8	G0W3F8_NAUDC	NDAI0A01880	Nop domain-containing protein	11.4	Medium	1	457-503	DDEEEKEPKKEKKEKKEKRKRKKKRRRKKRKKKRKRKIRRRIRRRSN	3	1	451-503	KKRKLEDDEEEKEPKKEKKEKKEKRKRKKKRRRKKRKKKRKRKIRRRIRRRSN	12.5	12.5	NULL	25		0.0	tr|G0W3F8|G0W3F8_NAUDC		NOP56	Q12460	0.0	NP_013298.1	NP_013298.1	Nucleoli	NP_013298.1
yeast7	UP000000689	Naumovozyma dairenensis (strain ATCC 10597 / BCRC 20456 / CBS 421 / NBRC 0211 / NRRL Y-12639)	NOP58	RBH_STRICT	G0WAV1	95.15	85.0	845.0	95.15	83.0	845.0	53538	9	1071378	GCA_000227115.2	G0WAV1	G0WAV1_NAUDC	NDAI0E00550	Nop domain-containing protein	10.3	Medium	1	453-523	DDEEEEKKEKKDKKDKKEKKDKKDKKDKKRKRDEEEVESKESKKSKKDKKEKKDKKDKKEKKSKKEKKEKK	5	0.999	459-523	KKEKKDKKDKKEKKDKKDKKDKKRKRDEEEVESKESKKSKKDKKEKKDKKDKKEKKSKKEKKEKK	9.5	NULL	7.333	16.833		0.0	tr|G0WAV1|G0WAV1_NAUDC		NOP58	Q12499	0.0	NP_014955.1	NP_014955.1	Nucleoli	NP_014955.1
yeast7	UP000000689	Naumovozyma dairenensis (strain ATCC 10597 / BCRC 20456 / CBS 421 / NBRC 0211 / NRRL Y-12639)	NOP7	RBH_STRICT	G0WDN1	70.31	88.0	706.0	70.128	100.0	660.0	53450	9	1071378	GCA_000227115.2	G0WDN1	G0WDN1_NAUDC	NDAI0G01160	Pescadillo homolog	16.5	High	2	470-497, 499-546	EEILDASKDKKKSKKRKISEEEEEKNLK, IMMSNKQRKLYKKMQYSNKQKEDKIENLKKKKKQINKTKAKLQKLNKK	8	0.989	477-487;516-546	KDKKKSKKRKI;NKQKEDKIENLKKKKKQINKTKAKLQKLNKK	19.5	13.333	NULL	32.833		0.0	tr|G0WDN1|G0WDN1_NAUDC		NOP7	P53261	0.0	NP_011617.1	NP_011617.1	Nucleoli	NP_011617.1
yeast7	UP000000689	Naumovozyma dairenensis (strain ATCC 10597 / BCRC 20456 / CBS 421 / NBRC 0211 / NRRL Y-12639)	SNU13	RBH_STRICT	J7RED5	98.413	100.0	250.0	98.413	100.0	250.0	50978	9	1071378	GCA_000227115.2	J7RED5	J7RED5_NAUDC	NDAI0G04810	Ribonucloprotein	0	Low	NULL	NULL	NULL	0	NULL	NULL	NULL	NULL	14.5	NULL	14.5		1.58e-88	tr|J7RED5|J7RED5_NAUDC		SNU13	P39990	1.61e-88	NP_010888.1	NP_010888.1	Nucleoli	NP_010888.1
yeast7	UP000000689	Naumovozyma dairenensis (strain ATCC 10597 / BCRC 20456 / CBS 421 / NBRC 0211 / NRRL Y-12639)	YTM1	RBH_STRICT	G0WAY7	80.217	99.0	759.0	80.435	98.0	766.0	54930	9	1071378	GCA_000227115.2	G0WAY7	G0WAY7_NAUDC	NDAI0E00910	Ribosome biogenesis protein YTM1	11.6	Medium	NULL	NULL	NULL	5	0.778	265-272	KKRRKLTL	24	NULL	NULL	24		0.0	tr|G0WAY7|G0WAY7_NAUDC		YTM1	Q12024	0.0	NP_014915.3	NP_014915.3	Nucleoli	NP_014915.3
yeast7	UP000000707	Candida tenuis (strain ATCC 10573 / BCRC 21748 / CBS 615 / JCM 9827 / NBRC 10315 / NRRL Y-1498 / VKM Y-70)	NOP56	RBH_STRICT	G3AWT8	75.115	86.0	704.0	75.115	86.0	702.0	60510	10	590646	GCA_000223465.1	G3AWT8	G3AWT8_CANTC	CANTEDRAFT_112328	Nop-domain-containing protein	13.9	Medium	1	451-506	IVEGDEKKDKKSKKEKKEKKEKKDKKEKKEKKDKKDKKRKADDEESPKKKKKKSKD	2	0.999	457-506	KKDKKSKKEKKEKKEKKDKKEKKEKKDKKDKKRKADDEESPKKKKKKSKD	16	NULL	NULL	16		0.0	tr|G3AWT8|G3AWT8_CANTC		NOP56	Q12460	0.0	NP_013298.1	NP_013298.1	Nucleoli	NP_013298.1
yeast7	UP000000707	Candida tenuis (strain ATCC 10573 / BCRC 21748 / CBS 615 / JCM 9827 / NBRC 10315 / NRRL Y-1498 / VKM Y-70)	SNU13	RBH_STRICT	G3AYL4	90.476	100.0	236.0	90.476	100.0	236.0	56417	10	590646	GCA_000223465.1	G3AYL4	G3AYL4_CANTC	CANTEDRAFT_96961	Ribonucloprotein	2.9	Low	NULL	NULL	NULL	0	NULL	NULL	NULL	11	11.5	NULL	22.5		4.47e-83	tr|G3AYL4|G3AYL4_CANTC		SNU13	P39990	5.27e-83	NP_010888.1	NP_010888.1	Nucleoli	NP_010888.1
yeast7	UP000000707	Candida tenuis (strain ATCC 10573 / BCRC 21748 / CBS 615 / JCM 9827 / NBRC 10315 / NRRL Y-1498 / VKM Y-70)	YTM1	RBH_STRICT	G3BEL0	57.783	99.0	538.0	57.388	99.0	529.0	58902	10	590646	GCA_000223465.1	G3BEL0	G3BEL0_CANTC	YTM1	Ribosome biogenesis protein YTM1	6.3	Low	NULL	NULL	NULL	0	NULL	NULL	NULL	19	NULL	NULL	19		0.0	tr|G3BEL0|G3BEL0_CANTC		YTM1	Q12024	0.0	NP_014915.3	NP_014915.3	Nucleoli	NP_014915.3
yeast7	UP000000709	Spathaspora passalidarum (strain NRRL Y-27907 / 11-Y1)	ERB1	RBH_STRICT	G3AFK8	68.154	99.0	1089.0	68.03	99.0	1090.0	62755	11	619300	GCA_000223485.1	G3AFK8	G3AFK8_SPAPN	ERB1	Ribosome biogenesis protein ERB1	16.9	High	1	10-32	KETVTKKESVTKKRKPEEVEEEP	3	0.726	264-287	KRRFVPSKHEAKRVMKIVRAIREG	24	NULL	NULL	24		0.0	tr|G3AFK8|G3AFK8_SPAPN		ERB1	Q04660	0.0	NP_013764.1	NP_013764.1	Nucleoli	NP_013764.1
yeast7	UP000000709	Spathaspora passalidarum (strain NRRL Y-27907 / 11-Y1)	NOP1	RBH_STRICT	G3AEU2	92.593	74.0	468.0	92.593	75.0	472.0	64849	11	619300	GCA_000223485.1	G3AEU2	G3AEU2_SPAPN	SPAPADRAFT_131912	Histone-glutamine methyltransferase	4.9	Low	NULL	NULL	NULL	3	0.996	6-80	RGRGGARGGSRGGFGGGARGGRGGGRGGFGGGRGGFGGGRGGARGGARGGARGGARGGARGGRGGARGGARGGAK	5	NULL	NULL	5		3.83e-168	tr|G3AEU2|G3AEU2_SPAPN		NOP1	P15646	1.4e-169	NP_010270.1	NP_010270.1	Nucleoli	NP_010270.1
yeast7	UP000000709	Spathaspora passalidarum (strain NRRL Y-27907 / 11-Y1)	NOP56	RBH_STRICT	G3AIM9	80.23	86.0	739.0	79.458	89.0	740.0	66276	11	619300	GCA_000223485.1	G3AIM9	G3AIM9_SPAPN	SPAPADRAFT_59106	Nucleolar protein	10.9	Medium	1	446-499	EQEEEEPKKEKKEKKEKKEKKEKKDKKEKKEKKDKKRKADDDESPKKKKKKSKD	3	0.999	452-499	PKKEKKEKKEKKEKKEKKDKKEKKEKKDKKRKADDDESPKKKKKKSKD	12	14.5	NULL	26.5		0.0	tr|G3AIM9|G3AIM9_SPAPN		NOP56	Q12460	0.0	NP_013298.1	NP_013298.1	Nucleoli	NP_013298.1
yeast7	UP000000709	Spathaspora passalidarum (strain NRRL Y-27907 / 11-Y1)	NOP7	RBH_STRICT	G3AMD1	60.339	96.0	662.0	60.951	97.0	645.0	63681	11	619300	GCA_000223485.1	G3AMD1	G3AMD1_SPAPN	NOP7	Pescadillo homolog	19.5	High	3	34-62, 511-536, 541-582	RRLCIFKGIYPREPRNKKKANKGSTAPVT, SEIKEDTTKKSSKKKQQPTEEEEEKE, MMTNKQRKLYKKMQYGIEKKETRQKELTKKKKKIISELNKKN	8	0.954	48-52;547-581	RNKKK;RKLYKKMQYGIEKKETRQKELTKKKKKIISELNKK	19	13.333	NULL	32.333		0.0	tr|G3AMD1|G3AMD1_SPAPN		NOP7	P53261	0.0	NP_011617.1	NP_011617.1	Nucleoli	NP_011617.1
yeast7	UP000000709	Spathaspora passalidarum (strain NRRL Y-27907 / 11-Y1)	SNU13	RBH_STRICT	G3AQT0	92.063	100.0	241.0	92.063	100.0	241.0	63703	11	619300	GCA_000223485.1	G3AQT0	G3AQT0_SPAPN	SPAPADRAFT_62238	Ribonucloprotein	2.9	Low	NULL	NULL	NULL	0	NULL	NULL	NULL	11	14.5	NULL	25.5		1.01e-84	tr|G3AQT0|G3AQT0_SPAPN		SNU13	P39990	1.09e-84	NP_010888.1	NP_010888.1	Nucleoli	NP_010888.1
yeast7	UP000000709	Spathaspora passalidarum (strain NRRL Y-27907 / 11-Y1)	YTM1	RBH_STRICT	G3ATK8	57.895	99.0	541.0	57.895	100.0	546.0	62133	11	619300	GCA_000223485.1	G3ATK8	G3ATK8_SPAPN	YTM1	Ribosome biogenesis protein YTM1	8.1	Low	NULL	NULL	NULL	0	NULL	NULL	NULL	21	NULL	NULL	21		0.0	tr|G3ATK8|G3ATK8_SPAPN		YTM1	Q12024	0.0	NP_014915.3	NP_014915.3	Nucleoli	NP_014915.3
yeast7	UP000000724	Penicillium rubens (strain ATCC 28089 / DSM 1075 / NRRL 1951 / Wisconsin 54-1255)	ERB1	RBH_STRICT	B6H7B5	51.535	91.0	751.0	51.928	90.0	739.0	3801231	12	500485		B6H7B5	B6H7B5_PENRW	ERB1	Ribosome biogenesis protein ERB1	2.8	Low	NULL	NULL	NULL	0	NULL	NULL	NULL	11.5	8.833	NULL	20.333		0.0	tr|B6H7B5|B6H7B5_PENRW		ERB1	Q04660	0.0	NP_013764.1	NP_013764.1	Nucleoli	NP_013764.1
yeast7	UP000000724	Penicillium rubens (strain ATCC 28089 / DSM 1075 / NRRL 1951 / Wisconsin 54-1255)	NOP1	RBH_STRICT	B6HAH1	73.029	73.0	375.0	73.333	75.0	376.0	3809044	12	500485		B6HAH1	B6HAH1_PENRW	Pc16g12800	Histone-glutamine methyltransferase	4.1	Low	NULL	NULL	NULL	4	0.998	8-81	RGGFGGDRGGRGGGRGGFGDRGGRGGGRGGRGGFGDRGGRGGGRGAPRGGRGGRGAPRGRGAPRGGGGARGGAK	4	10.5	NULL	14.5		4.7e-131	tr|B6HAH1|B6HAH1_PENRW		NOP1	P15646	5.54e-132	NP_010270.1	NP_010270.1	Nucleoli	NP_010270.1
yeast7	UP000000724	Penicillium rubens (strain ATCC 28089 / DSM 1075 / NRRL 1951 / Wisconsin 54-1255)	NOP56	RBH_STRICT	B6GYE8	64.583	85.0	568.0	64.815	84.0	588.0	3806705	12	500485		B6GYE8	B6GYE8_PENRW	Pc12g15950	Nucleolar protein 58	4.8	Low	NULL	NULL	NULL	5	0.999	459-513	KEEKKEKKEKKEKKEKKDKKEKKEKRKSVGEGESDKKKKRKHDTDAEPSKKKQKA	10	13.666	6.166	29.832		0.0	tr|B6GYE8|B6GYE8_PENRW		NOP56	Q12460	0.0	NP_013298.1	NP_013298.1	Nucleoli	NP_013298.1
yeast7	UP000000724	Penicillium rubens (strain ATCC 28089 / DSM 1075 / NRRL 1951 / Wisconsin 54-1255)	NOP58	RBH_STRICT	B6H2L3	60.998	84.0	511.0	60.771	77.0	544.0	3801023	12	500485		B6H2L3	B6H2L3_PENRW	Pc13g14680	Nucleolar protein 58	7.3	Low	NULL	NULL	NULL	10	0.997	492-495;535-574	KKSK;KKDLKKSKKEAKKASKDDGKKRKRSEDDDEKKKKKKSKGE	12	12.666	8.166	32.832		6.92e-178	tr|B6H2L3|B6H2L3_PENRW		NOP58	Q12499	0.0	NP_014955.1	NP_014955.1	Nucleoli	NP_014955.1
yeast7	UP000000724	Penicillium rubens (strain ATCC 28089 / DSM 1075 / NRRL 1951 / Wisconsin 54-1255)	SNU13	RBH_STRICT	B6HG75	66.667	100.0	179.0	66.667	100.0	179.0	3797252	12	500485		B6HG75	B6HG75_PENRW	Pc20g11410	Ribonucloprotein	2.1	Low	NULL	NULL	NULL	0	NULL	NULL	NULL	8	11.5	NULL	19.5		6.45e-60	tr|B6HG75|B6HG75_PENRW		SNU13	P39990	3.29e-60	NP_010888.1	NP_010888.1	Nucleoli	NP_010888.1
yeast7	UP000000741	Moniliophthora perniciosa (strain FA553 / isolate CP02)	NOP58	RBH_STRICT	E2LN58	52.346	77.0	392.0	53.264	91.0	377.0	67761	13	554373	GCA_000183025.1	E2LN58	E2LN58_MONPE	MPER_08245	Nop domain-containing protein (Fragment)	13.6	Medium	1	364-411	VQDVKEEKRRAKEEKKKIKAEKDDAMEVDGEQSQKEKKKRRCSGRRVI	8	0.942	370-384;398-404	EKRRAKEEKKKIKAE;KEKKKRR	14.5	9.333	NULL	23.833		5.2e-134	tr|E2LN58|E2LN58_MONPE		NOP58	Q12499	5.98e-128	NP_014955.1	NP_014955.1	Nucleoli	NP_014955.1
yeast7	UP000000819	Encephalitozoon cuniculi (strain GB-M1)	NOP1	RBH_STRICT	Q8SR42	57.762	82.0	322.0	62.917	80.0	319.0	81988	14	284813	GCA_000091225.2	Q8SR42	FBRL_ENCCU	NOP1	rRNA 2'-O-methyltransferase fibrillarin	12.6	Medium	1	1-23	MKKTNKRPDGRKFQKGGKPFRSD	4	0.974	3-37	KTNKRPDGRKFQKGGKPFRSDKGEGRGRMNNKKKG	18	12	NULL	30		2.03e-111	sp|Q8SR42|FBRL_ENCCU		NOP1	P15646	8.01e-110	NP_010270.1	NP_010270.1	Nucleoli	NP_010270.1
yeast7	UP000000819	Encephalitozoon cuniculi (strain GB-M1)	SNU13	RBH_STRICT	Q8SRL0	48.387	74.0	94.0	48.387	77.0	94.0	80989	14	284813	GCA_000091225.2	Q8SRL0	Q8SRL0_ENCCU	ECU07_0460	Ribonucloprotein	0	Low	NULL	NULL	NULL	0	NULL	NULL	NULL	NULL	8.833	NULL	8.833		3.03e-27	tr|Q8SRL0|Q8SRL0_ENCCU		SNU13	P39990	1.21e-26	NP_010888.1	NP_010888.1	Nucleoli	NP_010888.1
yeast7	UP000001055	Phaeosphaeria nodorum (strain SN15 / ATCC MYA-4574 / FGSC 10173)	ERB1	RBH_STRICT	Q0UN56	52.725	84.0	759.0	52.43	84.0	748.0	82770	15	321614	GCA_000146915.2	Q0UN56	ERB1_PHANO	ERB1	Ribosome biogenesis protein ERB1	6.1	Low	NULL	NULL	NULL	3	0.857	262-290	PKRRFIPSKHEAKRVMKIVKAIREGRIKP	10	NULL	NULL	10		0.0	sp|Q0UN56|ERB1_PHANO		ERB1	Q04660	0.0	NP_013764.1	NP_013764.1	Nucleoli	NP_013764.1
yeast7	UP000001055	Phaeosphaeria nodorum (strain SN15 / ATCC MYA-4574 / FGSC 10173)	NOP1	RBH_STRICT	Q0V103	72.314	73.0	370.0	72.314	73.0	374.0	97988	15	321614	GCA_000146915.2	Q0V103	Q0V103_PHANO	SNOG_02311	Histone-glutamine methyltransferase	4.6	Low	NULL	NULL	NULL	3	0.997	9-88	RGGFGDRGGRGGGDRGGRGGFTPRGGRGGFGGDRGGRGGGRGGFGDRGGRGGGRGAPRGGRGAPRGGARGGRGGARGGAK	4	NULL	NULL	4		8.82e-129	tr|Q0V103|Q0V103_PHANO		NOP1	P15646	5.06e-131	NP_010270.1	NP_010270.1	Nucleoli	NP_010270.1
yeast7	UP000001055	Phaeosphaeria nodorum (strain SN15 / ATCC MYA-4574 / FGSC 10173)	NOP56	RBH_STRICT	Q0U7J8	62.5	85.0	563.0	62.5	83.0	561.0	82635	15	321614	GCA_000146915.2	Q0U7J8	Q0U7J8_PHANO	SNOG_12266	Nucleolar protein 58	10.7	Medium	1	463-511	ATEQAVRKEKKDKKKDKKSKTADQDVSEKKSKKDKKRKHADEEEVSEKK	4	0.994	469-518	RKEKKDKKKDKKSKTADQDVSEKKSKKDKKRKHADEEEVSEKKSKKKSKA	13	14.833	7.499	35.332		0.0	tr|Q0U7J8|Q0U7J8_PHANO		NOP56	Q12460	0.0	NP_013298.1	NP_013298.1	Nucleoli	NP_013298.1
yeast7	UP000001055	Phaeosphaeria nodorum (strain SN15 / ATCC MYA-4574 / FGSC 10173)	NOP58	RBH_STRICT	Q0UR57	56.494	84.0	505.0	58.296	76.0	504.0	94981	15	321614	GCA_000146915.2	Q0UR57	Q0UR57_PHANO	SNOG_05757	Nucleolar protein 58	11.1	Medium	1	518-572	DSKAAKKAEKEAKKARKAERAAKREAKEAKKAAKEAKKAEKETKKRKADDVDGDS	5	0.999	515-581	PKGDSKAAKKAEKEAKKARKAERAAKREAKEAKKAAKEAKKAEKETKKRKADDVDGDSKKKKKKSKD	17.5	14.666	10.665	42.830999999999996		2.12e-175	tr|Q0UR57|Q0UR57_PHANO		NOP58	Q12499	1.82e-175	NP_014955.1	NP_014955.1	Nucleoli	NP_014955.1
yeast7	UP000001055	Phaeosphaeria nodorum (strain SN15 / ATCC MYA-4574 / FGSC 10173)	SNU13	RBH_STRICT	Q0UC21	70.635	100.0	167.0	70.635	100.0	187.0	94351	15	321614	GCA_000146915.2	Q0UC21	Q0UC21_PHANO	SNOG_10693	Ribonucloprotein	2.2	Low	NULL	NULL	NULL	0	NULL	NULL	NULL	8.5	13	NULL	21.5		2.81e-55	tr|Q0UC21|Q0UC21_PHANO		SNU13	P39990	1.53e-63	NP_010888.1	NP_010888.1	Nucleoli	NP_010888.1
yeast7	UP000001056	Chaetomium globosum (strain ATCC 6205 / CBS 148.51 / DSM 1962 / NBRC 6347 / NRRL 1970)	ERB1	RBH_STRICT	Q2HDW0	46.529	99.0	729.0	51.754	84.0	723.0	104788	16	306901	GCA_000143365.1	Q2HDW0	ERB1_CHAGB	ERB1	Ribosome biogenesis protein ERB1	9.5	Low	1	1-22	MGSKITDKKRKSRDSESESDDE	0	NULL	NULL	NULL	17.5	12	NULL	29.5		0.0	sp|Q2HDW0|ERB1_CHAGB		ERB1	Q04660	0.0	NP_013764.1	NP_013764.1	Nucleoli	NP_013764.1
yeast7	UP000001056	Chaetomium globosum (strain ATCC 6205 / CBS 148.51 / DSM 1962 / NBRC 6347 / NRRL 1970)	NOP1	RBH_STRICT	Q2GXK5	62.199	89.0	300.0	66.109	74.0	322.0	106945	16	306901	GCA_000143365.1	Q2GXK5	Q2GXK5_CHAGB	CHGG_07299	Histone-glutamine methyltransferase	5.4	Low	NULL	NULL	NULL	3	0.998	7-84	GRGGGRGGGFRGGDRGGRGGARGGGRGGFGGGRGGPGGRGGGRGGRGAPRGGGRGGRGGGPGGAKGGKKVIVEPHRHK	6	NULL	NULL	6		1.2e-101	tr|Q2GXK5|Q2GXK5_CHAGB		NOP1	P15646	9.63e-111	NP_010270.1	NP_010270.1	Nucleoli	NP_010270.1
yeast7	UP000001056	Chaetomium globosum (strain ATCC 6205 / CBS 148.51 / DSM 1962 / NBRC 6347 / NRRL 1970)	NOP56	RBH_STRICT	Q2GQ75	54.043	99.0	485.0	56.125	88.0	501.0	107220	16	306901	GCA_000143365.1	Q2GQ75	Q2GQ75_CHAGB	CHGG_09879	Nucleolar protein 58	11.2	Medium	1	451-511	MIDHPPAKEKKDKKEKKEKKEKKEKKDKKRKSVGGEDVEMADVNGDGEKKKKKKRKSVAAE	6	0.999	456-482;498-507	PAKEKKDKKEKKEKKEKKEKKDKKRKS;EKKKKKKRKS	4.5	12.5	NULL	17		1.11e-168	tr|Q2GQ75|Q2GQ75_CHAGB		NOP56	Q12460	2.85e-175	NP_013298.1	NP_013298.1	Nucleoli	NP_013298.1
yeast7	UP000001056	Chaetomium globosum (strain ATCC 6205 / CBS 148.51 / DSM 1962 / NBRC 6347 / NRRL 1970)	NOP58	RBH_STRICT	Q2GV78	54.889	86.0	476.0	55.656	72.0	473.0	102637	16	306901	GCA_000143365.1	Q2GV78	Q2GV78_CHAGB	CHGG_08126	Nucleolar protein 58	13.5	Medium	2	453-486, 543-578	MQEAPSKKEKKDKKDKKEKKEKSKKSKDTEVSVP, VETPVKPKSSKRKHDAEETPAKEEKPKKKKKKSSKE	10	0.998	458-479;548-578	SKKEKKDKKDKKEKKEKSKKSK;KPKSSKRKHDAEETPAKEEKPKKKKKKSSKE	8	13.166	5.166	26.332		2.5e-164	tr|Q2GV78|Q2GV78_CHAGB		NOP58	Q12499	4.71e-163	NP_014955.1	NP_014955.1	Nucleoli	NP_014955.1
yeast7	UP000001067	Pyrenophora teres f. teres (strain 0-1)	ERB1	RBH_STRICT	E3S3T4	51.471	84.0	735.0	51.176	84.0	736.0	118513	17	861557	GCA_000166005.1	E3S3T4	E3S3T4_PYRTT	ERB1	Ribosome biogenesis protein ERB1	11.1	Medium	1	1-20	MSVNPRKRKVVTRPAPEPSD	5	0.67	261-274	KRRFIPSKHEAKRV	12.5	8.833	NULL	21.333		0.0	tr|E3S3T4|E3S3T4_PYRTT		ERB1	Q04660	0.0	NP_013764.1	NP_013764.1	Nucleoli	NP_013764.1
yeast7	UP000001067	Pyrenophora teres f. teres (strain 0-1)	NOP1	RBH_STRICT	E3S222	72.727	73.0	370.0	72.727	94.0	374.0	119618	17	861557	GCA_000166005.1	E3S222	E3S222_PYRTT	PTT_16329	Histone-glutamine methyltransferase (Fragment)	0.6	Low	NULL	NULL	NULL	0	NULL	NULL	NULL	2	2	NULL	4		2.49e-130	tr|E3S222|E3S222_PYRTT		NOP1	P15646	6e-132	NP_010270.1	NP_010270.1	Nucleoli	NP_010270.1
yeast7	UP000001067	Pyrenophora teres f. teres (strain 0-1)	NOP56	RBH_STRICT	E3RTI0	63.0	79.0	521.0	63.0	99.0	520.0	118300	17	861557	GCA_000166005.1	E3RTI0	E3RTI0_PYRTT	PTT_12305	Nucleolar protein 58 (Fragment)	1.9	Low	NULL	NULL	NULL	0	NULL	NULL	NULL	7.5	14	NULL	21.5		0.0	tr|E3RTI0|E3RTI0_PYRTT		NOP56	Q12460	0.0	NP_013298.1	NP_013298.1	Nucleoli	NP_013298.1
yeast7	UP000001067	Pyrenophora teres f. teres (strain 0-1)	NOP58	RBH_STRICT	E3RVG4	56.729	91.0	493.0	58.389	77.0	511.0	115992	17	861557	GCA_000166005.1	E3RVG4	E3RVG4_PYRTT	PTT_13155	Nucleolar protein 58	15.9	High	2	455-474, 495-559	DAPKESKKAKAPKKLVQEVD, SEEEKKSTKVDPKKAAKQAEKEAKKARKAEREAKREAKKAKKAAKESKKSDTKESKKRKADGGDD	8	0.999	460-467;500-571	SKKAKAPK;KSTKVDPKKAAKQAEKEAKKARKAEREAKREAKKAKKAAKESKKSDTKESKKRKADGGDDGEKKKKKKKSKD	15.5	NULL	8.833	24.333		5.42e-171	tr|E3RVG4|E3RVG4_PYRTT		NOP58	Q12499	3.57e-178	NP_014955.1	NP_014955.1	Nucleoli	NP_014955.1
yeast7	UP000001067	Pyrenophora teres f. teres (strain 0-1)	SNU13	RBH_STRICT	E3S325	72.222	100.0	167.0	72.222	100.0	187.0	112726	17	861557	GCA_000166005.1	E3S325	E3S325_PYRTT	PTT_16812	Ribonucloprotein	2.7	Low	NULL	NULL	NULL	0	NULL	NULL	NULL	9.5	11.5	NULL	21		2.13e-55	tr|E3S325|E3S325_PYRTT		SNU13	P39990	1.4e-63	NP_010888.1	NP_010888.1	Nucleoli	NP_010888.1
yeast7	UP000001072	Melampsora larici-populina (strain 98AG31 / pathotype 3-4-7)	ERB1	RBH_STRICT	F4RL26	48.406	85.0	653.0	48.186	99.0	645.0	130494	18	747676	GCA_000204055.1	F4RL26	F4RL26_MELLP	ERB1	Ribosome biogenesis protein ERB1	8.8	Low	NULL	NULL	NULL	4	0.849	147-179	PKRRFIPSKWEHKKVMKIVRAIRHGRIVPNKPK	17	NULL	NULL	17		0.0	tr|F4RL26|F4RL26_MELLP		ERB1	Q04660	0.0	NP_013764.1	NP_013764.1	Nucleoli	NP_013764.1
yeast7	UP000001072	Melampsora larici-populina (strain 98AG31 / pathotype 3-4-7)	NOP56	RBH_STRICT	F4RG85	59.579	85.0	524.0	59.579	78.0	519.0	135183	18	747676	GCA_000204055.1	F4RG85	F4RG85_MELLP	MELLADRAFT_47719	Nop domain-containing protein	18.7	High	3	434-459, 461-485, 493-539	EIVLKKSESGEKKKKRKSEAAVPEGD, ATDGTSEVKPKKKKRKSEALSEVAE, ESVSLSKEERKRLKKLEKSKNATTSEVPDSTEVKKIKKKKSGTVKST	16	0.931	440-451;469-476;502-510;526-533	SESGEKKKKRKS;KPKKKKRK;RKRLKKLEK;KKIKKKKS	6.5	12	NULL	18.5		0.0	tr|F4RG85|F4RG85_MELLP		NOP56	Q12460	0.0	NP_013298.1	NP_013298.1	Nucleoli	NP_013298.1
yeast7	UP000001072	Melampsora larici-populina (strain 98AG31 / pathotype 3-4-7)	NOP58	RBH_STRICT	F4RKK1	52.609	87.0	459.0	53.725	82.0	451.0	136792	18	747676	GCA_000204055.1	F4RKK1	F4RKK1_MELLP	MELLADRAFT_25214	Nop domain-containing protein (Fragment)	16.3	High	2	458-483, 502-523	DDELVPQRSKKDKKKKPLIEEIDSKE, ELPASEAKSKKRKNESEDVEMT	12	0.878	465-474;489-514;533-537	RSKKDKKKKP;AKKAAKKAKSSNEELPASEAKSKKRK;KKSKK	11	14.333	NULL	25.333		5.92e-158	tr|F4RKK1|F4RKK1_MELLP		NOP58	Q12499	5.07e-155	NP_014955.1	NP_014955.1	Nucleoli	NP_014955.1
yeast7	UP000001072	Melampsora larici-populina (strain 98AG31 / pathotype 3-4-7)	SNU13	RBH_STRICT	F4RV80	73.387	98.0	192.0	73.387	99.0	192.0	131613	18	747676	GCA_000204055.1	F4RV80	F4RV80_MELLP	MELLADRAFT_109067	Ribonucloprotein	2.6	Low	NULL	NULL	NULL	0	NULL	NULL	NULL	10	14	NULL	24		5.6e-65	tr|F4RV80|F4RV80_MELLP		SNU13	P39990	2.65e-65	NP_010888.1	NP_010888.1	Nucleoli	NP_010888.1
yeast7	UP000001194	Laccaria bicolor (strain S238N-H82 / ATCC MYA-4686)	NOP1	RBH_STRICT	B0DG06	71.967	73.0	362.0	72.269	71.0	359.0	138851	19	486041	GCA_000143565.1	B0DG06	B0DG06_LACBS	LACBIDRAFT_185280	Histone-glutamine methyltransferase	5	Low	NULL	NULL	NULL	4	0.997	10-92	GGFGRGRGGGGGGRGAPGGRGGGRGGARGGGGFGDRGGFGDRGGRGGGRGGPRGGGRGAPGGRGARGGGRGGRGGGGRGGAKG	7.5	10	NULL	17.5		9.79e-126	tr|B0DG06|B0DG06_LACBS		NOP1	P15646	4.62e-125	NP_010270.1	NP_010270.1	Nucleoli	NP_010270.1
yeast7	UP000001194	Laccaria bicolor (strain S238N-H82 / ATCC MYA-4686)	NOP56	RBH_STRICT	B0CYY4	60.698	85.0	543.0	60.698	87.0	541.0	144313	19	486041	GCA_000143565.1	B0CYY4	B0CYY4_LACBS	LACBIDRAFT_182923	Predicted protein	11.5	Medium	1	449-489	TLEATAPTPKKDKKKKRKSDDMDKKEKKEKKEKKEKKKSKE	5	0.999	457-489	PKKDKKKKRKSDDMDKKEKKEKKEKKEKKKSKE	18	12.666	10.666	41.332		0.0	tr|B0CYY4|B0CYY4_LACBS		NOP56	Q12460	0.0	NP_013298.1	NP_013298.1	Nucleoli	NP_013298.1
yeast7	UP000001194	Laccaria bicolor (strain S238N-H82 / ATCC MYA-4686)	NOP58	RBH_STRICT	B0DK64	51.304	87.0	451.0	52.262	85.0	446.0	149856	19	486041	GCA_000143565.1	B0DK64	B0DK64_LACBS	LACBIDRAFT_191218	Predicted protein	12.2	Medium	1	459-507	VDEEESKKEKKEKKRKRRESGADGEETEEERKARRKARKAAKKAAAAAG	3	0.999	465-520	KKEKKEKKRKRRESGADGEETEEERKARRKARKAAKKAAAAAGGDSPKKKKKKSEA	14.5	NULL	8	22.5		3.33e-155	tr|B0DK64|B0DK64_LACBS		NOP58	Q12499	1.69e-153	NP_014955.1	NP_014955.1	Nucleoli	NP_014955.1
yeast7	UP000001194	Laccaria bicolor (strain S238N-H82 / ATCC MYA-4686)	NOP7	RBH_STRICT	B0CQL7	46.543	95.0	480.0	46.973	77.0	443.0	143694	19	486041	GCA_000143565.1	B0CQL7	PESC_LACBS	NOP7	Pescadillo homolog	16.4	High	3	38-63, 528-552, 562-585	ILKGIFPREPRSRKRANKGSSAPTSF, YGTFEAKVKKLNKKQMKKPITDGVE, MMSNKQKKLYEKMKYSQKKKEIEV	3	0.671	48-52	RSRKR	11	NULL	NULL	11		7.16e-164	sp|B0CQL7|PESC_LACBS		NOP7	P53261	6.85e-150	NP_011617.1	NP_011617.1	Nucleoli	NP_011617.1
yeast7	UP000001194	Laccaria bicolor (strain S238N-H82 / ATCC MYA-4686)	SNU13	RBH_STRICT	B0CSZ1	68.8	99.0	160.0	68.8	99.0	183.0	143903	19	486041	GCA_000143565.1	B0CSZ1	B0CSZ1_LACBS	LACBIDRAFT_176816	Ribonucloprotein	1	Low	NULL	NULL	NULL	0	NULL	NULL	NULL	4	14	NULL	18		2.23e-52	tr|B0CSZ1|B0CSZ1_LACBS		SNU13	P39990	8.09e-62	NP_010888.1	NP_010888.1	Nucleoli	NP_010888.1
yeast7	UP000001197	Podospora anserina (strain S / ATCC MYA-4624 / DSM 980 / FGSC 10383)	ERB1	RBH_STRICT	B2AY28	51.754	84.0	717.0	51.754	84.0	729.0	158755	20	515849		B2AY28	ERB1_PODAN	ERB1	Ribosome biogenesis protein ERB1	9.2	Low	1	1-21	MKSKPVEKKRKVRDEESDSES	0	NULL	NULL	NULL	15.5	12.5	NULL	28		0.0	sp|B2AY28|ERB1_PODAN		ERB1	Q04660	0.0	NP_013764.1	NP_013764.1	Nucleoli	NP_013764.1
yeast7	UP000001197	Podospora anserina (strain S / ATCC MYA-4624 / DSM 980 / FGSC 10383)	NOP1	RBH_STRICT	B2B7S6	68.201	73.0	343.0	68.201	74.0	344.0	162083	20	515849		B2B7S6	B2B7S6_PODAN	PODANS_2_12100	Histone-glutamine methyltransferase	4.1	Low	NULL	NULL	NULL	4	0.998	6-87	GGRGGGRGGGNFRGGDRGGRGGGRGGAGFGGRGGARGGARGGPRGGGRGGPARGGRGGRGGGRGGGAGGAAGGKKVIVEPHR	3.5	7	NULL	10.5		1.53e-118	tr|B2B7S6|B2B7S6_PODAN		NOP1	P15646	3.89e-119	NP_010270.1	NP_010270.1	Nucleoli	NP_010270.1
yeast7	UP000001197	Podospora anserina (strain S / ATCC MYA-4624 / DSM 980 / FGSC 10383)	NOP56	RBH_STRICT	B2AFE7	56.009	87.0	499.0	56.009	86.0	496.0	157208	20	515849		B2AFE7	B2AFE7_PODAN	PODANS_5_12950	Nucleolar protein 58	11.1	Medium	1	453-512	VDHMAPKEDKKDKKDKKEKKDKKEKKDKKRKSVGAEDVDMVDAAEEPSKKKKKRKSVAAE	6	0.999	459-484;500-508	KEDKKDKKDKKEKKDKKEKKDKKRKS;SKKKKKRKS	4.5	13.5	NULL	18		3.93e-174	tr|B2AFE7|B2AFE7_PODAN		NOP56	Q12460	2.65e-173	NP_013298.1	NP_013298.1	Nucleoli	NP_013298.1
yeast7	UP000001197	Podospora anserina (strain S / ATCC MYA-4624 / DSM 980 / FGSC 10383)	NOP58	RBH_STRICT	B2B1Z0	59.821	86.0	546.0	60.682	80.0	543.0	155969	20	515849		B2B1Z0	B2B1Z0_PODAN	PODANS_6_4910	Nucleolar protein 58	11	Medium	1	464-546	PADEEKASKKEKKEKKEKKENKEKKDKSEKKDKKEKKKSKEPTEETESPAKTKSSKRKHDDDEEAAPVKEKEHKKKKKKHSKE	3	0.999	469-546	KASKKEKKEKKEKKENKEKKDKSEKKDKKEKKKSKEPTEETESPAKTKSSKRKHDDDEEAAPVKEKEHKKKKKKHSKE	9.5	NULL	6	15.5		0.0	tr|B2B1Z0|B2B1Z0_PODAN		NOP58	Q12499	0.0	NP_014955.1	NP_014955.1	Nucleoli	NP_014955.1
yeast7	UP000001197	Podospora anserina (strain S / ATCC MYA-4624 / DSM 980 / FGSC 10383)	SNU13	RBH_STRICT	B2B4Z0	61.111	98.0	161.0	61.111	98.0	161.0	165170	20	515849		B2B4Z0	B2B4Z0_PODAN	PODANS_2_2970	Ribonucloprotein	1.8	Low	NULL	NULL	NULL	0	NULL	NULL	NULL	6.5	11	NULL	17.5		7.55e-53	tr|B2B4Z0|B2B4Z0_PODAN		SNU13	P39990	4.16e-53	NP_010888.1	NP_010888.1	Nucleoli	NP_010888.1
yeast7	UP000001261	Coccidioides immitis (strain RS)	ERB1	RBH_STRICT	Q1DRB6	50.752	89.0	735.0	52.023	79.0	732.0	167137	21	246410	GCA_000149335.2	Q1DRB6	ERB1_COCIM	ERB1	Ribosome biogenesis protein ERB1	7.8	Low	NULL	NULL	NULL	3	0.697	316-331	KRRFIPSKHEAKRVMK	13	NULL	7	20		0.0	sp|Q1DRB6|ERB1_COCIM		ERB1	Q04660	0.0	NP_013764.1	NP_013764.1	Nucleoli	NP_013764.1
yeast7	UP000001261	Coccidioides immitis (strain RS)	NOP1	RBH_STRICT	J3KAP9	73.034	81.0	372.0	77.311	77.0	388.0	174004	21	246410	GCA_000149335.2	J3KAP9	J3KAP9_COCIM	CIMG_03139	Histone-glutamine methyltransferase	3	Low	NULL	NULL	NULL	3	0.998	7-71	RGGRGGPPRGGRGGPRGGGRGGARGGLGSRGGRGGGRGAPRGGRGGRGGRGGGRGGKPGAKGGAK	NULL	9	NULL	9		3.49e-130	tr|J3KAP9|J3KAP9_COCIM		NOP1	P15646	1.44e-136	NP_010270.1	NP_010270.1	Nucleoli	NP_010270.1
yeast7	UP000001261	Coccidioides immitis (strain RS)	NOP56	RBH_STRICT	J3KK68	64.815	85.0	593.0	64.815	82.0	590.0	172536	21	246410	GCA_000149335.2	J3KK68	J3KK68_COCIM	CIMG_01897	Nucleolar protein 58	10.5	Medium	1	453-524	AADLTEKSQKKKEKKEKKEKKEKKEKEGKKEKKEKKEKKEKKLKSEEADADTPKKKRKRDSEVGVTKKKQKS	4	0.999	460-524	SQKKKEKKEKKEKKEKKEKEGKKEKKEKKEKKEKKLKSEEADADTPKKKRKRDSEVGVTKKKQKS	12	13.833	6.833	32.666		0.0	tr|J3KK68|J3KK68_COCIM		NOP56	Q12460	0.0	NP_013298.1	NP_013298.1	Nucleoli	NP_013298.1
yeast7	UP000001261	Coccidioides immitis (strain RS)	NOP58	RBH_STRICT	Q1E1Q5	60.938	84.0	532.0	60.938	74.0	549.0	166341	21	246410	GCA_000149335.2	Q1E1Q5	NOP58_COCIM	NOP58	Nucleolar protein 58	17	High	4	14-33, 461-480, 499-525, 556-592	ALLKAKDKKLLKRDDLEKET, TENVSKKSKKDKKLVEEIKD, EESEEEKPKKSKKKESKTSKGKDSDEA, GNPTAISKKELKKAKKEAKKAEKDAGKKRKRDEDEEP	10	0.997	505-520;563-607	KPKKSKKKESKTSKGK;KKELKKAKKEAKKAEKDAGKKRKRDEDEEPAESKSEKKKKKKSKA	11	12.999	7.499	31.498		0.0	sp|Q1E1Q5|NOP58_COCIM		NOP58	Q12499	0.0	NP_014955.1	NP_014955.1	Nucleoli	NP_014955.1
yeast7	UP000001261	Coccidioides immitis (strain RS)	SNU13	RBH_STRICT	A0A0E1S000	67.46	100.0	161.0	67.46	100.0	181.0	169670	21	246410	GCA_000149335.2	A0A0E1S000	A0A0E1S000_COCIM	CIMG_00710	Ribonucloprotein	3.5	Low	NULL	NULL	NULL	0	NULL	NULL	NULL	13	12.5	NULL	25.5		5.92e-53	tr|A0A0E1S000|A0A0E1S000_COCIM		SNU13	P39990	6.5e-61	NP_010888.1	NP_010888.1	Nucleoli	NP_010888.1
yeast7	UP000001294	Talaromyces marneffei (strain ATCC 18224 / CBS 334.59 / QM 7333)	ERB1	RBH_STRICT	B6Q718	51.123	92.0	739.0	52.958	87.0	744.0	179945	22	441960	GCA_000001985.1	B6Q718	B6Q718_TALMQ	ERB1	Ribosome biogenesis protein ERB1	15.6	High	1	1-22	MASGKESKKRKAVTRDVEPDTS	6	0.637	236-237;240-247	RR;PSKHEAKR	19.5	11.5	NULL	31		0.0	tr|B6Q718|B6Q718_TALMQ		ERB1	Q04660	0.0	NP_013764.1	NP_013764.1	Nucleoli	NP_013764.1
yeast7	UP000001294	Talaromyces marneffei (strain ATCC 18224 / CBS 334.59 / QM 7333)	NOP1	RBH_STRICT	B6QBI6	68.421	93.0	362.0	73.64	75.0	385.0	184067	22	441960	GCA_000001985.1	B6QBI6	B6QBI6_TALMQ	PMAA_065700	Histone-glutamine methyltransferase	4.3	Low	NULL	NULL	NULL	4	0.998	6-74	RGRGGPPRGGRGGFGGRGGFGGGDRGGRGGGRGGAPRGRGGPRGGRGAPRGGRGGRGGAPRGGARGGQK	4.5	8.5	NULL	13		3.16e-126	tr|B6QBI6|B6QBI6_TALMQ		NOP1	P15646	1.29e-135	NP_010270.1	NP_010270.1	Nucleoli	NP_010270.1
yeast7	UP000001294	Talaromyces marneffei (strain ATCC 18224 / CBS 334.59 / QM 7333)	NOP56	RBH_STRICT	B6QRD3	63.677	88.0	602.0	63.677	88.0	598.0	184508	22	441960	GCA_000001985.1	B6QRD3	B6QRD3_TALMQ	PMAA_046010	Nucleolar protein 58	10.6	Medium	1	451-507	MDDEEKPKKAKKEKEAKDKEGKKEKKEKKEKKEKKNKEEKKRKRDSEVGSSKKKSKA	4	1	456-507	KPKKAKKEKEAKDKEGKKEKKEKKEKKEKKNKEEKKRKRDSEVGSSKKKSKA	10.5	NULL	6.333	16.833		0.0	tr|B6QRD3|B6QRD3_TALMQ		NOP56	Q12460	0.0	NP_013298.1	NP_013298.1	Nucleoli	NP_013298.1
yeast7	UP000001294	Talaromyces marneffei (strain ATCC 18224 / CBS 334.59 / QM 7333)	NOP58	RBH_STRICT	B6Q3H1	60.965	84.0	511.0	60.746	76.0	546.0	180943	22	441960	GCA_000001985.1	B6Q3H1	B6Q3H1_TALMQ	PMAA_019760	Nucleolar protein 58	16.9	High	3	458-483, 496-517, 543-580	NEEPAAVKSKKEKKEKKKVVEEEEES, SDDSSAKPTKKSKKSDDETEKL, GNPTAISKKDLKKAKKEAKKAAKEDGKKRKRDDEDADD	10	0.997	465-475;550-593	KSKKEKKEKKK;KKDLKKAKKEAKKAAKEDGKKRKRDDEDADDKAEKKKKKKKSKD	10	13.166	6.666	29.832		1.4e-177	tr|B6Q3H1|B6Q3H1_TALMQ		NOP58	Q12499	0.0	NP_014955.1	NP_014955.1	Nucleoli	NP_014955.1
yeast7	UP000001294	Talaromyces marneffei (strain ATCC 18224 / CBS 334.59 / QM 7333)	SNU13	RBH_STRICT	B6QPE0	73.016	100.0	167.0	73.016	100.0	188.0	180000	22	441960	GCA_000001985.1	B6QPE0	B6QPE0_TALMQ	PMAA_044800	Ribonucloprotein	2.1	Low	NULL	NULL	NULL	0	NULL	NULL	NULL	7.5	12	NULL	19.5		1.71e-55	tr|B6QPE0|B6QPE0_TALMQ		SNU13	P39990	1.02e-63	NP_010888.1	NP_010888.1	Nucleoli	NP_010888.1
yeast7	UP000001300	Yarrowia lipolytica (strain CLIB 122 / E 150)	ERB1	RBH_STRICT	Q6C4I9	59.264	93.0	904.0	62.903	82.0	910.0	186386	23	284591	GCA_000002525.1	Q6C4I9	ERB1_YARLI	ERB1	Ribosome biogenesis protein ERB1	5.1	Low	NULL	NULL	NULL	0	NULL	NULL	NULL	18.5	11.5	NULL	30		0.0	sp|Q6C4I9|ERB1_YARLI		ERB1	Q04660	0.0	NP_013764.1	NP_013764.1	Nucleoli	NP_013764.1
yeast7	UP000001300	Yarrowia lipolytica (strain CLIB 122 / E 150)	NOP1	RBH_STRICT	Q6CBS8	84.1	73.0	427.0	84.519	74.0	433.0	187620	23	284591	GCA_000002525.1	Q6CBS8	Q6CBS8_YARLI	YALI0_C15873g	Histone-glutamine methyltransferase	5	Low	NULL	NULL	NULL	4	0.997	6-81	RGGRGGGRGGFGGGDRGGRGGRGGFGGRGGGRGGFGGDRGGRGGARGGRGGARGGARGGARGGRGGARGGAKGGAK	7.5	11	NULL	18.5		4.99e-152	tr|Q6CBS8|Q6CBS8_YARLI		NOP1	P15646	2.59e-154	NP_010270.1	NP_010270.1	Nucleoli	NP_010270.1
yeast7	UP000001300	Yarrowia lipolytica (strain CLIB 122 / E 150)	NOP56	RBH_STRICT	Q6C8T5	70.536	89.0	660.0	72.558	84.0	658.0	189709	23	284591	GCA_000002525.1	Q6C8T5	Q6C8T5_YARLI	YALI0_D17116g	YALI0D17116p	11.5	Medium	1	452-509	MDDDSDKKEKKEKKDKKEKKEKKDKSEKKDKKDKKEKKDKKRKSLGGDETPKKKKSKK	3	0.999	458-510	KKEKKEKKDKKEKKEKKDKSEKKDKKDKKEKKDKKRKSLGGDETPKKKKSKKD	14.5	14	NULL	28.5		0.0	tr|Q6C8T5|Q6C8T5_YARLI		NOP56	Q12460	0.0	NP_013298.1	NP_013298.1	Nucleoli	NP_013298.1
yeast7	UP000001300	Yarrowia lipolytica (strain CLIB 122 / E 150)	NOP58	RBH_STRICT	Q6CG46	69.037	85.0	636.0	69.037	85.0	634.0	188352	23	284591	GCA_000002525.1	Q6CG46	NOP58_YARLI	NOP58	Nucleolar protein 58	9.7	Low	1	452-512	DSEEEVKEKKAKKEKKEKKDKKEKKDKKDKKEKKDKKEKKEKKDKKRKREDDDDEPKKEKK	6	0.999	458-515	KEKKAKKEKKEKKDKKEKKDKKDKKEKKDKKEKKEKKDKKRKREDDDDEPKKEKKSKK	10	12.666	7.166	29.832		0.0	sp|Q6CG46|NOP58_YARLI		NOP58	Q12499	0.0	NP_014955.1	NP_014955.1	Nucleoli	NP_014955.1
yeast7	UP000001300	Yarrowia lipolytica (strain CLIB 122 / E 150)	NOP7	RBH_STRICT	Q6CDK0	55.39	97.0	653.0	55.184	97.0	613.0	185826	23	284591	GCA_000002525.1	Q6CDK0	PESC_YARLI	NOP7	Pescadillo homolog	18	High	3	36-63, 518-543, 550-590	LCIFKGIYPREPRSKKKANKGSTAPVTF, ADPAAAPKKAKRKADKMTKAEKQEEE, IMMSNKQKKLYKKMQYSNDKKSDREAELKKRRKLNEKKEKR	10	0.991	48-53;517-590	RSKKKA;KADPAAAPKKAKRKADKMTKAEKQEEEDKKLRMIMMSNKQKKLYKKMQYSNDKKSDREAELKKRRKLNEKKEKR	13.5	10.333	NULL	23.833		0.0	sp|Q6CDK0|PESC_YARLI		NOP7	P53261	0.0	NP_011617.1	NP_011617.1	Nucleoli	NP_011617.1
yeast7	UP000001300	Yarrowia lipolytica (strain CLIB 122 / E 150)	SNU13	RBH_STRICT	Q6C0I0	86.508	100.0	227.0	86.508	100.0	227.0	187460	23	284591	GCA_000002525.1	Q6C0I0	SNU13_YARLI	SNU13	13 kDa ribonucleoprotein-associated protein	1.6	Low	NULL	NULL	NULL	0	NULL	NULL	NULL	6.5	13	NULL	19.5		2.85e-79	sp|Q6C0I0|SNU13_YARLI		SNU13	P39990	2.66e-79	NP_010888.1	NP_010888.1	Nucleoli	NP_010888.1
yeast7	UP000001312	Sclerotinia sclerotiorum (strain ATCC 18683 / 1980 / Ss-1)	ERB1	RBH_STRICT	A7EMX5	51.515	78.0	659.0	51.356	100.0	673.0	192752	24	665079	GCA_000146945.2	A7EMX5	A7EMX5_SCLS1	ERB1	Ribosome biogenesis protein ERB1	7.3	Low	NULL	NULL	NULL	6	0.64	84-85;88-95	RR;PSKHEAKR	6	NULL	NULL	6		0.0	tr|A7EMX5|A7EMX5_SCLS1		ERB1	Q04660	0.0	NP_013764.1	NP_013764.1	Nucleoli	NP_013764.1
yeast7	UP000001312	Sclerotinia sclerotiorum (strain ATCC 18683 / 1980 / Ss-1)	NOP1	RBH_STRICT	A7F4F8	74.793	73.0	392.0	74.793	75.0	392.0	202293	24	665079	GCA_000146945.2	A7F4F8	A7F4F8_SCLS1	SS1G_12483	Histone-glutamine methyltransferase	4.3	Low	NULL	NULL	NULL	4	0.997	8-81	GARGGDRGGRGGFGGGRGGDRGGRGGFGGRGGGRGGGDRGGRGGGRGGGRGAPRGGRGAPRGRGGAGGARGGAK	4.5	9.5	NULL	14		7.01e-138	tr|A7F4F8|A7F4F8_SCLS1		NOP1	P15646	2.74e-138	NP_010270.1	NP_010270.1	Nucleoli	NP_010270.1
yeast7	UP000001312	Sclerotinia sclerotiorum (strain ATCC 18683 / 1980 / Ss-1)	NOP56	RBH_STRICT	A7F3H8	64.474	89.0	605.0	64.901	88.0	604.0	195588	24	665079	GCA_000146945.2	A7F3H8	A7F3H8_SCLS1	SS1G_11824	Nucleolar protein 58	10.1	Medium	1	456-505	IAPTSVSKQEKKSKDKKDKKDKKEKKDKSEKSEKKDKKRRHSEANGEEEG	5	0.999	465-516	EKKSKDKKDKKDKKEKKDKSEKSEKKDKKRRHSEANGEEEGEKKKKKKSKAE	7.5	11	NULL	18.5		0.0	tr|A7F3H8|A7F3H8_SCLS1		NOP56	Q12460	0.0	NP_013298.1	NP_013298.1	Nucleoli	NP_013298.1
yeast7	UP000001312	Sclerotinia sclerotiorum (strain ATCC 18683 / 1980 / Ss-1)	NOP58	RBH_STRICT	A7F2R6	60.889	84.0	515.0	61.111	79.0	545.0	204084	24	665079	GCA_000146945.2	A7F2R6	NOP58_SCLS1	NOP58	Nucleolar protein 58	9	Low	1	490-514	SDASEKKSKKGDKEAKKAEKAAKKA	4	0.999	495-570	KKSKKGDKEAKKAEKAAKKAEKAAKKAAKAAKKAVKEAKEVKKSAVNDTPEVNGKKRKSEDDGEKSEKKKKKKNKD	5	13.666	NULL	18.666		1e-179	sp|A7F2R6|NOP58_SCLS1		NOP58	Q12499	0.0	NP_014955.1	NP_014955.1	Nucleoli	NP_014955.1
yeast7	UP000001312	Sclerotinia sclerotiorum (strain ATCC 18683 / 1980 / Ss-1)	SNU13	RBH_STRICT	A7EY24	71.429	94.0	161.0	71.429	93.0	181.0	202978	24	665079	GCA_000146945.2	A7EY24	A7EY24_SCLS1	SS1G_10239	Ribonucloprotein	2.2	Low	NULL	NULL	NULL	0	NULL	NULL	NULL	8.5	12.5	NULL	21		7.78e-53	tr|A7EY24|A7EY24_SCLS1		SNU13	P39990	5.71e-61	NP_010888.1	NP_010888.1	Nucleoli	NP_010888.1
yeast7	UP000001471	Pyrenophora tritici-repentis (strain Pt-1C-BFP)	ERB1	RBH_STRICT	B2VR76	51.324	84.0	734.0	51.176	84.0	734.0	209051	25	426418	GCA_000149985.1	B2VR76	ERB1_PYRTR	erb1	Ribosome biogenesis protein erb1	10.9	Medium	1	1-20	MSVNPRKRKVVTRPAPEPSD	5	0.663	261-274	KRRFIPSKHEAKRV	11.5	7.833	NULL	19.333		0.0	sp|B2VR76|ERB1_PYRTR		ERB1	Q04660	0.0	NP_013764.1	NP_013764.1	Nucleoli	NP_013764.1
yeast7	UP000001471	Pyrenophora tritici-repentis (strain Pt-1C-BFP)	NOP1	RBH_STRICT	B2WKD7	72.881	71.0	359.0	72.881	77.0	363.0	208441	25	426418	GCA_000149985.1	B2WKD7	B2WKD7_PYRTR	PTRG_10447	Histone-glutamine methyltransferase	0.5	Low	NULL	NULL	NULL	0	NULL	NULL	NULL	1.5	5.5	NULL	7		3.83e-125	tr|B2WKD7|B2WKD7_PYRTR		NOP1	P15646	8.44e-127	NP_010270.1	NP_010270.1	Nucleoli	NP_010270.1
yeast7	UP000001471	Pyrenophora tritici-repentis (strain Pt-1C-BFP)	NOP56	RBH_STRICT	B2W8M0	62.5	85.0	563.0	62.5	83.0	561.0	209694	25	426418	GCA_000149985.1	B2W8M0	B2W8M0_PYRTR	PTRG_06328	Nucleolar protein 58	12	Medium	1	463-515	ATEQAVRKEKKDKKDKKSKKSKDVEEDASEKKSKKDKKRKHADEEVSDKKKKK	3	0.996	469-518	RKEKKDKKDKKSKKSKDVEEDASEKKSKKDKKRKHADEEVSDKKKKKSKA	13.5	NULL	7.5	21		0.0	tr|B2W8M0|B2W8M0_PYRTR		NOP56	Q12460	0.0	NP_013298.1	NP_013298.1	Nucleoli	NP_013298.1
yeast7	UP000001471	Pyrenophora tritici-repentis (strain Pt-1C-BFP)	NOP58	RBH_STRICT	B2VYT1	56.289	92.0	491.0	58.613	77.0	509.0	217370	25	426418	GCA_000149985.1	B2VYT1	B2VYT1_PYRTR	PTRG_02571	Nucleolar protein 58	15.7	High	2	455-474, 513-559	DAPKESKKAKAPKKLVQEVD, AEKAAKKARKAEREAKREAKKAKKAAKESKKSDTKESKKRKADGGDD	8	0.999	460-467;500-571	SKKAKAPK;KTAKVDPKKAAKEAEKAAKKARKAEREAKREAKKAKKAAKESKKSDTKESKKRKADGGDDGEKKKKKKKSKD	14.5	NULL	8.333	22.833		2.51e-170	tr|B2VYT1|B2VYT1_PYRTR		NOP58	Q12499	1.85e-177	NP_014955.1	NP_014955.1	Nucleoli	NP_014955.1
yeast7	UP000001471	Pyrenophora tritici-repentis (strain Pt-1C-BFP)	SNU13	RBH_STRICT	B2WJB2	70.635	100.0	167.0	70.635	100.0	187.0	214229	25	426418	GCA_000149985.1	B2WJB2	B2WJB2_PYRTR	PTRG_10071	Ribonucloprotein	2.4	Low	NULL	NULL	NULL	0	NULL	NULL	NULL	9	12	NULL	21		2.37e-55	tr|B2WJB2|B2WJB2_PYRTR		SNU13	P39990	1.63e-63	NP_010888.1	NP_010888.1	Nucleoli	NP_010888.1
yeast7	UP000001610	Cordyceps militaris (strain CM01)	ERB1	RBH_STRICT	G3J5U5	47.32	95.0	707.0	49.779	89.0	712.0	228318	26	983644	GCA_000225605.1	G3J5U5	G3J5U5_CORMM	ERB1	Ribosome biogenesis protein ERB1	3.9	Low	NULL	NULL	NULL	0	NULL	NULL	NULL	13.5	10	NULL	23.5		0.0	tr|G3J5U5|G3J5U5_CORMM		ERB1	Q04660	0.0	NP_013764.1	NP_013764.1	Nucleoli	NP_013764.1
yeast7	UP000001610	Cordyceps militaris (strain CM01)	NOP1	RBH_STRICT	G3JKQ3	64.94	74.0	340.0	66.805	70.0	338.0	227776	26	983644	GCA_000225605.1	G3JKQ3	G3JKQ3_CORMM	CCM_05650	Histone-glutamine methyltransferase	4.5	Low	NULL	NULL	NULL	3	0.993	8-93	GGPRGGGRGGGPPRGGSRGGFGGGGFGGGGRGGAPGGRGGFGGGRGGGRGGARGSFGGGGRGGPPGGRGGRGGRGGARGGAGGMKG	4	NULL	NULL	4		5.9e-117	tr|G3JKQ3|G3JKQ3_CORMM		NOP1	P15646	1.29e-116	NP_010270.1	NP_010270.1	Nucleoli	NP_010270.1
yeast7	UP000001610	Cordyceps militaris (strain CM01)	NOP56	RBH_STRICT	G3J4B0	52.055	98.0	496.0	52.446	93.0	484.0	227823	26	983644	GCA_000225605.1	G3J4B0	G3J4B0_CORMM	CCM_00486	Nucleolar protein 58	9.9	Low	1	459-521	MADVGATPKKKKKDKKDKKEKKEKKEKKEKKRKHDEDAAPKDDGEKKKKKKRKSEAADDEELV	3	1	466-511	PKKKKKDKKDKKEKKEKKEKKEKKRKHDEDAAPKDDGEKKKKKKRK	7.5	13.5	NULL	21		1.25e-172	tr|G3J4B0|G3J4B0_CORMM		NOP56	Q12460	5.56e-168	NP_013298.1	NP_013298.1	Nucleoli	NP_013298.1
yeast7	UP000001610	Cordyceps militaris (strain CM01)	NOP58	RBH_STRICT	G3JRD1	54.725	87.0	511.0	56.818	74.0	513.0	222901	26	983644	GCA_000225605.1	G3JRD1	G3JRD1_CORMM	CCM_08525	Nucleolar protein 58	15.9	High	2	451-485, 537-596	IATNGDSKKSKKDKKEKKEKKDKKKKQIEVVEEDE, DGKPRVFSKKEMKKLRKEATATPTKASADEGKKKKRKHDSDDEDEPEPKKEKKHKKKKQA	8	0.998	458-476;539-596	KKSKKDKKEKKEKKDKKKK;KPRVFSKKEMKKLRKEATATPTKASADEGKKKKRKHDSDDEDEPEPKKEKKHKKKKQA	16	NULL	9.833	25.833		8.44e-178	tr|G3JRD1|G3JRD1_CORMM		NOP58	Q12499	1.82e-178	NP_014955.1	NP_014955.1	Nucleoli	NP_014955.1
yeast7	UP000001610	Cordyceps militaris (strain CM01)	SNU13	RBH_STRICT	G3J3B7	66.387	94.0	166.0	66.387	79.0	166.0	220913	26	983644	GCA_000225605.1	G3J3B7	G3J3B7_CORMM	CCM_00301	Ribonucloprotein	1.5	Low	NULL	NULL	NULL	0	NULL	NULL	NULL	5.5	14	NULL	19.5		9.91e-55	tr|G3J3B7|G3J3B7_CORMM		SNU13	P39990	7.05e-55	NP_010888.1	NP_010888.1	Nucleoli	NP_010888.1
yeast7	UP000001611	Verticillium dahliae (strain VdLs.17 / ATCC MYA-4575 / FGSC 10137)	ERB1	RBH_STRICT	G2X2S1	48.79	94.0	730.0	52.493	86.0	724.0	235305	27	498257	GCA_000150675.2	G2X2S1	G2X2S1_VERDV	ERB1	Ribosome biogenesis protein ERB1	6.7	Low	NULL	NULL	NULL	4	0.772	245-265	KRRFVPSKHEAKRVAKLVRAI	13.5	11.5	NULL	25		0.0	tr|G2X2S1|G2X2S1_VERDV		ERB1	Q04660	0.0	NP_013764.1	NP_013764.1	Nucleoli	NP_013764.1
yeast7	UP000001611	Verticillium dahliae (strain VdLs.17 / ATCC MYA-4575 / FGSC 10137)	NOP1	RBH_STRICT	G2X3M3	68.05	73.0	353.0	68.182	74.0	358.0	233811	27	498257	GCA_000150675.2	G2X3M3	G2X3M3_VERDV	VDAG_04610	Histone-glutamine methyltransferase	5.2	Low	NULL	NULL	NULL	4	0.996	10-80	GRGGFGGDRGGRGGGRGGFGDRGGRGGGRGGGRGGFGDRGGRGGGRGGARGRGGVGKPRGGRGGAAGGQKG	7.5	9.5	NULL	17		1.16e-122	tr|G2X3M3|G2X3M3_VERDV		NOP1	P15646	1.2e-124	NP_010270.1	NP_010270.1	Nucleoli	NP_010270.1
yeast7	UP000001611	Verticillium dahliae (strain VdLs.17 / ATCC MYA-4575 / FGSC 10137)	NOP56	RBH_STRICT	G2WV29	59.637	87.0	535.0	59.637	86.0	533.0	235476	27	498257	GCA_000150675.2	G2WV29	G2WV29_VERDV	VDAG_02170	Nucleolar protein 58	9.5	Low	1	454-511	VAGEVEKDKKKSKKEKKDKSDKKEKKRKRESEVGAAEPAPVEDGEKKKKKKKKSKHDD	4	0.998	460-509	KDKKKSKKEKKDKSDKKEKKRKRESEVGAAEPAPVEDGEKKKKKKKKSKH	6.5	13.333	4.166	23.999		0.0	tr|G2WV29|G2WV29_VERDV		NOP56	Q12460	0.0	NP_013298.1	NP_013298.1	Nucleoli	NP_013298.1
yeast7	UP000001611	Verticillium dahliae (strain VdLs.17 / ATCC MYA-4575 / FGSC 10137)	SNU13	RBH_STRICT	G2WRR4	65.323	98.0	155.0	65.323	99.0	176.0	233072	27	498257	GCA_000150675.2	G2WRR4	G2WRR4_VERDV	VDAG_00247	Ribonucloprotein	1.9	Low	NULL	NULL	NULL	0	NULL	NULL	NULL	7	12.5	NULL	19.5		9.72e-51	tr|G2WRR4|G2WRR4_VERDV		SNU13	P39990	6.88e-59	NP_010888.1	NP_010888.1	Nucleoli	NP_010888.1
yeast7	UP000001628	Paracoccidioides brasiliensis (strain Pb18)	ERB1	RBH_STRICT	C1G2E6	53.391	84.0	743.0	53.035	84.0	734.0	245825	28	502780	GCA_000150735.2	C1G2E6	C1G2E6_PARBD	ERB1	Ribosome biogenesis protein ERB1	6.7	Low	NULL	NULL	NULL	6	0.62	266-272	SKHEAKR	11.5	7.5	NULL	19		0.0	tr|C1G2E6|C1G2E6_PARBD		ERB1	Q04660	0.0	NP_013764.1	NP_013764.1	Nucleoli	NP_013764.1
yeast7	UP000001628	Paracoccidioides brasiliensis (strain Pb18)	NOP1	RBH_STRICT	C1GHN2	74.486	73.0	377.0	74.486	79.0	378.0	246377	28	502780	GCA_000150735.2	C1GHN2	C1GHN2_PARBD	PADG_06768	Histone-glutamine methyltransferase	3	Low	NULL	NULL	NULL	3	0.994	27-66	GGRGGGRGGGGRGGGRGASRGRGGRGGGRGGAAGAKGGAK	NULL	NULL	9	9		4.52e-132	tr|C1GHN2|C1GHN2_PARBD		NOP1	P15646	8.6e-133	NP_010270.1	NP_010270.1	Nucleoli	NP_010270.1
yeast7	UP000001628	Paracoccidioides brasiliensis (strain Pb18)	NOP56	RBH_STRICT	C1GCV9	63.889	85.0	567.0	64.352	83.0	587.0	244560	28	502780	GCA_000150735.2	C1GCV9	C1GCV9_PARBD	PADG_05095	Nucleolar protein 58	10.4	Medium	1	454-522	GEAAEKKEKKSKKEKKEKKEKEGKKAKKDMKDKKYKKSRKSDSAAEVETPKKKRKRDSEAGSSKKKSKA	4	0.999	458-522	EKKEKKSKKEKKEKKEKEGKKAKKDMKDKKYKKSRKSDSAAEVETPKKKRKRDSEAGSSKKKSKA	11.5	13.833	NULL	25.333		0.0	tr|C1GCV9|C1GCV9_PARBD		NOP56	Q12460	0.0	NP_013298.1	NP_013298.1	Nucleoli	NP_013298.1
yeast7	UP000001628	Paracoccidioides brasiliensis (strain Pb18)	NOP58	RBH_STRICT	A0A0A0HTY8	61.384	84.0	558.0	57.971	74.0	538.0	247001	28	502780	GCA_000150735.2	A0A0A0HTY8	A0A0A0HTY8_PARBD	PADG_12196	Nucleolar protein 58	18.6	High	3	459-481, 528-560, 594-621	AAASSSKKPKKDKKLIEEVKESE, EEESKKSKKSSSDKKSKNKKEKSKKSAKEGASG, GNPIAISKKDLKRAKKEAKKAAKAAEKE	12	0.998	465-471;532-555;601-649	KKPKKDK;KKSKKSSSDKKSKNKKEKSKKSAK;KKDLKRAKKEAKKAAKAAEKEAGKKRKRTEDDGEGESKSEKKKKKKSKA	8	13.666	NULL	21.666		0.0	tr|A0A0A0HTY8|A0A0A0HTY8_PARBD		NOP58	Q12499	0.0	NP_014955.1	NP_014955.1	Nucleoli	NP_014955.1
yeast7	UP000001628	Paracoccidioides brasiliensis (strain Pb18)	SNU13	RBH_STRICT	C1G9W8	69.048	100.0	159.0	69.048	100.0	182.0	247152	28	502780	GCA_000150735.2	C1G9W8	C1G9W8_PARBD	PADG_04054	Ribonucloprotein	2.5	Low	NULL	NULL	NULL	0	NULL	NULL	NULL	8.5	10	NULL	18.5		4.25e-52	tr|C1G9W8|C1G9W8_PARBD		SNU13	P39990	2.05e-61	NP_010888.1	NP_010888.1	Nucleoli	NP_010888.1
yeast7	UP000001631	Ajellomyces capsulatus (strain G186AR / H82 / ATCC MYA-2454 / RMSCC 2432)	ERB1	RBH_STRICT	C0NQT5	49.093	99.0	756.0	53.746	84.0	741.0	252151	29	447093	GCA_000150115.1	C0NQT5	C0NQT5_AJECG	ERB1	Ribosome biogenesis protein ERB1	8.1	Low	NULL	NULL	NULL	4	0.674	262-277	KRRFVPSKHEAKRVMK	19.5	12	NULL	31.5		0.0	tr|C0NQT5|C0NQT5_AJECG		ERB1	Q04660	0.0	NP_013764.1	NP_013764.1	Nucleoli	NP_013764.1
yeast7	UP000001631	Ajellomyces capsulatus (strain G186AR / H82 / ATCC MYA-2454 / RMSCC 2432)	NOP1	RBH_STRICT	C0NEV9	73.663	73.0	374.0	73.663	77.0	374.0	253711	29	447093	GCA_000150115.1	C0NEV9	C0NEV9_AJECG	HCBG_01425	Histone-glutamine methyltransferase	3.8	Low	NULL	NULL	NULL	3	0.998	6-74	PRGRGGAPRGRGGDRGRGGRGGRGGLGFSDRGGGRGGGRGGGRGGRGAPRGRGGRGGGRGGAGAKGGAK	2	NULL	NULL	2		8.41e-131	tr|C0NEV9|C0NEV9_AJECG		NOP1	P15646	3.97e-131	NP_010270.1	NP_010270.1	Nucleoli	NP_010270.1
yeast7	UP000001631	Ajellomyces capsulatus (strain G186AR / H82 / ATCC MYA-2454 / RMSCC 2432)	NOP56	RBH_STRICT	C0NGR0	63.657	85.0	563.0	64.12	83.0	583.0	252523	29	447093	GCA_000150115.1	C0NGR0	C0NGR0_AJECG	HCBG_02532	Nucleolar protein 58	10.1	Medium	1	453-519	TDEVTEKKSKKEKKEKKEKKEKKGKEDKKEKKEKKSRKSDAGEAEDTPKKKRKRDSEIGSSKKKSKA	3	0.999	459-519	KKSKKEKKEKKEKKEKKGKEDKKEKKEKKSRKSDAGEAEDTPKKKRKRDSEIGSSKKKSKA	8.5	14	NULL	22.5		0.0	tr|C0NGR0|C0NGR0_AJECG		NOP56	Q12460	0.0	NP_013298.1	NP_013298.1	Nucleoli	NP_013298.1
yeast7	UP000001631	Ajellomyces capsulatus (strain G186AR / H82 / ATCC MYA-2454 / RMSCC 2432)	NOP58	RBH_STRICT	C0NF46	60.85	84.0	533.0	60.626	70.0	548.0	253913	29	447093	GCA_000150115.1	C0NF46	C0NF46_AJECG	HCBG_01512	Nucleolar protein 58	18.7	High	3	458-485, 523-559, 586-634	LAESSPKKQKKEKKDKKKKLIEEIKESE, GEEKSKKSKGKSLEKKSKKEDKKSKKQKSGSGPSVEE, GNPSYISKKDLKKAKKEAKKAAKAAEKEAGKKRKRAEEDDEKKTKKKKS	15	0.999	463-476;526-551;593-636	PKKQKKEKKDKKKK;KSKKSKGKSLEKKSKKEDKKSKKQKS;KKDLKKAKKEAKKAAKAAEKEAGKKRKRAEEDDEKKTKKKKSKA	9	13.166	6.166	28.332		0.0	tr|C0NF46|C0NF46_AJECG		NOP58	Q12499	0.0	NP_014955.1	NP_014955.1	Nucleoli	NP_014955.1
yeast7	UP000001631	Ajellomyces capsulatus (strain G186AR / H82 / ATCC MYA-2454 / RMSCC 2432)	NOP7	RBH_STRICT	C0NUL9	49.197	97.0	466.0	48.996	71.0	449.0	250868	29	447093	GCA_000150115.1	C0NUL9	C0NUL9_AJECG	NOP7	Pescadillo homolog	17.7	High	2	34-63, 632-697	RRLCIFKGIYPREPRNKKKASKSATPSTTF, QQAPLAKKRAAQKKKEEEELERQKMMMSRKKRKLLDKMIYSNKKQDAEAEKLRQKRRKIEQGLKKK	6	0.973	48-52;628-697	RNKKK;KGKKQQAPLAKKRAAQKKKEEEELERQKMMMSRKKRKLLDKMIYSNKKQDAEAEKLRQKRRKIEQGLKKK	21.5	13	NULL	34.5		1.55e-157	tr|C0NUL9|C0NUL9_AJECG		NOP7	P53261	4.58e-151	NP_011617.1	NP_011617.1	Nucleoli	NP_011617.1
yeast7	UP000001631	Ajellomyces capsulatus (strain G186AR / H82 / ATCC MYA-2454 / RMSCC 2432)	SNU13	RBH_STRICT	C0NAA3	71.429	94.0	151.0	71.429	82.0	175.0	254395	29	447093	GCA_000150115.1	C0NAA3	C0NAA3_AJECG	HCBG_00049	Ribonucloprotein	2.3	Low	NULL	NULL	NULL	0	NULL	NULL	NULL	8	9.5	NULL	17.5		8.28e-49	tr|C0NAA3|C0NAA3_AJECG		SNU13	P39990	3.27e-58	NP_010888.1	NP_010888.1	Nucleoli	NP_010888.1
yeast7	UP000001640	Naumovozyma castellii (Yeast) (Saccharomyces castellii)	ERB1	RBH_STRICT	G0VJF8	82.728	98.0	1343.0	81.852	98.0	1301.0	261800	30	27288	GCA_000237345.1	G0VJF8	G0VJF8_NAUCC	NCAS0H03270	Ribosome biogenesis protein ERB1	15.5	High	1	588-607	ITITCKKTVKRLSWHRKGDY	3	0.9	262-296	KRRFVPSKNEAKRIMKIVKAIREGRIIPPKKLKEL	22	NULL	NULL	22		0.0	tr|G0VJF8|G0VJF8_NAUCC		ERB1	Q04660	0.0	NP_013764.1	NP_013764.1	Nucleoli	NP_013764.1
yeast7	UP000001640	Naumovozyma castellii (Yeast) (Saccharomyces castellii)	NOP1	RBH_STRICT	G0VK23	97.531	74.0	494.0	97.531	74.0	493.0	260694	30	27288	GCA_000237345.1	G0VK23	G0VK23_NAUCC	NCAS0I01890	Histone-glutamine methyltransferase	6.9	Low	NULL	NULL	NULL	4	0.99	8-83	RGGSRGGFGGRGGSRGGSRGGFGGGRGGSRGGFGGGRGGARGGSRGGFGGRGGSRGGARGGRGGARGGAAGGNRGG	12	NULL	NULL	12		3.38e-178	tr|G0VK23|G0VK23_NAUCC		NOP1	P15646	5.69e-178	NP_010270.1	NP_010270.1	Nucleoli	NP_010270.1
yeast7	UP000001640	Naumovozyma castellii (Yeast) (Saccharomyces castellii)	NOP56	RBH_STRICT	G0V925	92.89	87.0	848.0	92.377	87.0	861.0	257134	30	27288	GCA_000237345.1	G0V925	G0V925_NAUCC	NCAS0A14170	Nop domain-containing protein	13.5	Medium	1	460-510	DSEEEEKPKAKKEKKEKKEKKEKKEKKDKKEKKEKKDKKEKKSKKEKKEKK	6	1	447-456;464-510	KSESKKRKAE;EEKPKAKKEKKEKKEKKEKKEKKDKKEKKEKKDKKEKKSKKEKKEKK	11.5	NULL	6.5	18		0.0	tr|G0V925|G0V925_NAUCC		NOP56	Q12460	0.0	NP_013298.1	NP_013298.1	Nucleoli	NP_013298.1
yeast7	UP000001640	Naumovozyma castellii (Yeast) (Saccharomyces castellii)	NOP58	RBH_STRICT	G0VB48	95.392	85.0	848.0	95.392	84.0	848.0	260343	30	27288	GCA_000237345.1	G0VB48	G0VB48_NAUCC	NCAS0B00870	Nop domain-containing protein	10.6	Medium	1	449-515	EEEEEKEEKKSKKEKKDKKRKREENDDEEKDSKKSKKEKKEKKEKKEKKEKKEKKDKKSKKEKKDKK	4	1	455-515	EEKKSKKEKKDKKRKREENDDEEKDSKKSKKEKKEKKEKKEKKEKKEKKDKKSKKEKKDKK	9	NULL	NULL	9		0.0	tr|G0VB48|G0VB48_NAUCC		NOP58	Q12499	0.0	NP_014955.1	NP_014955.1	Nucleoli	NP_014955.1
yeast7	UP000001640	Naumovozyma castellii (Yeast) (Saccharomyces castellii)	NOP7	RBH_STRICT	G0VFA8	74.3	99.0	862.0	74.917	100.0	815.0	261864	30	27288	GCA_000237345.1	G0VFA8	G0VFA8_NAUCC	NCAS0E01030	Pescadillo homolog	22.3	High	3	33-62, 521-544, 549-595	RRLCIFKGIYPREPRNKKKANKGSTAPTTF, TEDSSKPTKASKKRKLTEEEEEKN, MMSNKQRKLYKKMQYSNNQKEDKIENLKKKKKQIAKTKSKLAKLDKK	8	0.982	47-51;575-595	RNKKK;LKKKKKQIAKTKSKLAKLDKK	22	NULL	NULL	22		0.0	tr|G0VFA8|G0VFA8_NAUCC		NOP7	P53261	0.0	NP_011617.1	NP_011617.1	Nucleoli	NP_011617.1
yeast7	UP000001640	Naumovozyma castellii (Yeast) (Saccharomyces castellii)	SNU13	RBH_STRICT	G0V7E5	99.206	100.0	253.0	99.206	100.0	253.0	260526	30	27288	GCA_000237345.1	G0V7E5	G0V7E5_NAUCC	NCAS0A08350	Ribonucloprotein	1.6	Low	NULL	NULL	NULL	0	NULL	NULL	NULL	6.5	15.5	NULL	22		1.49e-89	tr|G0V7E5|G0V7E5_NAUCC		SNU13	P39990	1.57e-89	NP_010888.1	NP_010888.1	Nucleoli	NP_010888.1
yeast7	UP000001640	Naumovozyma castellii (Yeast) (Saccharomyces castellii)	YTM1	RBH_STRICT	G0VB09	83.007	99.0	799.0	83.007	99.0	789.0	260843	30	27288	GCA_000237345.1	G0VB09	G0VB09_NAUCC	NCAS0B00480	Ribosome biogenesis protein YTM1	12.2	Medium	NULL	NULL	NULL	2	0.711	258-263	RKRRKL	24	NULL	NULL	24		0.0	tr|G0VB09|G0VB09_NAUCC		YTM1	Q12024	0.0	NP_014915.3	NP_014915.3	Nucleoli	NP_014915.3
yeast7	UP000001742	Enterocytozoon bieneusi (strain H348)	NOP1	RBH_STRICT	B7XHY0	53.814	72.0	279.0	54.043	81.0	277.0	264285	31	481877	GCA_000209485.1	B7XHY0	B7XHY0_ENTBH	EBI_26125	Histone-glutamine methyltransferase	12.2	Medium	1	2-48	ATADKHHNGKKKVNEYNNDKKFKKINKNSKKSSCKMSIEKQKRKELV	4	0.754	21-32	KKFKKINKNSKK	15.5	NULL	11	26.5		9.14e-95	tr|B7XHY0|B7XHY0_ENTBH		NOP1	P15646	1.54e-93	NP_010270.1	NP_010270.1	Nucleoli	NP_010270.1
yeast7	UP000001743	Postia placenta (strain ATCC 44394 / Madison 698-R)	SNU13	RBH_STRICT	B8P9H1	66.129	98.0	150.0	66.129	97.0	173.0	269011	32	561896	GCA_000006255.1	B8P9H1	B8P9H1_POSPM	POSPLDRAFT_125838	Ribonucloprotein	2.1	Low	NULL	NULL	NULL	0	NULL	NULL	NULL	8	13.5	NULL	21.5		1.66e-48	tr|B8P9H1|B8P9H1_POSPM		SNU13	P39990	1.05e-57	NP_010888.1	NP_010888.1	Nucleoli	NP_010888.1
yeast7	UP000001744	Schizosaccharomyces japonicus (strain yFS275 / FY16936)	ERB1	RBH_STRICT	B6K1A5	45.441	83.0	631.0	45.028	89.0	623.0	277005	33	402676	GCA_000149845.2	B6K1A5	B6K1A5_SCHJY	ERB1	Ribosome biogenesis protein ERB1	10.2	Medium	1	1-20	MKEIQQQRKRKSEKLLDAVS	0	NULL	NULL	NULL	20	12.5	NULL	32.5		0.0	tr|B6K1A5|B6K1A5_SCHJY		ERB1	Q04660	0.0	NP_013764.1	NP_013764.1	Nucleoli	NP_013764.1
yeast7	UP000001744	Schizosaccharomyces japonicus (strain yFS275 / FY16936)	NOP1	RBH_STRICT	B6JX17	68.012	98.0	369.0	77.311	78.0	390.0	275479	33	402676	GCA_000149845.2	B6JX17	B6JX17_SCHJY	SJAG_00943	Histone-glutamine methyltransferase	5.2	Low	NULL	NULL	NULL	4	0.997	8-66	RGGRGGGRGGFRGGRGGGRGGGRGGFRGGRGGGRGGGRGGGRGGGRGGARGGAARGGAK	8.5	11.5	NULL	20		3.13e-129	tr|B6JX17|B6JX17_SCHJY		NOP1	P15646	8.21e-138	NP_010270.1	NP_010270.1	Nucleoli	NP_010270.1
yeast7	UP000001744	Schizosaccharomyces japonicus (strain yFS275 / FY16936)	NOP56	RBH_STRICT	B6K2A9	63.82	88.0	581.0	63.575	89.0	579.0	275424	33	402676	GCA_000149845.2	B6K2A9	B6K2A9_SCHJY	SJAG_02377	U3 snoRNP protein Nop56	12.5	Medium	1	446-483	AAAVKSEKSSKKEKKDKKDKKEKSKKKRSSDAGLEGDK	3	0.999	451-495	SEKSSKKEKKDKKDKKEKSKKKRSSDAGLEGDKHSKKKSKKSKKE	15	NULL	NULL	15		0.0	tr|B6K2A9|B6K2A9_SCHJY		NOP56	Q12460	0.0	NP_013298.1	NP_013298.1	Nucleoli	NP_013298.1
yeast7	UP000001744	Schizosaccharomyces japonicus (strain yFS275 / FY16936)	NOP58	RBH_STRICT	B6JWG8	62.53	82.0	543.0	62.558	86.0	551.0	275574	33	402676	GCA_000149845.2	B6JWG8	B6JWG8_SCHJY	SJAG_00744	U3 snoRNP protein Nop58	10.2	Medium	1	441-489	KTEVKTESSKKEKKEKKSKHKHSGDSDSKKDKKKKKRKAEDGEDSSEKK	5	0.999	449-498	SKKEKKEKKSKHKHSGDSDSKKDKKKKKRKAEDGEDSSEKKKKKSKKSKE	11.5	11.999	9.166	32.665000000000006		0.0	tr|B6JWG8|B6JWG8_SCHJY		NOP58	Q12499	0.0	NP_014955.1	NP_014955.1	Nucleoli	NP_014955.1
yeast7	UP000001744	Schizosaccharomyces japonicus (strain yFS275 / FY16936)	NOP7	RBH_STRICT	B6JWV7	49.351	98.0	520.0	49.169	97.0	480.0	276179	33	402676	GCA_000149845.2	B6JWV7	B6JWV7_SCHJY	NOP7	Pescadillo homolog	24	High	3	35-63, 530-556, 565-610	RICILKGIYPREPRNKKKANKGSTAPVTF, KKNSDATSSKKKGKKRGRDALTVEQKE, KIMMSNKQKKLYKKMQYSNAKKEELKENLKKKKRAIEKRKKAKTEN	12	0.997	48-52;104-109;538-548;570-608	RNKKK;KRLEKK;SKKKGKKRGRD;NKQKKLYKKMQYSNAKKEELKENLKKKKRAIEKRKKAKT	19	NULL	NULL	19		1.13e-179	tr|B6JWV7|B6JWV7_SCHJY		NOP7	P53261	4.87e-164	NP_011617.1	NP_011617.1	Nucleoli	NP_011617.1
yeast7	UP000001744	Schizosaccharomyces japonicus (strain yFS275 / FY16936)	SNU13	RBH_STRICT	B6K457	80.328	97.0	204.0	80.328	98.0	204.0	279196	33	402676	GCA_000149845.2	B6K457	B6K457_SCHJY	SJAG_03410	Ribonucloprotein	2.5	Low	NULL	NULL	NULL	0	NULL	NULL	NULL	9.5	14.5	NULL	24		2.4e-70	tr|B6K457|B6K457_SCHJY		SNU13	P39990	3.05e-70	NP_010888.1	NP_010888.1	Nucleoli	NP_010888.1
yeast7	UP000001745	Talaromyces stipitatus (strain ATCC 10500 / CBS 375.48 / QM 6759 / NRRL 1006)	ERB1	RBH_STRICT	B8LUT6	48.724	99.0	741.0	53.102	86.0	747.0	291423	34	441959	GCA_000003125.1	B8LUT6	B8LUT6_TALSN	ERB1	Ribosome biogenesis protein ERB1	15.8	High	1	1-21	MAPAKESKKRKAVTRDVEPDT	6	0.636	245-246;249-256	RR;PSKHEAKR	20.5	12	NULL	32.5		0.0	tr|B8LUT6|B8LUT6_TALSN		ERB1	Q04660	0.0	NP_013764.1	NP_013764.1	Nucleoli	NP_013764.1
yeast7	UP000001745	Talaromyces stipitatus (strain ATCC 10500 / CBS 375.48 / QM 6759 / NRRL 1006)	NOP1	RBH_STRICT	B8M1W5	74.583	73.0	383.0	74.583	78.0	382.0	279944	34	441959	GCA_000003125.1	B8M1W5	B8M1W5_TALSN	TSTA_085740	Histone-glutamine methyltransferase	4.2	Low	NULL	NULL	NULL	4	0.998	6-67	RGRGGPPRGGRGGFGARGGGGGGRGGGRGGGAPRGRGGARGGRGAPRGGRGGGRGGAKGGQK	4.5	9.5	NULL	14		2.14e-134	tr|B8M1W5|B8M1W5_TALSN		NOP1	P15646	3.35e-134	NP_010270.1	NP_010270.1	Nucleoli	NP_010270.1
yeast7	UP000001745	Talaromyces stipitatus (strain ATCC 10500 / CBS 375.48 / QM 6759 / NRRL 1006)	NOP56	RBH_STRICT	B8M779	60.78	96.0	587.0	63.453	88.0	592.0	282756	34	441959	GCA_000003125.1	B8M779	B8M779_TALSN	TSTA_035260	Nucleolar protein 58	11.5	Medium	1	451-505	MADEEKPKKAKKEKESKDKENKKDKKDKKDKKSKEEKKKRKRDSEVGSSKKKSKA	3	0.999	456-505	KPKKAKKEKESKDKENKKDKKDKKDKKSKEEKKKRKRDSEVGSSKKKSKA	12	NULL	NULL	12		0.0	tr|B8M779|B8M779_TALSN		NOP56	Q12460	0.0	NP_013298.1	NP_013298.1	Nucleoli	NP_013298.1
yeast7	UP000001745	Talaromyces stipitatus (strain ATCC 10500 / CBS 375.48 / QM 6759 / NRRL 1006)	NOP58	RBH_STRICT	B8M6L9	61.991	84.0	539.0	61.991	75.0	555.0	279658	34	441959	GCA_000003125.1	B8M6L9	B8M6L9_TALSN	TSTA_027740	Nucleolar protein 58	18.8	High	3	451-474, 486-512, 537-576	EEPAAAKSKKEKKKLIQEEKESED, DESSAEQTKKSKKSKKSDSKDETEKLA, GNPTAISKKELKKAKKEAKKATKEEGKKRKRDDEDADDKA	18	0.998	457-464;494-528;541-587	KSKKEKKK;KKSKKSKKSDSKDETEKLAAKAGLSVKRYLRKLER;AISKKELKKAKKEAKKATKEEGKKRKRDDEDADDKAEKKKKKKKSKD	11	13.166	7.166	31.332		0.0	tr|B8M6L9|B8M6L9_TALSN		NOP58	Q12499	0.0	NP_014955.1	NP_014955.1	Nucleoli	NP_014955.1
yeast7	UP000001745	Talaromyces stipitatus (strain ATCC 10500 / CBS 375.48 / QM 6759 / NRRL 1006)	SNU13	RBH_STRICT	B8M6T2	70.635	100.0	161.0	70.635	100.0	181.0	279659	34	441959	GCA_000003125.1	B8M6T2	B8M6T2_TALSN	TSTA_033940	Ribonucloprotein	2.3	Low	NULL	NULL	NULL	0	NULL	NULL	NULL	8.5	13	NULL	21.5		9.84e-53	tr|B8M6T2|B8M6T2_TALSN		SNU13	P39990	4.57e-61	NP_010888.1	NP_010888.1	Nucleoli	NP_010888.1
yeast7	UP000001805	Neurospora crassa (strain ATCC 24698 / 74-OR23-1A / CBS 708.71 / DSM 1257 / FGSC 987)	ERB1	RBH_STRICT	Q7SEM3	52.562	84.0	738.0	52.416	84.0	734.0	297355	35	367110	GCA_000182925.2	Q7SEM3	ERB1_NEUCR	erb1	Ribosome biogenesis protein erb1	7.6	Low	NULL	NULL	NULL	3	0.707	258-276	KRRFLPSKNEAKKIMKLVR	17.5	13	NULL	30.5		0.0	sp|Q7SEM3|ERB1_NEUCR		ERB1	Q04660	0.0	NP_013764.1	NP_013764.1	Nucleoli	NP_013764.1
yeast7	UP000001805	Neurospora crassa (strain ATCC 24698 / 74-OR23-1A / CBS 708.71 / DSM 1257 / FGSC 987)	NOP1	RBH_STRICT	Q9HE26	66.288	80.0	343.0	70.815	72.0	352.0	298367	35	367110	GCA_000182925.2	Q9HE26	FBRL_NEUCR	nop-1	rRNA 2'-O-methyltransferase fibrillarin	4.8	Low	NULL	NULL	NULL	4	0.998	6-87	GGRGGARGGGRGGFGGDRGGRGGARGGSRGGFGGGRGGGAPRGRGGPRGGGRGGATRGRGGARGGAKGGAAGKKVIVEPHRH	6.5	9.5	NULL	16		2.16e-118	sp|Q9HE26|FBRL_NEUCR		NOP1	P15646	1.98e-122	NP_010270.1	NP_010270.1	Nucleoli	NP_010270.1
yeast7	UP000001805	Neurospora crassa (strain ATCC 24698 / 74-OR23-1A / CBS 708.71 / DSM 1257 / FGSC 987)	NOP56	RBH_STRICT	Q7S0H3	55.357	88.0	499.0	55.357	86.0	498.0	291823	35	367110	GCA_000182925.2	Q7S0H3	Q7S0H3_NEUCR	NCU06943	Nucleolar protein 58	12.7	Medium	1	456-521	TATHAADSKKDKKEKKDKKKDKEEKKEKKDKKDKKRKATSEDVEMVDAPDAAEPEKKKKKKKSKSE	6	0.999	464-492;510-521	KKDKKEKKDKKKDKEEKKEKKDKKDKKRK;EKKKKKKKSKSE	10.5	13.5	NULL	24		3.12e-174	tr|Q7S0H3|Q7S0H3_NEUCR		NOP56	Q12460	8.41e-174	NP_013298.1	NP_013298.1	Nucleoli	NP_013298.1
yeast7	UP000001805	Neurospora crassa (strain ATCC 24698 / 74-OR23-1A / CBS 708.71 / DSM 1257 / FGSC 987)	NOP58	RBH_STRICT	Q8X066	59.382	86.0	545.0	56.327	81.0	520.0	298269	35	367110	GCA_000182925.2	Q8X066	NOP58_NEUCR	nop-58	Nucleolar protein 58	14.3	Medium	2	473-508, 558-597	DEEMKDVSKKSKKDKKEKKEKKDKKAKKELDDEDFE, EEEEKPAKKSKSSKRKAEAEEEETTKEEKPKKKKKKSSKE	10	0.998	481-500;562-597	KKSKKDKKEKKEKKDKKAKK;KPAKKSKSSKRKAEAEEEETTKEEKPKKKKKKSSKE	12.5	13.666	7.999	34.165		0.0	sp|Q8X066|NOP58_NEUCR		NOP58	Q12499	0.0	NP_014955.1	NP_014955.1	Nucleoli	NP_014955.1
yeast7	UP000001805	Neurospora crassa (strain ATCC 24698 / 74-OR23-1A / CBS 708.71 / DSM 1257 / FGSC 987)	SNU13	RBH_STRICT	Q1K7U2	62.698	98.0	167.0	62.698	98.0	167.0	291911	35	367110	GCA_000182925.2	Q1K7U2	Q1K7U2_NEUCR	NCU01331	Ribonucloprotein	1.8	Low	NULL	NULL	NULL	0	NULL	NULL	NULL	8.5	13.333	NULL	21.833		1.86e-55	tr|Q1K7U2|Q1K7U2_NEUCR		SNU13	P39990	1.11e-55	NP_010888.1	NP_010888.1	Nucleoli	NP_010888.1
yeast7	UP000001861	Coprinopsis cinerea (strain Okayama-7 / 130 / ATCC MYA-4618 / FGSC 9003)	NOP58	RBH_STRICT	A8PGK2	52.37	84.0	448.0	52.715	78.0	446.0	306830	36	240176	GCA_000182895.1	A8PGK2	A8PGK2_COPC7	CC1G_11396	Nucleolar protein NOP58	14	Medium	1	469-554	VLDVKEQKKKEKEAKKAKKKAEKEKAKESESEDEDKSSKKEKKEKKRKRRESDRMDVDEPVKAETEEERKARKKAKKAEKAAAAEA	6	0.999	475-519;536-566	QKKKEKEAKKAKKKAEKEKAKESESEDEDKSSKKEKKEKKRKRRE;ERKARKKAKKAEKAAAAEAGSESPKKKKKKT	13.5	NULL	8	21.5		2.8e-153	tr|A8PGK2|A8PGK2_COPC7		NOP58	Q12499	6.3e-153	NP_014955.1	NP_014955.1	Nucleoli	NP_014955.1
yeast7	UP000001861	Coprinopsis cinerea (strain Okayama-7 / 130 / ATCC MYA-4618 / FGSC 9003)	NOP7	RBH_STRICT	A8N1X3	46.141	99.0	493.0	48.542	78.0	445.0	313149	36	240176	GCA_000182895.1	A8N1X3	PESC_COPC7	NOP7	Pescadillo homolog	15.9	High	3	39-60, 540-562, 585-611	LKGIFPREPNNRKKANKGSSAP, IFETKVKKASKSKKPDTASKATE, KYSQQKKAAEKEKLEQRKKQLQKAGGK	3	0.866	589-611	QKKAAEKEKLEQRKKQLQKAGGK	10	NULL	NULL	10		9.92e-169	sp|A8N1X3|PESC_COPC7		NOP7	P53261	2.07e-150	NP_011617.1	NP_011617.1	Nucleoli	NP_011617.1
yeast7	UP000001861	Coprinopsis cinerea (strain Okayama-7 / 130 / ATCC MYA-4618 / FGSC 9003)	SNU13	RBH_STRICT	A8NEB1	69.048	100.0	165.0	69.048	100.0	187.0	309881	36	240176	GCA_000182895.1	A8NEB1	A8NEB1_COPC7	CC1G_01038	Ribonucloprotein	0.8	Low	NULL	NULL	NULL	0	NULL	NULL	NULL	3	13.5	NULL	16.5		3.04e-54	tr|A8NEB1|A8NEB1_COPC7		SNU13	P39990	1.27e-63	NP_010888.1	NP_010888.1	Nucleoli	NP_010888.1
yeast7	UP000001875	Aspergillus flavus (strain ATCC 200026 / FGSC A1120 / IAM 13836 / NRRL 3357 / JCM 12722 / SRRC 167)	ERB1	RBH_STRICT	B8MWF6	49.578	99.0	762.0	54.82	85.0	752.0	319682	37	332952	GCA_000006275.3	B8MWF6	B8MWF6_ASPFN	ERB1	Ribosome biogenesis protein ERB1	14.9	Medium	2	1-22, 686-708	MMDASKSSKKRKAVTRDVEEEA, ELSQRPYKTLRYHRKAIRSVRFH	4	0.662	252-264	RRFVPSKHEAKRV	19.5	12.333	NULL	31.833		0.0	tr|B8MWF6|B8MWF6_ASPFN		ERB1	Q04660	0.0	NP_013764.1	NP_013764.1	Nucleoli	NP_013764.1
yeast7	UP000001875	Aspergillus flavus (strain ATCC 200026 / FGSC A1120 / IAM 13836 / NRRL 3357 / JCM 12722 / SRRC 167)	NOP1	RBH_STRICT	B8N6U6	73.333	73.0	376.0	73.75	75.0	378.0	314807	37	332952	GCA_000006275.3	B8N6U6	B8N6U6_ASPFN	AFLA_016990	Histone-glutamine methyltransferase	4	Low	NULL	NULL	NULL	4	0.998	6-79	PRGRGGPPGGRGGRGGFGGGRGGGRGGLGSASRGRGGPRGGGRGGRGGPPGRGGRGGRGGARGGAKGGAKGGAK	3.5	7.5	NULL	11		1.43e-131	tr|B8N6U6|B8N6U6_ASPFN		NOP1	P15646	1.05e-132	NP_010270.1	NP_010270.1	Nucleoli	NP_010270.1
yeast7	UP000001875	Aspergillus flavus (strain ATCC 200026 / FGSC A1120 / IAM 13836 / NRRL 3357 / JCM 12722 / SRRC 167)	NOP56	RBH_STRICT	B8MZN8	65.509	85.0	577.0	65.509	83.0	598.0	320795	37	332952	GCA_000006275.3	B8MZN8	B8MZN8_ASPFN	AFLA_085280	Nucleolar protein 58	10.6	Medium	1	452-522	DAEAESKKEKKDKKEKKKEKKEKSEKKEKKEKGEKEEKKKKRKSDVGEGESEKKKRKHDSDAEPSKKKKKV	4	1	458-522	KKEKKDKKEKKKEKKEKSEKKEKKEKGEKEEKKKKRKSDVGEGESEKKKRKHDSDAEPSKKKKKV	10.5	NULL	6.333	16.833		0.0	tr|B8MZN8|B8MZN8_ASPFN		NOP56	Q12460	0.0	NP_013298.1	NP_013298.1	Nucleoli	NP_013298.1
yeast7	UP000001875	Aspergillus flavus (strain ATCC 200026 / FGSC A1120 / IAM 13836 / NRRL 3357 / JCM 12722 / SRRC 167)	NOP7	RBH_STRICT	B8N9L5	48.2	91.0	461.0	46.214	72.0	446.0	325614	37	332952	GCA_000006275.3	B8N9L5	B8N9L5_ASPFN	NOP7	Pescadillo homolog	20.8	High	2	34-62, 611-681	RRLCIFKGIYPREPRNKKKAAKNSTASTT, GGDSTKKKSSQAKKVASKKRKEEEELERQKMMMSRKKRKLLEKMMYSNKKQSEEAAKLRSKRRKLEKGAEK	4	0.982	48-52;616-681	RNKKK;KKKSSQAKKVASKKRKEEEELERQKMMMSRKKRKLLEKMMYSNKKQSEEAAKLRSKRRKLEKGAEK	22	NULL	NULL	22		2.04e-155	tr|B8N9L5|B8N9L5_ASPFN		NOP7	P53261	8.04e-150	NP_011617.1	NP_011617.1	Nucleoli	NP_011617.1
yeast7	UP000001875	Aspergillus flavus (strain ATCC 200026 / FGSC A1120 / IAM 13836 / NRRL 3357 / JCM 12722 / SRRC 167)	SNU13	RBH_STRICT	B8NPD8	69.841	100.0	185.0	69.841	100.0	185.0	319544	37	332952	GCA_000006275.3	B8NPD8	B8NPD8_ASPFN	AFLA_130100	Ribonucloprotein	2.2	Low	NULL	NULL	NULL	0	NULL	NULL	NULL	8	11	NULL	19		2.56e-62	tr|B8NPD8|B8NPD8_ASPFN		SNU13	P39990	1.31e-62	NP_010888.1	NP_010888.1	Nucleoli	NP_010888.1
yeast7	UP000001881	Sordaria macrospora (strain ATCC MYA-333 / DSM 997 / K(L3346) / K-hell)	ERB1	RBH_STRICT	F7W1X7	51.558	79.0	676.0	51.558	83.0	671.0	331442	38	771870	GCA_000182805.2	F7W1X7	F7W1X7_SORMK	ERB1	Ribosome biogenesis protein ERB1	8.1	Low	NULL	NULL	NULL	3	0.707	259-276	KRRFLPSKNEAKKIMKLV	18.5	12.5	NULL	31		0.0	tr|F7W1X7|F7W1X7_SORMK		ERB1	Q04660	0.0	NP_013764.1	NP_013764.1	Nucleoli	NP_013764.1
yeast7	UP000001881	Sordaria macrospora (strain ATCC MYA-333 / DSM 997 / K(L3346) / K-hell)	NOP1	RBH_STRICT	F7VWU2	64.706	98.0	328.0	70.815	71.0	352.0	333217	38	771870	GCA_000182805.2	F7VWU2	F7VWU2_SORMK	SMAC_02563	Histone-glutamine methyltransferase	4.3	Low	NULL	NULL	NULL	4	0.998	6-93	GGRGGARGGGRGGFGGDRGGRGGGRGGFGGGDRGGRGGFGGGRGGAPRGRGAPRGRGGPPGRGGRGGARGGAKGGAAGKKVIVEPHRH	4.5	9	NULL	13.5		2.3e-112	tr|F7VWU2|F7VWU2_SORMK		NOP1	P15646	4.92e-122	NP_010270.1	NP_010270.1	Nucleoli	NP_010270.1
yeast7	UP000001881	Sordaria macrospora (strain ATCC MYA-333 / DSM 997 / K(L3346) / K-hell)	NOP56	RBH_STRICT	F7W8P9	53.571	88.0	473.0	53.571	85.0	472.0	337061	38	771870	GCA_000182805.2	F7W8P9	F7W8P9_SORMK	SMAC_07471	Nucleolar protein 58	7.8	Low	NULL	NULL	NULL	6	0.999	456-487;505-516	KKDKSEKKDKKEKKDKKKDKEEKKDKKDKKRK;EKKKKKKSKKSE	10.5	13	NULL	23.5		3.52e-164	tr|F7W8P9|F7W8P9_SORMK		NOP56	Q12460	6.56e-164	NP_013298.1	NP_013298.1	Nucleoli	NP_013298.1
yeast7	UP000001881	Sordaria macrospora (strain ATCC MYA-333 / DSM 997 / K(L3346) / K-hell)	NOP58	RBH_STRICT	F7W9Z4	57.917	91.0	552.0	60.722	75.0	545.0	335965	38	771870	GCA_000182805.2	F7W9Z4	F7W9Z4_SORMK	SMAC_08272	Nucleolar protein 58	7.4	Low	NULL	NULL	NULL	10	0.996	482-498;559-594	KKSKKEKKEKKDKKAKK;KPAKKSKSSKRKAEAEDEETTKEEKPKKKKKKSSKE	13	13.166	8.166	34.332		0.0	tr|F7W9Z4|F7W9Z4_SORMK		NOP58	Q12499	0.0	NP_014955.1	NP_014955.1	Nucleoli	NP_014955.1
yeast7	UP000001881	Sordaria macrospora (strain ATCC MYA-333 / DSM 997 / K(L3346) / K-hell)	SNU13	RBH_STRICT	F7W0L8	62.698	98.0	167.0	62.698	98.0	167.0	330437	38	771870	GCA_000182805.2	F7W0L8	F7W0L8_SORMK	SMAC_04021	Ribonucloprotein	1.8	Low	NULL	NULL	NULL	0	NULL	NULL	NULL	8.5	13.333	NULL	21.833		1.88e-55	tr|F7W0L8|F7W0L8_SORMK		SNU13	P39990	1.11e-55	NP_010888.1	NP_010888.1	Nucleoli	NP_010888.1
yeast7	UP000001996	Lodderomyces elongisporus (strain ATCC 11503 / CBS 2605 / JCM 1781 / NBRC 1676 / NRRL YB-4239)	ERB1	RBH_STRICT	A5DWF4	63.787	97.0	1055.0	67.183	88.0	1048.0	340793	39	379508	GCA_000149685.1	A5DWF4	ERB1_LODEL	ERB1	Ribosome biogenesis protein ERB1	12.9	Medium	1	9-33	SKPGNTKKDNVLLKKRKQQAVEKEE	4	0.735	310-332	KRRFVPSKHEAKRVMKIVKAIRE	20.5	13.333	NULL	33.833		0.0	sp|A5DWF4|ERB1_LODEL		ERB1	Q04660	0.0	NP_013764.1	NP_013764.1	Nucleoli	NP_013764.1
yeast7	UP000001996	Lodderomyces elongisporus (strain ATCC 11503 / CBS 2605 / JCM 1781 / NBRC 1676 / NRRL YB-4239)	NOP1	RBH_STRICT	A5E805	90.438	77.0	458.0	90.947	77.0	465.0	342667	39	379508	GCA_000149685.1	A5E805	A5E805_LODEL	LELG_05744	Histone-glutamine methyltransferase	3	Low	NULL	NULL	NULL	3	0.997	6-74	PRGRGGARGGGRGGFSGGRGGGRGGFGGGGRGGARGGARGGARGGARGGRGGARGGRGGARGGAKGGAK	NULL	NULL	NULL	0		2.56e-164	tr|A5E805|A5E805_LODEL		NOP1	P15646	6.55e-167	NP_010270.1	NP_010270.1	Nucleoli	NP_010270.1
yeast7	UP000001996	Lodderomyces elongisporus (strain ATCC 11503 / CBS 2605 / JCM 1781 / NBRC 1676 / NRRL YB-4239)	NOP56	RBH_STRICT	A5E6Q5	75.799	87.0	697.0	73.904	90.0	698.0	339756	39	379508	GCA_000149685.1	A5E6Q5	A5E6Q5_LODEL	LELG_05294	Protein SIK1	10.9	Medium	1	449-504	EVEESSKEKKDKKEKKEKKEKKEKKEKKDKKEKKEKKRKSDDGEESPKKKKKKTKD	4	1	455-504	KEKKDKKEKKEKKEKKEKKEKKDKKEKKEKKRKSDDGEESPKKKKKKTKD	14	13.833	7.833	35.666		0.0	tr|A5E6Q5|A5E6Q5_LODEL		NOP56	Q12460	0.0	NP_013298.1	NP_013298.1	Nucleoli	NP_013298.1
yeast7	UP000001996	Lodderomyces elongisporus (strain ATCC 11503 / CBS 2605 / JCM 1781 / NBRC 1676 / NRRL YB-4239)	NOP58	RBH_STRICT	A5E4V9	79.167	85.0	717.0	78.67	84.0	717.0	339849	39	379508	GCA_000149685.1	A5E4V9	NOP58_LODEL	NOP58	Nucleolar protein 58	12.3	Medium	1	450-518	EEVEVKSDDKKEKKEKKEKKEKKEKKEKKEKKEKKEKKEKSDKKRKRDDDAEESSKLKKDKKSKKSKKD	3	1	459-518	KKEKKEKKEKKEKKEKKEKKEKKEKKEKKEKSDKKRKRDDDAEESSKLKKDKKSKKSKKD	14.5	NULL	9	23.5		0.0	sp|A5E4V9|NOP58_LODEL		NOP58	Q12499	0.0	NP_014955.1	NP_014955.1	Nucleoli	NP_014955.1
yeast7	UP000001996	Lodderomyces elongisporus (strain ATCC 11503 / CBS 2605 / JCM 1781 / NBRC 1676 / NRRL YB-4239)	NOP7	RBH_STRICT	A5DYS6	58.416	96.0	676.0	57.921	97.0	632.0	343513	39	379508	GCA_000149685.1	A5DYS6	PESC_LODEL	NOP7	Pescadillo homolog	20.6	High	3	34-63, 542-565, 576-619	RRLCIFKGIYPREPRNKKKANKGSTAPVTF, QNAEEGSKQKKQKKNASTKAALTP, MMTNKQKKLYKKMQYGIEKKTNRVDELTKKRKQLEKKKKQLKDV	8	0.928	48-52;603-616	RNKKK;TKKRKQLEKKKKQL	18	NULL	NULL	18		0.0	sp|A5DYS6|PESC_LODEL		NOP7	P53261	0.0	NP_011617.1	NP_011617.1	Nucleoli	NP_011617.1
yeast7	UP000001996	Lodderomyces elongisporus (strain ATCC 11503 / CBS 2605 / JCM 1781 / NBRC 1676 / NRRL YB-4239)	YTM1	RBH_STRICT	A5DST9	55.711	99.0	537.0	55.912	100.0	531.0	339976	39	379508	GCA_000149685.1	A5DST9	YTM1_LODEL	YTM1	Ribosome biogenesis protein YTM1	8.8	Low	NULL	NULL	NULL	0	NULL	NULL	NULL	22	NULL	NULL	22		0.0	sp|A5DST9|YTM1_LODEL		YTM1	Q12024	0.0	NP_014915.3	NP_014915.3	Nucleoli	NP_014915.3
yeast7	UP000001997	Meyerozyma guilliermondii (strain ATCC 6260 / CBS 566 / DSM 6381 / JCM 1539 / NBRC 10279 / NRRL Y-324)	ERB1	RBH_STRICT	A5DBG1	67.936	99.0	1099.0	67.445	100.0	1074.0	344761	40	294746	GCA_000149425.1	A5DBG1	ERB1_PICGU	ERB1	Ribosome biogenesis protein ERB1	12.9	Medium	1	2-25	AKKNTVTGSKIKRKRQDESPEVSE	4	0.77	253-280	KRRFVPSKHEAKRIMKIVRAIRDGRIVP	18.5	10.833	NULL	29.333		0.0	sp|A5DBG1|ERB1_PICGU		ERB1	Q04660	0.0	NP_013764.1	NP_013764.1	Nucleoli	NP_013764.1
yeast7	UP000001997	Meyerozyma guilliermondii (strain ATCC 6260 / CBS 566 / DSM 6381 / JCM 1539 / NBRC 10279 / NRRL Y-324)	NOP1	RBH_STRICT	A5DQC3	86.62	87.0	442.0	91.77	79.0	461.0	345841	40	294746	GCA_000149425.1	A5DQC3	A5DQC3_PICGU	PGUG_05474	Histone-glutamine methyltransferase	4.6	Low	NULL	NULL	NULL	4	0.997	6-67	PRGRGGPARGGRGGMRGGMRGGARGGRGGARGGARGGARGGRGGPRGGARGGARGGARGGAK	5.5	9	NULL	14.5		6.59e-158	tr|A5DQC3|A5DQC3_PICGU		NOP1	P15646	1.79e-165	NP_010270.1	NP_010270.1	Nucleoli	NP_010270.1
yeast7	UP000001997	Meyerozyma guilliermondii (strain ATCC 6260 / CBS 566 / DSM 6381 / JCM 1539 / NBRC 10279 / NRRL Y-324)	NOP58	RBH_STRICT	A5DHW0	81.075	84.0	707.0	81.25	86.0	739.0	345791	40	294746	GCA_000149425.1	A5DHW0	NOP58_PICGU	NOP58	Nucleolar protein 58	10.7	Medium	1	442-504	EEEEPEKKEKKEKKDKKEKKEKKEKKEKKEKKDKKRKRDEDDEDDKKKSKKDKKSKKEKKEKK	4	1	448-504	KKEKKEKKDKKEKKEKKEKKEKKEKKDKKRKRDEDDEDDKKKSKKDKKSKKEKKEKK	13	13.833	7.333	34.166		0.0	sp|A5DHW0|NOP58_PICGU		NOP58	Q12499	0.0	NP_014955.1	NP_014955.1	Nucleoli	NP_014955.1
yeast7	UP000001997	Meyerozyma guilliermondii (strain ATCC 6260 / CBS 566 / DSM 6381 / JCM 1539 / NBRC 10279 / NRRL Y-324)	NOP7	RBH_STRICT	A5DGY0	62.109	99.0	717.0	61.412	100.0	675.0	348090	40	294746	GCA_000149425.1	A5DGY0	PESC_PICGU	NOP7	Pescadillo homolog	21.9	High	3	33-62, 513-539, 557-585	RRLCIFKGIYPREPRNKKKANKGSTAPVTF, FSDTVEDKKKKPSKKRSAEEEEKDLKK, INKKETRQDELAKKRRKIDKKKAELQKLN	12	0.961	47-51;520-533;566-579	RNKKK;KKKKPSKKRSAEEE;ELAKKRRKIDKKKA	19.5	12.333	NULL	31.833		0.0	sp|A5DGY0|PESC_PICGU		NOP7	P53261	0.0	NP_011617.1	NP_011617.1	Nucleoli	NP_011617.1
yeast7	UP000001997	Meyerozyma guilliermondii (strain ATCC 6260 / CBS 566 / DSM 6381 / JCM 1539 / NBRC 10279 / NRRL Y-324)	SNU13	RBH_STRICT	A5DC61	91.27	100.0	240.0	91.27	100.0	240.0	345965	40	294746	GCA_000149425.1	A5DC61	A5DC61_PICGU	PGUG_00866	Ribonucloprotein	2.8	Low	NULL	NULL	NULL	0	NULL	NULL	NULL	10.5	12.5	NULL	23		2.5e-84	tr|A5DC61|A5DC61_PICGU		SNU13	P39990	2.63e-84	NP_010888.1	NP_010888.1	Nucleoli	NP_010888.1
yeast7	UP000001997	Meyerozyma guilliermondii (strain ATCC 6260 / CBS 566 / DSM 6381 / JCM 1539 / NBRC 10279 / NRRL Y-324)	YTM1	RBH_STRICT	A5DL92	52.248	98.0	478.0	52.034	96.0	476.0	346720	40	294746	GCA_000149425.1	A5DL92	YTM1_PICGU	YTM1	Ribosome biogenesis protein YTM1	2.5	Low	NULL	NULL	NULL	0	NULL	NULL	NULL	9.5	13	NULL	22.5		5.01e-168	sp|A5DL92|YTM1_PICGU		YTM1	Q12024	3.39e-167	NP_014915.3	NP_014915.3	Nucleoli	NP_014915.3
yeast7	UP000002035	Arthroderma otae (strain ATCC MYA-4605 / CBS 113480)	ERB1	RBH_STRICT	C5G0P2	51.948	84.0	731.0	51.659	87.0	724.0	351366	41	554155	GCA_000151145.1	C5G0P2	C5G0P2_ARTOC	ERB1	Ribosome biogenesis protein ERB1	9.3	Low	NULL	NULL	NULL	8	0.619	248-248;250-253	K;EAKR	16.5	12	NULL	28.5		0.0	tr|C5G0P2|C5G0P2_ARTOC		ERB1	Q04660	0.0	NP_013764.1	NP_013764.1	Nucleoli	NP_013764.1
yeast7	UP000002035	Arthroderma otae (strain ATCC MYA-4605 / CBS 113480)	NOP1	RBH_STRICT	C5FV24	71.103	80.0	365.0	74.262	76.0	384.0	350839	41	554155	GCA_000151145.1	C5FV24	C5FV24_ARTOC	MCYG_06577	Histone-glutamine methyltransferase	4	Low	NULL	NULL	NULL	4	0.997	6-72	PRGRGGDRGGRGGRGGRGGGRGGGRGGFSGRGGGDRGGRGGGRGASRGRGAGRGGRGGKAGARGGAK	3.5	9.5	NULL	13		1.61e-127	tr|C5FV24|C5FV24_ARTOC		NOP1	P15646	5.66e-135	NP_010270.1	NP_010270.1	Nucleoli	NP_010270.1
yeast7	UP000002035	Arthroderma otae (strain ATCC MYA-4605 / CBS 113480)	NOP56	RBH_STRICT	C5FLL8	63.657	85.0	591.0	63.657	83.0	588.0	351804	41	554155	GCA_000151145.1	C5FLL8	C5FLL8_ARTOC	MCYG_03409	Nucleolar protein 58	12.3	Medium	1	450-519	EDVEKAEKSEKKEKKKEKKEKKEKKEKKEKKKKEKKEKVADASDDEADASPKKKRKRDADVSSEKKKQKK	6	1	456-488;499-519	EKSEKKEKKKEKKEKKEKKEKKEKKKKEKKEKV;SPKKKRKRDADVSSEKKKQKK	9.5	14	NULL	23.5		0.0	tr|C5FLL8|C5FLL8_ARTOC		NOP56	Q12460	0.0	NP_013298.1	NP_013298.1	Nucleoli	NP_013298.1
yeast7	UP000002035	Arthroderma otae (strain ATCC MYA-4605 / CBS 113480)	NOP58	RBH_STRICT	C5FD66	59.685	83.0	487.0	59.821	74.0	509.0	357377	41	554155	GCA_000151145.1	C5FD66	C5FD66_ARTOC	MCYG_00638	Nucleolar protein 58	19.5	High	3	445-469, 487-516, 543-573	GDAAADKKKSKKDKKSKLIQEVEPE, DESEEEKAKKEKKSKKSKKSKSNGDDNVEE, GNPSSISKKDLKKAKKEAKKAEKEAGTKRKR	15	0.996	451-461;493-507;549-593	KKKSKKDKKSK;KAKKEKKSKKSKKSK;SKKDLKKAKKEAKKAEKEAGTKRKRSDAGEEADESRSEKKKKEEK	11	NULL	8.833	19.833		2.57e-168	tr|C5FD66|C5FD66_ARTOC		NOP58	Q12499	4.14e-177	NP_014955.1	NP_014955.1	Nucleoli	NP_014955.1
yeast7	UP000002035	Arthroderma otae (strain ATCC MYA-4605 / CBS 113480)	SNU13	RBH_STRICT	C5FM70	65.873	100.0	160.0	65.873	100.0	180.0	358507	41	554155	GCA_000151145.1	C5FM70	C5FM70_ARTOC	MCYG_03611	Ribonucloprotein	2.8	Low	NULL	NULL	NULL	0	NULL	NULL	NULL	10	11.5	NULL	21.5		2.02e-52	tr|C5FM70|C5FM70_ARTOC		SNU13	P39990	1.48e-60	NP_010888.1	NP_010888.1	Nucleoli	NP_010888.1
yeast7	UP000002036	Lachancea thermotolerans (strain ATCC 56472 / CBS 6340 / NRRL Y-8284)	ERB1	RBH_STRICT	C5DCL9	73.366	99.0	1200.0	73.236	100.0	1174.0	363543	42	559295	GCA_000142805.1	C5DCL9	C5DCL9_LACTC	ERB1	Ribosome biogenesis protein ERB1	7.6	Low	NULL	NULL	NULL	6	0.669	284-297	SKNEAKRIMKIVRA	18.5	10.833	NULL	29.333		0.0	tr|C5DCL9|C5DCL9_LACTC		ERB1	Q04660	0.0	NP_013764.1	NP_013764.1	Nucleoli	NP_013764.1
yeast7	UP000002036	Lachancea thermotolerans (strain ATCC 56472 / CBS 6340 / NRRL Y-8284)	NOP1	RBH_STRICT	C5DIX4	95.021	74.0	482.0	95.021	70.0	479.0	363583	42	559295	GCA_000142805.1	C5DIX4	C5DIX4_LACTC	KLTH0E15906g	Histone-glutamine methyltransferase	11.8	Medium	1	6-32	LNSRHARPSPGTSRRRSRRIIQFTNFS	8	0.996	15-24;35-104	PGTSRRRSRR;SRGGRGGPRGGGRGGFGGGRGGARGGFGGGRGGARGGFGGGRGGPRGGARGGPRGGARGGARGGARGGAK	6	6	NULL	12		3.28e-173	tr|C5DIX4|C5DIX4_LACTC		NOP1	P15646	5.32e-172	NP_010270.1	NP_010270.1	Nucleoli	NP_010270.1
yeast7	UP000002036	Lachancea thermotolerans (strain ATCC 56472 / CBS 6340 / NRRL Y-8284)	NOP56	RBH_STRICT	C5E205	86.892	94.0	853.0	89.709	88.0	841.0	362114	42	559295	GCA_000142805.1	C5E205	C5E205_LACTC	KLTH0H01166g	KLTH0H01166p	10.3	Medium	1	458-507	DSEEDQKPAKKDKKDKKDKKDKKEKKEKKDKKDKKEKKEKKEKKEKKKKD	5	0.999	464-507	KPAKKDKKDKKDKKDKKEKKEKKDKKDKKEKKEKKEKKEKKKKD	12.5	14.333	7.166	33.998999999999995		0.0	tr|C5E205|C5E205_LACTC		NOP56	Q12460	0.0	NP_013298.1	NP_013298.1	Nucleoli	NP_013298.1
yeast7	UP000002036	Lachancea thermotolerans (strain ATCC 56472 / CBS 6340 / NRRL Y-8284)	NOP58	RBH_STRICT	C5E3P7	80.777	96.0	773.0	91.762	86.0	823.0	360129	42	559295	GCA_000142805.1	C5E3P7	C5E3P7_LACTC	KLTH0H15334g	KLTH0H15334p	10.9	Medium	1	448-511	SEAEEKAEKKDKKKEKKDKKDKKRKREEDSEEKDAKKSKKDKKEKKEKKEKKEKKDKKSKKDKN	4	1	453-511	KAEKKDKKKEKKDKKDKKRKREEDSEEKDAKKSKKDKKEKKEKKEKKEKKDKKSKKDKN	11.5	NULL	7.333	18.833		0.0	tr|C5E3P7|C5E3P7_LACTC		NOP58	Q12499	0.0	NP_014955.1	NP_014955.1	Nucleoli	NP_014955.1
yeast7	UP000002036	Lachancea thermotolerans (strain ATCC 56472 / CBS 6340 / NRRL Y-8284)	NOP7	RBH_STRICT	C5DHL5	70.707	96.0	842.0	71.912	97.0	787.0	362371	42	559295	GCA_000142805.1	C5DHL5	C5DHL5_LACTC	NOP7	Pescadillo homolog	20.4	High	3	33-62, 522-554, 558-603	RRLCIFKGIYPREPRNKKKANKGSTAPTTF, GIPYSDAKDKKEVKKKSKKPEKRKATEEDEEKD, IMMSNKQRKLYKKMKYSNEKKDDRVEKLKQKKKAIAKAKSKLEKTN	15	0.991	47-51;529-546;563-601	RNKKK;KDKKEVKKKSKKPEKRKA;KQRKLYKKMKYSNEKKDDRVEKLKQKKKAIAKAKSKLEK	13.5	8.833	NULL	22.333		0.0	tr|C5DHL5|C5DHL5_LACTC		NOP7	P53261	0.0	NP_011617.1	NP_011617.1	Nucleoli	NP_011617.1
yeast7	UP000002036	Lachancea thermotolerans (strain ATCC 56472 / CBS 6340 / NRRL Y-8284)	SNU13	RBH_STRICT	C5E3K9	95.276	100.0	245.0	95.276	100.0	245.0	363629	42	559295	GCA_000142805.1	C5E3K9	C5E3K9_LACTC	KLTH0H14410g	Ribonucloprotein	1.8	Low	NULL	NULL	NULL	0	NULL	NULL	NULL	7	14	NULL	21		2.69e-86	tr|C5E3K9|C5E3K9_LACTC		SNU13	P39990	3.15e-86	NP_010888.1	NP_010888.1	Nucleoli	NP_010888.1
yeast7	UP000002036	Lachancea thermotolerans (strain ATCC 56472 / CBS 6340 / NRRL Y-8284)	YTM1	RBH_STRICT	C5DF52	74.781	99.0	700.0	74.123	99.0	691.0	363156	42	559295	GCA_000142805.1	C5DF52	C5DF52_LACTC	YTM1	Ribosome biogenesis protein YTM1	7.2	Low	NULL	NULL	NULL	3	0.817	248-261	KKRRKLALKDGSVR	15.5	12.5	NULL	28		0.0	tr|C5DF52|C5DF52_LACTC		YTM1	Q12024	0.0	NP_014915.3	NP_014915.3	Nucleoli	NP_014915.3
yeast7	UP000002037	Candida tropicalis (strain ATCC MYA-3404 / T1)	ERB1	RBH_STRICT	C5MFA5	66.083	91.0	998.0	62.424	99.0	993.0	365194	43	294747	GCA_000006335.3	C5MFA5	C5MFA5_CANTT	ERB1	Ribosome biogenesis protein ERB1	13.2	Medium	1	12-33	VESKKKDVTTSKKRKPVEEEVE	4	0.607	279-279	K	20.5	11.833	NULL	32.333		0.0	tr|C5MFA5|C5MFA5_CANTT		ERB1	Q04660	0.0	NP_013764.1	NP_013764.1	Nucleoli	NP_013764.1
yeast7	UP000002037	Candida tropicalis (strain ATCC MYA-3404 / T1)	NOP1	RBH_STRICT	C5MDM8	92.181	74.0	467.0	92.181	76.0	469.0	368295	43	294747	GCA_000006335.3	C5MDM8	C5MDM8_CANTT	CTRG_03780	Histone-glutamine methyltransferase	3	Low	NULL	NULL	NULL	3	0.997	7-76	RGRGGSSRGGRGGFGGASRGGRGGARGGRGGFGGARGGARGGRGGPRGGSRGGARGGRGGARGGAKGGAK	NULL	9	NULL	9		1.38e-167	tr|C5MDM8|C5MDM8_CANTT		NOP1	P15646	1.38e-168	NP_010270.1	NP_010270.1	Nucleoli	NP_010270.1
yeast7	UP000002037	Candida tropicalis (strain ATCC MYA-3404 / T1)	NOP56	RBH_STRICT	C5MIH3	78.767	87.0	726.0	77.753	88.0	726.0	367616	43	294747	GCA_000006335.3	C5MIH3	C5MIH3_CANTT	CTRG_05866	Protein SIK1	10.9	Medium	1	450-506	EEEVEEKKEKKDKKEKKEKKDKKEKKDKKDKKEKKDKKRKSDDGEETPKKKKKKSKD	3	0.999	456-506	KKEKKDKKEKKEKKDKKEKKDKKDKKEKKDKKRKSDDGEETPKKKKKKSKD	11.5	13.5	NULL	25		0.0	tr|C5MIH3|C5MIH3_CANTT		NOP56	Q12460	0.0	NP_013298.1	NP_013298.1	Nucleoli	NP_013298.1
yeast7	UP000002037	Candida tropicalis (strain ATCC MYA-3404 / T1)	NOP7	RBH_STRICT	C5M7P5	59.799	96.0	662.0	60.294	99.0	639.0	364655	43	294747	GCA_000006335.3	C5M7P5	C5M7P5_CANTT	NOP7	Pescadillo homolog	22.1	High	3	34-63, 519-545, 567-597	RRLCIFKGIYPREPRNKKKANKGSTAPVTF, SEVNEEDKKKQKKAKAKQSSTKPVDEE, GIEKKETRERELTKKKKQLEKKKEQLKKLNK	9	0.984	48-52;526-540;569-597	RNKKK;KKKQKKAKAKQSSTK;EKKETRERELTKKKKQLEKKKEQLKKLNK	21	14.333	NULL	35.333		0.0	tr|C5M7P5|C5M7P5_CANTT		NOP7	P53261	0.0	NP_011617.1	NP_011617.1	Nucleoli	NP_011617.1
yeast7	UP000002037	Candida tropicalis (strain ATCC MYA-3404 / T1)	SNU13	RBH_STRICT	C5M9Z9	90.476	100.0	239.0	90.476	100.0	239.0	366373	43	294747	GCA_000006335.3	C5M9Z9	C5M9Z9_CANTT	CTRG_02311	Ribonucloprotein	3.3	Low	NULL	NULL	NULL	0	NULL	NULL	NULL	12	13.5	NULL	25.5		8.37e-84	tr|C5M9Z9|C5M9Z9_CANTT		SNU13	P39990	8.07e-84	NP_010888.1	NP_010888.1	Nucleoli	NP_010888.1
yeast7	UP000002037	Candida tropicalis (strain ATCC MYA-3404 / T1)	YTM1	RBH_STRICT	C5MBG7	58.299	99.0	543.0	58.091	99.0	548.0	368074	43	294747	GCA_000006335.3	C5MBG7	C5MBG7_CANTT	YTM1	Ribosome biogenesis protein YTM1	7.9	Low	NULL	NULL	NULL	0	NULL	NULL	NULL	22	NULL	NULL	22		0.0	tr|C5MBG7|C5MBG7_CANTT		YTM1	Q12024	0.0	NP_014915.3	NP_014915.3	Nucleoli	NP_014915.3
yeast7	UP000002038	Blastomyces gilchristii (strain SLH14081)	ERB1	RBH_STRICT	A0A179UIT2	54.257	84.0	753.0	54.69	84.0	747.0	374986	44	559298	GCA_000003855.2	A0A179UIT2	A0A179UIT2_BLAGS	ERB1	Ribosome biogenesis protein ERB1	12.6	Medium	1	1-20	MDPSKGSRKRKAVTRDLGEE	4	0.65	264-276	RRFVPSKHEAKRV	16.5	11	NULL	27.5		0.0	tr|A0A179UIT2|A0A179UIT2_BLAGS		ERB1	Q04660	0.0	NP_013764.1	NP_013764.1	Nucleoli	NP_013764.1
yeast7	UP000002038	Blastomyces gilchristii (strain SLH14081)	NOP56	RBH_STRICT	A0A179U9G7	63.134	86.0	557.0	63.594	99.0	577.0	371760	44	559298	GCA_000003855.2	A0A179U9G7	A0A179U9G7_BLAGS	BDBG_00485	Nucleolar protein 58	1.7	Low	NULL	NULL	NULL	0	NULL	NULL	NULL	6.5	13	NULL	19.5		0.0	tr|A0A179U9G7|A0A179U9G7_BLAGS		NOP56	Q12460	0.0	NP_013298.1	NP_013298.1	Nucleoli	NP_013298.1
yeast7	UP000002038	Blastomyces gilchristii (strain SLH14081)	NOP58	RBH_STRICT	A0A179V0X0	61.745	84.0	540.0	61.521	71.0	558.0	378536	44	559298	GCA_000003855.2	A0A179V0X0	A0A179V0X0_BLAGS	BDBG_08376	Nucleolar protein 58	19.3	High	3	456-484, 518-556, 584-634	EDAAKSLLKKQKKEKKDKKKLIEEVKESE, ESDEEEKSKKSKRKPFDKKSKKKEDKKSKKEKSGSASVE, GNPSSISKKDVKKAKKEAKKAAKAAEKEASKKRKRTEEDDVKNKKKKKSKA	15	0.999	463-475;524-550;591-634	LKKQKKEKKDKKK;KSKKSKRKPFDKKSKKKEDKKSKKEKS;KKDVKKAKKEAKKAAKAAEKEASKKRKRTEEDDVKNKKKKKSKA	12	12.666	8.166	32.832		0.0	tr|A0A179V0X0|A0A179V0X0_BLAGS		NOP58	Q12499	0.0	NP_014955.1	NP_014955.1	Nucleoli	NP_014955.1
yeast7	UP000002038	Blastomyces gilchristii (strain SLH14081)	SNU13	RBH_STRICT	A0A179UDN9	69.841	100.0	160.0	69.841	100.0	183.0	377075	44	559298	GCA_000003855.2	A0A179UDN9	A0A179UDN9_BLAGS	BDBG_01792	Ribonucloprotein	1.9	Low	NULL	NULL	NULL	0	NULL	NULL	NULL	6.5	10	NULL	16.5		1.84e-52	tr|A0A179UDN9|A0A179UDN9_BLAGS		SNU13	P39990	8e-62	NP_010888.1	NP_010888.1	Nucleoli	NP_010888.1
yeast7	UP000002039	Ajellomyces dermatitidis (strain ER-3 / ATCC MYA-2586)	ERB1	RBH_STRICT	C5GAF3	54.401	84.0	753.0	54.834	84.0	747.0	382378	45	559297	GCA_000003525.2	C5GAF3	C5GAF3_AJEDR	ERB1	Ribosome biogenesis protein ERB1	7.4	Low	NULL	NULL	NULL	4	0.65	264-276	RRFVPSKHEAKRV	15.5	10.5	NULL	26		0.0	tr|C5GAF3|C5GAF3_AJEDR		ERB1	Q04660	0.0	NP_013764.1	NP_013764.1	Nucleoli	NP_013764.1
yeast7	UP000002039	Ajellomyces dermatitidis (strain ER-3 / ATCC MYA-2586)	NOP1	RBH_STRICT	C5GK82	73.554	73.0	372.0	73.663	76.0	376.0	383808	45	559297	GCA_000003525.2	C5GK82	C5GK82_AJEDR	BDCG_04912	Histone-glutamine methyltransferase	3	Low	NULL	NULL	NULL	2	0.998	6-76	PRGRGGAPRGRGGDRGGRGGRGGGRGGLGFSDRGGRGGGRGGRGGGRGAPRGRGGRGGGRGGGPGAKGGAK	NULL	NULL	NULL	0		3.1e-130	tr|C5GK82|C5GK82_AJEDR		NOP1	P15646	8.59e-132	NP_010270.1	NP_010270.1	Nucleoli	NP_010270.1
yeast7	UP000002039	Ajellomyces dermatitidis (strain ER-3 / ATCC MYA-2586)	NOP56	RBH_STRICT	C5GX54	63.657	85.0	562.0	64.12	84.0	583.0	383630	45	559297	GCA_000003525.2	C5GX54	C5GX54_AJEDR	BDCG_08997	Nucleolar protein 58	10.4	Medium	1	453-513	SSEVVEKKSKKEKKEKKENKDKKEKKEKKSRKSDVGEAEETPKKKRKRDSEIGSSKKKSKA	4	0.999	459-513	KKSKKEKKEKKENKDKKEKKEKKSRKSDVGEAEETPKKKRKRDSEIGSSKKKSKA	11	13.833	6.333	31.165999999999997		0.0	tr|C5GX54|C5GX54_AJEDR		NOP56	Q12460	0.0	NP_013298.1	NP_013298.1	Nucleoli	NP_013298.1
yeast7	UP000002039	Ajellomyces dermatitidis (strain ER-3 / ATCC MYA-2586)	NOP58	RBH_STRICT	C5GKW3	61.745	84.0	538.0	61.521	71.0	555.0	384608	45	559297	GCA_000003525.2	C5GKW3	C5GKW3_AJEDR	BDCG_04997	Nucleolar protein 58	19.5	High	3	456-484, 518-556, 584-634	EDAAKSLLKKQKKEKKDKKKLIEEVKESE, ESDEEEKSKKSKRKPFDKKSKKKEDKKSKKEKSGSASVE, GNPSSISKKDVKKAKKEAKKAAKAAEKEASKKRKRTEEDDVKNKKKKKSKA	15	0.999	463-475;524-550;591-634	LKKQKKEKKDKKK;KSKKSKRKPFDKKSKKKEDKKSKKEKS;KKDVKKAKKEAKKAAKAAEKEASKKRKRTEEDDVKNKKKKKSKA	13.5	13.666	8.499	35.665		0.0	tr|C5GKW3|C5GKW3_AJEDR		NOP58	Q12499	0.0	NP_014955.1	NP_014955.1	Nucleoli	NP_014955.1
yeast7	UP000002039	Ajellomyces dermatitidis (strain ER-3 / ATCC MYA-2586)	SNU13	RBH_STRICT	C5GFY7	69.048	100.0	156.0	69.048	100.0	180.0	383391	45	559297	GCA_000003525.2	C5GFY7	C5GFY7_AJEDR	BDCG_03768	Ribonucloprotein	1.9	Low	NULL	NULL	NULL	0	NULL	NULL	NULL	6.5	10	NULL	16.5		3.76e-51	tr|C5GFY7|C5GFY7_AJEDR		SNU13	P39990	1.51e-60	NP_010888.1	NP_010888.1	Nucleoli	NP_010888.1
yeast7	UP000002058	Uncinocarpus reesii (strain UAMH 1704)	ERB1	RBH_STRICT	C4JTG6	48.649	76.0	585.0	49.1	82.0	572.0	390748	46	336963	GCA_000003515.2	C4JTG6	C4JTG6_UNCRE	ERB1	Ribosome biogenesis protein ERB1	16.1	High	1	1-21	MDRSKGSKKRKAITKDIDEDP	6	0.645	8-10;248-259	KKR;RRFVPSKHEAKR	22.5	12.5	NULL	35		0.0	tr|C4JTG6|C4JTG6_UNCRE		ERB1	Q04660	0.0	NP_013764.1	NP_013764.1	Nucleoli	NP_013764.1
yeast7	UP000002058	Uncinocarpus reesii (strain UAMH 1704)	NOP1	RBH_STRICT	C4JI80	71.478	88.0	369.0	78.151	76.0	394.0	390508	46	336963	GCA_000003515.2	C4JI80	C4JI80_UNCRE	UREG_02826	Histone-glutamine methyltransferase	3	Low	NULL	NULL	NULL	2	0.998	6-74	GRGGRGGPPRGGRGGPRGGGRGGARGGLGARGGRGGSRGGPRGGGRGGAGRGGRGGGRGGKPGAKGGAR	NULL	NULL	NULL	0		4.72e-129	tr|C4JI80|C4JI80_UNCRE		NOP1	P15646	5.6e-139	NP_010270.1	NP_010270.1	Nucleoli	NP_010270.1
yeast7	UP000002058	Uncinocarpus reesii (strain UAMH 1704)	NOP56	RBH_STRICT	C4JWA3	64.583	85.0	593.0	61.925	93.0	575.0	392368	46	336963	GCA_000003515.2	C4JWA3	C4JWA3_UNCRE	UREG_06845	Nucleolar protein 58	11	Medium	1	450-511	VADTAEKKDKKAKKEKRDKKDKKEKKEKKEKKSKSEEADVDTPKKKRKRDSEVGVTKKKHKS	3	0.999	456-511	KKDKKAKKEKRDKKDKKEKKEKKEKKSKSEEADVDTPKKKRKRDSEVGVTKKKHKS	12.5	14	NULL	26.5		0.0	tr|C4JWA3|C4JWA3_UNCRE		NOP56	Q12460	0.0	NP_013298.1	NP_013298.1	Nucleoli	NP_013298.1
yeast7	UP000002058	Uncinocarpus reesii (strain UAMH 1704)	NOP58	RBH_STRICT	C4JYQ4	61.161	84.0	529.0	61.161	74.0	545.0	395673	46	336963	GCA_000003515.2	C4JYQ4	C4JYQ4_UNCRE	UREG_07305	Nucleolar protein 58	20.4	High	4	14-33, 459-482, 495-520, 553-580	ALLKAKDKKLLKRDDLEKET, AATEKISKKSKKEKKLIQEIKDEE, ESENEDEKPKKSKKKGEKSIKPEATD, GNPSSVSKKDLKKAKKEAKKAAKSDEKD	12	0.997	465-473;502-515;560-608	SKKSKKEKK;KPKKSKKKGEKSIK;KKDLKKAKKEAKKAAKSDEKDAGKKRKRDEDEEAGESKSEKKKKKKSKA	13.5	NULL	8.833	22.333		0.0	tr|C4JYQ4|C4JYQ4_UNCRE		NOP58	Q12499	0.0	NP_014955.1	NP_014955.1	Nucleoli	NP_014955.1
yeast7	UP000002058	Uncinocarpus reesii (strain UAMH 1704)	SNU13	RBH_STRICT	C4JDH4	68.254	100.0	160.0	68.254	100.0	181.0	391586	46	336963	GCA_000003515.2	C4JDH4	C4JDH4_UNCRE	UREG_00700	Ribonucloprotein	2.8	Low	NULL	NULL	NULL	0	NULL	NULL	NULL	10.5	14	NULL	24.5		1.01e-52	tr|C4JDH4|C4JDH4_UNCRE		SNU13	P39990	8.73e-61	NP_010888.1	NP_010888.1	Nucleoli	NP_010888.1
yeast7	UP000002059	Paracoccidioides lutzii (strain ATCC MYA-826 / Pb01)	ERB1	RBH_STRICT	C1GPB7	52.958	84.0	741.0	51.878	87.0	731.0	403075	47	502779	GCA_000150705.2	C1GPB7	C1GPB7_PARBA	ERB1	Ribosome biogenesis protein ERB1	6.4	Low	NULL	NULL	NULL	6	0.619	278-284	SKHEAKR	10.5	7	NULL	17.5		0.0	tr|C1GPB7|C1GPB7_PARBA		ERB1	Q04660	0.0	NP_013764.1	NP_013764.1	Nucleoli	NP_013764.1
yeast7	UP000002059	Paracoccidioides lutzii (strain ATCC MYA-826 / Pb01)	NOP1	RBH_STRICT	C1H3S6	74.486	73.0	375.0	74.486	76.0	378.0	402315	47	502779	GCA_000150705.2	C1H3S6	C1H3S6_PARBA	PAAG_05419	Histone-glutamine methyltransferase	4.2	Low	NULL	NULL	NULL	3	0.996	6-76	PRGRGGPARGGRGGARGGGRGGRGGLGFSDRGGRGGGRGGGGRGGGRGASRGRGGRGGGRGGAAGAKGGAK	3	NULL	NULL	3		2.66e-131	tr|C1H3S6|C1H3S6_PARBA		NOP1	P15646	1.39e-132	NP_010270.1	NP_010270.1	Nucleoli	NP_010270.1
yeast7	UP000002059	Paracoccidioides lutzii (strain ATCC MYA-826 / Pb01)	NOP56	RBH_STRICT	C1H9F4	62.963	85.0	560.0	63.426	83.0	581.0	403329	47	502779	GCA_000150705.2	C1H9F4	C1H9F4_PARBA	PAAG_07395	Nucleolar protein 58	10.6	Medium	1	454-521	GEAVEKKEKKSKKEKKEKKEKEEKKVKKDKKDKKDKKSRKSDAAAEEETPKKKRKRDSEAGSSKKSKA	3	0.999	459-521	KKEKKSKKEKKEKKEKEEKKVKKDKKDKKDKKSRKSDAAAEEETPKKKRKRDSEAGSSKKSKA	10.5	14	NULL	24.5		0.0	tr|C1H9F4|C1H9F4_PARBA		NOP56	Q12460	0.0	NP_013298.1	NP_013298.1	Nucleoli	NP_013298.1
yeast7	UP000002059	Paracoccidioides lutzii (strain ATCC MYA-826 / Pb01)	SNU13	RBH_STRICT	C1GQI0	69.048	100.0	159.0	69.048	100.0	182.0	402469	47	502779	GCA_000150705.2	C1GQI0	C1GQI0_PARBA	PAAG_00775	Ribonucloprotein	3	Low	NULL	NULL	NULL	0	NULL	NULL	NULL	10.5	10.5	NULL	21		2.64e-52	tr|C1GQI0|C1GQI0_PARBA		SNU13	P39990	1.34e-61	NP_010888.1	NP_010888.1	Nucleoli	NP_010888.1
yeast7	UP000002149	Cryptococcus neoformans var. neoformans serotype D (strain JEC21 / ATCC MYA-565)	NOP1	RBH_STRICT	Q5KA00	75.105	72.0	370.0	75.105	75.0	369.0	411077	48	214684	GCA_000091045.1	Q5KA00	Q5KA00_CRYNJ	CNK00110	Histone-glutamine methyltransferase	5.6	Low	NULL	NULL	NULL	4	0.998	7-72	GGRGGGRGGPRGGGRGGAGGRGGFGGGRGGGAARGGAGGRGRGAPRGRGAPGGRGGGRGGKAGLGR	10	12	NULL	22		2.73e-129	tr|Q5KA00|Q5KA00_CRYNJ		NOP1	P15646	2.73e-129	NP_010270.1	NP_010270.1	Nucleoli	NP_010270.1
yeast7	UP000002149	Cryptococcus neoformans var. neoformans serotype D (strain JEC21 / ATCC MYA-565)	NOP56	RBH_STRICT	Q5KGK2	51.076	92.0	496.0	51.69	86.0	491.0	411219	48	214684	GCA_000091045.1	Q5KGK2	Q5KGK2_CRYNJ	CNE03320	Small nuclear ribonucleoprotein, putative	12.5	Medium	1	491-584	ASEATSSTPKKEKKNKKEKKDKKEKEEKKKRKSEAMDVDVKEDEEEKKEKKSKKEKEEKKEKKEKKEKKEKKEKEGREEKEGKKEKKKKRKSEA	8	1	499-523;536-584	PKKEKKNKKEKKDKKEKEEKKKRKS;EKKEKKSKKEKEEKKEKKEKKEKKEKKEKEGREEKEGKKEKKKKRKSEA	11	12.333	7.333	30.665999999999997		4.05e-172	tr|Q5KGK2|Q5KGK2_CRYNJ		NOP56	Q12460	1.76e-170	NP_013298.1	NP_013298.1	Nucleoli	NP_013298.1
yeast7	UP000002149	Cryptococcus neoformans var. neoformans serotype D (strain JEC21 / ATCC MYA-565)	SNU13	RBH_STRICT	P0CQ52	77.165	100.0	202.0	77.165	100.0	202.0	408770	48	214684	GCA_000091045.1	P0CQ52	SNU13_CRYNJ	SNU13	13 kDa ribonucleoprotein-associated protein	2.7	Low	NULL	NULL	NULL	0	NULL	NULL	NULL	9.5	11.5	NULL	21		3.02e-69	sp|P0CQ52|SNU13_CRYNJ		SNU13	P39990	2.49e-69	NP_010888.1	NP_010888.1	Nucleoli	NP_010888.1
yeast7	UP000002258	Scheffersomyces stipitis (strain ATCC 58785 / CBS 6054 / NBRC 10063 / NRRL Y-11545)	ERB1	RBH_STRICT	A3LXF0	71.841	88.0	1093.0	70.942	93.0	1095.0	415939	49	322104	GCA_000209165.1	A3LXF0	ERB1_PICST	ERB1	Ribosome biogenesis protein ERB1	7.8	Low	NULL	NULL	NULL	4	0.68	266-281	RRFVPSKHEAKRVMKI	19.5	11.333	NULL	30.833		0.0	sp|A3LXF0|ERB1_PICST		ERB1	Q04660	0.0	NP_013764.1	NP_013764.1	Nucleoli	NP_013764.1
yeast7	UP000002258	Scheffersomyces stipitis (strain ATCC 58785 / CBS 6054 / NBRC 10063 / NRRL Y-11545)	NOP1	RBH_STRICT	A3GEZ8	91.358	74.0	463.0	91.358	75.0	467.0	414562	49	322104	GCA_000209165.1	A3GEZ8	A3GEZ8_PICST	NOP1	Histone-glutamine methyltransferase	4.5	Low	NULL	NULL	NULL	3	0.995	6-83	RGRGGSRGGFGGSRGGSRGGFGGGRGGARGGFGGGRGGARGGFGGARGGARGGARGGARGGARGGRGGARGGARGGAK	4	NULL	NULL	4		2.93e-166	tr|A3GEZ8|A3GEZ8_PICST		NOP1	P15646	1.04e-167	NP_010270.1	NP_010270.1	Nucleoli	NP_010270.1
yeast7	UP000002258	Scheffersomyces stipitis (strain ATCC 58785 / CBS 6054 / NBRC 10063 / NRRL Y-11545)	NOP56	RBH_STRICT	A3GGX7	79.452	87.0	737.0	79.954	87.0	735.0	415374	49	322104	GCA_000209165.1	A3GGX7	A3GGX7_PICST	SIK1	Nucleolar protein involved in pre-rRNA processing	7.8	Low	NULL	NULL	NULL	2	1	453-499	PKKEKKEKKEKKEKKEKKEKKEKKEKKEKKRKAEDDESPKKKKKSKN	13	NULL	NULL	13		0.0	tr|A3GGX7|A3GGX7_PICST		NOP56	Q12460	0.0	NP_013298.1	NP_013298.1	Nucleoli	NP_013298.1
yeast7	UP000002258	Scheffersomyces stipitis (strain ATCC 58785 / CBS 6054 / NBRC 10063 / NRRL Y-11545)	NOP58	RBH_STRICT	A3LUT0	81.92	88.0	711.0	82.798	85.0	746.0	418322	49	322104	GCA_000209165.1	A3LUT0	NOP58_PICST	NOP58	Nucleolar protein 58	5.8	Low	NULL	NULL	NULL	4	1	452-515	KKEKKEKKEKKEKKDKKRKREDDDEEEEDKKSKKEKKEKKEKKEKKEKKEKKDKKDKKSKKEKK	13	13.333	7.333	33.666		0.0	sp|A3LUT0|NOP58_PICST		NOP58	Q12499	0.0	NP_014955.1	NP_014955.1	Nucleoli	NP_014955.1
yeast7	UP000002258	Scheffersomyces stipitis (strain ATCC 58785 / CBS 6054 / NBRC 10063 / NRRL Y-11545)	NOP7	RBH_STRICT	A3LU56	62.114	99.0	699.0	62.114	99.0	676.0	415322	49	322104	GCA_000209165.1	A3LU56	PESC_PICST	NOP7	Pescadillo homolog	9.9	Low	NULL	NULL	NULL	8	0.979	48-52;532-604	RNKKK;KEKKAAKKASKKRPAEEDEEKELKKIMMTNKQRKLYKKMQYGIDKKETRTQELAKKKRKIEKTKAQLDKLSKK	19.5	12.333	NULL	31.833		0.0	sp|A3LU56|PESC_PICST		NOP7	P53261	0.0	NP_011617.1	NP_011617.1	Nucleoli	NP_011617.1
yeast7	UP000002258	Scheffersomyces stipitis (strain ATCC 58785 / CBS 6054 / NBRC 10063 / NRRL Y-11545)	SNU13	RBH_STRICT	A3GHK4	89.683	100.0	238.0	89.683	100.0	238.0	417174	49	322104	GCA_000209165.1	A3GHK4	A3GHK4_PICST	PICST_53138	Ribonucloprotein	3.2	Low	NULL	NULL	NULL	0	NULL	NULL	NULL	12	14	NULL	26		2.4e-83	tr|A3GHK4|A3GHK4_PICST		SNU13	P39990	2.45e-83	NP_010888.1	NP_010888.1	Nucleoli	NP_010888.1
yeast7	UP000002258	Scheffersomyces stipitis (strain ATCC 58785 / CBS 6054 / NBRC 10063 / NRRL Y-11545)	YTM1	RBH_STRICT	A3LQ86	61.875	99.0	589.0	61.458	100.0	585.0	413997	49	322104	GCA_000209165.1	A3LQ86	YTM1_PICST	YTM1	Ribosome biogenesis protein YTM1	6.6	Low	NULL	NULL	NULL	0	NULL	NULL	NULL	20	NULL	NULL	20		0.0	sp|A3LQ86|YTM1_PICST		YTM1	Q12024	0.0	NP_014915.3	NP_014915.3	Nucleoli	NP_014915.3
yeast7	UP000002311	Saccharomyces cerevisiae (strain ATCC 204508 / S288c)	ERB1	RBH_STRICT	Q04660	100.0	100.0	1658.0	100.0	100.0	1658.0	423931	50	559292	GCA_000146045.2	Q04660	ERB1_YEAST	ERB1	Ribosome biogenesis protein ERB1	16.4	High	1	589-608	ITISCKKTVKKLSWHRKGDY	3	0.925	263-300	KRRFVPSKNEAKRVMKIVRAIREGRIIPPKKLKEMKEK	23	NULL	NULL	23		0.0	sp|Q04660|ERB1_YEAST		ERB1	Q04660	0.0	NP_013764.1	NP_013764.1	Nucleoli	NP_013764.1
yeast7	UP000002311	Saccharomyces cerevisiae (strain ATCC 204508 / S288c)	NOP1	RBH_STRICT	P15646	100.0	100.0	640.0	100.0	100.0	640.0	423974	50	559292	GCA_000146045.2	P15646	FBRL_YEAST	NOP1	rRNA 2'-O-methyltransferase fibrillarin	6.3	Low	NULL	NULL	NULL	3	0.993	7-85	SRGGSRGGSRGGFGGRGGSRGGARGGSRGGFGGRGGSRGGARGGSRGGFGGRGGSRGGARGGSRGGRGGAAGGARGGAK	11	NULL	11	22		0.0	sp|P15646|FBRL_YEAST		NOP1	P15646	0.0	NP_010270.1	NP_010270.1	Nucleoli	NP_010270.1
yeast7	UP000002311	Saccharomyces cerevisiae (strain ATCC 204508 / S288c)	NOP56	RBH_STRICT	Q12460	100.0	100.0	1021.0	100.0	100.0	1021.0	419853	50	559292	GCA_000146045.2	Q12460	NOP56_YEAST	NOP56	Nucleolar protein 56	10.7	Medium	1	459-504	EDDDEEKKEKKEKKSKKEKKEKKEKKDKKEKKDKKEKKDKKKKSKD	4	1	452-504	SSKKRKLEDDDEEKKEKKEKKSKKEKKEKKEKKDKKEKKDKKEKKDKKKKSKD	12	12.833	7.333	32.166		0.0	sp|Q12460|NOP56_YEAST		NOP56	Q12460	0.0	NP_013298.1	NP_013298.1	Nucleoli	NP_013298.1
yeast7	UP000002311	Saccharomyces cerevisiae (strain ATCC 204508 / S288c)	NOP58	RBH_STRICT	Q12499	100.0	100.0	1009.0	100.0	100.0	1009.0	422350	50	559292	GCA_000146045.2	Q12499	NOP58_YEAST	NOP58	Nucleolar protein 58	10.8	Medium	1	445-511	DDEEEEKKEKKEKKRKRDDDEDSKDSKKAKKEKKDKKEKKEKKEKKEKKEKKEKKEKKSKKEKKEKK	5	1	451-511	KKEKKEKKRKRDDDEDSKDSKKAKKEKKDKKEKKEKKEKKEKKEKKEKKEKKSKKEKKEKK	12.5	NULL	9.333	21.833		0.0	sp|Q12499|NOP58_YEAST		NOP58	Q12499	0.0	NP_014955.1	NP_014955.1	Nucleoli	NP_014955.1
yeast7	UP000002311	Saccharomyces cerevisiae (strain ATCC 204508 / S288c)	NOP7	RBH_STRICT	P53261	100.0	100.0	1231.0	100.0	100.0	1231.0	423911	50	559292	GCA_000146045.2	P53261	PESC_YEAST	NOP7	Pescadillo homolog	20.3	High	3	33-62, 528-555, 557-605	RRLCIFKGIYPREPRNKKKANKGSTAPTTF, TSEADKDVNKSKNKKRKVDEEEEEKKLK, IMMSNKQKKLYKKMKYSNAKKEEQAENLKKKKKQIAKQKAKLNKLDSKK	8	0.994	47-51;537-605	RNKKK;KSKNKKRKVDEEEEEKKLKMIMMSNKQKKLYKKMKYSNAKKEEQAENLKKKKKQIAKQKAKLNKLDSKK	21.5	12.333	NULL	33.833		0.0	sp|P53261|PESC_YEAST		NOP7	P53261	0.0	NP_011617.1	NP_011617.1	Nucleoli	NP_011617.1
yeast7	UP000002311	Saccharomyces cerevisiae (strain ATCC 204508 / S288c)	SNU13	RBH_STRICT	P39990	100.0	100.0	255.0	100.0	100.0	255.0	420197	50	559292	GCA_000146045.2	P39990	SNU13_YEAST	SNU13	13 kDa ribonucleoprotein-associated protein	1	Low	NULL	NULL	NULL	0	NULL	NULL	NULL	4	15	NULL	19		2.32e-90	sp|P39990|SNU13_YEAST		SNU13	P39990	2.3e-90	NP_010888.1	NP_010888.1	Nucleoli	NP_010888.1
yeast7	UP000002311	Saccharomyces cerevisiae (strain ATCC 204508 / S288c)	YTM1	RBH_STRICT	Q12024	100.0	100.0	947.0	100.0	100.0	947.0	422250	50	559292	GCA_000146045.2	Q12024	YTM1_YEAST	YTM1	Ribosome biogenesis protein YTM1	12.2	Medium	NULL	NULL	NULL	2	0.716	262-267	RKRRKL	23	NULL	NULL	23		0.0	sp|Q12024|YTM1_YEAST		YTM1	Q12024	0.0	NP_014915.3	NP_014915.3	Nucleoli	NP_014915.3
yeast7	UP000002428	Candida glabrata (strain ATCC 2001 / BCRC 20586 / JCM 3761 / NBRC 0622 / NRRL Y-65 / CBS 138)	ERB1	RBH_STRICT	Q6FLA4	78.04	99.0	1281.0	77.009	100.0	1244.0	427526	51	284593	GCA_000002545.2	Q6FLA4	ERB1_CANGA	ERB1	Ribosome biogenesis protein ERB1	14.6	Medium	1	1-23	MVKGRKSQKADKVTKAKKRVADE	10	0.935	9-18;261-299	KADKVTKAKK;PKRRFVPSKNEAKRIMKIVKAIREGRIIPPKKMKELREK	18.5	11.333	NULL	29.833		0.0	sp|Q6FLA4|ERB1_CANGA		ERB1	Q04660	0.0	NP_013764.1	NP_013764.1	Nucleoli	NP_013764.1
yeast7	UP000002428	Candida glabrata (strain ATCC 2001 / BCRC 20586 / JCM 3761 / NBRC 0622 / NRRL Y-65 / CBS 138)	NOP1	RBH_STRICT	Q6FN88	96.708	74.0	491.0	96.708	75.0	488.0	425039	51	284593	GCA_000002545.2	Q6FN88	FBRL_CANGA	NOP1	rRNA 2'-O-methyltransferase fibrillarin	7.4	Low	NULL	NULL	NULL	3	0.996	6-81	GSRGGARGGRGGSRGGFGGRGGSRGGFGGRGGSRGGSRGGFGGRGGSRGGPRGGSRGGPRGGARGGARGGAKGGAK	14	9	NULL	23		3.9e-177	sp|Q6FN88|FBRL_CANGA		NOP1	P15646	5.34e-176	NP_010270.1	NP_010270.1	Nucleoli	NP_010270.1
yeast7	UP000002428	Candida glabrata (strain ATCC 2001 / BCRC 20586 / JCM 3761 / NBRC 0622 / NRRL Y-65 / CBS 138)	NOP56	RBH_STRICT	Q6FY94	89.89	90.0	849.0	91.364	86.0	844.0	424906	51	284593	GCA_000002545.2	Q6FY94	Q6FY94_CANGA	CAGL0A04015g	Nop domain-containing protein	11.8	Medium	1	459-508	SEEEEEKKEKKEKKAKKEKKEKKEKKEKKEKKEKKEKKDKKEKKEKKSKK	3	1	464-508	EKKEKKEKKAKKEKKEKKEKKEKKEKKEKKEKKDKKEKKEKKSKK	12.5	NULL	7	19.5		0.0	tr|Q6FY94|Q6FY94_CANGA		NOP56	Q12460	0.0	NP_013298.1	NP_013298.1	Nucleoli	NP_013298.1
yeast7	UP000002428	Candida glabrata (strain ATCC 2001 / BCRC 20586 / JCM 3761 / NBRC 0622 / NRRL Y-65 / CBS 138)	NOP58	RBH_STRICT	Q6FQ21	92.757	84.0	791.0	92.677	85.0	830.0	429558	51	284593	GCA_000002545.2	Q6FQ21	NOP58_CANGA	NOP58	Nucleolar protein 58	10.2	Medium	1	446-513	TEEKADKKRKRDTEEEEEEEETESKKSKKEKKEKKEKKDKKEKKEKKEKKDKKEKKEKKEKKEKKSKK	6	1	470-513	KKSKKEKKEKKEKKDKKEKKEKKEKKDKKEKKEKKEKKEKKSKK	12	11.166	9.166	32.332		0.0	sp|Q6FQ21|NOP58_CANGA		NOP58	Q12499	0.0	NP_014955.1	NP_014955.1	Nucleoli	NP_014955.1
yeast7	UP000002428	Candida glabrata (strain ATCC 2001 / BCRC 20586 / JCM 3761 / NBRC 0622 / NRRL Y-65 / CBS 138)	NOP7	RBH_STRICT	Q6FSU1	71.972	95.0	844.0	70.395	100.0	794.0	426979	51	284593	GCA_000002545.2	Q6FSU1	PESC_CANGA	NOP7	Pescadillo homolog	20.3	High	2	33-62, 551-598	RRLCIFKGIYPREPKNKKKANKGSTAPTTF, IMMSNKQRKLYKKMKYSNQQKEDKIEELKKKKKQLAKKEKTLKKVEKK	9	0.994	46-52;559-565;571-598	PKNKKKA;KLYKKMK;KEDKIEELKKKKKQLAKKEKTLKKVEKK	19	NULL	NULL	19		0.0	sp|Q6FSU1|PESC_CANGA		NOP7	P53261	0.0	NP_011617.1	NP_011617.1	Nucleoli	NP_011617.1
yeast7	UP000002428	Candida glabrata (strain ATCC 2001 / BCRC 20586 / JCM 3761 / NBRC 0622 / NRRL Y-65 / CBS 138)	SNU13	RBH_STRICT	Q6FQV5	96.825	100.0	248.0	96.825	100.0	248.0	426459	51	284593	GCA_000002545.2	Q6FQV5	SNU13_CANGA	SNU13	13 kDa ribonucleoprotein-associated protein	2.3	Low	NULL	NULL	NULL	0	NULL	NULL	NULL	8.5	14	NULL	22.5		1.17e-87	sp|Q6FQV5|SNU13_CANGA		SNU13	P39990	1.3e-87	NP_010888.1	NP_010888.1	Nucleoli	NP_010888.1
yeast7	UP000002428	Candida glabrata (strain ATCC 2001 / BCRC 20586 / JCM 3761 / NBRC 0622 / NRRL Y-65 / CBS 138)	YTM1	RBH_STRICT	Q6FKK3	79.348	100.0	776.0	78.913	100.0	767.0	425021	51	284593	GCA_000002545.2	Q6FKK3	YTM1_CANGA	YTM1	Ribosome biogenesis protein YTM1	11.4	Medium	NULL	NULL	NULL	2	0.76	259-265	KKRRKLT	21	NULL	NULL	21		0.0	sp|Q6FKK3|YTM1_CANGA		YTM1	Q12024	0.0	NP_014915.3	NP_014915.3	Nucleoli	NP_014915.3
yeast7	UP000002485	Schizosaccharomyces pombe (strain 972 / ATCC 24843)	NOP1	RBH_STRICT	P35551	77.824	73.0	397.0	77.731	76.0	394.0	433960	52	284812	GCA_000002945.2	P35551	FBRL_SCHPO	fib1	rRNA 2'-O-methyltransferase fibrillarin	5.4	Low	NULL	NULL	NULL	4	0.997	8-72	RGGRGGSRGGRGGFNGGRGGFGGGRGGARGGGRGGARGGRGGRGGARGGRGGSSGGRGGAKGGAK	9.5	12	NULL	21.5		2.58e-140	sp|P35551|FBRL_SCHPO		NOP1	P15646	4.68e-139	NP_010270.1	NP_010270.1	Nucleoli	NP_010270.1
yeast7	UP000002485	Schizosaccharomyces pombe (strain 972 / ATCC 24843)	NOP56	RBH_STRICT	O94514	63.636	85.0	585.0	63.636	86.0	584.0	432541	52	284812	GCA_000002945.2	O94514	NOP56_SCHPO	nop56	Nucleolar protein 56	11.4	Medium	1	451-488	VETISEKPSKKEKKDKKEKKKEKSKKKRSADDASEEVK	3	1	457-497	KPSKKEKKDKKEKKKEKSKKKRSADDASEEVKKSKKKKKSH	13.5	13.5	NULL	27		0.0	sp|O94514|NOP56_SCHPO		NOP56	Q12460	0.0	NP_013298.1	NP_013298.1	Nucleoli	NP_013298.1
yeast7	UP000002485	Schizosaccharomyces pombe (strain 972 / ATCC 24843)	NOP58	RBH_STRICT	Q9P7S7	61.625	86.0	559.0	62.413	85.0	553.0	432293	52	284812	GCA_000002945.2	Q9P7S7	NOP58_SCHPO	nop58	Nucleolar protein 58	10	Medium	1	447-508	MDIVIEKKKKKSSKLKEADGESSKKEKKEKKDKKHKKSKRKSEESEDGESPKKKKKSKKSKD	6	0.999	453-508	KKKKKSSKLKEADGESSKKEKKEKKDKKHKKSKRKSEESEDGESPKKKKKSKKSKD	11.5	10.999	10.166	32.665000000000006		0.0	sp|Q9P7S7|NOP58_SCHPO		NOP58	Q12499	0.0	NP_014955.1	NP_014955.1	Nucleoli	NP_014955.1
yeast7	UP000002485	Schizosaccharomyces pombe (strain 972 / ATCC 24843)	NOP7	RBH_STRICT	O60164	45.513	98.0	511.0	46.852	86.0	444.0	430928	52	284812	GCA_000002945.2	O60164	PESC_SCHPO	ppp1	Pescadillo homolog	25.1	High	3	36-63, 525-553, 564-607	ICILKGVYPREPKNKKKANKGSTAPVTF, YSEYVKQNSKSAKKTKKRQRDTLTAEEKE, MMSNKQRKLYSKLKNENSKNENYNNALRNRKRDIEKRKKLKVEN	6	0.874	47-53;536-542;591-604	PKNKKKA;AKKTKKR;RNRKRDIEKRKKLK	21	NULL	NULL	21		2.71e-176	sp|O60164|PESC_SCHPO		NOP7	P53261	4.08e-150	NP_011617.1	NP_011617.1	Nucleoli	NP_011617.1
yeast7	UP000002485	Schizosaccharomyces pombe (strain 972 / ATCC 24843)	SNU13	RBH_STRICT	O74690	81.148	97.0	205.0	81.148	98.0	205.0	433644	52	284812	GCA_000002945.2	O74690	SNU13_SCHPO	snu13	13 kDa ribonucleoprotein-associated protein	2	Low	NULL	NULL	NULL	0	NULL	NULL	NULL	8	15	NULL	23		1.06e-70	sp|O74690|SNU13_SCHPO		SNU13	P39990	1.28e-70	NP_010888.1	NP_010888.1	Nucleoli	NP_010888.1
yeast7	UP000002489	Fusarium oxysporum (strain Fo5176)	ERB1	RBH_STRICT	F9FD94	51.754	84.0	727.0	51.754	86.0	724.0	436371	53	660025	GCA_000222805.1	F9FD94	F9FD94_FUSOF	ERB1	Ribosome biogenesis protein ERB1	5.4	Low	NULL	NULL	NULL	5	0.807	242-266	PKRRFVPSKHEAKRVAKLVRAIKEG	10.5	10.833	NULL	21.333		0.0	tr|F9FD94|F9FD94_FUSOF		ERB1	Q04660	0.0	NP_013764.1	NP_013764.1	Nucleoli	NP_013764.1
yeast7	UP000002489	Fusarium oxysporum (strain Fo5176)	NOP1	RBH_STRICT	F9F918	67.635	73.0	345.0	67.635	76.0	345.0	446062	53	660025	GCA_000222805.1	F9F918	F9F918_FUSOF	FOXB_02893	Histone-glutamine methyltransferase	4.2	Low	NULL	NULL	NULL	3	0.997	7-75	RGGGRGGRGGARGGRGGFGGDRGGFGGRGGARGGRGGGRGAPRGGPRGGGRGGPRGGRGGAGAGQRGGA	3	NULL	NULL	3		5.66e-119	tr|F9F918|F9F918_FUSOF		NOP1	P15646	2.02e-119	NP_010270.1	NP_010270.1	Nucleoli	NP_010270.1
yeast7	UP000002489	Fusarium oxysporum (strain Fo5176)	NOP56	RBH_STRICT	F9FJG4	60.356	88.0	553.0	60.356	88.0	551.0	451279	53	660025	GCA_000222805.1	F9FJG4	F9FJG4_FUSOF	FOXB_06543	Nucleolar protein 58	4.6	Low	NULL	NULL	NULL	3	0.999	459-507	KKSKKEKKDKKEKKEKKEKKEKRKRDEEEADAVKEDGEKKKKKKRKSKA	6.5	14.333	NULL	20.833		0.0	tr|F9FJG4|F9FJG4_FUSOF		NOP56	Q12460	0.0	NP_013298.1	NP_013298.1	Nucleoli	NP_013298.1
yeast7	UP000002489	Fusarium oxysporum (strain Fo5176)	NOP58	RBH_STRICT	F9FJC6	59.382	86.0	531.0	60.181	75.0	530.0	446678	53	660025	GCA_000222805.1	F9FJC6	F9FJC6_FUSOF	FOXB_06505	Nucleolar protein 58	7.2	Low	NULL	NULL	NULL	10	0.996	460-466;535-592	KKLKKAK;ISKKELKKLRKAEEKATPSKSQPAAEETDGKKKRKHDDSEDEEPKKEKKQKKKKRHSE	11.5	12.999	7.666	32.165000000000006		0.0	tr|F9FJC6|F9FJC6_FUSOF		NOP58	Q12499	0.0	NP_014955.1	NP_014955.1	Nucleoli	NP_014955.1
yeast7	UP000002489	Fusarium oxysporum (strain Fo5176)	SNU13	RBH_STRICT	F9FI89	68.908	94.0	157.0	68.908	96.0	177.0	445386	53	660025	GCA_000222805.1	F9FI89	F9FI89_FUSOF	FOXB_06118	Ribonucloprotein	4.1	Low	NULL	NULL	NULL	0	NULL	NULL	NULL	15.5	13	NULL	28.5		3.05e-51	tr|F9FI89|F9FI89_FUSOF		SNU13	P39990	1.36e-59	NP_010888.1	NP_010888.1	Nucleoli	NP_010888.1
yeast7	UP000002497	Coccidioides posadasii (strain RMSCC 757 / Silveira)	ERB1	RBH_STRICT	E9CRU6	50.956	89.0	736.0	52.092	85.0	728.0	453132	54	443226	GCA_000170175.2	E9CRU6	E9CRU6_COCPS	ERB1	Ribosome biogenesis protein ERB1	13.6	Medium	1	1-21	MDYSKGSKKRKAITKDVDEDP	3	0.665	252-265	RRFIPSKHEAKRVM	20.5	12.5	NULL	33		0.0	tr|E9CRU6|E9CRU6_COCPS		ERB1	Q04660	0.0	NP_013764.1	NP_013764.1	Nucleoli	NP_013764.1
yeast7	UP000002497	Coccidioides posadasii (strain RMSCC 757 / Silveira)	NOP1	RBH_STRICT	E9D417	71.429	83.0	370.0	77.311	77.0	387.0	458373	54	443226	GCA_000170175.2	E9D417	E9D417_COCPS	CPSG_04356	Histone-glutamine methyltransferase	3	Low	NULL	NULL	NULL	3	0.998	7-71	RGGRGGPPHGGRGGPRGGGRGGARGGLGSRGGRGGGRGAPRGGRGGRGARGGGRGGKPGAKGGAK	NULL	9	NULL	9		1.57e-129	tr|E9D417|E9D417_COCPS		NOP1	P15646	1.59e-136	NP_010270.1	NP_010270.1	Nucleoli	NP_010270.1
yeast7	UP000002497	Coccidioides posadasii (strain RMSCC 757 / Silveira)	NOP56	RBH_STRICT	E9D9V2	64.815	85.0	592.0	64.815	82.0	589.0	455595	54	443226	GCA_000170175.2	E9D9V2	E9D9V2_COCPS	CPSG_06642	Nucleolar protein 58	10.5	Medium	1	453-524	AADLTEKSQKKKEKKEKKEKKEKKEKEGKKEKKEKKEKKEKKLKSEEADADTPKKKRKRDSEVGVTKKKQKS	4	0.999	460-524	SQKKKEKKEKKEKKEKKEKEGKKEKKEKKEKKEKKLKSEEADADTPKKKRKRDSEVGVTKKKQKS	12	13.833	6.833	32.666		0.0	tr|E9D9V2|E9D9V2_COCPS		NOP56	Q12460	0.0	NP_013298.1	NP_013298.1	Nucleoli	NP_013298.1
yeast7	UP000002497	Coccidioides posadasii (strain RMSCC 757 / Silveira)	NOP58	RBH_STRICT	E9CZG2	61.161	84.0	533.0	61.161	74.0	550.0	460065	54	443226	GCA_000170175.2	E9CZG2	E9CZG2_COCPS	CPSG_02449	Nucleolar protein 58	16.9	High	4	14-33, 461-480, 499-525, 556-592	ALLKAKDKKLLKRDDLEKET, TENVSKKSKKDKKLVEEIKD, EESEEEKPKKSKKKESKTSKGKDSDEA, GNPTAISKKELKKAKKEAKKAEKDAGKKRKRDEDEEP	10	0.997	505-520;563-607	KPKKSKKKESKTSKGK;KKELKKAKKEAKKAEKDAGKKRKRDEDEEPAESKSEKKKKKKSKA	10.5	13.999	6.832	31.331000000000003		0.0	tr|E9CZG2|E9CZG2_COCPS		NOP58	Q12499	0.0	NP_014955.1	NP_014955.1	Nucleoli	NP_014955.1
yeast7	UP000002497	Coccidioides posadasii (strain RMSCC 757 / Silveira)	SNU13	RBH_STRICT	E9DCW9	67.46	100.0	161.0	67.46	100.0	181.0	458206	54	443226	GCA_000170175.2	E9DCW9	E9DCW9_COCPS	CPSG_07931	Ribonucloprotein	3.5	Low	NULL	NULL	NULL	0	NULL	NULL	NULL	13	12.5	NULL	25.5		5.95e-53	tr|E9DCW9|E9DCW9_COCPS		SNU13	P39990	6.5e-61	NP_010888.1	NP_010888.1	Nucleoli	NP_010888.1
yeast7	UP000002499	Metarhizium acridum (strain CQMa 102)	NOP1	RBH_STRICT	E9EFD1	66.805	73.0	338.0	67.22	74.0	340.0	470022	55	655827	GCA_000187405.1	E9EFD1	E9EFD1_METAQ	MAC_08579	Histone-glutamine methyltransferase	4.1	Low	NULL	NULL	NULL	3	0.996	6-82	RGGPRGGGARGGGRGGGRGGFGGDRGGRGGARGGARGGRGGAGGRGGAFGRGGRGGGRGGAGRGGARGGAGQKGGAK	3	NULL	NULL	3		1.35e-116	tr|E9EFD1|E9EFD1_METAQ		NOP1	P15646	2.09e-117	NP_010270.1	NP_010270.1	Nucleoli	NP_010270.1
yeast7	UP000002499	Metarhizium acridum (strain CQMa 102)	NOP56	RBH_STRICT	E9DWE7	59.954	86.0	540.0	59.954	85.0	539.0	471763	55	655827	GCA_000187405.1	E9DWE7	E9DWE7_METAQ	MAC_01945	Nucleolar protein 58	4.2	Low	NULL	NULL	NULL	3	0.999	456-509	SKKEKKDKKEKKEKKDKKDKKEKKEKKRKRDEEEAPPADDGAEKKKKKKRKSKA	4.5	NULL	NULL	4.5		0.0	tr|E9DWE7|E9DWE7_METAQ		NOP56	Q12460	0.0	NP_013298.1	NP_013298.1	Nucleoli	NP_013298.1
yeast7	UP000002499	Metarhizium acridum (strain CQMa 102)	NOP58	RBH_STRICT	E9E149	59.009	84.0	512.0	59.009	73.0	523.0	466176	55	655827	GCA_000187405.1	E9E149	E9E149_METAQ	MAC_03597	Nucleolar protein 58	20.6	High	3	452-478, 517-558, 561-605	NGDTPLKKEKKSKDKKKPKIEAVEEDS, GLSVKKFKRKYERGDVQLSADGTPKVFSKKELKKLRKAEAAN, TPSKSATEPSPEKKKKRKHDDEEEELESTKKDKKQKKKKRHSDVE	16	0.98	458-470;545-557;562-580;588-601	KKEKKSKDKKKPK;KKELKKLRKAEAA;PSKSATEPSPEKKKKRKHD;STKKDKKQKKKKRH	15	NULL	9.333	24.333		5.05e-178	tr|E9E149|E9E149_METAQ		NOP58	Q12499	0.0	NP_014955.1	NP_014955.1	Nucleoli	NP_014955.1
yeast7	UP000002499	Metarhizium acridum (strain CQMa 102)	NOP7	RBH_STRICT	E9EBL7	45.029	77.0	429.0	45.094	78.0	433.0	469106	55	655827	GCA_000187405.1	E9EBL7	E9EBL7_METAQ	NOP7	Pescadillo homolog	22.5	High	3	36-62, 584-609, 611-659	LCIWKGIYPREPRSKKKVSKSSTASTT, KTTNSKAKAKEQARKALRKKAKEEAE, LERAKGMLSKKKRKLYEQMIYTNNKKSAEDQKLRAKRRKLEKGKAKGKA	8	0.993	588-624;640-659	SKAKAKEQARKALRKKAKEEAEDLERAKGMLSKKKRK;DQKLRAKRRKLEKGKAKGKA	21	NULL	NULL	21		1.98e-143	tr|E9EBL7|E9EBL7_METAQ		NOP7	P53261	4.17e-145	NP_011617.1	NP_011617.1	Nucleoli	NP_011617.1
yeast7	UP000002499	Metarhizium acridum (strain CQMa 102)	SNU13	RBH_STRICT	E9E0L3	65.546	94.0	166.0	65.546	94.0	166.0	465568	55	655827	GCA_000187405.1	E9E0L3	E9E0L3_METAQ	MAC_03411	Ribonucloprotein	0	Low	NULL	NULL	NULL	0	NULL	NULL	NULL	NULL	13	NULL	13		9.53e-55	tr|E9E0L3|E9E0L3_METAQ		SNU13	P39990	5.72e-55	NP_010888.1	NP_010888.1	Nucleoli	NP_010888.1
yeast7	UP000002530	Aspergillus fumigatus (strain ATCC MYA-4609 / CBS 101355 / FGSC A1100 / Af293)	ERB1	RBH_STRICT	Q4WTI3	54.035	84.0	740.0	53.89	84.0	751.0	481941	56	330879	GCA_000002655.1	Q4WTI3	ERB1_ASPFU	erb1	Ribosome biogenesis protein erb1	13	Medium	2	1-21, 697-719	MNTSKASKKRKAVTRDVEEEA, ELSQRPYKTLRYHRKAIRAVKFH	5	0.674	262-277	KRRFVPSKHEAKRVMK	12.5	9.333	NULL	21.833		0.0	sp|Q4WTI3|ERB1_ASPFU		ERB1	Q04660	0.0	NP_013764.1	NP_013764.1	Nucleoli	NP_013764.1
yeast7	UP000002530	Aspergillus fumigatus (strain ATCC MYA-4609 / CBS 101355 / FGSC A1100 / Af293)	NOP1	RBH_STRICT	E9QV42	69.928	84.0	370.0	75.417	77.0	387.0	478869	56	330879	GCA_000002655.1	E9QV42	E9QV42_ASPFU	AFUA_1G14220	Histone-glutamine methyltransferase	4.3	Low	NULL	NULL	NULL	4	0.998	6-73	PRGGGRGAPRGGRGAPRGGGGRGGRGGLGSGGRGRGGARGGGRGGPARGRGGRGGGRGGAKGAKGGAK	5	10.5	NULL	15.5		1.51e-129	tr|E9QV42|E9QV42_ASPFU		NOP1	P15646	2.94e-136	NP_010270.1	NP_010270.1	Nucleoli	NP_010270.1
yeast7	UP000002530	Aspergillus fumigatus (strain ATCC MYA-4609 / CBS 101355 / FGSC A1100 / Af293)	NOP56	RBH_STRICT	Q4WXI2	65.972	85.0	610.0	65.972	83.0	608.0	478556	56	330879	GCA_000002655.1	Q4WXI2	Q4WXI2_ASPFU	AFUA_3G09600	Nucleolar protein 58	10.6	Medium	1	453-522	VDDKAEKTEKKEKKEKKEKKEKKEKKDKKDKSEKEEKKKKRKSDVGEGESEKKKRKHDSDAEPSKKKKKV	4	0.999	459-522	KTEKKEKKEKKEKKEKKEKKDKKDKSEKEEKKKKRKSDVGEGESEKKKRKHDSDAEPSKKKKKV	10.5	NULL	6.333	16.833		0.0	tr|Q4WXI2|Q4WXI2_ASPFU		NOP56	Q12460	0.0	NP_013298.1	NP_013298.1	Nucleoli	NP_013298.1
yeast7	UP000002530	Aspergillus fumigatus (strain ATCC MYA-4609 / CBS 101355 / FGSC A1100 / Af293)	NOP58	RBH_STRICT	Q4WYK9	59.016	92.0	545.0	62.387	75.0	560.0	480852	56	330879	GCA_000002655.1	Q4WYK9	NOP58_ASPFU	nop58	Nucleolar protein 58	14	Medium	2	491-535, 539-577	ESEEESSKKHKSKKGKDAELEKMAEKAGLSVKRYKRKLERGEITF, GNPSAISKKELKKAKKEAKKASKGDEKKRKRSDDGEEAD	10	0.998	498-529;545-591	KKHKSKKGKDAELEKMAEKAGLSVKRYKRKLE;SKKELKKAKKEAKKASKGDEKKRKRSDDGEEADNGEKKKKKKKKGEE	11	13.499	6.999	31.498		0.0	sp|Q4WYK9|NOP58_ASPFU		NOP58	Q12499	0.0	NP_014955.1	NP_014955.1	Nucleoli	NP_014955.1
yeast7	UP000002530	Aspergillus fumigatus (strain ATCC MYA-4609 / CBS 101355 / FGSC A1100 / Af293)	SNU13	RBH_STRICT	Q4WHB9	69.048	100.0	186.0	69.048	100.0	186.0	474403	56	330879	GCA_000002655.1	Q4WHB9	Q4WHB9_ASPFU	AFUA_2G05950	Ribonucloprotein	2.3	Low	NULL	NULL	NULL	0	NULL	NULL	NULL	8.5	12.5	NULL	21		6.33e-63	tr|Q4WHB9|Q4WHB9_ASPFU		SNU13	P39990	3.88e-63	NP_010888.1	NP_010888.1	Nucleoli	NP_010888.1
yeast7	UP000002624	Ajellomyces capsulatus (strain H143)	ERB1	RBH_STRICT	C6HQ28	49.456	99.0	762.0	54.179	84.0	747.0	482606	57	544712	GCA_000151035.1	C6HQ28	C6HQ28_AJECH	ERB1	Ribosome biogenesis protein ERB1	8	Low	NULL	NULL	NULL	5	0.671	263-277	RRFVPSKHEAKRVMK	19.5	12	NULL	31.5		0.0	tr|C6HQ28|C6HQ28_AJECH		ERB1	Q04660	0.0	NP_013764.1	NP_013764.1	Nucleoli	NP_013764.1
yeast7	UP000002624	Ajellomyces capsulatus (strain H143)	NOP1	RBH_STRICT	C6HNS2	73.663	73.0	374.0	73.663	77.0	374.0	491298	57	544712	GCA_000151035.1	C6HNS2	C6HNS2_AJECH	HCDG_07853	Histone-glutamine methyltransferase	3.8	Low	NULL	NULL	NULL	3	0.998	6-74	PRGRGGAPRGRGGDRGRGGRGGRGGLGFSDRGGGRGGGRGGGRGGRGAPRGRGGRGGGRGGAGAKGGAK	2	NULL	NULL	2		7.82e-131	tr|C6HNS2|C6HNS2_AJECH		NOP1	P15646	3.97e-131	NP_010270.1	NP_010270.1	Nucleoli	NP_010270.1
yeast7	UP000002624	Ajellomyces capsulatus (strain H143)	NOP56	RBH_STRICT	C6H772	63.194	85.0	561.0	63.657	84.0	580.0	485529	57	544712	GCA_000151035.1	C6H772	C6H772_AJECH	HCDG_02273	Nucleolar protein 58	11	Medium	1	453-516	TDEVTEKKSKKEKKEKKEKKEKKGKEDKKEKKSRKSDAGEAEDTPKKKRKRDSEIGSSKKKSKA	3	0.999	459-516	KKSKKEKKEKKEKKEKKGKEDKKEKKSRKSDAGEAEDTPKKKRKRDSEIGSSKKKSKA	12.5	14	NULL	26.5		0.0	tr|C6H772|C6H772_AJECH		NOP56	Q12460	0.0	NP_013298.1	NP_013298.1	Nucleoli	NP_013298.1
yeast7	UP000002624	Ajellomyces capsulatus (strain H143)	NOP58	RBH_STRICT	C6HP09	60.85	84.0	533.0	60.179	70.0	548.0	485901	57	544712	GCA_000151035.1	C6HP09	C6HP09_AJECH	HCDG_07940	Nucleolar protein 58	19.1	High	3	458-485, 523-559, 586-634	LAESSPKKQKKEKKDKKKKLIEEIKESE, EEEKSKKSKGKSLEKKSKKEDKKSKKQKSGSGPSVEE, GNPSYISKKDLKKAKKEAKKAAKAAEKEAGKKRKRAEEDDEKKTKKKKS	12	0.999	463-476;526-551;593-636	PKKQKKEKKDKKKK;KSKKSKGKSLEKKSKKEDKKSKKQKS;KKDLKKAKKEAKKAAKAAEKEAGKKRKRAEEDDEKKTKKKKSKA	8.5	NULL	5.833	14.333		0.0	tr|C6HP09|C6HP09_AJECH		NOP58	Q12499	0.0	NP_014955.1	NP_014955.1	Nucleoli	NP_014955.1
yeast7	UP000002668	Leptosphaeria maculans (strain JN3 / isolate v23.1.3 / race Av1-4-5-6-7-8)	ERB1	RBH_STRICT	E4ZN52	51.689	84.0	728.0	51.542	83.0	727.0	502878	58	985895		E4ZN52	E4ZN52_LEPMJ	ERB1	Ribosome biogenesis protein ERB1	10.2	Medium	1	1-21	MSVNPRKRKVVTRPVPPPSDS	5	0.679	270-285	KRRFIPSKHEAKRVMK	10.5	8.333	10.666	29.499		0.0	tr|E4ZN52|E4ZN52_LEPMJ		ERB1	Q04660	0.0	NP_013764.1	NP_013764.1	Nucleoli	NP_013764.1
yeast7	UP000002668	Leptosphaeria maculans (strain JN3 / isolate v23.1.3 / race Av1-4-5-6-7-8)	NOP1	RBH_STRICT	M1ZIS5	71.901	73.0	369.0	71.901	75.0	373.0	497159	58	985895		M1ZIS5	M1ZIS5_LEPMJ	Lema_P125630.1	Histone-glutamine methyltransferase	4.2	Low	NULL	NULL	NULL	3	0.997	8-82	GRGGFGGGGRGGGGDRGGRGGFTPRGGARGGRGGGRGGFGDRGGRGGGRGAPRGGRGAPRGGARGGRGGARGGAK	3	NULL	NULL	3		1.74e-128	tr|M1ZIS5|M1ZIS5_LEPMJ		NOP1	P15646	1.07e-130	NP_010270.1	NP_010270.1	Nucleoli	NP_010270.1
yeast7	UP000002668	Leptosphaeria maculans (strain JN3 / isolate v23.1.3 / race Av1-4-5-6-7-8)	NOP56	RBH_STRICT	E5A474	62.731	85.0	563.0	62.731	83.0	563.0	493525	58	985895		E5A474	E5A474_LEPMJ	LEMA_P098280.1	Nucleolar protein 58	11.4	Medium	1	461-515	ASATEQAVRKEKKKEKKSKKSKDVDAAEEVSEKKSKKDKKRKHGEEEVGEKKKKK	3	0.997	469-518	RKEKKKEKKSKKSKDVDAAEEVSEKKSKKDKKRKHGEEEVGEKKKKKSKA	13	13.5	NULL	26.5		0.0	tr|E5A474|E5A474_LEPMJ		NOP56	Q12460	0.0	NP_013298.1	NP_013298.1	Nucleoli	NP_013298.1
yeast7	UP000002668	Leptosphaeria maculans (strain JN3 / isolate v23.1.3 / race Av1-4-5-6-7-8)	NOP58	RBH_STRICT	E5ADG2	53.861	95.0	498.0	57.366	77.0	504.0	500849	58	985895		E5ADG2	E5ADG2_LEPMJ	LEMA_P000380.1	Nucleolar protein 58	11.5	Medium	1	510-562	GDKAAKKAAKEAKKARKAEREAKRKAKEAKKAAKEAKKAEKEAKDSSKKRKAG	4	0.999	510-578	GDKAAKKAAKEAKKARKAEREAKRKAKEAKKAAKEAKKAEKEAKDSSKKRKAGDEGDKAEKKKKKKSKD	14	NULL	9.833	23.833		6.75e-173	tr|E5ADG2|E5ADG2_LEPMJ		NOP58	Q12499	2.83e-175	NP_014955.1	NP_014955.1	Nucleoli	NP_014955.1
yeast7	UP000002668	Leptosphaeria maculans (strain JN3 / isolate v23.1.3 / race Av1-4-5-6-7-8)	SNU13	RBH_STRICT	E4ZXF5	68.548	98.0	160.0	68.548	98.0	180.0	496090	58	985895		E4ZXF5	E4ZXF5_LEPMJ	LEMA_P025170.1	Ribonucloprotein	1.8	Low	NULL	NULL	NULL	0	NULL	NULL	NULL	6.5	10.5	NULL	17		2.25e-52	tr|E4ZXF5|E4ZXF5_LEPMJ		SNU13	P39990	1.07e-60	NP_010888.1	NP_010888.1	Nucleoli	NP_010888.1
yeast7	UP000002669	Arthroderma gypseum (strain ATCC MYA-4604 / CBS 118893)	ERB1	RBH_STRICT	E4V6M4	52.237	84.0	731.0	51.948	87.0	721.0	509038	59	535722	GCA_000150975.2	E4V6M4	E4V6M4_ARTGP	ERB1	Ribosome biogenesis protein ERB1	7.9	Low	NULL	NULL	NULL	4	0.604	252-252	K	18.5	12	NULL	30.5		0.0	tr|E4V6M4|E4V6M4_ARTGP		ERB1	Q04660	0.0	NP_013764.1	NP_013764.1	Nucleoli	NP_013764.1
yeast7	UP000002669	Arthroderma gypseum (strain ATCC MYA-4604 / CBS 118893)	NOP1	RBH_STRICT	E4V205	73.984	75.0	373.0	75.105	76.0	383.0	508923	59	535722	GCA_000150975.2	E4V205	E4V205_ARTGP	MGYG_07076	Histone-glutamine methyltransferase	4	Low	NULL	NULL	NULL	4	0.998	6-72	PRGRGGDRGGRGGRGGRGGGRGGGRGGFSGRGGGDRGGRGGGRGAPRGRGAGRGGRGGKPGARGGAK	3.5	9.5	NULL	13		1.89e-130	tr|E4V205|E4V205_ARTGP		NOP1	P15646	7.24e-135	NP_010270.1	NP_010270.1	Nucleoli	NP_010270.1
yeast7	UP000002669	Arthroderma gypseum (strain ATCC MYA-4604 / CBS 118893)	NOP56	RBH_STRICT	E5R0H1	60.738	91.0	587.0	63.426	82.0	583.0	505548	59	535722	GCA_000150975.2	E5R0H1	E5R0H1_ARTGP	MGYG_00571	Nucleolar protein 58	12.3	Medium	1	455-521	DADKAEKNEKKEKKEKKKEKKEKKEKKEKKKEKKEKAADASDAETDATPKKKRKHDADAGSEKKKKQ	6	1	460-492;502-523	EKNEKKEKKEKKKEKKEKKEKKEKKKEKKEKAA;TPKKKRKHDADAGSEKKKKQKK	9.5	14	NULL	23.5		0.0	tr|E5R0H1|E5R0H1_ARTGP		NOP56	Q12460	0.0	NP_013298.1	NP_013298.1	Nucleoli	NP_013298.1
yeast7	UP000002669	Arthroderma gypseum (strain ATCC MYA-4604 / CBS 118893)	SNU13	RBH_STRICT	E4URE5	66.667	100.0	162.0	66.667	100.0	182.0	504987	59	535722	GCA_000150975.2	E4URE5	E4URE5_ARTGP	MGYG_03211	Ribonucloprotein	2.8	Low	NULL	NULL	NULL	0	NULL	NULL	NULL	10	11.5	NULL	21.5		3.08e-53	tr|E4URE5|E4URE5_ARTGP		SNU13	P39990	2.12e-61	NP_010888.1	NP_010888.1	Nucleoli	NP_010888.1
yeast7	UP000002753	Saccharomyces kudriavzevii (strain ATCC MYA-4449 / AS 2.2408 / CBS 8840 / NBRC 1802 / NCYC 2889)	ERB1	RBH_STRICT	J8QFS9	92.804	99.0	1475.0	92.804	100.0	1439.0	513876	60	226230	GCA_000167075.2	J8QFS9	J8QFS9_SACK1	YMR049C	Ribosome biogenesis protein ERB1	14.8	Medium	1	587-606	ITITCKKTVKKLSWHRKGDY	7	0.92	262-299	KRRFVPSKNEAKRVMKIVRAIREGRIIPPKKLKEMKEK	19	NULL	NULL	19		0.0	tr|J8QFS9|J8QFS9_SACK1		ERB1	Q04660	0.0	NP_013764.1	NP_013764.1	Nucleoli	NP_013764.1
yeast7	UP000002753	Saccharomyces kudriavzevii (strain ATCC MYA-4449 / AS 2.2408 / CBS 8840 / NBRC 1802 / NCYC 2889)	NOP1	RBH_STRICT	J4TTZ0	99.18	75.0	500.0	99.177	72.0	498.0	513889	60	226230	GCA_000167075.2	J4TTZ0	J4TTZ0_SACK1	YDL014W	Histone-glutamine methyltransferase	7.4	Low	NULL	NULL	NULL	3	0.978	7-93	SRGGSRGGSRGGFGGRGGSRGGSRGGFGDRGGFGGRGGSRGGSRGGFGGRGGSRGGSRGGFGDRGGSRGGSRGGFGGARGGGARGGA	12	NULL	NULL	12		0.0	tr|J4TTZ0|J4TTZ0_SACK1		NOP1	P15646	1.57e-179	NP_010270.1	NP_010270.1	Nucleoli	NP_010270.1
yeast7	UP000002753	Saccharomyces kudriavzevii (strain ATCC MYA-4449 / AS 2.2408 / CBS 8840 / NBRC 1802 / NCYC 2889)	NOP56	RBH_STRICT	J6EFK9	97.228	100.0	995.0	97.228	100.0	995.0	515562	60	226230	GCA_000167075.2	J6EFK9	J6EFK9_SACK1	YLR197W	NOP56-like protein	10.8	Medium	1	460-505	GDDEEEKKEKKEKKSKKEKKEKKEKKDKKEKKEKKEKKDKKKKSKD	4	1	451-505	ETSKKRKLEGDDEEEKKEKKEKKSKKEKKEKKEKKDKKEKKEKKEKKDKKKKSKD	13	13.333	7.833	34.166		0.0	tr|J6EFK9|J6EFK9_SACK1		NOP56	Q12460	0.0	NP_013298.1	NP_013298.1	Nucleoli	NP_013298.1
yeast7	UP000002753	Saccharomyces kudriavzevii (strain ATCC MYA-4449 / AS 2.2408 / CBS 8840 / NBRC 1802 / NCYC 2889)	NOP58	RBH_STRICT	J6EEA5	95.402	100.0	976.0	95.402	84.0	976.0	516250	60	226230	GCA_000167075.2	J6EEA5	J6EEA5_SACK1	YOR310C	NOP58-like protein	9.6	Low	1	539-618	DDEEEEKKEKKKEKKEKKDNKRKRDDDEDSKDSKDSKKSKKDKKEKKEKKEKKEKKEKKEKKDKKEKKEKKEKKSKKEKK	7	1	545-618	KKEKKKEKKEKKDNKRKRDDDEDSKDSKDSKKSKKDKKEKKEKKEKKEKKEKKEKKDKKEKKEKKEKKSKKEKK	5	NULL	NULL	5		0.0	tr|J6EEA5|J6EEA5_SACK1		NOP58	Q12499	0.0	NP_014955.1	NP_014955.1	Nucleoli	NP_014955.1
yeast7	UP000002753	Saccharomyces kudriavzevii (strain ATCC MYA-4449 / AS 2.2408 / CBS 8840 / NBRC 1802 / NCYC 2889)	NOP7	RBH_STRICT	J6EKB0	88.926	100.0	934.0	87.107	100.0	934.0	514472	60	226230	GCA_000167075.2	J6EKB0	J6EKB0_SACK1	YGR103W	Pescadillo homolog	22.7	High	3	33-62, 524-551, 553-601	RRLCIFKGIYPREPRNKKKANKGSTAPTTF, EADASKDATKPKNKKRKIDEEEEEKKLK, IMMSNKQKKLYKKMKYSNAKKEEQTESLKKKKKQIAKHKAKLGKLNSKK	6	0.996	47-51;533-601	RNKKK;KPKNKKRKIDEEEEEKKLKMIMMSNKQKKLYKKMKYSNAKKEEQTESLKKKKKQIAKHKAKLGKLNSKK	22	NULL	NULL	22		0.0	tr|J6EKB0|J6EKB0_SACK1		NOP7	P53261	0.0	NP_011617.1	NP_011617.1	Nucleoli	NP_011617.1
yeast7	UP000002753	Saccharomyces kudriavzevii (strain ATCC MYA-4449 / AS 2.2408 / CBS 8840 / NBRC 1802 / NCYC 2889)	SNU13	RBH_STRICT	J6EC23	99.206	100.0	254.0	99.206	100.0	254.0	516852	60	226230	GCA_000167075.2	J6EC23	J6EC23_SACK1	YEL026W	Ribonucloprotein	1.4	Low	NULL	NULL	NULL	0	NULL	NULL	NULL	5.5	15.5	NULL	21		3.06e-90	tr|J6EC23|J6EC23_SACK1		SNU13	P39990	5.79e-90	NP_010888.1	NP_010888.1	Nucleoli	NP_010888.1
yeast7	UP000002762	Beauveria bassiana (strain ARSEF 2860)	ERB1	RBH_STRICT	J4KKQ4	48.202	92.0	717.0	50.515	89.0	719.0	526834	61	655819	GCA_000280675.1	J4KKQ4	J4KKQ4_BEAB2	ERB1	Ribosome biogenesis protein ERB1	3.5	Low	NULL	NULL	NULL	0	NULL	NULL	NULL	12.5	11	NULL	23.5		0.0	tr|J4KKQ4|J4KKQ4_BEAB2		ERB1	Q04660	0.0	NP_013764.1	NP_013764.1	Nucleoli	NP_013764.1
yeast7	UP000002762	Beauveria bassiana (strain ARSEF 2860)	NOP1	RBH_STRICT	J4W048	66.531	74.0	347.0	66.939	74.0	342.0	524683	61	655819	GCA_000280675.1	J4W048	J4W048_BEAB2	BBA_07224	Histone-glutamine methyltransferase	3.7	Low	NULL	NULL	NULL	4	0.996	8-89	GGPRGGGRGGGRGGFDGGRGGRGGFGGRGGGRGGFDGGRGGFGGRGGARGGGRGGPARGGARGGRGGRGGARGGAGGQKGGS	2	NULL	NULL	2		6.65e-120	tr|J4W048|J4W048_BEAB2		NOP1	P15646	2.11e-118	NP_010270.1	NP_010270.1	Nucleoli	NP_010270.1
yeast7	UP000002762	Beauveria bassiana (strain ARSEF 2860)	NOP56	RBH_STRICT	J5JD85	59.08	86.0	517.0	59.08	86.0	516.0	524905	61	655819	GCA_000280675.1	J5JD85	J5JD85_BEAB2	BBA_09308	Nucleolar protein 58	9.9	Low	1	447-506	ADAGVTPKKEKKDKKDKKEKKDKKDKKDKKRKHDDDATPKDDGEKKKKKKKRKSEAADDE	3	0.999	453-500	PKKEKKDKKDKKEKKDKKDKKDKKRKHDDDATPKDDGEKKKKKKKRKS	7.5	13.5	NULL	21		0.0	tr|J5JD85|J5JD85_BEAB2		NOP56	Q12460	0.0	NP_013298.1	NP_013298.1	Nucleoli	NP_013298.1
yeast7	UP000002762	Beauveria bassiana (strain ARSEF 2860)	NOP58	RBH_STRICT	J4UQX9	56.36	86.0	504.0	57.658	74.0	518.0	525170	61	655819	GCA_000280675.1	J4UQX9	J4UQX9_BEAB2	BBA_03602	Nucleolar protein 58	15.3	High	2	453-484, 536-597	ATTNGDSKKSKKDKKEKKEKKQKKIEVVEVDE, GGEPRVFSKKEMKKLRKEATATPTKAAADEGKKKKRKHDSDDEDEPEPKKEKKHKKKKQSEA	8	0.993	460-476;541-595	KKSKKDKKEKKEKKQKK;VFSKKEMKKLRKEATATPTKAAADEGKKKKRKHDSDDEDEPEPKKEKKHKKKKQS	13	NULL	8.833	21.833		4.36e-175	tr|J4UQX9|J4UQX9_BEAB2		NOP58	Q12499	1.12e-180	NP_014955.1	NP_014955.1	Nucleoli	NP_014955.1
yeast7	UP000002762	Beauveria bassiana (strain ARSEF 2860)	SNU13	RBH_STRICT	J4KPL3	66.387	94.0	166.0	66.387	95.0	166.0	520147	61	655819	GCA_000280675.1	J4KPL3	J4KPL3_BEAB2	BBA_03434	Ribonucloprotein	0.7	Low	NULL	NULL	NULL	0	NULL	NULL	NULL	2.5	10.5	NULL	13		5.1e-55	tr|J4KPL3|J4KPL3_BEAB2		SNU13	P39990	2.85e-55	NP_010888.1	NP_010888.1	Nucleoli	NP_010888.1
yeast7	UP000002866	Tetrapisispora blattae (strain ATCC 34711 / CBS 6284 / DSM 70876 / NBRC 10599 / NRRL Y-10934 / UCD 77-7)	ERB1	RBH_STRICT	I2GXE6	79.582	99.0	1299.0	84.447	90.0	1281.0	532021	62	1071380	GCA_000315915.1	I2GXE6	I2GXE6_TETBL	TBLA0A10190	Ribosome biogenesis protein ERB1	10.6	Medium	NULL	NULL	NULL	4	0.902	267-302	KRRFVPSKNEAKRVMKIVKAIREGRIIPPKKLKEMR	21	NULL	NULL	21		0.0	tr|I2GXE6|I2GXE6_TETBL		ERB1	Q04660	0.0	NP_013764.1	NP_013764.1	Nucleoli	NP_013764.1
yeast7	UP000002866	Tetrapisispora blattae (strain ATCC 34711 / CBS 6284 / DSM 70876 / NBRC 10599 / NRRL Y-10934 / UCD 77-7)	NOP1	RBH_STRICT	I2GY08	95.902	75.0	491.0	95.885	76.0	488.0	532120	62	1071380	GCA_000315915.1	I2GY08	I2GY08_TETBL	TBLA0B01670	Histone-glutamine methyltransferase	7	Low	NULL	NULL	NULL	3	0.997	6-79	GSRGGSRGGRGGSRGGSRGGFGGGRGGSRGGFGGGRGGARGGRGGARGGARGGRGGASRGGRGGARGGARGGAK	12	9	NULL	21		2.08e-177	tr|I2GY08|I2GY08_TETBL		NOP1	P15646	4.29e-176	NP_010270.1	NP_010270.1	Nucleoli	NP_010270.1
yeast7	UP000002866	Tetrapisispora blattae (strain ATCC 34711 / CBS 6284 / DSM 70876 / NBRC 10599 / NRRL Y-10934 / UCD 77-7)	NOP56	RBH_STRICT	I2H4F9	89.091	87.0	831.0	83.607	95.0	819.0	531568	62	1071380	GCA_000315915.1	I2H4F9	I2H4F9_TETBL	TBLA0E02080	Nop domain-containing protein	10.6	Medium	1	463-513	EEEVKAEKKAKKEPKEKKEKKEKKEKKEKKEKKEKKEKKEKKDKKEKKSKK	4	1	467-513	KAEKKAKKEPKEKKEKKEKKEKKEKKEKKEKKEKKEKKDKKEKKSKK	12	13.333	6.833	32.166		0.0	tr|I2H4F9|I2H4F9_TETBL		NOP56	Q12460	0.0	NP_013298.1	NP_013298.1	Nucleoli	NP_013298.1
yeast7	UP000002866	Tetrapisispora blattae (strain ATCC 34711 / CBS 6284 / DSM 70876 / NBRC 10599 / NRRL Y-10934 / UCD 77-7)	NOP58	RBH_STRICT	I2GYC3	86.392	94.0	814.0	87.01	94.0	815.0	532519	62	1071380	GCA_000315915.1	I2GYC3	I2GYC3_TETBL	TBLA0B02830	Nop domain-containing protein	10.2	Medium	1	446-517	EDESEEKKEKKDKKRKRDEDEDEEKEEKKKSKKEKKEKKEKKEKKEKKDKKEKKDKKEKKDKKDKKSKKEKK	5	1	452-517	KKEKKDKKRKRDEDEDEEKEEKKKSKKEKKEKKEKKEKKEKKDKKEKKDKKEKKDKKDKKSKKEKK	11	12.166	7.666	30.832		0.0	tr|I2GYC3|I2GYC3_TETBL		NOP58	Q12499	0.0	NP_014955.1	NP_014955.1	Nucleoli	NP_014955.1
yeast7	UP000002866	Tetrapisispora blattae (strain ATCC 34711 / CBS 6284 / DSM 70876 / NBRC 10599 / NRRL Y-10934 / UCD 77-7)	NOP7	RBH_STRICT	I2H416	74.055	95.0	857.0	72.668	100.0	797.0	531261	62	1071380	GCA_000315915.1	I2H416	I2H416_TETBL	TBLA0E00570	Pescadillo homolog	18.6	High	2	33-62, 518-596	RRLCIFKGIYPREPRNKKKANKGSTAPTTF, AKETNKEPSTPKNKKRKSKSTDKDEEKKLKMIMMSNKQRKLYKKMEYSNDKKEEKIENLKKKKKQIAKTKKKLEKLNKK	6	0.997	47-51;527-596	RNKKK;TPKNKKRKSKSTDKDEEKKLKMIMMSNKQRKLYKKMEYSNDKKEEKIENLKKKKKQIAKTKKKLEKLNKK	19	NULL	NULL	19		0.0	tr|I2H416|I2H416_TETBL		NOP7	P53261	0.0	NP_011617.1	NP_011617.1	Nucleoli	NP_011617.1
yeast7	UP000002866	Tetrapisispora blattae (strain ATCC 34711 / CBS 6284 / DSM 70876 / NBRC 10599 / NRRL Y-10934 / UCD 77-7)	SNU13	RBH_STRICT	I2H2V4	95.2	99.0	243.0	95.2	98.0	243.0	531045	62	1071380	GCA_000315915.1	I2H2V4	I2H2V4_TETBL	TBLA0D01990	Ribonucloprotein	1.6	Low	NULL	NULL	NULL	0	NULL	NULL	NULL	6.5	13	NULL	19.5		2.28e-85	tr|I2H2V4|I2H2V4_TETBL		SNU13	P39990	2.3e-85	NP_010888.1	NP_010888.1	Nucleoli	NP_010888.1
yeast7	UP000002866	Tetrapisispora blattae (strain ATCC 34711 / CBS 6284 / DSM 70876 / NBRC 10599 / NRRL Y-10934 / UCD 77-7)	YTM1	RBH_STRICT	I2GYJ5	81.779	100.0	777.0	81.562	100.0	773.0	530128	62	1071380	GCA_000315915.1	I2GYJ5	I2GYJ5_TETBL	TBLA0B03570	Ribosome biogenesis protein YTM1	11	Medium	NULL	NULL	NULL	2	0.731	260-265	RKRRKM	20	NULL	NULL	20		0.0	tr|I2GYJ5|I2GYJ5_TETBL		YTM1	Q12024	0.0	NP_014915.3	NP_014915.3	Nucleoli	NP_014915.3
yeast7	UP000002872	Nematocida parisii (strain ERTm3)	NOP1	RBH_STRICT	I3EIK0	69.167	73.0	331.0	69.167	86.0	330.0	533648	63	935791	GCA_000190615.1	I3EIK0	I3EIK0_NEMP3	NEQG_00866	Histone-glutamine methyltransferase	8.2	Low	NULL	NULL	NULL	3	0.858	5-36	RKDKRPFASSNKRGPGGPGGQGRFQRKPPMNK	14	NULL	NULL	14		2.97e-115	tr|I3EIK0|I3EIK0_NEMP3		NOP1	P15646	2.1e-114	NP_010270.1	NP_010270.1	Nucleoli	NP_010270.1
yeast7	UP000004997	Brettanomyces bruxellensis AWRI1499	ERB1	RBH_STRICT	I2JQI4	60.677	82.0	761.0	61.927	89.0	765.0	542098	65	1124627	GCA_000259595.1	I2JQI4	I2JQI4_DEKBR	ERB1	Ribosome biogenesis protein ERB1	13	Medium	NULL	NULL	NULL	1	0.785	259-290	KRRFVPSKNEAKRIMKIVKAIREGRIIPPEKR	25	NULL	NULL	25		0.0	tr|I2JQI4|I2JQI4_DEKBR		ERB1	Q04660	0.0	NP_013764.1	NP_013764.1	Nucleoli	NP_013764.1
yeast7	UP000004997	Brettanomyces bruxellensis AWRI1499	NOP1	RBH_STRICT	I2JZQ2	89.212	74.0	459.0	89.212	77.0	457.0	540462	65	1124627	GCA_000259595.1	I2JZQ2	I2JZQ2_DEKBR	AWRI1499_1584	Histone-glutamine methyltransferase	6.8	Low	NULL	NULL	NULL	3	0.997	8-75	GRGGFRNGREGGSRGGRGGRGGFRGGRGGGRGGFRGGFRGGRGGRGGSRGGRGGRGGAPRGGARGGAK	11	9	NULL	20		6.61e-165	tr|I2JZQ2|I2JZQ2_DEKBR		NOP1	P15646	9.99e-164	NP_010270.1	NP_010270.1	Nucleoli	NP_010270.1
yeast7	UP000004997	Brettanomyces bruxellensis AWRI1499	SNU13	RBH_STRICT	I2JXD8	87.069	92.0	210.0	87.069	83.0	210.0	540447	65	1124627	GCA_000259595.1	I2JXD8	I2JXD8_DEKBR	AWRI1499_2434	Ribonucloprotein	4.2	Low	NULL	NULL	NULL	0	NULL	NULL	NULL	15	10.5	NULL	25.5		1.43e-72	tr|I2JXD8|I2JXD8_DEKBR		SNU13	P39990	2.65e-72	NP_010888.1	NP_010888.1	Nucleoli	NP_010888.1
yeast7	UP000004997	Brettanomyces bruxellensis AWRI1499	YTM1	RBH_STRICT	I2K080	54.194	98.0	507.0	53.632	98.0	502.0	542459	65	1124627	GCA_000259595.1	I2K080	I2K080_DEKBR	YTM1	Ribosome biogenesis protein YTM1	3.4	Low	NULL	NULL	NULL	0	NULL	NULL	NULL	14.5	13.333	NULL	27.833		2.83e-179	tr|I2K080|I2K080_DEKBR		YTM1	Q12024	3.65e-177	NP_014915.3	NP_014915.3	Nucleoli	NP_014915.3
yeast7	UP000005206	Fusarium vanettenii (strain ATCC MYA-4622 / CBS 123669 / FGSC 9596 / NRRL 45880 / 77-13-4)	ERB1	RBH_STRICT	C7ZKX0	51.17	84.0	722.0	51.17	87.0	719.0	552336	66	660122	GCA_000151355.1	C7ZKX0	C7ZKX0_FUSV7	ERB1	Ribosome biogenesis protein ERB1	4.7	Low	NULL	NULL	NULL	5	0.807	238-262	PKRRFVPSKHEAKRVAKLVRAIKEG	7.5	10.833	NULL	18.333		0.0	tr|C7ZKX0|C7ZKX0_FUSV7		ERB1	Q04660	0.0	NP_013764.1	NP_013764.1	Nucleoli	NP_013764.1
yeast7	UP000005206	Fusarium vanettenii (strain ATCC MYA-4622 / CBS 123669 / FGSC 9596 / NRRL 45880 / 77-13-4)	NOP1	RBH_STRICT	C7Z1M2	67.611	75.0	353.0	67.635	78.0	345.0	554186	66	660122	GCA_000151355.1	C7Z1M2	C7Z1M2_FUSV7	NECHADRAFT_72420	Histone-glutamine methyltransferase	3	Low	NULL	NULL	NULL	3	0.985	7-67	RGGARGGRGGGARGGRGGFGGGDRGGFGGRGGARGGFGGRGGRGGGRGGFGGKPGQKGGAK	NULL	NULL	8	8		2.25e-122	tr|C7Z1M2|C7Z1M2_FUSV7		NOP1	P15646	1.38e-119	NP_010270.1	NP_010270.1	Nucleoli	NP_010270.1
yeast7	UP000005206	Fusarium vanettenii (strain ATCC MYA-4622 / CBS 123669 / FGSC 9596 / NRRL 45880 / 77-13-4)	NOP56	RBH_STRICT	C7Z0K0	61.276	86.0	545.0	60.754	88.0	548.0	551492	66	660122	GCA_000151355.1	C7Z0K0	C7Z0K0_FUSV7	NECHADRAFT_68933	Nucleolar protein 58	9.7	Low	1	454-515	DVPEPESAKKSKKEKKEKKDKKEKKEKKRKRDEEEAPAAKEVDGEKKKKKKKKRKSEVADDE	3	0.999	461-508	AKKSKKEKKEKKDKKEKKEKKRKRDEEEAPAAKEVDGEKKKKKKKKRK	7	13.833	NULL	20.833		0.0	tr|C7Z0K0|C7Z0K0_FUSV7		NOP56	Q12460	0.0	NP_013298.1	NP_013298.1	Nucleoli	NP_013298.1
yeast7	UP000005206	Fusarium vanettenii (strain ATCC MYA-4622 / CBS 123669 / FGSC 9596 / NRRL 45880 / 77-13-4)	NOP58	RBH_STRICT	C7Z0Q5	54.42	93.0	479.0	57.86	75.0	516.0	549693	66	660122	GCA_000151355.1	C7Z0Q5	C7Z0Q5_FUSV7	NECHADRAFT_39989	Nucleolar protein 58	14.3	Medium	2	468-490, 546-607	ANSTTPAKKSKKSKKLIEEVEDE, DGTPKVFSKKELKKLRKAEEKSTPSKEAAPEGKKKRKHDDSEDEAEPKKEKKQKKKKRHSEA	10	0.996	475-481;553-606	KKSKKSK;SKKELKKLRKAEEKSTPSKEAAPEGKKKRKHDDSEDEAEPKKEKKQKKKKRHSE	12.5	12.999	8.666	34.165000000000006		6.47e-165	tr|C7Z0Q5|C7Z0Q5_FUSV7		NOP58	Q12499	1.81e-179	NP_014955.1	NP_014955.1	Nucleoli	NP_014955.1
yeast7	UP000005206	Fusarium vanettenii (strain ATCC MYA-4622 / CBS 123669 / FGSC 9596 / NRRL 45880 / 77-13-4)	SNU13	RBH_STRICT	C7YR55	68.908	94.0	157.0	68.908	96.0	177.0	559962	66	660122	GCA_000151355.1	C7YR55	C7YR55_FUSV7	NECHADRAFT_69255	Ribonucloprotein	4.6	Low	NULL	NULL	NULL	0	NULL	NULL	NULL	17	13	NULL	30		3.63e-51	tr|C7YR55|C7YR55_FUSV7		SNU13	P39990	2.14e-59	NP_010888.1	NP_010888.1	Nucleoli	NP_010888.1
yeast7	UP000005220	Kazachstania africana (strain ATCC 22294 / BCRC 22015 / CBS 2517 / CECT 1963 / NBRC 1671 / NRRL Y-8276)	ERB1	RBH_STRICT	H2ASQ4	81.932	98.0	1302.0	80.779	99.0	1285.0	564690	67	1071382	GCA_000304475.1	H2ASQ4	H2ASQ4_KAZAF	KAFR0C04130	Ribosome biogenesis protein ERB1	18	High	1	580-599	ITITCKKTVKKLSWHRKGDY	1	0.875	256-289	KRRFVPSKNEAKRIMKIVRAIREGRIIPPKKLKE	26	NULL	NULL	26		0.0	tr|H2ASQ4|H2ASQ4_KAZAF		ERB1	Q04660	0.0	NP_013764.1	NP_013764.1	Nucleoli	NP_013764.1
yeast7	UP000005220	Kazachstania africana (strain ATCC 22294 / BCRC 22015 / CBS 2517 / CECT 1963 / NBRC 1671 / NRRL Y-8276)	NOP1	RBH_STRICT	H2ART4	91.768	100.0	578.0	91.768	100.0	578.0	564386	67	1071382	GCA_000304475.1	H2ART4	H2ART4_KAZAF	KAFR0C00890	Histone-glutamine methyltransferase	5.9	Low	NULL	NULL	NULL	3	0.995	7-72	SRGGNRGGARGGSRGGSRGGFRGGSRGGARGGSRGGARGGLRGGPRGGSRGGPRGGARGGARGGAK	9	NULL	NULL	9		0.0	tr|H2ART4|H2ART4_KAZAF		NOP1	P15646	0.0	NP_010270.1	NP_010270.1	Nucleoli	NP_010270.1
yeast7	UP000005220	Kazachstania africana (strain ATCC 22294 / BCRC 22015 / CBS 2517 / CECT 1963 / NBRC 1671 / NRRL Y-8276)	NOP56	RBH_STRICT	H2B2B1	90.239	91.0	860.0	91.031	89.0	847.0	562159	67	1071382	GCA_000304475.1	H2B2B1	H2B2B1_KAZAF	KAFR0L01510	Nop domain-containing protein	10.3	Medium	1	457-500	EGEEEEKKSKKEKKDKKDKKDKKSKKEKKEKKEKKEKKEKKSKK	5	1	450-500	KKRKLETEGEEEEKKSKKEKKDKKDKKDKKSKKEKKEKKEKKEKKEKKSKK	12.5	13.833	7.166	33.498999999999995		0.0	tr|H2B2B1|H2B2B1_KAZAF		NOP56	Q12460	0.0	NP_013298.1	NP_013298.1	Nucleoli	NP_013298.1
yeast7	UP000005220	Kazachstania africana (strain ATCC 22294 / BCRC 22015 / CBS 2517 / CECT 1963 / NBRC 1671 / NRRL Y-8276)	NOP58	RBH_STRICT	H2ATV4	93.224	84.0	822.0	92.661	87.0	831.0	562404	67	1071382	GCA_000304475.1	H2ATV4	H2ATV4_KAZAF	KAFR0D01580	Nop domain-containing protein	10.3	Medium	1	444-501	SDDEEKEEKKEKKRKRDDGDDAEKKEKKSKKEKKEKKDKKDKKDKKDKKHKKSKKEKK	5	1	451-501	EKKEKKRKRDDGDDAEKKEKKSKKEKKEKKDKKDKKDKKDKKHKKSKKEKK	9.5	NULL	7.333	16.833		0.0	tr|H2ATV4|H2ATV4_KAZAF		NOP58	Q12499	0.0	NP_014955.1	NP_014955.1	Nucleoli	NP_014955.1
yeast7	UP000005220	Kazachstania africana (strain ATCC 22294 / BCRC 22015 / CBS 2517 / CECT 1963 / NBRC 1671 / NRRL Y-8276)	NOP7	RBH_STRICT	H2B1M0	73.737	98.0	867.0	72.937	100.0	798.0	565551	67	1071382	GCA_000304475.1	H2B1M0	H2B1M0_KAZAF	KAFR0K01660	Pescadillo homolog	19.7	High	3	33-62, 516-541, 545-592	RRLCIFKGIYPREPRNKKKANKGSTAPTTF, DVKDTIKSDNKSKKRKNVTEEDEEKE, IMMSNKQRKLYKKMKYSNDKKQEKVDNLKKKKAQISKTKKKLEKLEKK	8	0.989	47-51;552-592	RNKKK;RKLYKKMKYSNDKKQEKVDNLKKKKAQISKTKKKLEKLEKK	19	12.333	NULL	31.333		0.0	tr|H2B1M0|H2B1M0_KAZAF		NOP7	P53261	0.0	NP_011617.1	NP_011617.1	Nucleoli	NP_011617.1
yeast7	UP000005220	Kazachstania africana (strain ATCC 22294 / BCRC 22015 / CBS 2517 / CECT 1963 / NBRC 1671 / NRRL Y-8276)	SNU13	RBH_STRICT	H2AWH8	97.619	100.0	250.0	97.619	100.0	250.0	563018	67	1071382	GCA_000304475.1	H2AWH8	H2AWH8_KAZAF	KAFR0F01320	Ribonucloprotein	2.3	Low	NULL	NULL	NULL	0	NULL	NULL	NULL	8.5	12.5	NULL	21		2.85e-88	tr|H2AWH8|H2AWH8_KAZAF		SNU13	P39990	3.18e-88	NP_010888.1	NP_010888.1	Nucleoli	NP_010888.1
yeast7	UP000005220	Kazachstania africana (strain ATCC 22294 / BCRC 22015 / CBS 2517 / CECT 1963 / NBRC 1671 / NRRL Y-8276)	YTM1	RBH_STRICT	H2AN96	77.088	100.0	749.0	77.088	100.0	744.0	561570	67	1071382	GCA_000304475.1	H2AN96	H2AN96_KAZAF	KAFR0A04110	Ribosome biogenesis protein YTM1	11.8	Medium	NULL	NULL	NULL	2	0.833	261-276	AKKRRKLSLKDGSIRR	22	NULL	NULL	22		0.0	tr|H2AN96|H2AN96_KAZAF		YTM1	Q12024	0.0	NP_014915.3	NP_014915.3	Nucleoli	NP_014915.3
yeast7	UP000005221	Candida parapsilosis (strain CDC 317 / ATCC MYA-4646)	ERB1	RBH_STRICT	G8B893	69.814	91.0	1081.0	67.536	90.0	1059.0	570031	68	578454		G8B893	G8B893_CANPC	ERB1	Ribosome biogenesis protein ERB1	16.4	High	1	11-30	VPVPKKEELVSKKRKQDSEE	3	0.632	298-303	KHEAKR	23	NULL	NULL	23		0.0	tr|G8B893|G8B893_CANPC		ERB1	Q04660	0.0	NP_013764.1	NP_013764.1	Nucleoli	NP_013764.1
yeast7	UP000005221	Candida parapsilosis (strain CDC 317 / ATCC MYA-4646)	NOP1	RBH_STRICT	G8B9B7	86.62	87.0	447.0	91.77	78.0	467.0	566136	68	578454		G8B9B7	G8B9B7_CANPC	CPAR2_302060	Histone-glutamine methyltransferase	3	Low	NULL	NULL	NULL	3	0.997	6-70	PRGRGGSRGGGRGGFSGRGGRGGASAGRGGRGGARGGARGGARGGRGGARGGRGGARGGARGGAK	NULL	NULL	NULL	0		4.61e-160	tr|G8B9B7|G8B9B7_CANPC		NOP1	P15646	5.5e-168	NP_010270.1	NP_010270.1	Nucleoli	NP_010270.1
yeast7	UP000005221	Candida parapsilosis (strain CDC 317 / ATCC MYA-4646)	NOP56	RBH_STRICT	G8BEX9	77.419	86.0	707.0	77.419	86.0	707.0	570977	68	578454		G8BEX9	G8BEX9_CANPC	CPAR2_200800	Nop domain-containing protein	11.1	Medium	1	443-496	DDVEDKSEKKEKKEKKEKKEKKDKKEKKDKKDKKEKKEKKRKADDEEETPKKKK	3	0.999	450-501	EKKEKKEKKEKKEKKDKKEKKDKKDKKEKKEKKRKADDEEETPKKKKKKSKD	13	14.5	NULL	27.5		0.0	tr|G8BEX9|G8BEX9_CANPC		NOP56	Q12460	0.0	NP_013298.1	NP_013298.1	Nucleoli	NP_013298.1
yeast7	UP000005221	Candida parapsilosis (strain CDC 317 / ATCC MYA-4646)	NOP58	RBH_STRICT	G8B5N9	78.808	88.0	719.0	80.787	84.0	731.0	568424	68	578454		G8B5N9	G8B5N9_CANPC	CPAR2_603490	Nop domain-containing protein	12.1	Medium	1	450-517	VDEKVELKEKKEKKDKKDKKDKKDKKEKKDKKDKKDKKDKKDKKRKRDEDGDEKQSKKEKKSKKSKKD	3	0.999	457-517	KEKKEKKDKKDKKDKKDKKEKKDKKDKKDKKDKKDKKRKRDEDGDEKQSKKEKKSKKSKKD	13.5	NULL	8.5	22		0.0	tr|G8B5N9|G8B5N9_CANPC		NOP58	Q12499	0.0	NP_014955.1	NP_014955.1	Nucleoli	NP_014955.1
yeast7	UP000005221	Candida parapsilosis (strain CDC 317 / ATCC MYA-4646)	NOP7	RBH_STRICT	G8BJH5	56.731	96.0	686.0	57.692	97.0	641.0	568409	68	578454		G8BJH5	G8BJH5_CANPC	NOP7	Pescadillo homolog	20.1	High	3	34-63, 563-589, 599-643	RRLCIFKGIYPREPRNKKKANKGSTAPVTF, SDLKQQQQEEPKSKKQKTKPSTSSTED, MMTNKQKKLYKKMQYGIEKKETRNKELTKKRKQLDKKKKQLQNIQ	8	0.959	48-52;615-637	RNKKK;IEKKETRNKELTKKRKQLDKKKK	21.5	13.333	NULL	34.833		0.0	tr|G8BJH5|G8BJH5_CANPC		NOP7	P53261	0.0	NP_011617.1	NP_011617.1	Nucleoli	NP_011617.1
yeast7	UP000005221	Candida parapsilosis (strain CDC 317 / ATCC MYA-4646)	SNU13	RBH_STRICT	G8BAI7	91.27	100.0	240.0	91.27	100.0	240.0	566061	68	578454		G8BAI7	G8BAI7_CANPC	CPAR2_806100	Ribonucloprotein	2.9	Low	NULL	NULL	NULL	0	NULL	NULL	NULL	11	14.5	NULL	25.5		2.7e-84	tr|G8BAI7|G8BAI7_CANPC		SNU13	P39990	2.69e-84	NP_010888.1	NP_010888.1	Nucleoli	NP_010888.1
yeast7	UP000005221	Candida parapsilosis (strain CDC 317 / ATCC MYA-4646)	YTM1	RBH_STRICT	G8B978	58.42	99.0	543.0	58.42	99.0	548.0	570836	68	578454		G8B978	G8B978_CANPC	YTM1	Ribosome biogenesis protein YTM1	5.3	Low	NULL	NULL	NULL	0	NULL	NULL	NULL	16	NULL	NULL	16		0.0	tr|G8B978|G8B978_CANPC		YTM1	Q12024	0.0	NP_014915.3	NP_014915.3	Nucleoli	NP_014915.3
yeast7	UP000005222	Pichia sorbitophila (strain ATCC MYA-4447 / BCRC 22081 / CBS 7064 / NBRC 10061 / NRRL Y-12695)	ERB1	RBH_STRICT	G8Y2X5	68.504	93.0	1048.0	68.766	93.0	1065.0	572209	69	559304	GCA_000315895.1	G8Y2X5	G8Y2X5_PICSO	Piso0_005786	Ribosome biogenesis protein ERB1	9.4	Low	NULL	NULL	NULL	2	0.746	274-295	KRRFIPSKHEAKRIMKIVRAIR	23.5	13.5	NULL	37		0.0	tr|G8Y2X5|G8Y2X5_PICSO		ERB1	Q04660	0.0	NP_013764.1	NP_013764.1	Nucleoli	NP_013764.1
yeast7	UP000005222	Pichia sorbitophila (strain ATCC MYA-4447 / BCRC 22081 / CBS 7064 / NBRC 10061 / NRRL Y-12695)	NOP1	RBH_STRICT	G8Y7V8	90.947	74.0	466.0	90.947	79.0	463.0	572626	69	559304	GCA_000315895.1	G8Y7V8	G8Y7V8_PICSO	Piso0_004242	Histone-glutamine methyltransferase	5.6	Low	NULL	NULL	NULL	3	0.997	6-67	PRGRGGPPRGGRGGFRGGGRGGARGGGRGGARGGGRGGARGGRGGARGGRGGARGGARGGAK	7	NULL	NULL	7		2.19e-167	tr|G8Y7V8|G8Y7V8_PICSO		NOP1	P15646	1.94e-166	NP_010270.1	NP_010270.1	Nucleoli	NP_010270.1
yeast7	UP000005222	Pichia sorbitophila (strain ATCC MYA-4447 / BCRC 22081 / CBS 7064 / NBRC 10061 / NRRL Y-12695)	NOP56	RBH_STRICT	G8YS13	76.728	86.0	707.0	76.728	84.0	710.0	574677	69	559304	GCA_000315895.1	G8YS13	G8YS13_PICSO	Piso0_000971	Piso0_000971 protein	15.4	High	1	434-512	AKASDEKKDKSSKKSKKESKKKDESEASEDEDVTEAKKEKKDKKEKKEKKEKKEKKEKKEKKRKAEDEEGSKKKKKKSK	4	1	439-455;469-513	EKKDKSSKKSKKESKKK;AKKEKKDKKEKKEKKEKKEKKEKKEKKRKAEDEEGSKKKKKKSKD	14	NULL	NULL	14		0.0	tr|G8YS13|G8YS13_PICSO		NOP56	Q12460	0.0	NP_013298.1	NP_013298.1	Nucleoli	NP_013298.1
yeast7	UP000005222	Pichia sorbitophila (strain ATCC MYA-4447 / BCRC 22081 / CBS 7064 / NBRC 10061 / NRRL Y-12695)	NOP58	RBH_STRICT	G8YS00	78.738	84.0	685.0	78.44	84.0	711.0	573979	69	559304	GCA_000315895.1	G8YS00	G8YS00_PICSO	Piso0_000958	Piso0_000958 protein	14.7	Medium	1	459-519	DSDSDRESKKSKKDKKEKKDKKEKKEKKEKKEKKEKKEKKEKKDKKEKKEKKEKKEKKEKK	6	1	451-455;464-519	KKRRR;RESKKSKKDKKEKKDKKEKKEKKEKKEKKEKKEKKEKKDKKEKKEKKEKKEKKEKK	15.5	NULL	9.5	25		0.0	tr|G8YS00|G8YS00_PICSO		NOP58	Q12499	0.0	NP_014955.1	NP_014955.1	Nucleoli	NP_014955.1
yeast7	UP000005222	Pichia sorbitophila (strain ATCC MYA-4447 / BCRC 22081 / CBS 7064 / NBRC 10061 / NRRL Y-12695)	NOP7	RBH_STRICT	G8Y331	58.506	99.0	719.0	58.654	99.0	657.0	572906	69	559304	GCA_000315895.1	G8Y331	G8Y331_PICSO	Piso0_005848	Pescadillo homolog	24.2	High	3	33-62, 542-564, 568-614	RRLCIFKGIYPREPRNKKKANKGSTAPVTF, APADSNKKAKGKKRSAEEEEKEL, MMTNKQRKLYKKMQYGIEKKEARNDELAKKKRKLEKTKADLKNLENK	12	0.947	47-51;548-557;578-579;583-606	RNKKK;KKAKGKKRSA;KK;GIEKKEARNDELAKKKRKLEKTKA	21	NULL	NULL	21		0.0	tr|G8Y331|G8Y331_PICSO		NOP7	P53261	0.0	NP_011617.1	NP_011617.1	Nucleoli	NP_011617.1
yeast7	UP000005222	Pichia sorbitophila (strain ATCC MYA-4447 / BCRC 22081 / CBS 7064 / NBRC 10061 / NRRL Y-12695)	SNU13	RBH_STRICT	G8Y7L9	91.27	100.0	240.0	91.27	100.0	240.0	574914	69	559304	GCA_000315895.1	G8Y7L9	G8Y7L9_PICSO	Piso0_004148	Ribonucloprotein	2.9	Low	NULL	NULL	NULL	0	NULL	NULL	NULL	11	14.5	NULL	25.5		4.4e-84	tr|G8Y7L9|G8Y7L9_PICSO		SNU13	P39990	2.94e-84	NP_010888.1	NP_010888.1	Nucleoli	NP_010888.1
yeast7	UP000005222	Pichia sorbitophila (strain ATCC MYA-4447 / BCRC 22081 / CBS 7064 / NBRC 10061 / NRRL Y-12695)	YTM1	RBH_STRICT	G8YAG2	56.522	99.0	532.0	55.943	100.0	525.0	577428	69	559304	GCA_000315895.1	G8YAG2	G8YAG2_PICSO	Piso0_004124	Ribosome biogenesis protein YTM1	4.8	Low	NULL	NULL	NULL	0	NULL	NULL	NULL	19.5	13.833	NULL	33.333		0.0	tr|G8YAG2|G8YAG2_PICSO		YTM1	Q12024	0.0	NP_014915.3	NP_014915.3	Nucleoli	NP_014915.3
yeast7	UP000005240	Puccinia triticina (isolate 1-1 / race 1 (BBBD))	NOP1	RBH_STRICT	A0A0C4ELL5	75.63	73.0	385.0	75.63	73.0	381.0	587662	70	630390	GCA_000151525.1	A0A0C4ELL5	A0A0C4ELL5_PUCT1	PTTG_01649	Histone-glutamine methyltransferase	5.5	Low	NULL	NULL	NULL	3	0.998	8-88	RGRGGFRGGGGRGGGGDRGGRGRGGFSDRGGRGRGGGIASRGGRGGPPGRGGRGAPRGRGGPGGGRGRGGLGSKGGAPKVI	9.5	13.5	NULL	23		2.82e-135	tr|A0A0C4ELL5|A0A0C4ELL5_PUCT1		NOP1	P15646	1.09e-133	NP_010270.1	NP_010270.1	Nucleoli	NP_010270.1
yeast7	UP000005240	Puccinia triticina (isolate 1-1 / race 1 (BBBD))	NOP56	RBH_STRICT	A0A0C4F703	55.378	99.0	520.0	55.533	96.0	495.0	589116	70	630390	GCA_000151525.1	A0A0C4F703	A0A0C4F703_PUCT1		Nop domain-containing protein	13.2	Medium	1	435-505	LKNSTTESAKPKKRKSTALNETEEPAEGKDKKKKKKKKSADDETEEPAEGTEKKKKKKRKSDATEVAEGKK	18	0.996	444-450;459-474;484-508	KPKKRKS;PAEGKDKKKKKKKKSA;GTEKKKKKKRKSDATEVAEGKKHGR	7	11.166	7.166	25.332		0.0	tr|A0A0C4F703|A0A0C4F703_PUCT1		NOP56	Q12460	5.86e-173	NP_013298.1	NP_013298.1	Nucleoli	NP_013298.1
yeast7	UP000005242	Wallemia mellicola (strain ATCC MYA-4683 / CBS 633.66)	ERB1	RBH_STRICT	I4YAY8	45.228	84.0	599.0	45.308	83.0	613.0	593676	71	671144	GCA_000263375.1	I4YAY8	I4YAY8_WALMC	ERB1	Ribosome biogenesis protein ERB1	13.3	Medium	1	1-20	MSTTKKRSRDQQNVTNDFKS	3	0.816	263-296	KRRFLPSKWEHEKIMKIARAIRAGRIVPNKPKPQ	19.5	12.5	NULL	32		0.0	tr|I4YAY8|I4YAY8_WALMC		ERB1	Q04660	0.0	NP_013764.1	NP_013764.1	Nucleoli	NP_013764.1
yeast7	UP000005242	Wallemia mellicola (strain ATCC MYA-4683 / CBS 633.66)	NOP1	RBH_STRICT	I4YEG9	72.689	73.0	366.0	72.689	75.0	364.0	594599	71	671144	GCA_000263375.1	I4YEG9	I4YEG9_WALMC	WALSEDRAFT_32055	Histone-glutamine methyltransferase	3	Low	NULL	NULL	NULL	3	0.998	7-79	RGGRGGGRGGRGAGRGGFGGRGGGRGGATRGGGVQGRGGGRGAPRGRGAPRGGGRGGRGGAKAGPGGKKGGNV	NULL	8.5	NULL	8.5		4.4e-128	tr|I4YEG9|I4YEG9_WALMC		NOP1	P15646	2.79e-127	NP_010270.1	NP_010270.1	Nucleoli	NP_010270.1
yeast7	UP000005242	Wallemia mellicola (strain ATCC MYA-4683 / CBS 633.66)	NOP56	RBH_STRICT	I4YCY8	54.989	93.0	506.0	57.309	78.0	502.0	593097	71	671144	GCA_000263375.1	I4YCY8	I4YCY8_WALMC	WALSEDRAFT_57313	Nop-domain-containing protein	13.9	Medium	1	464-544	KAAKKAAKAAKKEKKEEPEEKEEKKKDKKDKKKRKSEVAEESAETPAESPEKKDKKKRKSEGGETKEEKKARKRASKGGAE	6	0.999	458-501;510-543	EKKAAEKAAKKAAKAAKKEKKEEPEEKEEKKKDKKDKKKRKSEV;AESPEKKDKKKRKSEGGETKEEKKARKRASKGGA	15.5	13.5	NULL	29		8.66e-177	tr|I4YCY8|I4YCY8_WALMC		NOP56	Q12460	2.61e-175	NP_013298.1	NP_013298.1	Nucleoli	NP_013298.1
yeast7	UP000005242	Wallemia mellicola (strain ATCC MYA-4683 / CBS 633.66)	NOP58	RBH_STRICT	I4Y844	50.497	91.0	455.0	56.79	76.0	449.0	596569	71	671144	GCA_000263375.1	I4Y844	I4Y844_WALMC	WALSEDRAFT_48094	Nop-domain-containing protein	16.9	High	2	461-482, 502-531	LTEKERRKAEKKAAKAARKSLG, EEDASPKKETKEEKKARKEAKRAKKAAKSE	12	0.996	464-484;492-495;506-531	KERRKAEKKAAKAARKSLGGA;SKKR;SPKKETKEEKKARKEAKRAKKAAKSE	11	12.5	NULL	23.5		5.32e-157	tr|I4Y844|I4Y844_WALMC		NOP58	Q12499	9.51e-155	NP_014955.1	NP_014955.1	Nucleoli	NP_014955.1
yeast7	UP000005242	Wallemia mellicola (strain ATCC MYA-4683 / CBS 633.66)	SNU13	RBH_STRICT	I4Y6B3	76.984	100.0	203.0	76.984	100.0	203.0	596152	71	671144	GCA_000263375.1	I4Y6B3	I4Y6B3_WALMC	WALSEDRAFT_61417	Ribonucloprotein	1.8	Low	NULL	NULL	NULL	0	NULL	NULL	NULL	7	15	NULL	22		4.95e-70	tr|I4Y6B3|I4Y6B3_WALMC		SNU13	P39990	6.48e-70	NP_010888.1	NP_010888.1	Nucleoli	NP_010888.1
yeast7	UP000005426	Hypocrea atroviridis (strain ATCC 20476 / IMI 206040)	ERB1	RBH_STRICT	G9NV14	51.391	84.0	729.0	51.537	87.0	727.0	602848	72	452589	GCA_000171015.2	G9NV14	G9NV14_HYPAI	TRIATDRAFT_173030	Uncharacterized protein (Fragment)	7.9	Low	NULL	NULL	NULL	3	0.77	241-259	KRRFVPSKHEAKRIAKLVR	18.5	13	NULL	31.5		0.0	tr|G9NV14|G9NV14_HYPAI		ERB1	Q04660	0.0	NP_013764.1	NP_013764.1	Nucleoli	NP_013764.1
yeast7	UP000005426	Hypocrea atroviridis (strain ATCC 20476 / IMI 206040)	NOP1	RBH_STRICT	G9NIU1	69.008	73.0	352.0	69.008	75.0	348.0	597412	72	452589	GCA_000171015.2	G9NIU1	G9NIU1_HYPAI	TRIATDRAFT_297601	Histone-glutamine methyltransferase	3.8	Low	NULL	NULL	NULL	3	0.998	7-81	RGGRGGPGGGRGGGAPRGGRGGFSGRGSANGVRGRGGGGRGGPPGRGGRGGPPRGGRGGRGGARGGPGGMKGGAK	2	NULL	NULL	2		4.98e-122	tr|G9NIU1|G9NIU1_HYPAI		NOP1	P15646	6.38e-121	NP_010270.1	NP_010270.1	Nucleoli	NP_010270.1
yeast7	UP000005426	Hypocrea atroviridis (strain ATCC 20476 / IMI 206040)	NOP56	RBH_STRICT	G9P0A8	57.11	86.0	512.0	57.11	85.0	510.0	602863	72	452589	GCA_000171015.2	G9P0A8	G9P0A8_HYPAI	TRIATDRAFT_127809	Nucleolar protein 58	13	Medium	1	452-510	APEVAAKKEKKDKKEKKDKKKDKKEKKRKRDEDEDVPMTNADDDKKEKKKKKKSKSKDE	6	0.999	457-481;496-509	AKKEKKDKKEKKDKKKDKKEKKRKR;KKEKKKKKKSKSKD	11.5	13	NULL	24.5		1.79e-179	tr|G9P0A8|G9P0A8_HYPAI		NOP56	Q12460	7.6e-179	NP_013298.1	NP_013298.1	Nucleoli	NP_013298.1
yeast7	UP000005426	Hypocrea atroviridis (strain ATCC 20476 / IMI 206040)	NOP58	RBH_STRICT	G9P5Q4	54.649	84.0	473.0	54.422	75.0	487.0	606371	72	452589	GCA_000171015.2	G9P5Q4	G9P5Q4_HYPAI	TRIATDRAFT_147695	Nucleolar protein 58	18.4	High	3	455-478, 510-531, 534-590	DAELAPKSKKSKKPRIEVVEEKDV, LSGISVKKFKRKYERGDIQLGK, NPQVLSKKELKKLRKAENDEEPAEPSPEKKKKRKAEDGETESKKDKKSKKKRESLGA	8	0.992	461-468;540-587	KSKKSKKP;KKELKKLRKAENDEEPAEPSPEKKKKRKAEDGETESKKDKKSKKKRES	13.5	NULL	8.833	22.333		1.13e-162	tr|G9P5Q4|G9P5Q4_HYPAI		NOP58	Q12499	1.6e-168	NP_014955.1	NP_014955.1	Nucleoli	NP_014955.1
yeast7	UP000005426	Hypocrea atroviridis (strain ATCC 20476 / IMI 206040)	SNU13	RBH_STRICT	G9P5N5	60.317	100.0	164.0	60.317	100.0	164.0	607884	72	452589	GCA_000171015.2	G9P5N5	G9P5N5_HYPAI	TRIATDRAFT_148711	Ribonucloprotein	1.2	Low	NULL	NULL	NULL	0	NULL	NULL	NULL	4	10	NULL	14		3.03e-54	tr|G9P5N5|G9P5N5_HYPAI		SNU13	P39990	1.64e-54	NP_010888.1	NP_010888.1	Nucleoli	NP_010888.1
yeast7	UP000005446	Glarea lozoyensis (strain ATCC 74030 / MF5533)	ERB1	RBH_STRICT	H0ERM3	52.959	84.0	749.0	52.959	83.0	748.0	615134	73	1104152	GCA_000238015.2	H0ERM3	H0ERM3_GLAL7	ERB1	Ribosome biogenesis protein ERB1	6.1	Low	NULL	NULL	NULL	4	0.666	260-273	KRRFLPSKHEAKRV	11	10	NULL	21		0.0	tr|H0ERM3|H0ERM3_GLAL7		ERB1	Q04660	0.0	NP_013764.1	NP_013764.1	Nucleoli	NP_013764.1
yeast7	UP000005446	Glarea lozoyensis (strain ATCC 74030 / MF5533)	NOP56	RBH_STRICT	H0EJC7	61.062	88.0	553.0	61.062	86.0	551.0	609608	73	1104152	GCA_000238015.2	H0EJC7	H0EJC7_GLAL7	M7I_2652	Nucleolar protein 58	10.7	Medium	1	435-498	APRAVGKQEKKAKDKKEKKEKSKDKDAKKDKKDKKRRHSEVNGDQEPSEKKSKKKSKKESADSE	3	0.999	440-492	GKQEKKAKDKKEKKEKSKDKDAKKDKKDKKRRHSEVNGDQEPSEKKSKKKSKK	8.5	NULL	5	13.5		0.0	tr|H0EJC7|H0EJC7_GLAL7		NOP56	Q12460	0.0	NP_013298.1	NP_013298.1	Nucleoli	NP_013298.1
yeast7	UP000005446	Glarea lozoyensis (strain ATCC 74030 / MF5533)	NOP7	RBH_STRICT	H0EI27	45.72	78.0	424.0	45.882	74.0	428.0	614699	73	1104152	GCA_000238015.2	H0EI27	H0EI27_GLAL7	NOP7	Pescadillo homolog	20.4	High	2	33-62, 614-683	FRKLCIWKGIYPREPRNKKKASKSSSASTT, DAKANAKKKAAKKAKEEDEELERAKMMMSRKKRKILEKMVYSNKKKDAEAEGLRSKRRKIEKGGKGAARA	4	0.993	48-52;616-683	RNKKK;KANAKKKAAKKAKEEDEELERAKMMMSRKKRKILEKMVYSNKKKDAEAEGLRSKRRKIEKGGKGAARA	21	NULL	NULL	21		1.44e-141	tr|H0EI27|H0EI27_GLAL7		NOP7	P53261	5.11e-143	NP_011617.1	NP_011617.1	Nucleoli	NP_011617.1
yeast7	UP000005446	Glarea lozoyensis (strain ATCC 74030 / MF5533)	SNU13	RBH_STRICT	H0ET50	75.63	94.0	169.0	75.63	93.0	189.0	610336	73	1104152	GCA_000238015.2	H0ET50	H0ET50_GLAL7	M7I_5905	Ribonucloprotein	2.3	Low	NULL	NULL	NULL	0	NULL	NULL	NULL	8.5	14	NULL	22.5		2.56e-56	tr|H0ET50|H0ET50_GLAL7		SNU13	P39990	3.09e-64	NP_010888.1	NP_010888.1	Nucleoli	NP_010888.1
yeast7	UP000005622	Nematocida ausubeli (strain ATCC PRA-371 / ERTm2)	NOP1	RBH_STRICT	H8ZB30	64.179	80.0	331.0	69.167	88.0	329.0	617521	74	1913371	GCA_000250695.1	H8ZB30	H8ZB30_NEMS1	NERG_00779	Histone-glutamine methyltransferase	10.4	Medium	1	12-35	NSNPRGGPSKFQRKPPMNKPKEVV	4	0.784	6-31	KDKRPFNSNPRGGPSKFQRKPPMNKP	8	NULL	8	16		2.73e-115	tr|H8ZB30|H8ZB30_NEMS1		NOP1	P15646	3.08e-114	NP_010270.1	NP_010270.1	Nucleoli	NP_010270.1
yeast7	UP000005627	Torulaspora delbrueckii	ERB1	RBH_STRICT	G8ZQE1	76.361	99.0	1249.0	76.326	100.0	1234.0	622393	75	4950	GCA_000243375.1	G8ZQE1	G8ZQE1_TORDC	TDEL0B07060	Ribosome biogenesis protein ERB1	11.3	Medium	NULL	NULL	NULL	4	0.642	267-275	KNEAKRVMK	24	NULL	NULL	24		0.0	tr|G8ZQE1|G8ZQE1_TORDC		ERB1	Q04660	0.0	NP_013764.1	NP_013764.1	Nucleoli	NP_013764.1
yeast7	UP000005627	Torulaspora delbrueckii	NOP1	RBH_STRICT	G8ZTS7	96.311	75.0	494.0	96.296	74.0	489.0	620313	75	4950	GCA_000243375.1	G8ZTS7	G8ZTS7_TORDC	TDEL0D04370	Histone-glutamine methyltransferase	7.6	Low	NULL	NULL	NULL	3	0.996	7-88	SRGGARGGSRGGFGGARGGSRGGFGGGRGGSRGGFGGGRGGPRGGSRGGFGGGRGGGRGGPRGGSRGGPRGGARGGARGGAK	12	NULL	NULL	12		2.61e-178	tr|G8ZTS7|G8ZTS7_TORDC		NOP1	P15646	2.35e-176	NP_010270.1	NP_010270.1	Nucleoli	NP_010270.1
yeast7	UP000005627	Torulaspora delbrueckii	NOP56	RBH_STRICT	G8ZRE1	91.304	87.0	844.0	86.885	95.0	832.0	620911	75	4950	GCA_000243375.1	G8ZRE1	G8ZRE1_TORDC	TDEL0C01940	Nop domain-containing protein	13.5	Medium	1	440-510	EEEPKVEEKKSKKRSKDESEDEEEQENKKVKKEKKEKKEKKEKKEKKEKKEKKEKKEKKEKKEKKDKKKKD	6	1	447-455;466-510	EKKSKKRSK;NKKVKKEKKEKKEKKEKKEKKEKKEKKEKKEKKEKKEKKDKKKKD	11.5	NULL	6.5	18		0.0	tr|G8ZRE1|G8ZRE1_TORDC		NOP56	Q12460	0.0	NP_013298.1	NP_013298.1	Nucleoli	NP_013298.1
yeast7	UP000005627	Torulaspora delbrueckii	NOP58	RBH_STRICT	G8ZNP6	86.437	97.0	810.0	93.548	86.0	832.0	620083	75	4950	GCA_000243375.1	G8ZNP6	G8ZNP6_TORDC	TDEL0B01110	Nop domain-containing protein	11.1	Medium	1	447-504	EEEEDEKKAKKEKKKEKKDKKRKREDEDSKESKKSKKDKKEKKDKKEKKDKKSKKEKK	3	0.999	453-504	KKAKKEKKKEKKDKKRKREDEDSKESKKSKKDKKEKKDKKEKKDKKSKKEKK	10	NULL	NULL	10		0.0	tr|G8ZNP6|G8ZNP6_TORDC		NOP58	Q12499	0.0	NP_014955.1	NP_014955.1	Nucleoli	NP_014955.1
yeast7	UP000005627	Torulaspora delbrueckii	NOP7	RBH_STRICT	G8ZWZ7	70.695	99.0	855.0	71.405	100.0	797.0	620839	75	4950	GCA_000243375.1	G8ZWZ7	G8ZWZ7_TORDC	TDEL0F03300	Pescadillo homolog	22.2	High	3	33-62, 512-535, 541-588	RRLCIFKGIYPREPRNKKKANKGSTAPTTF, SEAPKESSKPSSKKRKAVSEEEEE, IMMSNKQRKLYKKMKYSNEKKDDRVKDLKKKKKQLSKANGKLKNLDRK	6	0.995	47-51;519-588	RNKKK;SKPSSKKRKAVSEEEEEKRLKMIMMSNKQRKLYKKMKYSNEKKDDRVKDLKKKKKQLSKANGKLKNLDRK	21	NULL	NULL	21		0.0	tr|G8ZWZ7|G8ZWZ7_TORDC		NOP7	P53261	0.0	NP_011617.1	NP_011617.1	Nucleoli	NP_011617.1
yeast7	UP000005627	Torulaspora delbrueckii	SNU13	RBH_STRICT	G8ZPX3	95.238	100.0	246.0	95.238	100.0	246.0	623488	75	4950	GCA_000243375.1	G8ZPX3	G8ZPX3_TORDC	TDEL0B05380	Ribonucloprotein	2.5	Low	NULL	NULL	NULL	0	NULL	NULL	NULL	10	15.5	NULL	25.5		5.22e-87	tr|G8ZPX3|G8ZPX3_TORDC		SNU13	P39990	6.3e-87	NP_010888.1	NP_010888.1	Nucleoli	NP_010888.1
yeast7	UP000005627	Torulaspora delbrueckii	YTM1	RBH_STRICT	G8ZN03	80.043	100.0	759.0	81.562	100.0	768.0	622881	75	4950	GCA_000243375.1	G8ZN03	G8ZN03_TORDC	TDEL0A06650	Ribosome biogenesis protein YTM1	8.3	Low	NULL	NULL	NULL	3	0.809	253-268	RKRRKMSMKDGSIRRR	19.5	12.5	NULL	32		0.0	tr|G8ZN03|G8ZN03_TORDC		YTM1	Q12024	0.0	NP_014915.3	NP_014915.3	Nucleoli	NP_014915.3
yeast7	UP000005666	Tetrapisispora phaffii (strain ATCC 24235 / CBS 4417 / NBRC 1672 / NRRL Y-8282 / UCD 70-5)	ERB1	RBH_STRICT	G8C1A7	77.0	99.0	1218.0	80.345	94.0	1221.0	627222	76	1071381	GCA_000236905.1	G8C1A7	G8C1A7_TETPH	TPHA0N01540	Ribosome biogenesis protein ERB1	11.4	Medium	NULL	NULL	NULL	3	0.869	250-282	KRRFVPSKHEAKRVMKIVRAIREGRIIPPKKLK	23	NULL	NULL	23		0.0	tr|G8C1A7|G8C1A7_TETPH		ERB1	Q04660	0.0	NP_013764.1	NP_013764.1	Nucleoli	NP_013764.1
yeast7	UP000005666	Tetrapisispora phaffii (strain ATCC 24235 / CBS 4417 / NBRC 1672 / NRRL Y-8282 / UCD 70-5)	NOP1	RBH_STRICT	G8BNN1	96.281	74.0	489.0	95.885	72.0	489.0	626242	76	1071381	GCA_000236905.1	G8BNN1	G8BNN1_TETPH	TPHA0A04350	Histone-glutamine methyltransferase	6.3	Low	NULL	NULL	NULL	3	0.991	8-95	RGGSRGGSRGGFSRGGGDRGGSRGGFSRGGGDRGGRGGFSRGGGRGGRGGFSRGGGDRGGRGGFSRGGGRGGRGGARGGAAGGARGGA	11	NULL	11	22		4.47e-176	tr|G8BNN1|G8BNN1_TETPH		NOP1	P15646	4e-176	NP_010270.1	NP_010270.1	Nucleoli	NP_010270.1
yeast7	UP000005666	Tetrapisispora phaffii (strain ATCC 24235 / CBS 4417 / NBRC 1672 / NRRL Y-8282 / UCD 70-5)	NOP56	RBH_STRICT	G8BUJ6	88.017	91.0	853.0	88.641	88.0	842.0	627080	76	1071381	GCA_000236905.1	G8BUJ6	G8BUJ6_TETPH	TPHA0F03010	Nop domain-containing protein	11.2	Medium	1	460-509	DSEDEEKKSKKEKKEKKEKKDKKEKKDKKEKKDKKEKKDKKEKKDKKKKD	4	0.999	465-509	EKKSKKEKKEKKEKKDKKEKKDKKEKKDKKEKKDKKEKKDKKKKD	15	13.833	8.999	37.832		0.0	tr|G8BUJ6|G8BUJ6_TETPH		NOP56	Q12460	0.0	NP_013298.1	NP_013298.1	Nucleoli	NP_013298.1
yeast7	UP000005666	Tetrapisispora phaffii (strain ATCC 24235 / CBS 4417 / NBRC 1672 / NRRL Y-8282 / UCD 70-5)	NOP58	RBH_STRICT	G8BVM5	94.266	85.0	841.0	94.266	85.0	838.0	626584	76	1071381	GCA_000236905.1	G8BVM5	G8BVM5_TETPH	TPHA0G01160	Nop domain-containing protein	11	Medium	1	446-514	DDEEEGKKGKKEKKRKRDDEEDEDEKKEKKSKKEKKDKKDKKDKKDKKDKKEKKDKKEKKDKKSKKEKK	3	0.999	451-514	GKKGKKEKKRKRDDEEDEDEKKEKKSKKEKKDKKDKKDKKDKKDKKEKKDKKEKKDKKSKKEKK	10	NULL	NULL	10		0.0	tr|G8BVM5|G8BVM5_TETPH		NOP58	Q12499	0.0	NP_014955.1	NP_014955.1	Nucleoli	NP_014955.1
yeast7	UP000005666	Tetrapisispora phaffii (strain ATCC 24235 / CBS 4417 / NBRC 1672 / NRRL Y-8282 / UCD 70-5)	NOP7	RBH_STRICT	G8BSW7	71.689	99.0	836.0	72.02	100.0	790.0	624760	76	1071381	GCA_000236905.1	G8BSW7	G8BSW7_TETPH	TPHA0D03020	Pescadillo homolog	21	High	3	33-62, 515-536, 541-588	RRLCIFKGIYPREPRNKKKANKGSTAPTTF, AGLEVQKKSKKRKVVDEAEAEK, IMMSNKQRKLYKKMQYSNNKKEEQVENLKKKKKQIAKTKANLKKLEKK	12	0.98	47-51;521-527;568-588	RNKKK;KKSKKRK;LKKKKKQIAKTKANLKKLEKK	16.5	11.833	NULL	28.333		0.0	tr|G8BSW7|G8BSW7_TETPH		NOP7	P53261	0.0	NP_011617.1	NP_011617.1	Nucleoli	NP_011617.1
yeast7	UP000005666	Tetrapisispora phaffii (strain ATCC 24235 / CBS 4417 / NBRC 1672 / NRRL Y-8282 / UCD 70-5)	SNU13	RBH_STRICT	G8BPZ4	96.032	100.0	248.0	96.032	100.0	248.0	625349	76	1071381	GCA_000236905.1	G8BPZ4	G8BPZ4_TETPH	TPHA0B04030	Ribonucloprotein	3	Low	NULL	NULL	NULL	0	NULL	NULL	NULL	11.5	14.5	NULL	26		1.2e-87	tr|G8BPZ4|G8BPZ4_TETPH		SNU13	P39990	1.31e-87	NP_010888.1	NP_010888.1	Nucleoli	NP_010888.1
yeast7	UP000005666	Tetrapisispora phaffii (strain ATCC 24235 / CBS 4417 / NBRC 1672 / NRRL Y-8282 / UCD 70-5)	YTM1	RBH_STRICT	G8BVH6	76.253	99.0	729.0	76.906	99.0	735.0	626491	76	1071381	GCA_000236905.1	G8BVH6	G8BVH6_TETPH	TPHA0G00680	Ribosome biogenesis protein YTM1	8.3	Low	NULL	NULL	NULL	3	0.786	259-268	KKRRKLILKD	21.5	13.833	NULL	35.333		0.0	tr|G8BVH6|G8BVH6_TETPH		YTM1	Q12024	0.0	NP_014915.3	NP_014915.3	Nucleoli	NP_014915.3
yeast7	UP000006039	Gaeumannomyces tritici (strain R3-111a-1)	ERB1	RBH_STRICT	J3NXM9	50.88	84.0	728.0	50.88	86.0	725.0	639710	77	644352	GCA_000145635.1	J3NXM9	J3NXM9_GAET3	20346493	Ribosome biogenesis protein ERB1	5.6	Low	NULL	NULL	NULL	4	0.74	240-260	KRRFLPSKHEAKRVMKLVRAI	8.5	7	NULL	15.5		0.0	tr|J3NXM9|J3NXM9_GAET3		ERB1	Q04660	0.0	NP_013764.1	NP_013764.1	Nucleoli	NP_013764.1
yeast7	UP000006039	Gaeumannomyces tritici (strain R3-111a-1)	NOP1	RBH_STRICT	J3PAH8	70.37	74.0	363.0	71.25	73.0	359.0	632636	77	644352	GCA_000145635.1	J3PAH8	J3PAH8_GAET3	20350962	Histone-glutamine methyltransferase	5.6	Low	NULL	NULL	NULL	4	0.997	6-85	RGRGAPGGRGGGFRGGGDRGGRGGGFRGGGDRGGRGGGRGGGGGFRGGDRGGRGGGRGGRGAPRGGGRGGRGGAGAGGRK	8.5	8.5	NULL	17		2.96e-126	tr|J3PAH8|J3PAH8_GAET3		NOP1	P15646	3.87e-125	NP_010270.1	NP_010270.1	Nucleoli	NP_010270.1
yeast7	UP000006039	Gaeumannomyces tritici (strain R3-111a-1)	NOP56	RBH_STRICT	J3NMK9	57.812	88.0	523.0	58.81	84.0	521.0	643986	77	644352	GCA_000145635.1	J3NMK9	J3NMK9_GAET3	20342973	Nucleolar protein 58	13.8	Medium	1	463-520	AAGAAPKDKKSKKEKKSKDEDGSKKDKKDKKRKSLDPDAMEVDGDKKKKKKRKSEVAA	6	0.995	467-497;506-516	APKDKKSKKEKKSKDEDGSKKDKKDKKRKSL;GDKKKKKKRKS	12	NULL	NULL	12		0.0	tr|J3NMK9|J3NMK9_GAET3		NOP56	Q12460	0.0	NP_013298.1	NP_013298.1	Nucleoli	NP_013298.1
yeast7	UP000006039	Gaeumannomyces tritici (strain R3-111a-1)	NOP58	RBH_STRICT	J3PB83	56.6	84.0	494.0	56.6	74.0	490.0	638744	77	644352	GCA_000145635.1	J3PB83	J3PB83_GAET3	20351214	Nucleolar protein 58	19.1	High	3	458-491, 554-574, 577-601	EAETPAKESKKDKKKEKKEKKKPKKEATPEDDGM, GAPVVHSKKELKKMRKSLDAV, NGGEKRKRDDDEEKPKKKKKKQTSS	12	0.998	464-482;561-571;576-598	KESKKDKKKEKKEKKKPKK;KKELKKMRKSL;INGGEKRKRDDDEEKPKKKKKKQ	8.5	NULL	6.333	14.833		5e-171	tr|J3PB83|J3PB83_GAET3		NOP58	Q12499	2.02e-169	NP_014955.1	NP_014955.1	Nucleoli	NP_014955.1
yeast7	UP000006039	Gaeumannomyces tritici (strain R3-111a-1)	SNU13	RBH_STRICT	J3NY78	71.429	100.0	192.0	71.429	100.0	192.0	641410	77	644352	GCA_000145635.1	J3NY78	J3NY78_GAET3	20346689	Ribonucloprotein	1.6	Low	NULL	NULL	NULL	0	NULL	NULL	NULL	6	10.5	NULL	16.5		3.64e-65	tr|J3NY78|J3NY78_GAET3		SNU13	P39990	1.71e-65	NP_010888.1	NP_010888.1	Nucleoli	NP_010888.1
yeast7	UP000006141	Rhodosporidium toruloides (strain ATCC 204091 / IIP 30 / MTCC 1151)	NOP58	RBH_STRICT	G0T0U3	55.99	78.0	439.0	56.235	74.0	438.0	645900	78	1001064	GCA_000222205.2	G0T0U3	G0T0U3_RHOT2	RTG_02694	Nucleolar protein 58	13.3	Medium	2	475-504, 510-548	EGETEEQRKKREKKEKKERRKSEKAAGGAD, ETEEERAARKKAKKEKKRAREEEDGSPKKKSKKSKTRDE	12	0.999	482-502;514-546	RKKREKKEKKERRKSEKAAGG;ERAARKKAKKEKKRAREEEDGSPKKKSKKSKTR	7	10.666	7.166	24.832		1.49e-150	tr|G0T0U3|G0T0U3_RHOT2		NOP58	Q12499	7.49e-150	NP_014955.1	NP_014955.1	Nucleoli	NP_014955.1
yeast7	UP000006174	Ustilago hordei	NOP1	RBH_STRICT	I2FUH2	71.667	73.0	363.0	65.646	86.0	342.0	652485	79	120017	GCA_000286035.1	I2FUH2	I2FUH2_USTH4	UHOR_05782	Histone-glutamine methyltransferase	5.5	Low	NULL	NULL	NULL	4	0.997	7-98	GGRGGGARGGGRGGFGGGRGGAPGGGRGGFGGGRGGAAGGGRGGFGGGRGAPGGRGGGFGGGRGGGRGAPRGRGAPGGRGGRGGGKPGARGG	9	9.5	NULL	18.5		1.93e-126	tr|I2FUH2|I2FUH2_USTH4		NOP1	P15646	4.12e-118	NP_010270.1	NP_010270.1	Nucleoli	NP_010270.1
yeast7	UP000006174	Ustilago hordei	NOP56	RBH_STRICT	I2FPF5	58.933	86.0	516.0	58.796	83.0	514.0	650456	79	120017	GCA_000286035.1	I2FPF5	I2FPF5_USTH4	UHOR_08843	Probable SIK1-involved in pre-rRNA processing	10.1	Medium	1	458-516	VTDPTDKKSKKDKESKKDKKSKSKSSDKDKKKDVEKAAKKAAKESKKEKKDKKEKKSKK	3	0.999	464-516	KKSKKDKESKKDKKSKSKSSDKDKKKDVEKAAKKAAKESKKEKKDKKEKKSKK	8.5	14	NULL	22.5		0.0	tr|I2FPF5|I2FPF5_USTH4		NOP56	Q12460	2.22e-180	NP_013298.1	NP_013298.1	Nucleoli	NP_013298.1
yeast7	UP000006174	Ustilago hordei	NOP58	RBH_STRICT	I2G0S7	53.93	85.0	456.0	54.148	79.0	458.0	650511	79	120017	GCA_000286035.1	I2G0S7	I2G0S7_USTH4	UHOR_04100	Probable NOP58-required for pre-18S rRNA processing	14	Medium	2	486-509, 523-565	IDEKKLSKEERKALKKARKSEAAA, DDKLSKEERKALKKAKKEEGNGVETPKKEKKKRSADEAEVNGT	10	0.984	490-505;528-581	KLSKEERKALKKARKS;KEERKALKKAKKEEGNGVETPKKEKKKRSADEAEVNGTPKSEPGSSKKKKSKKD	10	11.666	7.166	28.832		1.25e-156	tr|I2G0S7|I2G0S7_USTH4		NOP58	Q12499	3.08e-157	NP_014955.1	NP_014955.1	Nucleoli	NP_014955.1
yeast7	UP000006174	Ustilago hordei	SNU13	RBH_STRICT	I2FN83	76.984	100.0	206.0	76.984	100.0	206.0	647546	79	120017	GCA_000286035.1	I2FN83	I2FN83_USTH4	UHOR_08882	Ribonucloprotein	1.2	Low	NULL	NULL	NULL	0	NULL	NULL	NULL	5	15	NULL	20		1.17e-70	tr|I2FN83|I2FN83_USTH4		SNU13	P39990	8.43e-71	NP_010888.1	NP_010888.1	Nucleoli	NP_010888.1
yeast7	UP000006310	Kazachstania naganishii (strain ATCC MYA-139 / BCRC 22969 / CBS 8797 / KCTC 17520 / NBRC 10181 / NCYC 3082 / Yp74L-3)	ERB1	RBH_STRICT	J7S9F0	78.24	99.0	1276.0	82.321	91.0	1266.0	659242	80	1071383	GCA_000348985.1	J7S9F0	J7S9F0_KAZNA	KNAG0H00450	Ribosome biogenesis protein ERB1	16.5	High	2	1-20, 593-612	MANRGKKVEHAPKKRVLEER, ITITCKKSVKKLSWHRKGDY	2	0.904	270-306	PKRRFVPSKHEAKRVMKIVRAIREGRIIPPKKMKEMR	24.5	13	NULL	37.5		0.0	tr|J7S9F0|J7S9F0_KAZNA		ERB1	Q04660	0.0	NP_013764.1	NP_013764.1	Nucleoli	NP_013764.1
yeast7	UP000006310	Kazachstania naganishii (strain ATCC MYA-139 / BCRC 22969 / CBS 8797 / KCTC 17520 / NBRC 10181 / NCYC 3082 / Yp74L-3)	NOP1	RBH_STRICT	J7S3C8	97.531	74.0	496.0	97.531	73.0	494.0	654906	80	1071383	GCA_000348985.1	J7S3C8	J7S3C8_KAZNA	KNAG0K01645	Histone-glutamine methyltransferase	7.2	Low	NULL	NULL	NULL	3	0.991	8-89	RGGSRGGFGGGRGGFGGGRGGSRGGFGGRGGGRGGSRGGFGGRGGGRGGSRGGFGDRGGRGGARGGRGGARGGAAGGSRGGA	11	NULL	NULL	11		7.75e-179	tr|J7S3C8|J7S3C8_KAZNA		NOP1	P15646	2.14e-178	NP_010270.1	NP_010270.1	Nucleoli	NP_010270.1
yeast7	UP000006310	Kazachstania naganishii (strain ATCC MYA-139 / BCRC 22969 / CBS 8797 / KCTC 17520 / NBRC 10181 / NCYC 3082 / Yp74L-3)	NOP56	RBH_STRICT	J7S4P2	87.905	91.0	842.0	89.462	89.0	832.0	657120	80	1071383	GCA_000348985.1	J7S4P2	J7S4P2_KAZNA	KNAG0B02590	Nop domain-containing protein	12.7	Medium	1	447-499	ADVEEKPAKSKKRKLESDEEEEEEEKPKKEKKEKKDKKEKKDKKERKTRKRRR	6	0.999	452-461;470-499	KPAKSKKRKL;EEKPKKEKKEKKDKKEKKDKKERKTRKRRR	8.5	NULL	5	13.5		0.0	tr|J7S4P2|J7S4P2_KAZNA		NOP56	Q12460	0.0	NP_013298.1	NP_013298.1	Nucleoli	NP_013298.1
yeast7	UP000006310	Kazachstania naganishii (strain ATCC MYA-139 / BCRC 22969 / CBS 8797 / KCTC 17520 / NBRC 10181 / NCYC 3082 / Yp74L-3)	NOP58	RBH_STRICT	J7RQR1	92.841	85.0	833.0	85.141	95.0	804.0	657585	80	1071383	GCA_000348985.1	J7RQR1	J7RQR1_KAZNA	KNAG0J00650	Nop domain-containing protein	10.1	Medium	1	453-524	EEEVKEEKKEEKEKKEKKEKKRKRDEDEEESKDSKKSKKEKKEKKEKKEKKEKKEKKDKKEKKDKKEKKSKK	5	1	459-524	EKKEEKEKKEKKEKKRKRDEDEEESKDSKKSKKEKKEKKEKKEKKEKKEKKDKKEKKDKKEKKSKK	11	12.666	7.166	30.832		0.0	tr|J7RQR1|J7RQR1_KAZNA		NOP58	Q12499	0.0	NP_014955.1	NP_014955.1	Nucleoli	NP_014955.1
yeast7	UP000006310	Kazachstania naganishii (strain ATCC MYA-139 / BCRC 22969 / CBS 8797 / KCTC 17520 / NBRC 10181 / NCYC 3082 / Yp74L-3)	NOP7	RBH_STRICT	J7RG86	70.489	97.0	819.0	69.657	99.0	760.0	657975	80	1071383	GCA_000348985.1	J7RG86	J7RG86_KAZNA	KNAG0B01010	Pescadillo homolog	20.5	High	3	33-62, 526-554, 558-605	RRLCIFKGIYPREPRNKKKANKGSTAPTTF, FSEVKNQVSKQKPKGKKRKVTEEEEEKNL, MMSNKQRKLYKKMQYSNSKKDEQVEKLKSKKKQIDKAKKKLNKLNEKS	15	0.965	47-51;535-544;582-604	RNKKK;KQKPKGKKRK;EKLKSKKKQIDKAKKKLNKLNEK	19	12.666	12.832	44.498000000000005		0.0	tr|J7RG86|J7RG86_KAZNA		NOP7	P53261	0.0	NP_011617.1	NP_011617.1	Nucleoli	NP_011617.1
yeast7	UP000006310	Kazachstania naganishii (strain ATCC MYA-139 / BCRC 22969 / CBS 8797 / KCTC 17520 / NBRC 10181 / NCYC 3082 / Yp74L-3)	SNU13	RBH_STRICT	J7RAC4	93.651	100.0	241.0	93.651	100.0	241.0	655969	80	1071383	GCA_000348985.1	J7RAC4	J7RAC4_KAZNA	KNAG0I00390	Ribonucloprotein	0	Low	NULL	NULL	NULL	0	NULL	NULL	NULL	NULL	11.5	NULL	11.5		7.74e-85	tr|J7RAC4|J7RAC4_KAZNA		SNU13	P39990	8.51e-85	NP_010888.1	NP_010888.1	Nucleoli	NP_010888.1
yeast7	UP000006310	Kazachstania naganishii (strain ATCC MYA-139 / BCRC 22969 / CBS 8797 / KCTC 17520 / NBRC 10181 / NCYC 3082 / Yp74L-3)	YTM1	RBH_STRICT	J7RNX8	79.476	99.0	777.0	79.476	99.0	769.0	654787	80	1071383	GCA_000348985.1	J7RNX8	J7RNX8_KAZNA	KNAG0G02820	Ribosome biogenesis protein YTM1	10.4	Medium	NULL	NULL	NULL	5	0.747	259-264	KKRRRL	20	NULL	NULL	20		0.0	tr|J7RNX8|J7RNX8_KAZNA		YTM1	Q12024	0.0	NP_014915.3	NP_014915.3	Nucleoli	NP_014915.3
yeast7	UP000006352	Fibroporia radiculosa	NOP1	RBH_STRICT	J4H1W7	72.222	72.0	354.0	72.222	73.0	354.0	660884	81	599839	GCA_000313525.1	J4H1W7	J4H1W7_9APHY	FIBRA_02528	Histone-glutamine methyltransferase	4.6	Low	NULL	NULL	NULL	4	0.997	11-71	GFAGRGGGRGGARGAPRGGRGGGRGGAMRGGGIAKRGGDRGRGGGRGARGGGRGGRGGARG	5.5	7.5	NULL	13		3.94e-123	tr|J4H1W7|J4H1W7_9APHY		NOP1	P15646	3.06e-123	NP_010270.1	NP_010270.1	Nucleoli	NP_010270.1
yeast7	UP000006352	Fibroporia radiculosa	NOP56	RBH_STRICT	J4G162	60.28	84.0	518.0	59.861	80.0	526.0	667755	81	599839	GCA_000313525.1	J4G162	J4G162_9APHY	FIBRA_01770	Nop domain-containing protein	7.3	Low	NULL	NULL	NULL	10	1	460-468;484-533	KKDKKKKRK;VKKRKLSKEEKKALKKEKKKEKKGAEDKGSTSKKEKTKEKKEKEKKKSKE	12.5	12.666	7.833	32.999		0.0	tr|J4G162|J4G162_9APHY		NOP56	Q12460	0.0	NP_013298.1	NP_013298.1	Nucleoli	NP_013298.1
yeast7	UP000006352	Fibroporia radiculosa	NOP58	RBH_STRICT	J4GJJ3	54.977	84.0	461.0	54.977	78.0	456.0	668560	81	599839	GCA_000313525.1	J4GJJ3	J4GJJ3_9APHY	FIBRA_01195	Nop domain-containing protein	11	Medium	NULL	NULL	NULL	12	0.99	464-482;504-514;531-566	AEKKKAKEERRAKKRADKE;KEKKRKRRESE;AERKAKKKARKAEKAASTAAEAEGESTKKKRKKSEA	20.5	13.666	11.833	45.998999999999995		1.11e-158	tr|J4GJJ3|J4GJJ3_9APHY		NOP58	Q12499	1.57e-156	NP_014955.1	NP_014955.1	Nucleoli	NP_014955.1
yeast7	UP000006564	Aspergillus oryzae (strain ATCC 42149 / RIB 40)	ERB1	RBH_STRICT	Q2UPK0	50.242	99.0	762.0	54.82	86.0	753.0	674172	83	510516	GCA_000184455.3	Q2UPK0	ERB1_ASPOR	erb1	Ribosome biogenesis protein erb1	15.6	High	2	1-21, 685-707	MDASKSSKKRKAVTRDVEEEA, ELSQRPYKTLRYHRKAIRSVRFH	3	0.662	251-263	RRFVPSKHEAKRV	20.5	12.5	NULL	33		0.0	sp|Q2UPK0|ERB1_ASPOR		ERB1	Q04660	0.0	NP_013764.1	NP_013764.1	Nucleoli	NP_013764.1
yeast7	UP000006564	Aspergillus oryzae (strain ATCC 42149 / RIB 40)	NOP1	RBH_STRICT	Q2UCV3	73.333	73.0	376.0	73.75	75.0	378.0	681142	83	510516	GCA_000184455.3	Q2UCV3	Q2UCV3_ASPOR	AO090012000434	Histone-glutamine methyltransferase	4	Low	NULL	NULL	NULL	4	0.998	6-79	PRGRGGPPGGRGGRGGFGGGRGGGRGGLGSASRGRGGPRGGGRGGRGGPPGRGGRGGRGGARGGAKGGAKGGAK	3.5	7.5	NULL	11		1.36e-131	tr|Q2UCV3|Q2UCV3_ASPOR		NOP1	P15646	1.05e-132	NP_010270.1	NP_010270.1	Nucleoli	NP_010270.1
yeast7	UP000006564	Aspergillus oryzae (strain ATCC 42149 / RIB 40)	NOP56	RBH_STRICT	Q2UQD8	65.509	85.0	577.0	65.509	83.0	598.0	674871	83	510516	GCA_000184455.3	Q2UQD8	Q2UQD8_ASPOR	AO090005001291	Nucleolar protein 58	10.6	Medium	1	452-522	DAEAESKKEKKDKKEKKKEKKEKSEKKEKKEKGEKEEKKKKRKSDVGEGESEKKKRKHDSDAEPSKKKKKV	4	1	458-522	KKEKKDKKEKKKEKKEKSEKKEKKEKGEKEEKKKKRKSDVGEGESEKKKRKHDSDAEPSKKKKKV	10.5	NULL	6.333	16.833		0.0	tr|Q2UQD8|Q2UQD8_ASPOR		NOP56	Q12460	0.0	NP_013298.1	NP_013298.1	Nucleoli	NP_013298.1
yeast7	UP000006564	Aspergillus oryzae (strain ATCC 42149 / RIB 40)	NOP7	RBH_STRICT	Q2UGQ8	48.2	91.0	461.0	46.214	72.0	446.0	679052	83	510516	GCA_000184455.3	Q2UGQ8	PESC_ASPOR	nop7	Pescadillo homolog	20.8	High	2	34-62, 611-681	RRLCIFKGIYPREPRNKKKAAKNSTASTT, GGDSTKKKSSQAKKVASKKRKEEEELERQKMMMSRKKRKLLEKMMYSNKKQSEEAAKLRSKRRKLEKGAEK	4	0.982	48-52;616-681	RNKKK;KKKSSQAKKVASKKRKEEEELERQKMMMSRKKRKLLEKMMYSNKKQSEEAAKLRSKRRKLEKGAEK	22	NULL	NULL	22		1.95e-155	sp|Q2UGQ8|PESC_ASPOR		NOP7	P53261	8.04e-150	NP_011617.1	NP_011617.1	Nucleoli	NP_011617.1
yeast7	UP000006564	Aspergillus oryzae (strain ATCC 42149 / RIB 40)	SNU13	RBH_STRICT	Q2UML3	69.841	100.0	185.0	69.841	100.0	185.0	677271	83	510516	GCA_000184455.3	Q2UML3	Q2UML3_ASPOR	AO090001000712	Ribonucloprotein	2.2	Low	NULL	NULL	NULL	0	NULL	NULL	NULL	8	11	NULL	19		2.44e-62	tr|Q2UML3|Q2UML3_ASPOR		SNU13	P39990	1.31e-62	NP_010888.1	NP_010888.1	Nucleoli	NP_010888.1
yeast7	UP000006701	Aspergillus clavatus (strain ATCC 1007 / CBS 513.65 / DSM 816 / NCTC 3887 / NRRL 1 / QM 1276 / 107)	ERB1	RBH_STRICT	A1CQI9	53.458	84.0	751.0	53.314	85.0	742.0	693433	84	344612	GCA_000002715.1	A1CQI9	ERB1_ASPCL	erb1	Ribosome biogenesis protein erb1	14.9	Medium	2	1-20, 690-712	MNASKASKKRKAVTRDVEEE, ELSQRPYKTLRYHRKAIRAVKFH	4	0.681	255-270	KRRFVPSKHEAKRVMK	17.5	11	NULL	28.5		0.0	sp|A1CQI9|ERB1_ASPCL		ERB1	Q04660	0.0	NP_013764.1	NP_013764.1	Nucleoli	NP_013764.1
yeast7	UP000006701	Aspergillus clavatus (strain ATCC 1007 / CBS 513.65 / DSM 816 / NCTC 3887 / NRRL 1 / QM 1276 / 107)	NOP1	RBH_STRICT	A1CP40	75.104	73.0	385.0	75.417	75.0	387.0	689322	84	344612	GCA_000002715.1	A1CP40	A1CP40_ASPCL	ACLA_021200	Histone-glutamine methyltransferase	4.8	Low	NULL	NULL	NULL	4	0.997	6-79	PRGGGRGGARGGRGAPRGGGGRGGRGGFGDRGGRGGGRGGGRGRGGRGGFGDRGGRGGRGGGRGGASGARGGAK	6.5	10	NULL	16.5		1.87e-135	tr|A1CP40|A1CP40_ASPCL		NOP1	P15646	3.82e-136	NP_010270.1	NP_010270.1	Nucleoli	NP_010270.1
yeast7	UP000006701	Aspergillus clavatus (strain ATCC 1007 / CBS 513.65 / DSM 816 / NCTC 3887 / NRRL 1 / QM 1276 / 107)	NOP56	RBH_STRICT	A1CK56	64.12	85.0	571.0	64.352	84.0	591.0	687109	84	344612	GCA_000002715.1	A1CK56	A1CK56_ASPCL	ACLA_037370	Nucleolar protein 58	10.4	Medium	1	450-515	MEDADKKAEKKEKKDKKEKKEKKEKKDKGEKEEKKKKRKSDVGGESDKKKRKHDSDAEPSKKKKKV	5	0.999	455-515	KKAEKKEKKDKKEKKEKKEKKDKGEKEEKKKKRKSDVGGESDKKKRKHDSDAEPSKKKKKV	13	13.666	7.666	34.332		0.0	tr|A1CK56|A1CK56_ASPCL		NOP56	Q12460	0.0	NP_013298.1	NP_013298.1	Nucleoli	NP_013298.1
yeast7	UP000006701	Aspergillus clavatus (strain ATCC 1007 / CBS 513.65 / DSM 816 / NCTC 3887 / NRRL 1 / QM 1276 / 107)	NOP58	RBH_STRICT	A1CL70	61.028	89.0	547.0	62.613	75.0	560.0	688112	84	344612	GCA_000002715.1	A1CL70	NOP58_ASPCL	nop58	Nucleolar protein 58	15.9	High	2	490-535, 539-592	DDSEEEKSKKHKSKKGKDAELEKLAERAGLSLKRYKRKLERGEITF, GNPTAVSKKDLKKAKKEAKKASKGDEKKRKRSDDGEEVDNAEKKQKKKKKKGEE	18	0.997	496-528;546-574;577-592	KSKKHKSKKGKDAELEKLAERAGLSLKRYKRKL;KKDLKKAKKEAKKASKGDEKKRKRSDDGE;DNAEKKQKKKKKKGEE	12	13.666	7.166	32.832		0.0	sp|A1CL70|NOP58_ASPCL		NOP58	Q12499	0.0	NP_014955.1	NP_014955.1	Nucleoli	NP_014955.1
yeast7	UP000006701	Aspergillus clavatus (strain ATCC 1007 / CBS 513.65 / DSM 816 / NCTC 3887 / NRRL 1 / QM 1276 / 107)	SNU13	RBH_STRICT	A1C5Z0	69.841	100.0	167.0	69.841	100.0	187.0	694359	84	344612	GCA_000002715.1	A1C5Z0	A1C5Z0_ASPCL	ACLA_068380	Ribonucloprotein	2	Low	NULL	NULL	NULL	0	NULL	NULL	NULL	7.5	12	NULL	19.5		2.51e-55	tr|A1C5Z0|A1C5Z0_ASPCL		SNU13	P39990	1.42e-63	NP_010888.1	NP_010888.1	Nucleoli	NP_010888.1
yeast7	UP000006702	Neosartorya fischeri (strain ATCC 1020 / DSM 3700 / CBS 544.65 / FGSC A1164 / JCM 1740 / NRRL 181 / WB 181)	ERB1	RBH_STRICT	A1D3F5	53.746	84.0	729.0	53.602	85.0	740.0	695316	85	331117	GCA_000149645.4	A1D3F5	ERB1_NEOFI	erb1	Ribosome biogenesis protein erb1	13.7	Medium	2	1-20, 692-714	MNGSKASKKRKAVTRDVEEE, ELSQRPYKTLRYHRKAIRAVKFH	5	0.674	257-272	KRRFVPSKHEAKRVMK	14	10.5	NULL	24.5		0.0	sp|A1D3F5|ERB1_NEOFI		ERB1	Q04660	0.0	NP_013764.1	NP_013764.1	Nucleoli	NP_013764.1
yeast7	UP000006702	Neosartorya fischeri (strain ATCC 1020 / DSM 3700 / CBS 544.65 / FGSC A1164 / JCM 1740 / NRRL 181 / WB 181)	NOP1	RBH_STRICT	A1D1Z4	75.104	73.0	385.0	75.417	76.0	386.0	702811	85	331117	GCA_000149645.4	A1D1Z4	A1D1Z4_NEOFI	NFIA_011200	Histone-glutamine methyltransferase	4.4	Low	NULL	NULL	NULL	4	0.998	6-74	PRGGGRGAPRGGRGAPRGGGGGRGGRGGLGSGGRGRGGPRGGGRGAPARGRGGRGGGRGGAKGARGGAK	5	9.5	NULL	14.5		2.81e-135	tr|A1D1Z4|A1D1Z4_NEOFI		NOP1	P15646	7.91e-136	NP_010270.1	NP_010270.1	Nucleoli	NP_010270.1
yeast7	UP000006702	Neosartorya fischeri (strain ATCC 1020 / DSM 3700 / CBS 544.65 / FGSC A1164 / JCM 1740 / NRRL 181 / WB 181)	NOP56	RBH_STRICT	A1D7A8	65.972	85.0	609.0	65.972	84.0	607.0	698829	85	331117	GCA_000149645.4	A1D7A8	A1D7A8_NEOFI	NFIA_067690	Nucleolar protein 58	10.6	Medium	1	452-516	DVDDKAEKKEKKEKKEKKEKKEKKDKSEKEEKKKKRKSDVGEGESEKKKRKHDSDAEPSKKKKKV	4	0.999	457-516	AEKKEKKEKKEKKEKKEKKDKSEKEEKKKKRKSDVGEGESEKKKRKHDSDAEPSKKKKKV	10.5	NULL	6.333	16.833		0.0	tr|A1D7A8|A1D7A8_NEOFI		NOP56	Q12460	0.0	NP_013298.1	NP_013298.1	Nucleoli	NP_013298.1
yeast7	UP000006702	Neosartorya fischeri (strain ATCC 1020 / DSM 3700 / CBS 544.65 / FGSC A1164 / JCM 1740 / NRRL 181 / WB 181)	NOP58	RBH_STRICT	A1D688	59.221	92.0	545.0	62.613	75.0	559.0	699222	85	331117	GCA_000149645.4	A1D688	NOP58_NEOFI	nop58	Nucleolar protein 58	14	Medium	2	491-535, 539-577	ESEEESSKKHKSKKGKDTELEKMAEKAGLSVKRYKRKLERGEITF, GNPSATSKKELKKAKKEAKKASKGDEKKRKRSDDGEEAD	10	0.998	498-529;545-591	KKHKSKKGKDTELEKMAEKAGLSVKRYKRKLE;SKKELKKAKKEAKKASKGDEKKRKRSDDGEEADNGEKKKKKKKKGEE	11	13.666	6.666	31.332		0.0	sp|A1D688|NOP58_NEOFI		NOP58	Q12499	0.0	NP_014955.1	NP_014955.1	Nucleoli	NP_014955.1
yeast7	UP000006702	Neosartorya fischeri (strain ATCC 1020 / DSM 3700 / CBS 544.65 / FGSC A1164 / JCM 1740 / NRRL 181 / WB 181)	SNU13	RBH_STRICT	A1DG12	69.048	100.0	186.0	69.048	100.0	186.0	697868	85	331117	GCA_000149645.4	A1DG12	A1DG12_NEOFI	NFIA_082670	Ribonucloprotein	2.3	Low	NULL	NULL	NULL	0	NULL	NULL	NULL	8.5	12.5	NULL	21		6.77e-63	tr|A1DG12|A1DG12_NEOFI		SNU13	P39990	3.88e-63	NP_010888.1	NP_010888.1	Nucleoli	NP_010888.1
yeast7	UP000006706	Aspergillus niger (strain ATCC MYA-4892 / CBS 513.88 / FGSC A1513)	ERB1	RBH_STRICT	A2QPZ4	49.635	99.0	770.0	53.746	85.0	749.0	706844	86	425011		A2QPZ4	ERB1_ASPNC	erb1	Ribosome biogenesis protein erb1	11.8	Medium	1	690-712	ELSQRPYKTLRYHRKAIRAVKFH	5	0.685	255-270	KRRFVPSKHEAKRVMK	15.5	10.333	NULL	25.833		0.0	sp|A2QPZ4|ERB1_ASPNC		ERB1	Q04660	0.0	NP_013764.1	NP_013764.1	Nucleoli	NP_013764.1
yeast7	UP000006706	Aspergillus niger (strain ATCC MYA-4892 / CBS 513.88 / FGSC A1513)	NOP1	RBH_STRICT	A2QAP1	75.519	73.0	385.0	75.833	76.0	386.0	707313	86	425011		A2QAP1	A2QAP1_ASPNC	An01g12230	Histone-glutamine methyltransferase	4.4	Low	NULL	NULL	NULL	4	0.998	6-74	PRGGGRGGGRGAPRGGGGGRGGRGGLGAGGRGRGGGRGAPRGGRGAPRGRGGPRGGGRGGAKGAKGGAK	5	10	NULL	15		4.85e-135	tr|A2QAP1|A2QAP1_ASPNC		NOP1	P15646	6.02e-136	NP_010270.1	NP_010270.1	Nucleoli	NP_010270.1
yeast7	UP000006706	Aspergillus niger (strain ATCC MYA-4892 / CBS 513.88 / FGSC A1513)	NOP56	RBH_STRICT	A2R7C9	64.414	87.0	577.0	65.278	83.0	597.0	714580	86	425011		A2R7C9	A2R7C9_ASPNC	An16g03090	Nucleolar protein 58	6	Low	NULL	NULL	NULL	4	0.999	457-519	AEKKDKKEKKEKKDKKEKKEKKEKGEKEEKKKKRKSDVGEGESEKKKRKHDSDAEPSKKKKKV	12.5	NULL	7.333	19.833		0.0	tr|A2R7C9|A2R7C9_ASPNC		NOP56	Q12460	0.0	NP_013298.1	NP_013298.1	Nucleoli	NP_013298.1
yeast7	UP000006706	Aspergillus niger (strain ATCC MYA-4892 / CBS 513.88 / FGSC A1513)	NOP58	RBH_STRICT	A2QE38	62.132	84.0	543.0	62.132	76.0	559.0	712512	86	425011		A2QE38	NOP58_ASPNC	nop58	Nucleolar protein 58	8.8	Low	NULL	NULL	NULL	18	0.998	492-496;504-518;535-580	SKKSK;AEKAGLSLKRYKRKL;SKKDIKKAKKEAKKSAKGEEKKRKRTDDGEVDNSEKKKKKKKKGEE	11	13.166	7.166	31.332		0.0	sp|A2QE38|NOP58_ASPNC		NOP58	Q12499	0.0	NP_014955.1	NP_014955.1	Nucleoli	NP_014955.1
yeast7	UP000006706	Aspergillus niger (strain ATCC MYA-4892 / CBS 513.88 / FGSC A1513)	NOP7	RBH_STRICT	A2QI86	48.359	75.0	435.0	47.436	99.0	420.0	713223	86	425011		A2QI86	A2QI86_ASPNC	An04g02640	Aspergillus niger contig An04c0110, genomic contig (Fragment)	7.5	Low	NULL	NULL	NULL	3	0.624	49-52	SKKK	15	NULL	9	24		2.43e-148	tr|A2QI86|A2QI86_ASPNC		NOP7	P53261	3.69e-143	NP_011617.1	NP_011617.1	Nucleoli	NP_011617.1
yeast7	UP000006706	Aspergillus niger (strain ATCC MYA-4892 / CBS 513.88 / FGSC A1513)	SNU13	RBH_STRICT	A2QFF4	72.269	94.0	184.0	72.269	95.0	184.0	714026	86	425011		A2QFF4	A2QFF4_ASPNC	An02g14340	Ribonucloprotein	1.9	Low	NULL	NULL	NULL	0	NULL	NULL	NULL	7	12	NULL	19		5.75e-62	tr|A2QFF4|A2QFF4_ASPNC		SNU13	P39990	2.68e-62	NP_010888.1	NP_010888.1	Nucleoli	NP_010888.1
yeast7	UP000006753	Marssonina brunnea f. sp. multigermtubi (strain MB_m1)	ERB1	RBH_STRICT	K1X5H0	52.639	84.0	736.0	52.639	85.0	749.0	722724	87	1072389	GCA_000298775.1	K1X5H0	K1X5H0_MARBU	ERB1	Ribosome biogenesis protein ERB1	6.4	Low	NULL	NULL	NULL	5	0.69	250-265	KRRFLPSKHEAKRIMK	14	10.333	NULL	24.333		0.0	tr|K1X5H0|K1X5H0_MARBU		ERB1	Q04660	0.0	NP_013764.1	NP_013764.1	Nucleoli	NP_013764.1
yeast7	UP000006753	Marssonina brunnea f. sp. multigermtubi (strain MB_m1)	NOP1	RBH_STRICT	K1WRL4	77.5	72.0	399.0	77.273	75.0	402.0	723002	87	1072389	GCA_000298775.1	K1WRL4	K1WRL4_MARBU	MBM_00992	Histone-glutamine methyltransferase	4.3	Low	NULL	NULL	NULL	4	0.997	10-81	GSRGGDRGGRGGFGGGRGGDRGGRGGFSRGGARGGRGDSRGGRGGGRGGDRGGRGRGAPRGRGGAGAKGGAK	4.5	10	NULL	14.5		8.76e-141	tr|K1WRL4|K1WRL4_MARBU		NOP1	P15646	5.83e-142	NP_010270.1	NP_010270.1	Nucleoli	NP_010270.1
yeast7	UP000006753	Marssonina brunnea f. sp. multigermtubi (strain MB_m1)	NOP56	RBH_STRICT	K1WPT4	65.487	89.0	595.0	66.972	85.0	612.0	720287	87	1072389	GCA_000298775.1	K1WPT4	K1WPT4_MARBU	MBM_06757	Nucleolar protein 58	10.6	Medium	1	455-514	ITPQAVQKQEKRSKDKKEKSKDKTSKKDKKRRHSEANGDEDAAVEKKKKKSKRESLAAQE	3	0.995	464-507	EKRSKDKKEKSKDKTSKKDKKRRHSEANGDEDAAVEKKKKKSKR	10.5	14	NULL	24.5		0.0	tr|K1WPT4|K1WPT4_MARBU		NOP56	Q12460	0.0	NP_013298.1	NP_013298.1	Nucleoli	NP_013298.1
yeast7	UP000006753	Marssonina brunnea f. sp. multigermtubi (strain MB_m1)	SNU13	RBH_STRICT	K1WVV5	74.79	94.0	168.0	74.79	79.0	188.0	726615	87	1072389	GCA_000298775.1	K1WVV5	K1WVV5_MARBU	MBM_04703	Ribonucloprotein	1.6	Low	NULL	NULL	NULL	0	NULL	NULL	NULL	6	11.5	NULL	17.5		1.83e-55	tr|K1WVV5|K1WVV5_MARBU		SNU13	P39990	1.6e-63	NP_010888.1	NP_010888.1	Nucleoli	NP_010888.1
yeast7	UP000006757	Trichosporon asahii var. asahii (strain CBS 8904)	NOP1	RBH_STRICT	K1VY17	75.949	72.0	370.0	75.949	72.0	373.0	733672	88	1220162	GCA_000299215.2	K1VY17	K1VY17_TRIAC	A1Q2_00242	Histone-glutamine methyltransferase	5.3	Low	NULL	NULL	NULL	4	0.997	6-84	RGGRGGGRGGGRGGFGGRGGGRGGGAGGRGGSFGGRGGGRGGAGGRGGPRGGGRGGAGGRGGGRGGGRGGKAGLGKKGA	9	11.5	NULL	20.5		3.81e-129	tr|K1VY17|K1VY17_TRIAC		NOP1	P15646	2.04e-130	NP_010270.1	NP_010270.1	Nucleoli	NP_010270.1
yeast7	UP000006757	Trichosporon asahii var. asahii (strain CBS 8904)	NOP56	RBH_STRICT	K1VI91	56.092	85.0	511.0	50.298	89.0	484.0	733432	88	1220162	GCA_000299215.2	K1VI91	K1VI91_TRIAC	A1Q2_01868	Nop domain-containing protein	11.8	Medium	1	490-562	AGATSTPSKKEKKDKKDKKEKSKDKESKKEKRKREDSDDEDEEKRRKKEKKEKKEKKEKSKEKKEKKEKKSKK	4	0.999	497-562	SKKEKKDKKDKKEKSKDKESKKEKRKREDSDDEDEEKRRKKEKKEKKEKKEKSKEKKEKKEKKSKK	19	13.833	10.333	43.166		1.41e-178	tr|K1VI91|K1VI91_TRIAC		NOP56	Q12460	9.88e-168	NP_013298.1	NP_013298.1	Nucleoli	NP_013298.1
yeast7	UP000006757	Trichosporon asahii var. asahii (strain CBS 8904)	NOP58	RBH_STRICT	K1VAJ3	52.809	84.0	451.0	52.809	78.0	454.0	737011	88	1220162	GCA_000299215.2	K1VAJ3	K1VAJ3_TRIAC	A1Q2_04666	Pre-rRNA processing protein, Nop58p	20.3	High	3	449-475, 490-512, 526-554	LPTQPAEKEDKKDKKKKRESLAVAADG, GETKEERRARKEAKKAAKAAKKL, VQEDVDEKKRKKEEKKKRRASEANGAEDG	9	0.998	459-466;494-512;533-563	KKDKKKKR;EERRARKEAKKAAKAAKKL;KKRKKEEKKKRRASEANGAEDGEKKKKKKRH	10.5	NULL	6	16.5		1.15e-154	tr|K1VAJ3|K1VAJ3_TRIAC		NOP58	Q12499	3.44e-156	NP_014955.1	NP_014955.1	Nucleoli	NP_014955.1
yeast7	UP000006757	Trichosporon asahii var. asahii (strain CBS 8904)	SNU13	RBH_STRICT	K1V0C4	80.159	100.0	208.0	80.159	100.0	208.0	737402	88	1220162	GCA_000299215.2	K1V0C4	K1V0C4_TRIAC	A1Q2_08287	Ribonucloprotein	2.3	Low	NULL	NULL	NULL	0	NULL	NULL	NULL	8	11	NULL	19		9.95e-72	tr|K1V0C4|K1V0C4_TRIAC		SNU13	P39990	6.91e-72	NP_010888.1	NP_010888.1	Nucleoli	NP_010888.1
yeast7	UP000006790	Eremothecium cymbalariae (strain CBS 270.75 / DBVPG 7215 / KCTC 17166 / NRRL Y-17582)	ERB1	RBH_STRICT	G8JPS5	75.061	99.0	1258.0	79.564	89.0	1210.0	738435	89	931890	GCA_000235365.1	G8JPS5	G8JPS5_ERECY	ERB1	Ribosome biogenesis protein ERB1	10.8	Medium	NULL	NULL	NULL	5	0.796	289-311	KRIMKIVKAIREGRIIPPKKLKE	21	NULL	NULL	21		0.0	tr|G8JPS5|G8JPS5_ERECY		ERB1	Q04660	0.0	NP_013764.1	NP_013764.1	Nucleoli	NP_013764.1
yeast7	UP000006790	Eremothecium cymbalariae (strain CBS 270.75 / DBVPG 7215 / KCTC 17166 / NRRL Y-17582)	NOP1	RBH_STRICT	I6ND84	95.021	74.0	481.0	95.021	76.0	478.0	741504	89	931890	GCA_000235365.1	I6ND84	I6ND84_ERECY	Ecym_5260	Histone-glutamine methyltransferase	5.6	Low	NULL	NULL	NULL	3	0.996	8-78	RGGRGGSRGGFRGSSRGAPRGGGRGGARGGSRGGFRGSSRGGPRGGSRGAPRGGSRGGSRGGRGGARGGAK	7	NULL	NULL	7		2.05e-173	tr|I6ND84|I6ND84_ERECY		NOP1	P15646	4.03e-172	NP_010270.1	NP_010270.1	Nucleoli	NP_010270.1
yeast7	UP000006790	Eremothecium cymbalariae (strain CBS 270.75 / DBVPG 7215 / KCTC 17166 / NRRL Y-17582)	NOP56	RBH_STRICT	G8JSL7	85.961	91.0	832.0	81.423	98.0	791.0	741262	89	931890	GCA_000235365.1	G8JSL7	G8JSL7_ERECY	Ecym_4719	Nop domain-containing protein	10.6	Medium	1	444-513	EEHQESPKEKSKKRKLEDNKDEEKKRKKEKKEKKEKKDKKEQSDEKVKKVKKDKKDKKDKKEKKDKKKKD	4	0.999	450-513	PKEKSKKRKLEDNKDEEKKRKKEKKEKKEKKDKKEQSDEKVKKVKKDKKDKKDKKEKKDKKKKD	12	13.833	7.999	33.832		0.0	tr|G8JSL7|G8JSL7_ERECY		NOP56	Q12460	0.0	NP_013298.1	NP_013298.1	Nucleoli	NP_013298.1
yeast7	UP000006790	Eremothecium cymbalariae (strain CBS 270.75 / DBVPG 7215 / KCTC 17166 / NRRL Y-17582)	NOP58	RBH_STRICT	G8JMJ6	87.838	87.0	786.0	89.583	84.0	801.0	739919	89	931890	GCA_000235365.1	G8JMJ6	G8JMJ6_ERECY	Ecym_1489	Nop domain-containing protein	10.3	Medium	1	447-514	EEDEDAKKKEKKEKKEKKEKKEKKEKKEKKEKKDKKRKREESTDEKESKKSKKEKKEKKEKKEKKEKK	5	1	453-514	KKKEKKEKKEKKEKKEKKEKKEKKEKKDKKRKREESTDEKESKKSKKEKKEKKEKKEKKEKK	11.5	11.666	7.833	30.999000000000002		0.0	tr|G8JMJ6|G8JMJ6_ERECY		NOP58	Q12499	0.0	NP_014955.1	NP_014955.1	Nucleoli	NP_014955.1
yeast7	UP000006790	Eremothecium cymbalariae (strain CBS 270.75 / DBVPG 7215 / KCTC 17166 / NRRL Y-17582)	NOP7	RBH_STRICT	G8JTW8	71.144	99.0	819.0	69.983	99.0	774.0	738468	89	931890	GCA_000235365.1	G8JTW8	G8JTW8_ERECY	NOP7	Pescadillo homolog	22	High	3	33-62, 520-542, 544-590	RRLCIFKGIYPREPRNKKKANKGSTAPTTF, LGEGTKVKVKKRKSEEEEEKDLK, IMMSNKQRKLYKKMKYSNEKKDEKIENLKKKKKQIAKTKSKLERLEQ	12	0.985	47-51;527-532;549-585	RNKKK;KVKKRK;KQRKLYKKMKYSNEKKDEKIENLKKKKKQIAKTKSKL	20.5	11.833	NULL	32.333		0.0	tr|G8JTW8|G8JTW8_ERECY		NOP7	P53261	0.0	NP_011617.1	NP_011617.1	Nucleoli	NP_011617.1
yeast7	UP000006790	Eremothecium cymbalariae (strain CBS 270.75 / DBVPG 7215 / KCTC 17166 / NRRL Y-17582)	SNU13	RBH_STRICT	G8JNE4	92.8	99.0	239.0	92.8	98.0	239.0	739227	89	931890	GCA_000235365.1	G8JNE4	G8JNE4_ERECY	Ecym_1375	Ribonucloprotein	1.8	Low	NULL	NULL	NULL	0	NULL	NULL	NULL	7	13	NULL	20		3.69e-84	tr|G8JNE4|G8JNE4_ERECY		SNU13	P39990	5.02e-84	NP_010888.1	NP_010888.1	Nucleoli	NP_010888.1
yeast7	UP000006790	Eremothecium cymbalariae (strain CBS 270.75 / DBVPG 7215 / KCTC 17166 / NRRL Y-17582)	YTM1	RBH_STRICT	G8JVD1	75.381	99.0	720.0	75.381	99.0	717.0	740988	89	931890	GCA_000235365.1	G8JVD1	G8JVD1_ERECY	YTM1	Ribosome biogenesis protein YTM1	8	Low	NULL	NULL	NULL	4	0.853	247-262	KKRRKLALKDGSIRRR	19.5	12.333	NULL	31.833		0.0	tr|G8JVD1|G8JVD1_ERECY		YTM1	Q12024	0.0	NP_014915.3	NP_014915.3	Nucleoli	NP_014915.3
yeast7	UP000006812	Aspergillus kawachii (strain NBRC 4308)	ERB1	RBH_STRICT	G7XKP9	49.818	99.0	767.0	53.458	85.0	748.0	750691	90	1033177	GCA_000239835.2	G7XKP9	G7XKP9_ASPKW	ERB1	Ribosome biogenesis protein ERB1	11.3	Medium	1	689-711	ELSQRPYKTLRYHRKAIRAVKFH	5	0.685	254-269	KRRFVPSKHEAKRVMK	13.5	9.833	NULL	23.333		0.0	tr|G7XKP9|G7XKP9_ASPKW		ERB1	Q04660	0.0	NP_013764.1	NP_013764.1	Nucleoli	NP_013764.1
yeast7	UP000006812	Aspergillus kawachii (strain NBRC 4308)	NOP1	RBH_STRICT	G7XIB1	75.519	73.0	385.0	75.833	76.0	386.0	748887	90	1033177	GCA_000239835.2	G7XIB1	G7XIB1_ASPKW	AKAW_04785	Histone-glutamine methyltransferase	4.4	Low	NULL	NULL	NULL	4	0.998	6-74	PRGGRGGGRGAPRGGGGGRGGRGGLGAGGRGRGGGGRGAPRGGRGAPRGRGGPRGGGRGGAKGAKGGAK	5	9.5	NULL	14.5		4.43e-135	tr|G7XIB1|G7XIB1_ASPKW		NOP1	P15646	6.02e-136	NP_010270.1	NP_010270.1	Nucleoli	NP_010270.1
yeast7	UP000006812	Aspergillus kawachii (strain NBRC 4308)	NOP56	RBH_STRICT	G7XDS1	64.189	87.0	575.0	65.046	83.0	595.0	753874	90	1033177	GCA_000239835.2	G7XDS1	G7XDS1_ASPKW	AKAW_03036	Nucleolar protein 58	11.1	Medium	1	452-519	DADEKAEKKDKKEKKEKKDKKEKKEKKEKGEKEEKKKKRKSDVGEGESEKKKRKHDSDAEPSKKKKKV	4	0.999	457-519	AEKKDKKEKKEKKDKKEKKEKKEKGEKEEKKKKRKSDVGEGESEKKKRKHDSDAEPSKKKKKV	12.5	NULL	7	19.5		0.0	tr|G7XDS1|G7XDS1_ASPKW		NOP56	Q12460	0.0	NP_013298.1	NP_013298.1	Nucleoli	NP_013298.1
yeast7	UP000006812	Aspergillus kawachii (strain NBRC 4308)	SNU13	RBH_STRICT	G7XBX2	72.269	94.0	184.0	72.269	95.0	184.0	745573	90	1033177	GCA_000239835.2	G7XBX2	G7XBX2_ASPKW	AKAW_02342	Ribonucloprotein	1.9	Low	NULL	NULL	NULL	0	NULL	NULL	NULL	7	12	NULL	19		5.25e-62	tr|G7XBX2|G7XBX2_ASPKW		SNU13	P39990	2.68e-62	NP_010888.1	NP_010888.1	Nucleoli	NP_010888.1
yeast7	UP000006911	Tuber melanosporum (strain Mel28)	ERB1	RBH_STRICT	D5GJP4	57.91	83.0	820.0	57.761	99.0	813.0	754608	91	656061	GCA_000151645.1	D5GJP4	D5GJP4_TUBMM	ERB1	Ribosome biogenesis protein ERB1	6.7	Low	NULL	NULL	NULL	3	0.795	128-152	KRRFIPSKHEAKRVMKIVKAIREGR	13.5	12.5	NULL	26		0.0	tr|D5GJP4|D5GJP4_TUBMM		ERB1	Q04660	0.0	NP_013764.1	NP_013764.1	Nucleoli	NP_013764.1
yeast7	UP000006911	Tuber melanosporum (strain Mel28)	NOP56	RBH_STRICT	D5G9I0	62.356	86.0	558.0	62.356	78.0	558.0	756560	91	656061	GCA_000151645.1	D5G9I0	D5G9I0_TUBMM	GSTUM_00003410001	Nucleolar protein 58	12.1	Medium	NULL	NULL	NULL	9	1	88-94;426-486;494-513	KGRKKKK;KPKKSKDKKKEKSKENREEKSDKRQGKEQKEQKDKKGKKGKRDKKDKKDKKDIESKKRRRD;SERKKSKKEKREKKEKKSKA	19	13	NULL	32		0.0	tr|D5G9I0|D5G9I0_TUBMM		NOP56	Q12460	0.0	NP_013298.1	NP_013298.1	Nucleoli	NP_013298.1
yeast7	UP000006911	Tuber melanosporum (strain Mel28)	SNU13	RBH_STRICT	D5GLV8	76.984	100.0	184.0	76.984	100.0	207.0	754909	91	656061	GCA_000151645.1	D5GLV8	D5GLV8_TUBMM	GSTUM_00010439001	Ribonucloprotein	3	Low	NULL	NULL	NULL	0	NULL	NULL	NULL	12.5	15.5	NULL	28		2.17e-62	tr|D5GLV8|D5GLV8_TUBMM		SNU13	P39990	1.52e-71	NP_010888.1	NP_010888.1	Nucleoli	NP_010888.1
yeast7	UP000006968	Saccharomyces arboricola (strain H-6 / AS 2.3317 / CBS 10644)	ERB1	RBH_STRICT	J8Q1C1	92.308	99.0	1434.0	92.308	100.0	1439.0	764882	92	1160507	GCA_000292725.1	J8Q1C1	J8Q1C1_SACAR	ERB1	Ribosome biogenesis protein ERB1	20	High	2	2-22, 588-607	AKDNKINERKISKKRVASEES, ITITCKKTVKKISWHRKGDY	1	0.925	262-299	KRRFVPSRNEAKRVMKIVRAIREGRIIPPKKLKEIKEK	26	NULL	NULL	26		0.0	tr|J8Q1C1|J8Q1C1_SACAR		ERB1	Q04660	0.0	NP_013764.1	NP_013764.1	Nucleoli	NP_013764.1
yeast7	UP000006968	Saccharomyces arboricola (strain H-6 / AS 2.3317 / CBS 10644)	NOP1	RBH_STRICT	J8Q9R4	94.659	100.0	612.0	94.659	100.0	612.0	764821	92	1160507	GCA_000292725.1	J8Q9R4	J8Q9R4_SACAR	SU7_0563	Histone-glutamine methyltransferase	5.9	Low	NULL	NULL	NULL	3	0.984	7-93	SRGGSRGGSRGGFGGRGGSRGGARGGSRGGFGGRGGSRGGFGGSRGGRGDARGGSRGGFGGRGGARGGFGGRGGARGGAAAGARGGA	9	NULL	NULL	9		0.0	tr|J8Q9R4|J8Q9R4_SACAR		NOP1	P15646	0.0	NP_010270.1	NP_010270.1	Nucleoli	NP_010270.1
yeast7	UP000006968	Saccharomyces arboricola (strain H-6 / AS 2.3317 / CBS 10644)	NOP56	RBH_STRICT	J8Q514	96.429	100.0	988.0	96.429	100.0	988.0	762308	92	1160507	GCA_000292725.1	J8Q514	J8Q514_SACAR	SU7_2255	Sik1p	12.9	Medium	1	460-502	DDDEEEKKEKKEKKEKKSKKEKKDKKEKKDKKEKKDKKKKSKD	8	1	455-457;465-502	KRK;EKKEKKEKKEKKSKKEKKDKKEKKDKKEKKDKKKKSKD	13	12.833	7.833	33.666		0.0	tr|J8Q514|J8Q514_SACAR		NOP56	Q12460	0.0	NP_013298.1	NP_013298.1	Nucleoli	NP_013298.1
yeast7	UP000006968	Saccharomyces arboricola (strain H-6 / AS 2.3317 / CBS 10644)	NOP7	RBH_STRICT	J8PNK8	89.752	100.0	981.0	89.421	100.0	957.0	762561	92	1160507	GCA_000292725.1	J8PNK8	J8PNK8_SACAR	NOP7	Pescadillo homolog	17	High	2	33-62, 523-600	RRLCIFKGIYPREPRNKKKANKGSTAPTTF, APEAGKDTTKSKNKKRKVDEEEEEKKLKMIMMSNKQKKLYKKMRYSNAKKDEQTENLKKKKKQIAKQKAKLGKLNSKK	8	0.993	47-51;532-600	RNKKK;KSKNKKRKVDEEEEEKKLKMIMMSNKQKKLYKKMRYSNAKKDEQTENLKKKKKQIAKQKAKLGKLNSKK	20.5	11.833	NULL	32.333		0.0	tr|J8PNK8|J8PNK8_SACAR		NOP7	P53261	0.0	NP_011617.1	NP_011617.1	Nucleoli	NP_011617.1
yeast7	UP000006968	Saccharomyces arboricola (strain H-6 / AS 2.3317 / CBS 10644)	SNU13	RBH_STRICT	J8Q965	99.206	100.0	254.0	99.206	100.0	254.0	765022	92	1160507	GCA_000292725.1	J8Q965	J8Q965_SACAR	SU7_0818	Ribonucloprotein	1.3	Low	NULL	NULL	NULL	0	NULL	NULL	NULL	5	15	NULL	20		4.56e-90	tr|J8Q965|J8Q965_SACAR		SNU13	P39990	7.29e-90	NP_010888.1	NP_010888.1	Nucleoli	NP_010888.1
yeast7	UP000006968	Saccharomyces arboricola (strain H-6 / AS 2.3317 / CBS 10644)	YTM1	RBH_STRICT	J8Q1V8	94.348	100.0	879.0	94.348	100.0	880.0	761896	92	1160507	GCA_000292725.1	J8Q1V8	J8Q1V8_SACAR	YTM1	Ribosome biogenesis protein YTM1	11.8	Medium	NULL	NULL	NULL	2	0.716	262-267	RKRRKL	23	NULL	NULL	23		0.0	tr|J8Q1V8|J8Q1V8_SACAR		YTM1	Q12024	0.0	NP_014915.3	NP_014915.3	Nucleoli	NP_014915.3
yeast7	UP000007115	Hypocrea virens (strain Gv29-8 / FGSC 10586)	ERB1	RBH_STRICT	G9MEZ4	51.906	84.0	738.0	51.76	86.0	732.0	770684	93	413071	GCA_000170995.2	G9MEZ4	G9MEZ4_HYPVG	TRIVIDRAFT_113927	Uncharacterized protein (Fragment)	7.9	Low	NULL	NULL	NULL	3	0.806	240-262	PKRRFVPSKHEAKRIAKLVRAIK	18.5	13	NULL	31.5		0.0	tr|G9MEZ4|G9MEZ4_HYPVG		ERB1	Q04660	0.0	NP_013764.1	NP_013764.1	Nucleoli	NP_013764.1
yeast7	UP000007115	Hypocrea virens (strain Gv29-8 / FGSC 10586)	NOP1	RBH_STRICT	G9NDS4	69.512	74.0	354.0	69.421	98.0	348.0	773179	93	413071	GCA_000170995.2	G9NDS4	G9NDS4_HYPVG	TRIVIDRAFT_90943	Histone-glutamine methyltransferase	1.5	Low	NULL	NULL	NULL	0	NULL	NULL	NULL	4	NULL	NULL	4		7.12e-124	tr|G9NDS4|G9NDS4_HYPVG		NOP1	P15646	3.65e-122	NP_010270.1	NP_010270.1	Nucleoli	NP_010270.1
yeast7	UP000007115	Hypocrea virens (strain Gv29-8 / FGSC 10586)	NOP58	RBH_STRICT	G9NCW6	53.392	87.0	474.0	54.649	74.0	486.0	770977	93	413071	GCA_000170995.2	G9NCW6	G9NCW6_HYPVG	TRIVIDRAFT_87154	Nucleolar protein 58	14.9	Medium	2	455-476, 514-593	DEEPAPKSKKSKSKKPTIEVVE, LSGLSVKKFKRKYERGDVQLNDDGTPKVFSKKELKKLRKAEEAAPAEASPEKKKKRKADEGEAEPKKEKKQKKKRESLAA	8	0.998	461-469;543-589	KSKKSKSKK;SKKELKKLRKAEEAAPAEASPEKKKKRKADEGEAEPKKEKKQKKKRE	11.5	NULL	7.333	18.833		2.99e-163	tr|G9NCW6|G9NCW6_HYPVG		NOP58	Q12499	2.85e-168	NP_014955.1	NP_014955.1	Nucleoli	NP_014955.1
yeast7	UP000007115	Hypocrea virens (strain Gv29-8 / FGSC 10586)	SNU13	RBH_STRICT	G9MVK9	61.111	100.0	165.0	61.111	100.0	165.0	767122	93	413071	GCA_000170995.2	G9MVK9	G9MVK9_HYPVG	TRIVIDRAFT_83701	Ribonucloprotein	1.1	Low	NULL	NULL	NULL	0	NULL	NULL	NULL	4	12.5	NULL	16.5		1.9e-54	tr|G9MVK9|G9MVK9_HYPVG		SNU13	P39990	9.47e-55	NP_010888.1	NP_010888.1	Nucleoli	NP_010888.1
yeast7	UP000007129	Macrophomina phaseolina (strain MS6)	ERB1	RBH_STRICT	K2S9Y9	51.977	84.0	737.0	51.977	82.0	734.0	790847	94	1126212	GCA_000302655.1	K2S9Y9	K2S9Y9_MACPH	ERB1	Ribosome biogenesis protein ERB1	7	Low	NULL	NULL	NULL	4	0.708	279-297	KRRFVPSKHEAKRVMKIVK	13.5	9.5	NULL	23		0.0	tr|K2S9Y9|K2S9Y9_MACPH		ERB1	Q04660	0.0	NP_013764.1	NP_013764.1	Nucleoli	NP_013764.1
yeast7	UP000007129	Macrophomina phaseolina (strain MS6)	NOP1	RBH_STRICT	K2RQS6	71.545	73.0	380.0	71.545	89.0	377.0	788204	94	1126212	GCA_000302655.1	K2RQS6	K2RQS6_MACPH	MPH_10329	Histone-glutamine methyltransferase	3.8	Low	NULL	NULL	NULL	2	0.929	6-29	RGGRGGPRGGAPRGGARGGRGGAK	2	NULL	NULL	2		6.22e-134	tr|K2RQS6|K2RQS6_MACPH		NOP1	P15646	8.07e-133	NP_010270.1	NP_010270.1	Nucleoli	NP_010270.1
yeast7	UP000007129	Macrophomina phaseolina (strain MS6)	NOP56	RBH_STRICT	K2S313	64.434	85.0	601.0	59.711	93.0	583.0	785734	94	1126212	GCA_000302655.1	K2S313	K2S313_MACPH	MPH_05895	Nucleolar protein 58	8	Low	NULL	NULL	NULL	6	0.998	451-468;481-521	KPVKKEKKEKKDKKSKSK;EKKKEKKKKRKSDGAADESDKKKRKHEESEKKDKKKKRKSE	9.5	NULL	5.5	15		0.0	tr|K2S313|K2S313_MACPH		NOP56	Q12460	0.0	NP_013298.1	NP_013298.1	Nucleoli	NP_013298.1
yeast7	UP000007129	Macrophomina phaseolina (strain MS6)	SNU13	RBH_STRICT	K2SEH0	73.874	88.0	154.0	73.95	95.0	187.0	784149	94	1126212	GCA_000302655.1	K2SEH0	K2SEH0_MACPH	MPH_01822	Ribonucloprotein	1.7	Low	NULL	NULL	NULL	0	NULL	NULL	NULL	6	11.5	NULL	17.5		3.61e-50	tr|K2SEH0|K2SEH0_MACPH		SNU13	P39990	1.47e-63	NP_010888.1	NP_010888.1	Nucleoli	NP_010888.1
yeast7	UP000007148	Serendipita indica (strain DSM 11827)	NOP1	RBH_STRICT	G4T888	71.486	76.0	384.0	72.385	77.0	374.0	792881	95	1109443	GCA_000313545.1	G4T888	G4T888_SERID	PIIN_01336	Histone-glutamine methyltransferase	6	Low	NULL	NULL	NULL	4	0.997	13-68	SGRGGRGGLGARGRGGPPARGGARGASRGGARGGGRGARGGGRGRGGKPAGRGAKG	11	10	NULL	21		4.42e-135	tr|G4T888|G4T888_SERID		NOP1	P15646	2.15e-131	NP_010270.1	NP_010270.1	Nucleoli	NP_010270.1
yeast7	UP000007148	Serendipita indica (strain DSM 11827)	NOP56	RBH_STRICT	G4TS99	54.28	99.0	527.0	59.584	81.0	522.0	797731	95	1109443	GCA_000313545.1	G4TS99	G4TS99_SERID	PIIN_08145	Probable SIK1-involved in pre-rRNA processing	9.2	Low	NULL	NULL	NULL	12	0.997	447-461;478-507;515-526	KSKEKKSKEGKRKHK;VKKKKKKSKEDKGESREQKDKEKRREKEKH;VAEKKKKKKRVE	10.5	13.333	NULL	23.833		0.0	tr|G4TS99|G4TS99_SERID		NOP56	Q12460	0.0	NP_013298.1	NP_013298.1	Nucleoli	NP_013298.1
yeast7	UP000007148	Serendipita indica (strain DSM 11827)	NOP58	RBH_STRICT	G4TIV1	53.587	84.0	457.0	53.483	76.0	454.0	795514	95	1109443	GCA_000313545.1	G4TIV1	G4TIV1_SERID	PIIN_05181	Probable NOP58-required for pre-18S rRNA processing	9.2	Low	NULL	NULL	NULL	20	0.974	473-492;518-533;554-560;574-586	ERRKEKEAKRAAKEAKRAAK;RKERKRLKKEKKAAEK;PKKGKKR;EKSKKKKQRKEPN	11.5	12.166	8.999	32.665		1.01e-156	tr|G4TIV1|G4TIV1_SERID		NOP58	Q12499	1.61e-155	NP_014955.1	NP_014955.1	Nucleoli	NP_014955.1
yeast7	UP000007148	Serendipita indica (strain DSM 11827)	SNU13	RBH_STRICT	G4TAN1	67.46	100.0	185.0	67.46	100.0	185.0	794987	95	1109443	GCA_000313545.1	G4TAN1	G4TAN1_SERID	PIIN_02255	Ribonucloprotein	1.9	Low	NULL	NULL	NULL	0	NULL	NULL	NULL	7	12	NULL	19		2.79e-62	tr|G4TAN1|G4TAN1_SERID		SNU13	P39990	1.58e-62	NP_010888.1	NP_010888.1	Nucleoli	NP_010888.1
yeast7	UP000007174	Colletotrichum higginsianum (strain IMI 349063)	NOP56	RBH_STRICT	H1VRJ1	60.091	87.0	531.0	60.091	86.0	538.0	810510	96	759273	GCA_000313795.2	H1VRJ1	H1VRJ1_COLHI	CH063_12721	Nucleolar protein 58	9.8	Low	1	452-510	AVAPEVKKEKKEKSKDKKEKKDKKDKEKKRKRESDVGAAAEPEKADGEKKKKKKKSKDE	4	0.999	458-509	KKEKKEKSKDKKEKKDKKDKEKKRKRESDVGAAAEPEKADGEKKKKKKKSKD	8	13.833	4.833	26.665999999999997		0.0	tr|H1VRJ1|H1VRJ1_COLHI		NOP56	Q12460	0.0	NP_013298.1	NP_013298.1	Nucleoli	NP_013298.1
yeast7	UP000007174	Colletotrichum higginsianum (strain IMI 349063)	NOP7	RBH_STRICT	H1VGE2	46.591	81.0	433.0	46.337	87.0	427.0	818291	96	759273	GCA_000313795.2	H1VGE2	H1VGE2_COLHI	CH063_10162	Pescadillo (Fragment)	8.8	Low	1	34-62	RKLCIWKGIYPREPRSKKKVSKSSTASTT	0	NULL	NULL	NULL	14.5	11	NULL	25.5		5.48e-146	tr|H1VGE2|H1VGE2_COLHI		NOP7	P53261	3.49e-144	NP_011617.1	NP_011617.1	Nucleoli	NP_011617.1
yeast7	UP000007174	Colletotrichum higginsianum (strain IMI 349063)	SNU13	RBH_STRICT	H1VBP0	67.742	98.0	171.0	67.742	99.0	171.0	814887	96	759273	GCA_000313795.2	H1VBP0	H1VBP0_COLHI	CH063_08925	Ribonucloprotein	3.4	Low	NULL	NULL	NULL	0	NULL	NULL	NULL	12.5	14	NULL	26.5		9.63e-57	tr|H1VBP0|H1VBP0_COLHI		SNU13	P39990	4.73e-57	NP_010888.1	NP_010888.1	Nucleoli	NP_010888.1
yeast7	UP000007241	Batrachochytrium dendrobatidis (strain JAM81 / FGSC 10211)	ERB1	RBH_STRICT	F4P976	47.033	83.0	656.0	46.805	86.0	649.0	823616	97	684364	GCA_000203795.1	F4P976	F4P976_BATDJ	ERB1	Ribosome biogenesis protein ERB1	8.9	Low	NULL	NULL	NULL	6	0.678	242-269	KIEASKIMKIARAIKAGLIVPGKSNKPK	16	NULL	NULL	16		0.0	tr|F4P976|F4P976_BATDJ		ERB1	Q04660	0.0	NP_013764.1	NP_013764.1	Nucleoli	NP_013764.1
yeast7	UP000007241	Batrachochytrium dendrobatidis (strain JAM81 / FGSC 10211)	NOP1	RBH_STRICT	F4P925	76.793	72.0	387.0	77.119	70.0	384.0	822227	97	684364	GCA_000203795.1	F4P925	F4P925_BATDJ	BATDEDRAFT_20420	Histone-glutamine methyltransferase	4.2	Low	NULL	NULL	NULL	4	0.996	6-95	RGRGGGRGGFGGGRGGFGGGDRGGRGGSRGGFGGGRGGFGGGRGGAVSKFGGGDRGGRGGGRGAPGGRGRGRGAPAGRGGARGGSKVVVK	4.5	11.5	NULL	16		7.43e-136	tr|F4P925|F4P925_BATDJ		NOP1	P15646	1.05e-134	NP_010270.1	NP_010270.1	Nucleoli	NP_010270.1
yeast7	UP000007241	Batrachochytrium dendrobatidis (strain JAM81 / FGSC 10211)	NOP56	RBH_STRICT	F4NV94	58.095	83.0	498.0	57.143	83.0	498.0	820575	97	684364	GCA_000203795.1	F4NV94	F4NV94_BATDJ	BATDEDRAFT_32692	Nop domain-containing protein	10.7	Medium	1	446-501	EVASTPAKKRKSSKESKEKTPTAKKSKKEDAEVFESPVKEKKSKKKEKASVEETVV	4	0.976	452-516	AKKRKSSKESKEKTPTAKKSKKEDAEVFESPVKEKKSKKKEKASVEETVVEPKSAEKKKAKKAKQ	10.5	NULL	7	17.5		3.88e-174	tr|F4NV94|F4NV94_BATDJ		NOP56	Q12460	5.91e-174	NP_013298.1	NP_013298.1	Nucleoli	NP_013298.1
yeast7	UP000007241	Batrachochytrium dendrobatidis (strain JAM81 / FGSC 10211)	NOP58	RBH_STRICT	F4P9U1	52.058	94.0	473.0	56.835	80.0	459.0	821141	97	684364	GCA_000203795.1	F4P9U1	F4P9U1_BATDJ	BATDEDRAFT_33621	Nop domain-containing protein	12.4	Medium	2	448-469, 480-518	VDEPVKTPKKKSKDASKEDSEA, EGESVEKKSKKTKKSKKGKDSEESDRQPPKRRYQHFQHC	4	0.997	454-501	TPKKKSKDASKEDSEAEPKSKKRRAEEGESVEKKSKKTKKSKKGKDSE	11	13.833	6.333	31.165999999999997		5.66e-164	tr|F4P9U1|F4P9U1_BATDJ		NOP58	Q12499	1.5e-158	NP_014955.1	NP_014955.1	Nucleoli	NP_014955.1
yeast7	UP000007241	Batrachochytrium dendrobatidis (strain JAM81 / FGSC 10211)	SNU13	RBH_STRICT	F4P827	76.613	98.0	179.0	76.613	95.0	202.0	824920	97	684364	GCA_000203795.1	F4P827	F4P827_BATDJ	BATDEDRAFT_90576	Ribonucloprotein	1	Low	NULL	NULL	NULL	0	NULL	NULL	NULL	3.5	8	NULL	11.5		6.49e-60	tr|F4P827|F4P827_BATDJ		SNU13	P39990	4.11e-69	NP_010888.1	NP_010888.1	Nucleoli	NP_010888.1
yeast7	UP000007304	Exophiala dermatitidis (strain ATCC 34100 / CBS 525.76 / NIH/UT8656)	ERB1	RBH_STRICT	H6BR01	46.173	98.0	676.0	50.143	83.0	679.0	830791	98	858893	GCA_000230625.1	H6BR01	H6BR01_EXODN	ERB1	Ribosome biogenesis protein ERB1	3.7	Low	NULL	NULL	NULL	0	NULL	NULL	NULL	13.5	12.5	NULL	26		0.0	tr|H6BR01|H6BR01_EXODN		ERB1	Q04660	0.0	NP_013764.1	NP_013764.1	Nucleoli	NP_013764.1
yeast7	UP000007304	Exophiala dermatitidis (strain ATCC 34100 / CBS 525.76 / NIH/UT8656)	NOP1	RBH_STRICT	H6C1N4	67.327	91.0	361.0	73.469	76.0	376.0	836823	98	858893	GCA_000230625.1	H6C1N4	H6C1N4_EXODN	HMPREF1120_05787	Histone-glutamine methyltransferase	4	Low	NULL	NULL	NULL	4	0.998	6-75	PPRGRGGGGRGGPSRGGARGGGRGGGRGGFGDRGGRGGGRGAPRGGRGGGGRGGRGGARGGKPGVKGGAK	3.5	9.5	NULL	13		1.16e-125	tr|H6C1N4|H6C1N4_EXODN		NOP1	P15646	1.13e-131	NP_010270.1	NP_010270.1	Nucleoli	NP_010270.1
yeast7	UP000007304	Exophiala dermatitidis (strain ATCC 34100 / CBS 525.76 / NIH/UT8656)	NOP56	RBH_STRICT	H6BPH0	65.589	85.0	602.0	65.589	83.0	600.0	834088	98	858893	GCA_000230625.1	H6BPH0	H6BPH0_EXODN	HMPREF1120_02598	Nucleolar protein 58	11.3	Medium	1	456-508	APASASKQEKREKDKKEKKDKKDKKEKRKSQGGDEVTEKKKKRKSLDVDGEAE	4	0.999	462-518	KQEKREKDKKEKKDKKDKKEKRKSQGGDEVTEKKKKRKSLDVDGEAEEKKKKKKVKE	13.5	NULL	7.833	21.333		0.0	tr|H6BPH0|H6BPH0_EXODN		NOP56	Q12460	0.0	NP_013298.1	NP_013298.1	Nucleoli	NP_013298.1
yeast7	UP000007304	Exophiala dermatitidis (strain ATCC 34100 / CBS 525.76 / NIH/UT8656)	SNU13	RBH_STRICT	H6C5A7	70.588	94.0	155.0	70.588	95.0	179.0	831940	98	858893	GCA_000230625.1	H6C5A7	H6C5A7_EXODN	HMPREF1120_06956	Ribonucloprotein	1.6	Low	NULL	NULL	NULL	0	NULL	NULL	NULL	5.5	10	NULL	15.5		1.42e-50	tr|H6C5A7|H6C5A7_EXODN		SNU13	P39990	3.61e-60	NP_010888.1	NP_010888.1	Nucleoli	NP_010888.1
yeast7	UP000007322	Thermothelomyces thermophilus (strain ATCC 42464 / BCRC 31852 / DSM 1799)	ERB1	RBH_STRICT	G2Q2N1	48.783	99.0	737.0	53.216	84.0	730.0	843369	99	573729	GCA_000226095.1	G2Q2N1	G2Q2N1_MYCTT	ERB1	Ribosome biogenesis protein ERB1	9.4	Low	1	1-22	MGSKAADKKRKSRESDSESDDG	0	NULL	NULL	NULL	15.5	10.5	NULL	26		0.0	tr|G2Q2N1|G2Q2N1_MYCTT		ERB1	Q04660	0.0	NP_013764.1	NP_013764.1	Nucleoli	NP_013764.1
yeast7	UP000007322	Thermothelomyces thermophilus (strain ATCC 42464 / BCRC 31852 / DSM 1799)	NOP1	RBH_STRICT	G2QAY1	66.031	80.0	335.0	68.619	76.0	348.0	842900	99	573729	GCA_000226095.1	G2QAY1	G2QAY1_MYCTT	MYCTH_2314785	Histone-glutamine methyltransferase	4.4	Low	NULL	NULL	NULL	4	0.998	6-81	GGRGGGRGGGFRGGGDRGGRGGARGGGRGGRGGPARGGPARGGRGGRGGRGGARGGARAKGAKGGKKVIVEPHRHK	5	10.5	NULL	15.5		1.08e-115	tr|G2QAY1|G2QAY1_MYCTT		NOP1	P15646	4.66e-121	NP_010270.1	NP_010270.1	Nucleoli	NP_010270.1
yeast7	UP000007322	Thermothelomyces thermophilus (strain ATCC 42464 / BCRC 31852 / DSM 1799)	NOP56	RBH_STRICT	G2QJM3	56.098	89.0	504.0	56.125	87.0	502.0	846125	99	573729	GCA_000226095.1	G2QJM3	G2QJM3_MYCTT	MYCTH_2308306	Nucleolar protein 58	11.4	Medium	1	449-517	DEKVDHPPAKEKKEKKEKKDKEEKKDKEGKKEKKDKKRKSVGGEDVEMADVNGDGEKKKKKKRKSAAAE	6	0.999	456-488;504-515	PAKEKKEKKEKKDKEEKKDKEGKKEKKDKKRKS;EKKKKKKRKSAA	5.5	13	NULL	18.5		1.56e-176	tr|G2QJM3|G2QJM3_MYCTT		NOP56	Q12460	1.68e-175	NP_013298.1	NP_013298.1	Nucleoli	NP_013298.1
yeast7	UP000007322	Thermothelomyces thermophilus (strain ATCC 42464 / BCRC 31852 / DSM 1799)	NOP58	RBH_STRICT	G2QPD0	56.557	93.0	536.0	56.442	80.0	517.0	839847	99	573729	GCA_000226095.1	G2QPD0	G2QPD0_MYCTT	MYCTH_2311601	Nucleolar protein 58	14.1	Medium	2	477-514, 571-608	VEMKDAPSKKDKKDKKDKKDKKEKKDKSQKSKESEAPA, QAETPVKSKSSKRKHEPEEETPAKEEKPKKKKKKSSKE	8	0.998	483-510;578-608	PSKKDKKDKKDKKDKKEKKDKSQKSKES;SKSSKRKHEPEEETPAKEEKPKKKKKKSSKE	8.5	NULL	5.333	13.833		0.0	tr|G2QPD0|G2QPD0_MYCTT		NOP58	Q12499	6.11e-180	NP_014955.1	NP_014955.1	Nucleoli	NP_014955.1
yeast7	UP000007322	Thermothelomyces thermophilus (strain ATCC 42464 / BCRC 31852 / DSM 1799)	SNU13	RBH_STRICT	G2Q7U8	61.905	98.0	163.0	61.905	98.0	163.0	843589	99	573729	GCA_000226095.1	G2Q7U8	G2Q7U8_MYCTT	MYCTH_2300637	Ribonucloprotein	2.5	Low	NULL	NULL	NULL	0	NULL	NULL	NULL	11	13.333	NULL	24.333		8.89e-54	tr|G2Q7U8|G2Q7U8_MYCTT		SNU13	P39990	6.11e-54	NP_010888.1	NP_010888.1	Nucleoli	NP_010888.1
yeast7	UP000007431	Schizophyllum commune (strain H4-8 / FGSC 9210)	NOP1	RBH_STRICT	D8PUC6	71.008	73.0	350.0	71.008	74.0	350.0	857053	100	578458	GCA_000143185.1	D8PUC6	D8PUC6_SCHCM	SCHCODRAFT_73909	Histone-glutamine methyltransferase	4.8	Low	NULL	NULL	NULL	4	0.998	7-79	GGRGGFGRGGGGGRGAPRGGGFGGRGGPPGRGGMRGGRGGGRGAPGGRGGPRGGGRGRGAPRGGRGGARGGAK	6.5	10	NULL	16.5		2.18e-121	tr|D8PUC6|D8PUC6_SCHCM		NOP1	P15646	8.96e-122	NP_010270.1	NP_010270.1	Nucleoli	NP_010270.1
yeast7	UP000007431	Schizophyllum commune (strain H4-8 / FGSC 9210)	NOP56	RBH_STRICT	D8PXP1	60.422	85.0	527.0	53.785	92.0	500.0	846869	100	578458	GCA_000143185.1	D8PXP1	D8PXP1_SCHCM	SCHCODRAFT_84859	Nop domain-containing protein	14.9	Medium	2	459-485, 487-542	TLEATPSKKESKKKNKRKADAMDVDED, EPAEKKVKLSKEEKKALKKEKKKKAKEASAGGEDAKADKKEKKAKKEKKEKKKKEA	6	0.999	466-476;491-542	KKESKKKNKRK;KKVKLSKEEKKALKKEKKKKAKEASAGGEDAKADKKEKKAKKEKKEKKKKEA	11.5	13.5	NULL	25		0.0	tr|D8PXP1|D8PXP1_SCHCM		NOP56	Q12460	1.5e-174	NP_013298.1	NP_013298.1	Nucleoli	NP_013298.1
yeast7	UP000007431	Schizophyllum commune (strain H4-8 / FGSC 9210)	NOP58	RBH_STRICT	D8PLX7	52.466	84.0	449.0	52.242	76.0	445.0	851537	100	578458	GCA_000143185.1	D8PLX7	D8PLX7_SCHCM	SCHCODRAFT_72573	Nop domain-containing protein	20.7	High	3	468-500, 508-537, 542-567	QDSVKEDKRRAKEEKKAKKAAKKAKKEESDESE, VDEDEETKRKREKKEKKRKRRESEAVSAVA, KGEEESKEERKARKKAEKEKKAAAAG	12	0.998	474-493;515-530;542-584	DKRRAKEEKKAKKAAKKAKK;KRKREKKEKKRKRRES;KGEEESKEERKARKKAEKEKKAAAAGATADADAPKKKKKKAES	18.5	13.833	10.666	42.998999999999995		1.66e-153	tr|D8PLX7|D8PLX7_SCHCM		NOP58	Q12499	4.4e-152	NP_014955.1	NP_014955.1	Nucleoli	NP_014955.1
yeast7	UP000007431	Schizophyllum commune (strain H4-8 / FGSC 9210)	SNU13	RBH_STRICT	D8PST8	65.079	100.0	182.0	65.079	100.0	182.0	855447	100	578458	GCA_000143185.1	D8PST8	D8PST8_SCHCM	SCHCODRAFT_66058	Ribonucloprotein	1.7	Low	NULL	NULL	NULL	0	NULL	NULL	NULL	6.5	13.5	NULL	20		3.52e-61	tr|D8PST8|D8PST8_SCHCM		SNU13	P39990	1.74e-61	NP_010888.1	NP_010888.1	Nucleoli	NP_010888.1
yeast7	UP000007703	Clavispora lusitaniae (strain ATCC 42720)	ERB1	RBH_STRICT	C4Y4B6	64.442	100.0	1060.0	67.497	93.0	1050.0	864806	101	306902	GCA_000003835.1	C4Y4B6	C4Y4B6_CLAL4	ERB1	Ribosome biogenesis protein ERB1	9.1	Low	1	9-30	TSAPISVNSKKRKPQEEEDDLQ	0	NULL	NULL	NULL	15.5	9.666	NULL	25.166		0.0	tr|C4Y4B6|C4Y4B6_CLAL4		ERB1	Q04660	0.0	NP_013764.1	NP_013764.1	Nucleoli	NP_013764.1
yeast7	UP000007703	Clavispora lusitaniae (strain ATCC 42720)	NOP1	RBH_STRICT	C4Y6G8	91.77	74.0	469.0	91.77	76.0	471.0	864020	101	306902	GCA_000003835.1	C4Y6G8	C4Y6G8_CLAL4	CLUG_03751	Histone-glutamine methyltransferase	5.1	Low	NULL	NULL	NULL	4	0.996	9-79	GRGGSRGGFGGGRGGRGGARGGFGGARGGRGGARGGFGGRGGARGGARGGARGGARGGRGGARGGARGGAK	8	12	NULL	20		1.08e-168	tr|C4Y6G8|C4Y6G8_CLAL4		NOP1	P15646	4.34e-169	NP_010270.1	NP_010270.1	Nucleoli	NP_010270.1
yeast7	UP000007703	Clavispora lusitaniae (strain ATCC 42720)	NOP56	RBH_STRICT	C4YCC5	79.493	86.0	728.0	79.493	72.0	727.0	864751	101	306902	GCA_000003835.1	C4YCC5	C4YCC5_CLAL4	CLUG_05764	Nop domain-containing protein	10.5	Medium	1	524-600	VEPATEKKEKKEKKEKKDKAEKAEKADKSEKSDKSEKSEKKDKKEKKDKKEKKEKKEKKRKADDDEAPKKKKKKSKD	7	0.999	530-600	KKEKKEKKEKKDKAEKAEKADKSEKSDKSEKSEKKDKKEKKDKKEKKEKKEKKRKADDDEAPKKKKKKSKD	7	NULL	NULL	7		0.0	tr|C4YCC5|C4YCC5_CLAL4		NOP56	Q12460	0.0	NP_013298.1	NP_013298.1	Nucleoli	NP_013298.1
yeast7	UP000007703	Clavispora lusitaniae (strain ATCC 42720)	NOP58	RBH_STRICT	C4XXT9	81.944	85.0	697.0	81.944	83.0	743.0	861071	101	306902	GCA_000003835.1	C4XXT9	C4XXT9_CLAL4	CLUG_00761	Nop domain-containing protein	12.7	Medium	1	463-519	DEEESSKKSKKDKKDKKEKKEKKEKKEKKEKKEKKEKKEKKKEKKEKKDKKEKKEKK	8	1	457-460;466-519	KRKR;ESSKKSKKDKKDKKEKKEKKEKKEKKEKKEKKEKKEKKKEKKEKKDKKEKKEKK	13	13.833	7.333	34.166		0.0	tr|C4XXT9|C4XXT9_CLAL4		NOP58	Q12499	0.0	NP_014955.1	NP_014955.1	Nucleoli	NP_014955.1
yeast7	UP000007703	Clavispora lusitaniae (strain ATCC 42720)	NOP7	RBH_STRICT	C4Y0A1	59.555	87.0	637.0	59.259	92.0	622.0	865262	101	306902	GCA_000003835.1	C4Y0A1	C4Y0A1_CLAL4	NOP7	Pescadillo homolog	16.8	High	2	34-63, 515-546	RRLCIFKGIYPREPRNKKKANKGSTAPTTF, IQYSEAKDEQPKKKAKKTKKVGRRGREGVEDD	8	0.987	48-52;525-540	RNKKK;PKKKAKKTKKVGRRGR	16	NULL	NULL	16		0.0	tr|C4Y0A1|C4Y0A1_CLAL4		NOP7	P53261	0.0	NP_011617.1	NP_011617.1	Nucleoli	NP_011617.1
yeast7	UP000007703	Clavispora lusitaniae (strain ATCC 42720)	SNU13	RBH_STRICT	C4YBC1	88.889	100.0	232.0	88.889	100.0	232.0	859643	101	306902	GCA_000003835.1	C4YBC1	C4YBC1_CLAL4	CLUG_05499	Ribonucloprotein	2.7	Low	NULL	NULL	NULL	0	NULL	NULL	NULL	12.5	13.333	NULL	25.833		3.47e-81	tr|C4YBC1|C4YBC1_CLAL4		SNU13	P39990	3.66e-81	NP_010888.1	NP_010888.1	Nucleoli	NP_010888.1
yeast7	UP000007703	Clavispora lusitaniae (strain ATCC 42720)	YTM1	RBH_STRICT	C4YBE0	55.991	99.0	528.0	55.508	99.0	521.0	861147	101	306902	GCA_000003835.1	C4YBE0	C4YBE0_CLAL4	YTM1	Ribosome biogenesis protein YTM1	2.6	Low	NULL	NULL	NULL	0	NULL	NULL	NULL	11	12.333	NULL	23.333		0.0	tr|C4YBE0|C4YBE0_CLAL4		YTM1	Q12024	0.0	NP_014915.3	NP_014915.3	Nucleoli	NP_014915.3
yeast7	UP000007796	Grosmannia clavigera (strain kw1407 / UAMH 11150)	ERB1	RBH_STRICT	F0XRI1	48.153	84.0	703.0	48.011	91.0	700.0	871168	102	655863	GCA_000143105.2	F0XRI1	F0XRI1_GROCL	ERB1	Ribosome biogenesis protein ERB1	0	Low	NULL	NULL	NULL	0	NULL	NULL	NULL	NULL	NULL	8	8		0.0	tr|F0XRI1|F0XRI1_GROCL		ERB1	Q04660	0.0	NP_013764.1	NP_013764.1	Nucleoli	NP_013764.1
yeast7	UP000007796	Grosmannia clavigera (strain kw1407 / UAMH 11150)	NOP1	RBH_STRICT	F0XM08	70.464	72.0	357.0	70.464	97.0	357.0	871057	102	655863	GCA_000143105.2	F0XM08	F0XM08_GROCL	CMQ_6204	Histone-glutamine methyltransferase	1.2	Low	NULL	NULL	NULL	0	NULL	NULL	NULL	4.5	10.5	NULL	15		1.91e-125	tr|F0XM08|F0XM08_GROCL		NOP1	P15646	1.42e-125	NP_010270.1	NP_010270.1	Nucleoli	NP_010270.1
yeast7	UP000007796	Grosmannia clavigera (strain kw1407 / UAMH 11150)	NOP56	RBH_STRICT	F0XG41	51.367	100.0	512.0	56.422	85.0	525.0	870028	102	655863	GCA_000143105.2	F0XG41	F0XG41_GROCL	CMQ_5436	Nucleolar protein 58	12.3	Medium	1	458-495	GGEFAKVKTAKKDKKEKKEKKEKKDKKRKSLDASAMDI	8	0.999	463-486;503-509	KVKTAKKDKKEKKEKKEKKDKKRK;KKKKKKS	9.5	NULL	6.333	15.833		2.05e-179	tr|F0XG41|F0XG41_GROCL		NOP56	Q12460	0.0	NP_013298.1	NP_013298.1	Nucleoli	NP_013298.1
yeast7	UP000007796	Grosmannia clavigera (strain kw1407 / UAMH 11150)	NOP58	RBH_STRICT	F0XA72	58.597	84.0	509.0	58.597	74.0	503.0	870604	102	655863	GCA_000143105.2	F0XA72	F0XA72_GROCL	CMQ_3838	Nucleolar protein 58	14.1	Medium	2	456-487, 539-595	AESTPAKKEKKDKKEKKDKKEKKSLPAPENSD, SGNPIVHSKKELKKLRKTEKKSEKPSEDSDEAAAPSKRKRDDEGEKPKKKKKKNHEA	8	0.997	461-479;546-594	AKKEKKDKKEKKDKKEKKS;SKKELKKLRKTEKKSEKPSEDSDEAAAPSKRKRDDEGEKPKKKKKKNHE	8.5	NULL	5.333	13.833		5.87e-177	tr|F0XA72|F0XA72_GROCL		NOP58	Q12499	9.66e-175	NP_014955.1	NP_014955.1	Nucleoli	NP_014955.1
yeast7	UP000007796	Grosmannia clavigera (strain kw1407 / UAMH 11150)	SNU13	RBH_STRICT	F0XHX1	68.067	94.0	166.0	68.067	94.0	166.0	869532	102	655863	GCA_000143105.2	F0XHX1	F0XHX1_GROCL	CMQ_3199	Ribonucloprotein	0.7	Low	NULL	NULL	NULL	0	NULL	NULL	NULL	2.5	12.5	NULL	15		8.51e-55	tr|F0XHX1|F0XHX1_GROCL		SNU13	P39990	5.51e-55	NP_010888.1	NP_010888.1	Nucleoli	NP_010888.1
yeast7	UP000007963	Aspergillus terreus (strain NIH 2624 / FGSC A1156)	ERB1	RBH_STRICT	Q0CCP0	50.305	99.0	761.0	52.5	88.0	748.0	876714	103	341663	GCA_000149615.1	Q0CCP0	ERB1_ASPTN	erb1	Ribosome biogenesis protein erb1	13.5	Medium	2	1-21, 686-708	MVNASKVSKKRKAVTRDVEEE, ELSQRPYKTLRYHRKAIRSVKFH	5	0.687	252-267	KRRFVPSKHEAKRVMK	14.5	10.333	NULL	24.833		0.0	sp|Q0CCP0|ERB1_ASPTN		ERB1	Q04660	0.0	NP_013764.1	NP_013764.1	Nucleoli	NP_013764.1
yeast7	UP000007963	Aspergillus terreus (strain NIH 2624 / FGSC A1156)	NOP1	RBH_STRICT	Q0D0A9	74.583	73.0	380.0	75.0	75.0	382.0	883292	103	341663	GCA_000149615.1	Q0D0A9	Q0D0A9_ASPTN	ATEG_00625	Histone-glutamine methyltransferase	3.8	Low	NULL	NULL	NULL	4	0.998	6-78	PRGGGRGGPAGRGGRGAPRGGGGRGGRGGLGSAPRGRGGPRGGARGGRGAPRGRGGRGGGRGGGPKGAKGGAK	2.5	7	NULL	9.5		4.19e-133	tr|Q0D0A9|Q0D0A9_ASPTN		NOP1	P15646	2.42e-134	NP_010270.1	NP_010270.1	Nucleoli	NP_010270.1
yeast7	UP000007963	Aspergillus terreus (strain NIH 2624 / FGSC A1156)	NOP56	RBH_STRICT	Q0CXP8	66.204	85.0	584.0	66.435	84.0	605.0	883283	103	341663	GCA_000149615.1	Q0CXP8	Q0CXP8_ASPTN	ATEG_01536	Nucleolar protein 58	10.2	Medium	1	451-512	QDAPAAESKKEKKDKKEKKEKKEKKEKKDKSEKKEKKEEKEEKKKKRKHDSDAEPSKKKKKV	4	0.999	458-512	SKKEKKDKKEKKEKKEKKEKKDKSEKKEKKEEKEEKKKKRKHDSDAEPSKKKKKV	10	13.833	5.833	29.665999999999997		0.0	tr|Q0CXP8|Q0CXP8_ASPTN		NOP56	Q12460	0.0	NP_013298.1	NP_013298.1	Nucleoli	NP_013298.1
yeast7	UP000007963	Aspergillus terreus (strain NIH 2624 / FGSC A1156)	NOP58	RBH_STRICT	Q0CQH1	62.838	84.0	543.0	59.213	83.0	541.0	875658	103	341663	GCA_000149615.1	Q0CQH1	NOP58_ASPTN	nop58	Nucleolar protein 58	11.9	Medium	1	526-564	GNPTAVSKKDLKKAKKEAKKASKGDDKKRKRSDEGEGVD	12	0.997	488-494;533-577	KKSKKGK;KKDLKKAKKEAKKASKGDDKKRKRSDEGEGVDNAEKKKKKKKKDE	12	13.666	7.166	32.832		0.0	sp|Q0CQH1|NOP58_ASPTN		NOP58	Q12499	0.0	NP_014955.1	NP_014955.1	Nucleoli	NP_014955.1
yeast7	UP000007963	Aspergillus terreus (strain NIH 2624 / FGSC A1156)	SNU13	RBH_STRICT	Q0CHP9	72.727	70.0	136.0	72.727	93.0	136.0	876331	103	341663	GCA_000149615.1	Q0CHP9	Q0CHP9_ASPTN	ATEG_06785	NHP2/L7aE family protein YEL026W	1.5	Low	NULL	NULL	NULL	0	NULL	NULL	NULL	4.5	7	NULL	11.5		2.15e-43	tr|Q0CHP9|Q0CHP9_ASPTN		SNU13	P39990	9.07e-44	NP_010888.1	NP_010888.1	Nucleoli	NP_010888.1
yeast7	UP000008062	Zymoseptoria tritici (strain CBS 115943 / IPO323)	ERB1	RBH_STRICT	F9WX86	50.291	84.0	694.0	50.291	96.0	712.0	886721	104	336722	GCA_000219625.1	F9WX86	F9WX86_ZYMTI	ERB1	Ribosome biogenesis protein ERB1	3.9	Low	NULL	NULL	NULL	0	NULL	NULL	NULL	14.5	11.5	NULL	26		0.0	tr|F9WX86|F9WX86_ZYMTI		ERB1	Q04660	0.0	NP_013764.1	NP_013764.1	Nucleoli	NP_013764.1
yeast7	UP000008062	Zymoseptoria tritici (strain CBS 115943 / IPO323)	NOP1	RBH_STRICT	F9X2Z8	72.581	73.0	380.0	72.581	76.0	379.0	890534	104	336722	GCA_000219625.1	F9X2Z8	F9X2Z8_ZYMTI	MYCGRDRAFT_99193	Histone-glutamine methyltransferase	4.3	Low	NULL	NULL	NULL	4	0.997	8-78	GARGGGDRGGRGGFAPRGRGGSDRGGRGGGRGGFGDRGGRGGGRGAPRGRGGDRGRGRGGGRGGAAGAKGG	4	NULL	NULL	4		3.06e-133	tr|F9X2Z8|F9X2Z8_ZYMTI		NOP1	P15646	4.67e-133	NP_010270.1	NP_010270.1	Nucleoli	NP_010270.1
yeast7	UP000008062	Zymoseptoria tritici (strain CBS 115943 / IPO323)	NOP56	RBH_STRICT	F9XM07	57.8	94.0	576.0	61.693	82.0	577.0	888198	104	336722	GCA_000219625.1	F9XM07	F9XM07_ZYMTI	MYCGRDRAFT_77007	Nucleolar protein 58	13.7	Medium	1	456-529	TAQAAEQKARKEKKSKKSKTEDAEMEDVDTAKENKKKRKSTADEMEVDEEKIEKKLKKEKKEKRKSAGDLANGT	12	0.986	463-474;490-494;506-522;535-545	KARKEKKSKKSK;KKKRK;KIEKKLKKEKKEKRKSA;IKKKKKKSKAE	6	NULL	NULL	6		0.0	tr|F9XM07|F9XM07_ZYMTI		NOP56	Q12460	0.0	NP_013298.1	NP_013298.1	Nucleoli	NP_013298.1
yeast7	UP000008062	Zymoseptoria tritici (strain CBS 115943 / IPO323)	NOP58	RBH_STRICT	F9WXN2	59.831	88.0	521.0	61.607	78.0	556.0	890418	104	336722	GCA_000219625.1	F9WXN2	F9WXN2_ZYMTI	MYCGRDRAFT_106893	Nucleolar protein 58	12.1	Medium	2	504-533, 535-562	LNGSTKSSKKEDKLKTKETKEEKHARKAAK, ARKAEKEAKKAAKESKKRKNDDGDSAEP	5	0.998	511-572	SKKEDKLKTKETKEEKHARKAAKAARKAEKEAKKAAKESKKRKNDDGDSAEPKKSKKQKSKA	11	11.332	9.166	31.498		0.0	tr|F9WXN2|F9WXN2_ZYMTI		NOP58	Q12499	0.0	NP_014955.1	NP_014955.1	Nucleoli	NP_014955.1
yeast7	UP000008062	Zymoseptoria tritici (strain CBS 115943 / IPO323)	NOP7	RBH_STRICT	F9XBC8	47.036	78.0	454.0	47.14	72.0	438.0	887766	104	336722	GCA_000219625.1	F9XBC8	F9XBC8_ZYMTI	NOP7	Pescadillo homolog	22	High	3	36-63, 641-666, 669-691	LCIFKGIYPREPRSKKRVSKSSTPSTTY, EDVERRKMMMSRRKRKMYEKMVYSNE, DVEAEKLRGKRRKLEKEVAAKKA	6	0.954	629-656;673-691	SASRKAKDKAEKEDVERRKMMMSRRKRK;EKLRGKRRKLEKEVAAKKA	19	NULL	NULL	19		1.42e-152	tr|F9XBC8|F9XBC8_ZYMTI		NOP7	P53261	8.3e-147	NP_011617.1	NP_011617.1	Nucleoli	NP_011617.1
yeast7	UP000008062	Zymoseptoria tritici (strain CBS 115943 / IPO323)	SNU13	RBH_STRICT	F9XJA0	70.635	100.0	142.0	70.635	100.0	187.0	887991	104	336722	GCA_000219625.1	F9XJA0	F9XJA0_ZYMTI	MYCGRDRAFT_75672	Ribonucloprotein	1.8	Low	NULL	NULL	NULL	0	NULL	NULL	NULL	6.5	10.5	NULL	17		1.85e-45	tr|F9XJA0|F9XJA0_ZYMTI		SNU13	P39990	1.43e-63	NP_010888.1	NP_010888.1	Nucleoli	NP_010888.1
yeast7	UP000008063	Serpula lacrymans var. lacrymans (strain S7.3)	NOP56	RBH_STRICT	F8QCY5	59.39	85.0	522.0	58.837	79.0	520.0	905467	105	936435	GCA_000218725.1	F8QCY5	F8QCY5_SERL3	SERLA73DRAFT_97405	Nop domain-containing protein	14	Medium	2	454-481, 485-542	ILTLLEPSPKKEKKKKRKSDAMDVDGDD, EGEKAAKKPKLSKEEKKALKKAEKKAAKAKAAVDGEEIPKKKKEKKEKREKEKKKSTE	10	0.999	462-471;488-540	PKKEKKKKRK;KAAKKPKLSKEEKKALKKAEKKAAKAKAAVDGEEIPKKKKEKKEKREKEKKKS	10	11.666	7.166	28.832		0.0	tr|F8QCY5|F8QCY5_SERL3		NOP56	Q12460	0.0	NP_013298.1	NP_013298.1	Nucleoli	NP_013298.1
yeast7	UP000008063	Serpula lacrymans var. lacrymans (strain S7.3)	NOP58	RBH_STRICT	F8PQC7	49.583	90.0	436.0	51.584	78.0	429.0	901508	105	936435	GCA_000218725.1	F8PQC7	F8PQC7_SERL3	SERLA73DRAFT_158818	Nop domain-containing protein	20.5	High	3	463-491, 497-522, 527-550	LDVKEEKRKAKEARRAKRRAEKEGKETSD, VDGEEDSKKEKKRKRRESEVNGGVEP, GETEAERKAKKKARKAEKAAAEAA	9	0.991	468-486;504-513;532-565	EKRKAKEARRAKRRAEKEG;KKEKKRKRRE;ERKAKKKARKAEKAAAEAAQANGDSPKKKKKKSD	14.5	14	NULL	28.5		9.95e-149	tr|F8PQC7|F8PQC7_SERL3		NOP58	Q12499	2.11e-146	NP_014955.1	NP_014955.1	Nucleoli	NP_014955.1
yeast7	UP000008066	Chaetomium thermophilum (strain DSM 1495 / CBS 144.50 / IMI 039719)	ERB1	RBH_STRICT	G0SCK6	47.394	99.0	732.0	52.701	82.0	730.0	911399	106	759272	GCA_000221225.1	G0SCK6	ERB1_CHATD	ERB1	Ribosome biogenesis protein ERB1	4.1	Low	NULL	NULL	NULL	0	NULL	NULL	NULL	17.5	11.833	NULL	29.333		0.0	sp|G0SCK6|ERB1_CHATD		ERB1	Q04660	0.0	NP_013764.1	NP_013764.1	Nucleoli	NP_013764.1
yeast7	UP000008066	Chaetomium thermophilum (strain DSM 1495 / CBS 144.50 / IMI 039719)	NOP1	RBH_STRICT	G0SGY2	62.774	83.0	327.0	68.201	76.0	345.0	915919	106	759272	GCA_000221225.1	G0SGY2	G0SGY2_CHATD	CTHT_0067980	Histone-glutamine methyltransferase	3.8	Low	NULL	NULL	NULL	3	0.999	6-79	GGRGGGRGGAAARGGRGGARGGRGGPAGRGGPAGRGRGGPAGRGRGGRSGRGGKPKAKGAKAGKKVIVEPHRHK	2	NULL	NULL	2		1.31e-112	tr|G0SGY2|G0SGY2_CHATD		NOP1	P15646	1.15e-119	NP_010270.1	NP_010270.1	Nucleoli	NP_010270.1
yeast7	UP000008066	Chaetomium thermophilum (strain DSM 1495 / CBS 144.50 / IMI 039719)	NOP56	RBH_STRICT	G0S2U4	55.556	87.0	498.0	55.556	84.0	495.0	909550	106	759272	GCA_000221225.1	G0S2U4	G0S2U4_CHATD	CTHT_0018510	Nucleolar protein 58	11.5	Medium	1	454-523	DIDSKSPAKEKKDKKEKKEKKEKKEKKKEDKEEKKKDKKRKSLGGEDVEMADADVGENKKKKKRKSEIAE	10	0.999	459-495;512-519	SPAKEKKDKKEKKEKKEKKEKKKEDKEEKKKDKKRKS;KKKKKRKS	5.5	10.5	NULL	16		1.15e-173	tr|G0S2U4|G0S2U4_CHATD		NOP56	Q12460	6.34e-173	NP_013298.1	NP_013298.1	Nucleoli	NP_013298.1
yeast7	UP000008066	Chaetomium thermophilum (strain DSM 1495 / CBS 144.50 / IMI 039719)	NOP58	RBH_STRICT	G0RYF6	57.174	86.0	519.0	58.239	76.0	512.0	909628	106	759272	GCA_000221225.1	G0RYF6	G0RYF6_CHATD	CTHT_0006520	Nucleolar protein 58	18.4	High	3	473-500, 512-531, 545-582	KDASASDKKDKKEKKKEKKEVASSKITE, MSLSKFTKKLEKGKIKIKPD, EAETPVKSKSSKRKHEPEEETPAKEEKHKKKKKKSSKE	15	0.998	480-492;519-529;551-582	KKDKKEKKKEKKE;KKLEKGKIKIK;KSKSSKRKHEPEEETPAKEEKHKKKKKKSSKE	7	11.666	6.666	25.332		0.0	tr|G0RYF6|G0RYF6_CHATD		NOP58	Q12499	1.3e-178	NP_014955.1	NP_014955.1	Nucleoli	NP_014955.1
yeast7	UP000008066	Chaetomium thermophilum (strain DSM 1495 / CBS 144.50 / IMI 039719)	SNU13	RBH_STRICT	G0SGM0	61.6	98.0	166.0	61.6	98.0	166.0	912718	106	759272	GCA_000221225.1	G0SGM0	G0SGM0_CHATD	CTHT_0066810	Ribonucloprotein	2	Low	NULL	NULL	NULL	0	NULL	NULL	NULL	9	13.333	NULL	22.333		9.8e-55	tr|G0SGM0|G0SGM0_CHATD		SNU13	P39990	7.33e-55	NP_010888.1	NP_010888.1	Nucleoli	NP_010888.1
yeast7	UP000008142	Ajellomyces capsulatus (strain H88)	ERB1	RBH_STRICT	F0USC9	49.456	99.0	762.0	54.179	84.0	747.0	921489	107	544711	GCA_000151005.2	F0USC9	F0USC9_AJEC8	ERB1	Ribosome biogenesis protein ERB1	8	Low	NULL	NULL	NULL	5	0.671	263-277	RRFVPSKHEAKRVMK	19.5	12	NULL	31.5		0.0	tr|F0USC9|F0USC9_AJEC8		ERB1	Q04660	0.0	NP_013764.1	NP_013764.1	Nucleoli	NP_013764.1
yeast7	UP000008142	Ajellomyces capsulatus (strain H88)	NOP1	RBH_STRICT	F0UG40	73.663	73.0	374.0	73.663	77.0	374.0	921751	107	544711	GCA_000151005.2	F0UG40	F0UG40_AJEC8	HCEG_03461	Histone-glutamine methyltransferase	3.8	Low	NULL	NULL	NULL	3	0.998	6-74	PRGRGGAPRGRGGDRGRGGRGGRGGLGFSDRGGGRGGGRGGGRGGRGAPRGRGGRGGGRGGAGAKGGAK	2	NULL	NULL	2		8.5e-131	tr|F0UG40|F0UG40_AJEC8		NOP1	P15646	3.97e-131	NP_010270.1	NP_010270.1	Nucleoli	NP_010270.1
yeast7	UP000008142	Ajellomyces capsulatus (strain H88)	NOP56	RBH_STRICT	F0U6I6	63.194	85.0	561.0	63.657	84.0	580.0	921918	107	544711	GCA_000151005.2	F0U6I6	F0U6I6_AJEC8	HCEG_01676	Nucleolar protein 58	11	Medium	1	453-516	TDEVTEKKSKKEKKEKKEKKEKKGKEDKKEKKSRKSDAGEAEDTPKKKRKRDSEIGSSKKKSKA	3	0.999	459-516	KKSKKEKKEKKEKKEKKGKEDKKEKKSRKSDAGEAEDTPKKKRKRDSEIGSSKKKSKA	12.5	14	NULL	26.5		0.0	tr|F0U6I6|F0U6I6_AJEC8		NOP56	Q12460	0.0	NP_013298.1	NP_013298.1	Nucleoli	NP_013298.1
yeast7	UP000008142	Ajellomyces capsulatus (strain H88)	NOP58	RBH_STRICT	F0UGN6	60.85	84.0	533.0	60.179	70.0	548.0	921445	107	544711	GCA_000151005.2	F0UGN6	F0UGN6_AJEC8	HCEG_03551	Nucleolar protein 58	19.3	High	3	458-485, 523-559, 586-634	LAESSPKKQKKEKKDKKKKLIEEIKESE, EEEKSKKSKGKSLEKKSKKEDKKSKKQKSGSGPSVEE, GNPSYISKKDLKKAKKEAKKAAKAAEKEAGKKRKRAEEDDEKKTKKKKS	12	0.999	463-476;526-551;593-636	PKKQKKEKKDKKKK;KSKKSKGKSLEKKSKKEDKKSKKQKS;KKDLKKAKKEAKKAAKAAEKEAGKKRKRAEEDDEKKTKKKKSKA	9.5	NULL	6.333	15.833		0.0	tr|F0UGN6|F0UGN6_AJEC8		NOP58	Q12499	0.0	NP_014955.1	NP_014955.1	Nucleoli	NP_014955.1
yeast7	UP000008142	Ajellomyces capsulatus (strain H88)	SNU13	RBH_STRICT	F0UA54	68.254	100.0	155.0	68.254	100.0	179.0	922330	107	544711	GCA_000151005.2	F0UA54	F0UA54_AJEC8	HCEG_02041	Ribonucloprotein	2.9	Low	NULL	NULL	NULL	0	NULL	NULL	NULL	10	11	NULL	21		1.38e-50	tr|F0UA54|F0UA54_AJEC8		SNU13	P39990	4.42e-60	NP_010888.1	NP_010888.1	Nucleoli	NP_010888.1
yeast7	UP000008177	Botryotinia fuckeliana (strain T4)	ERB1	RBH_STRICT	G2YKR0	53.372	84.0	736.0	53.079	86.0	749.0	930131	108	999810	GCA_000292645.1	G2YKR0	G2YKR0_BOTF4	ERB1	Ribosome biogenesis protein ERB1	11.8	Medium	1	2-21	APPTNQRKRKAVTRDEPEIS	5	0.694	244-259	KRRFLPSKHEAKRIMK	15.5	10.833	NULL	26.333		0.0	tr|G2YKR0|G2YKR0_BOTF4		ERB1	Q04660	0.0	NP_013764.1	NP_013764.1	Nucleoli	NP_013764.1
yeast7	UP000008177	Botryotinia fuckeliana (strain T4)	NOP1	RBH_STRICT	G2YGV9	74.38	73.0	389.0	74.38	75.0	391.0	930124	108	999810	GCA_000292645.1	G2YGV9	G2YGV9_BOTF4	BofuT4P12000005001	Histone-glutamine methyltransferase	4.5	Low	NULL	NULL	NULL	4	0.997	8-80	GARGGDRGGRGGFGGGRGGDRGGRGGFGGRGGGRGGGDRGGRGGGRGGGRGAPRGGRGAPRGRGGAGARGGAK	5.5	9.5	NULL	15		1.84e-136	tr|G2YGV9|G2YGV9_BOTF4		NOP1	P15646	1.14e-137	NP_010270.1	NP_010270.1	Nucleoli	NP_010270.1
yeast7	UP000008177	Botryotinia fuckeliana (strain T4)	NOP56	RBH_STRICT	G2XRL1	64.901	88.0	602.0	64.901	88.0	601.0	926463	108	999810	GCA_000292645.1	G2XRL1	G2XRL1_BOTF4	BofuT4_P067870.1	Nucleolar protein 58	12	Medium	2	82-103, 456-502	LELNMPKPSKKKKTILGVSDKT, IAPTSVSKQEKKSKDKKEKKEKKDKSEKSEKKDKKRRHSEANGEEEG	8	0.999	465-513	EKKSKDKKEKKEKKDKSEKSEKKDKKRRHSEANGEEEGEKKKKKKSKAE	7.5	11	NULL	18.5		0.0	tr|G2XRL1|G2XRL1_BOTF4		NOP56	Q12460	0.0	NP_013298.1	NP_013298.1	Nucleoli	NP_013298.1
yeast7	UP000008177	Botryotinia fuckeliana (strain T4)	SNU13	RBH_STRICT	G2XUY0	71.429	94.0	161.0	71.429	93.0	181.0	939775	108	999810	GCA_000292645.1	G2XUY0	G2XUY0_BOTF4	BofuT4P51000009001	Ribonucloprotein	2.2	Low	NULL	NULL	NULL	0	NULL	NULL	NULL	8.5	12.5	NULL	21		8.58e-53	tr|G2XUY0|G2XUY0_BOTF4		SNU13	P39990	5.71e-61	NP_010888.1	NP_010888.1	Nucleoli	NP_010888.1
yeast7	UP000008181	Thermothielavioides terrestris (strain ATCC 38088 / NRRL 8126)	ERB1	RBH_STRICT	G2RF41	48.9	98.0	750.0	53.655	84.0	736.0	947580	109	578455	GCA_000226115.1	G2RF41	G2RF41_THETT	ERB1	Ribosome biogenesis protein ERB1	9.8	Low	1	1-22	MGPKLAEKKRKSRESDSESDDE	0	NULL	NULL	NULL	17.5	12.5	NULL	30		0.0	tr|G2RF41|G2RF41_THETT		ERB1	Q04660	0.0	NP_013764.1	NP_013764.1	Nucleoli	NP_013764.1
yeast7	UP000008181	Thermothielavioides terrestris (strain ATCC 38088 / NRRL 8126)	NOP1	RBH_STRICT	G2QQN7	69.512	75.0	342.0	69.583	75.0	345.0	942293	109	578455	GCA_000226115.1	G2QQN7	G2QQN7_THETT	THITE_2108218	Histone-glutamine methyltransferase	4.2	Low	NULL	NULL	NULL	3	0.998	7-82	GRGGGRGGNFRGGDRGGRGGAKGGRGSGAGGRGGPAGRGRGGPAGRGRGGARGGRAKGGSKGAKGGKKVVVEPHRH	3	NULL	NULL	3		4.3e-118	tr|G2QQN7|G2QQN7_THETT		NOP1	P15646	9.83e-120	NP_010270.1	NP_010270.1	Nucleoli	NP_010270.1
yeast7	UP000008181	Thermothielavioides terrestris (strain ATCC 38088 / NRRL 8126)	NOP56	RBH_STRICT	G2R8H2	56.782	86.0	504.0	56.651	83.0	502.0	950956	109	578455	GCA_000226115.1	G2R8H2	G2R8H2_THETT	THITE_2117664	Nucleolar protein 58	11.4	Medium	1	457-526	PKEAKDKKEKEGKEEKKEKKEKEGKEEKKGKKEKKDKKRKSVGGEDVEMVDVNGDGSHKKKKKRKSGAAE	6	0.999	457-497;514-524	PKEAKDKKEKEGKEEKKEKKEKEGKEEKKGKKEKKDKKRKS;HKKKKKRKSGA	5.5	13.5	NULL	19		2.43e-176	tr|G2R8H2|G2R8H2_THETT		NOP56	Q12460	2.13e-175	NP_013298.1	NP_013298.1	Nucleoli	NP_013298.1
yeast7	UP000008181	Thermothielavioides terrestris (strain ATCC 38088 / NRRL 8126)	NOP58	RBH_STRICT	G2RH51	53.162	94.0	524.0	58.837	73.0	532.0	949287	109	578455	GCA_000226115.1	G2RH51	G2RH51_THETT	THITE_2123276	Nucleolar protein 58	12.9	Medium	2	483-520, 590-611	QEAPSKEDKKDKKDKKEKKEKKDKPKKSKEPEAATPAK, EEAETPAKEEKHKKKKKKHGKE	10	0.999	489-513;585-611	EDKKDKKDKKEKKEKKDKPKKSKEP;KRKHEEEAETPAKEEKHKKKKKKHGKE	5	13.166	4.166	22.332		0.0	tr|G2RH51|G2RH51_THETT		NOP58	Q12499	0.0	NP_014955.1	NP_014955.1	Nucleoli	NP_014955.1
yeast7	UP000008181	Thermothielavioides terrestris (strain ATCC 38088 / NRRL 8126)	SNU13	RBH_STRICT	G2QRH6	63.492	98.0	169.0	63.492	98.0	169.0	951797	109	578455	GCA_000226115.1	G2QRH6	G2QRH6_THETT	THITE_2106775	Ribonucloprotein	1.8	Low	NULL	NULL	NULL	0	NULL	NULL	NULL	8.5	12.333	NULL	20.833		4.17e-56	tr|G2QRH6|G2QRH6_THETT		SNU13	P39990	2.73e-56	NP_010888.1	NP_010888.1	Nucleoli	NP_010888.1
yeast7	UP000008370	Phanerochaete carnosa (strain HHB-10118-sp)	NOP1	RBH_STRICT	K5W7H2	69.456	73.0	353.0	69.748	73.0	353.0	964211	110	650164	GCA_000300595.1	K5W7H2	K5W7H2_PHACS	PHACADRAFT_255515	Histone-glutamine methyltransferase	4.4	Low	NULL	NULL	NULL	4	0.996	13-83	GGGRGGRGGGGGGGRGGAAWGGRGGSRGGGFAGRGGVAKRGAPGGWGGGRGAPRGRGARGGGRGGRGGARG	5.5	11	NULL	16.5		2.34e-122	tr|K5W7H2|K5W7H2_PHACS		NOP1	P15646	6.15e-123	NP_010270.1	NP_010270.1	Nucleoli	NP_010270.1
yeast7	UP000008370	Phanerochaete carnosa (strain HHB-10118-sp)	NOP56	RBH_STRICT	K5UQH4	60.698	85.0	537.0	60.698	80.0	533.0	963461	110	650164	GCA_000300595.1	K5UQH4	K5UQH4_PHACS	PHACADRAFT_128240	Nop domain-containing protein	12.4	Medium	1	449-531	APPPIEPSSKKDKKKKRKAEAEEDIEMEEDAPRKKVKLSKEDKKALKKEEKRRKEAEEGVEGEEKDKKKAKKDKKEKKKKSEE	10	0.999	456-467;480-530	SSKKDKKKKRKA;PRKKVKLSKEDKKALKKEEKRRKEAEEGVEGEEKDKKKAKKDKKEKKKKSE	12	12.166	8.166	32.332		0.0	tr|K5UQH4|K5UQH4_PHACS		NOP56	Q12460	0.0	NP_013298.1	NP_013298.1	Nucleoli	NP_013298.1
yeast7	UP000008370	Phanerochaete carnosa (strain HHB-10118-sp)	NOP58	RBH_STRICT	K5V9R3	52.561	84.0	447.0	52.667	79.0	441.0	958869	110	650164	GCA_000300595.1	K5V9R3	K5V9R3_PHACS	PHACADRAFT_137574	Nop domain-containing protein	14.5	Medium	2	463-495, 505-544	QAALDVKAEKKKKKKEEKKKKKAEKANVEAEAD, VDSEVSPKKRKDKHEGETEEERKARKKAKKEAKAAAQANG	10	0.998	470-487;511-560	AEKKKKKKEEKKKKKAEK;PKKRKDKHEGETEEERKARKKAKKEAKAAAQANGDTSGEPSKKKRRKSEA	13	12.166	9.166	34.332		6.59e-153	tr|K5V9R3|K5V9R3_PHACS		NOP58	Q12499	5.87e-151	NP_014955.1	NP_014955.1	Nucleoli	NP_014955.1
yeast7	UP000008493	Agaricus bisporus var. burnettii (strain JB137-S8 / ATCC MYA-4627 / FGSC 10392)	NOP58	RBH_STRICT	K5Y2L7	51.467	84.0	447.0	51.693	77.0	443.0	970716	111	597362	GCA_000300555.1	K5Y2L7	K5Y2L7_AGABU	AGABI1DRAFT_112235	Nop domain-containing protein	21	High	3	464-494, 498-526, 534-555	VLNVKEEKKKAKEEKKAKKKAKENQEDQMDV, GEQEKMSKEDKKEKKRKRRESDMLPTAEN, TEEERRARKEARKAARKAEKAA	12	0.991	470-485;505-516;537-572	EKKKAKEEKKAKKKAK;KEDKKEKKRKRR;ERRARKEARKAARKAEKAAAAAASTDSPKKKKKKNS	20	13.333	10.833	44.166		8.46e-153	tr|K5Y2L7|K5Y2L7_AGABU		NOP58	Q12499	1.95e-151	NP_014955.1	NP_014955.1	Nucleoli	NP_014955.1
yeast7	UP000008513	Neurospora tetrasperma (strain FGSC 2509 / P0656)	ERB1	RBH_STRICT	G4UML5	52.562	84.0	738.0	52.416	84.0	734.0	979373	112	510952	GCA_000213195.1	G4UML5	G4UML5_NEUT9	ERB1	Ribosome biogenesis protein ERB1	7.6	Low	NULL	NULL	NULL	3	0.707	258-276	KRRFLPSKNEAKKIMKLVR	17.5	13	NULL	30.5		0.0	tr|G4UML5|G4UML5_NEUT9		ERB1	Q04660	0.0	NP_013764.1	NP_013764.1	Nucleoli	NP_013764.1
yeast7	UP000008513	Neurospora tetrasperma (strain FGSC 2509 / P0656)	NOP1	RBH_STRICT	G4UCV5	62.199	89.0	329.0	70.815	73.0	352.0	986349	112	510952	GCA_000213195.1	G4UCV5	G4UCV5_NEUT9	NEUTE2DRAFT_143447	Histone-glutamine methyltransferase	4.8	Low	NULL	NULL	NULL	4	0.998	6-85	GGRGGARGGGRGGFGGDRGGRGGARGGSRGGFGGGRGGGAPRGRGGPRGGGRGGAGRGGARGGAKGGAAGKKVIVEPHRH	6.5	10	NULL	16.5		5.13e-113	tr|G4UCV5|G4UCV5_NEUT9		NOP1	P15646	1.99e-122	NP_010270.1	NP_010270.1	Nucleoli	NP_010270.1
yeast7	UP000008513	Neurospora tetrasperma (strain FGSC 2509 / P0656)	NOP56	RBH_STRICT	G4UX08	55.357	88.0	499.0	55.357	86.0	498.0	978308	112	510952	GCA_000213195.1	G4UX08	G4UX08_NEUT9	NEUTE2DRAFT_145605	Nucleolar protein 58	12.8	Medium	1	455-521	HTATHATDSKKDKKEKKDKKKDKEDKKEKKDKKDKKRKATSEDVEMVDAPDAAEPEKKKKKKKSKSE	6	0.999	464-492;510-521	KKDKKEKKDKKKDKEDKKEKKDKKDKKRK;EKKKKKKKSKSE	10.5	13	NULL	23.5		3.36e-174	tr|G4UX08|G4UX08_NEUT9		NOP56	Q12460	6.27e-174	NP_013298.1	NP_013298.1	Nucleoli	NP_013298.1
yeast7	UP000008513	Neurospora tetrasperma (strain FGSC 2509 / P0656)	NOP58	RBH_STRICT	G4UUE9	57.172	94.0	537.0	60.045	74.0	541.0	982899	112	510952	GCA_000213195.1	G4UUE9	G4UUE9_NEUT9	NEUTE2DRAFT_112658	Nucleolar protein 58	14.2	Medium	2	473-508, 558-597	DEEMKDVSKKSKKDKKEKKDKKDKKAKKELDDEDFE, EEEEKPAKKSKSSKRKAEAEEEETTKEEKPKKKKKKSSKE	10	0.998	481-500;561-597	KKSKKDKKEKKDKKDKKAKK;EKPAKKSKSSKRKAEAEEEETTKEEKPKKKKKKSSKE	12.5	14.166	7.499	34.165		0.0	tr|G4UUE9|G4UUE9_NEUT9		NOP58	Q12499	0.0	NP_014955.1	NP_014955.1	Nucleoli	NP_014955.1
yeast7	UP000008513	Neurospora tetrasperma (strain FGSC 2509 / P0656)	SNU13	RBH_STRICT	G4UG09	62.698	98.0	167.0	62.698	98.0	167.0	986157	112	510952	GCA_000213195.1	G4UG09	G4UG09_NEUT9	NEUTE2DRAFT_143624	Ribonucloprotein	1.8	Low	NULL	NULL	NULL	0	NULL	NULL	NULL	8.5	13.333	NULL	21.833		1.86e-55	tr|G4UG09|G4UG09_NEUT9		SNU13	P39990	1.11e-55	NP_010888.1	NP_010888.1	Nucleoli	NP_010888.1
yeast7	UP000008536	Zygosaccharomyces rouxii (strain ATCC 2623 / CBS 732 / NBRC 1130 / NCYC 568 / NRRL Y-229)	ERB1	RBH_STRICT	C5DWY3	77.065	99.0	1258.0	77.627	100.0	1243.0	989059	113	559307	GCA_000026365.1	C5DWY3	C5DWY3_ZYGRC	ERB1	Ribosome biogenesis protein ERB1	9.4	Low	NULL	NULL	NULL	2	0.634	270-276	KNEAKRV	23.5	13.5	NULL	37		0.0	tr|C5DWY3|C5DWY3_ZYGRC		ERB1	Q04660	0.0	NP_013764.1	NP_013764.1	Nucleoli	NP_013764.1
yeast7	UP000008536	Zygosaccharomyces rouxii (strain ATCC 2623 / CBS 732 / NBRC 1130 / NCYC 568 / NRRL Y-229)	NOP1	RBH_STRICT	C5DPP4	95.492	75.0	492.0	95.473	76.0	484.0	991805	113	559307	GCA_000026365.1	C5DPP4	C5DPP4_ZYGRC	ZYRO0A05016g	Histone-glutamine methyltransferase	6.8	Low	NULL	NULL	NULL	3	0.998	6-76	GSRGGSRGGPRGGGRGGPRGGGRGGRGAPRGGGRGGPRGGGRGAPRGGRGGPRGGRGGPRGGGQGGPRGGA	11	9	NULL	20		1.05e-177	tr|C5DPP4|C5DPP4_ZYGRC		NOP1	P15646	1e-174	NP_010270.1	NP_010270.1	Nucleoli	NP_010270.1
yeast7	UP000008536	Zygosaccharomyces rouxii (strain ATCC 2623 / CBS 732 / NBRC 1130 / NCYC 568 / NRRL Y-229)	NOP56	RBH_STRICT	C5DYB8	88.184	91.0	845.0	84.584	96.0	823.0	991068	113	559307	GCA_000026365.1	C5DYB8	C5DYB8_ZYGRC	ZYRO0F11792g	ZYRO0F11792p	11.3	Medium	1	436-513	ENKPEEEPKQESKKRKHTSEEEEQSEEEEEDKKEKKKVKKEDKKDKKEKKEKKEKKEKKEKKEKKEKKEKKEKKEKKN	4	1	467-513	KKEKKKVKKEDKKDKKEKKEKKEKKEKKEKKEKKEKKEKKEKKEKKN	16	13.833	8.833	38.666		0.0	tr|C5DYB8|C5DYB8_ZYGRC		NOP56	Q12460	0.0	NP_013298.1	NP_013298.1	Nucleoli	NP_013298.1
yeast7	UP000008536	Zygosaccharomyces rouxii (strain ATCC 2623 / CBS 732 / NBRC 1130 / NCYC 568 / NRRL Y-229)	NOP7	RBH_STRICT	C5DU07	71.0	97.0	860.0	70.5	98.0	785.0	992837	113	559307	GCA_000026365.1	C5DU07	C5DU07_ZYGRC	NOP7	Pescadillo homolog	20.5	High	3	33-62, 531-558, 562-604	RRLCIFKGIYPREPRNKKKANKGSTAPTTF, AKESENSKSNKSRGKKRKAPTEDEEEKK, IMMSNKQRKLYKKMQHSNDKRDERVENLKKKKQQIAKAKKAKK	8	0.991	47-51;538-604	RNKKK;KSNKSRGKKRKAPTEDEEEKKLRMIMMSNKQRKLYKKMQHSNDKRDERVENLKKKKQQIAKAKKAKK	22.5	12.833	NULL	35.333		0.0	tr|C5DU07|C5DU07_ZYGRC		NOP7	P53261	0.0	NP_011617.1	NP_011617.1	Nucleoli	NP_011617.1
yeast7	UP000008536	Zygosaccharomyces rouxii (strain ATCC 2623 / CBS 732 / NBRC 1130 / NCYC 568 / NRRL Y-229)	SNU13	RBH_STRICT	C5E458	93.651	100.0	245.0	93.651	100.0	245.0	990594	113	559307	GCA_000026365.1	C5E458	C5E458_ZYGRC	ZYRO0E03058g	Ribonucloprotein	3	Low	NULL	NULL	NULL	0	NULL	NULL	NULL	12	14.5	NULL	26.5		2.16e-86	tr|C5E458|C5E458_ZYGRC		SNU13	P39990	2.54e-86	NP_010888.1	NP_010888.1	Nucleoli	NP_010888.1
yeast7	UP000008536	Zygosaccharomyces rouxii (strain ATCC 2623 / CBS 732 / NBRC 1130 / NCYC 568 / NRRL Y-229)	YTM1	RBH_STRICT	C5DY11	77.657	100.0	750.0	77.223	100.0	746.0	991662	113	559307	GCA_000026365.1	C5DY11	C5DY11_ZYGRC	YTM1	Ribosome biogenesis protein YTM1	11.4	Medium	NULL	NULL	NULL	2	0.834	250-265	RKRRKLALKDGSIRRR	21	NULL	NULL	21		0.0	tr|C5DY11|C5DY11_ZYGRC		YTM1	Q12024	0.0	NP_014915.3	NP_014915.3	Nucleoli	NP_014915.3
yeast7	UP000008673	Ogataea parapolymorpha (strain ATCC 26012 / BCRC 20466 / JCM 22074 / NRRL Y-7560 / DL-1)	ERB1	RBH_STRICT	W1QIZ3	65.223	87.0	983.0	63.434	94.0	978.0	998272	114	871575	GCA_000187245.3	W1QIZ3	W1QIZ3_OGAPD	ERB1	Ribosome biogenesis protein ERB1	11.9	Medium	1	1-20	MSKTKTQPVRERKRELETAD	6	0.742	251-272	KRRFVPSKHEAKRIMKIVKAIR	12.5	8	NULL	20.5		0.0	tr|W1QIZ3|W1QIZ3_OGAPD		ERB1	Q04660	0.0	NP_013764.1	NP_013764.1	Nucleoli	NP_013764.1
yeast7	UP000008673	Ogataea parapolymorpha (strain ATCC 26012 / BCRC 20466 / JCM 22074 / NRRL Y-7560 / DL-1)	NOP1	RBH_STRICT	W1QKZ6	93.75	73.0	471.0	93.776	79.0	471.0	994284	114	871575	GCA_000187245.3	W1QKZ6	W1QKZ6_OGAPD	HPODL_02333	Histone-glutamine methyltransferase	5.7	Low	NULL	NULL	NULL	3	0.998	7-67	GGRGGSRGGRGGFRGAPRGGARGGRGGARGGRGGARGGRGGARGGRGGARGGKAGGKAGAK	7	NULL	NULL	7		1.45e-169	tr|W1QKZ6|W1QKZ6_OGAPD		NOP1	P15646	1.93e-169	NP_010270.1	NP_010270.1	Nucleoli	NP_010270.1
yeast7	UP000008673	Ogataea parapolymorpha (strain ATCC 26012 / BCRC 20466 / JCM 22074 / NRRL Y-7560 / DL-1)	NOP56	RBH_STRICT	W1QDX4	77.252	88.0	725.0	77.13	90.0	723.0	994034	114	871575	GCA_000187245.3	W1QDX4	W1QDX4_OGAPD	HPODL_04385	Nucleolar protein 56	10.4	Medium	1	441-485	ADLIEEPKKEKKEKKEKKEKKDKKEKKEKKDKKRHAEDGDEDEKK	4	0.999	447-494	PKKEKKEKKEKKEKKDKKEKKEKKDKKRHAEDGDEDEKKKKKKKKSKD	11	13.333	6.333	30.665999999999997		0.0	tr|W1QDX4|W1QDX4_OGAPD		NOP56	Q12460	0.0	NP_013298.1	NP_013298.1	Nucleoli	NP_013298.1
yeast7	UP000008673	Ogataea parapolymorpha (strain ATCC 26012 / BCRC 20466 / JCM 22074 / NRRL Y-7560 / DL-1)	NOP58	RBH_STRICT	W1QAE6	82.838	86.0	726.0	83.372	86.0	748.0	997417	114	871575	GCA_000187245.3	W1QAE6	W1QAE6_OGAPD	HPODL_01468	Nucleolar protein 58	9.6	Low	1	442-501	DEEEVKEKEKKEKKEKKEKKEKKEKKEKKEKKDKKEKKEKKRKRDDDDEKKEKKEKKAKK	9	1	447-501	KEKEKKEKKEKKEKKEKKEKKEKKEKKDKKEKKEKKRKRDDDDEKKEKKEKKAKK	5.5	8	NULL	13.5		0.0	tr|W1QAE6|W1QAE6_OGAPD		NOP58	Q12499	0.0	NP_014955.1	NP_014955.1	Nucleoli	NP_014955.1
yeast7	UP000008673	Ogataea parapolymorpha (strain ATCC 26012 / BCRC 20466 / JCM 22074 / NRRL Y-7560 / DL-1)	NOP7	RBH_STRICT	W1QFM5	61.176	97.0	681.0	60.813	99.0	680.0	998152	114	871575	GCA_000187245.3	W1QFM5	W1QFM5_OGAPD	NOP7	Pescadillo homolog	21.6	High	3	34-63, 545-566, 568-594	RRLCIFKGIYPREPRNKKKANKGSTAPVTF, MMSNKQKKLYKKMQYGIEKQEA, KEELQAKKQKLDKSKKKLDKLNKKKSK	16	0.994	48-52;551-552;555-555;563-594	RNKKK;KK;K;KQEARKEELQAKKQKLDKSKKKLDKLNKKKSK	19	12.833	NULL	31.833		0.0	tr|W1QFM5|W1QFM5_OGAPD		NOP7	P53261	0.0	NP_011617.1	NP_011617.1	Nucleoli	NP_011617.1
yeast7	UP000008673	Ogataea parapolymorpha (strain ATCC 26012 / BCRC 20466 / JCM 22074 / NRRL Y-7560 / DL-1)	SNU13	RBH_STRICT	W1Q720	91.2	99.0	236.0	91.2	98.0	236.0	996392	114	871575	GCA_000187245.3	W1Q720	W1Q720_OGAPD	HPODL_02711	Ribonucloprotein	2.5	Low	NULL	NULL	NULL	0	NULL	NULL	NULL	9.5	13.5	NULL	23		7.59e-83	tr|W1Q720|W1Q720_OGAPD		SNU13	P39990	8.9e-83	NP_010888.1	NP_010888.1	Nucleoli	NP_010888.1
yeast7	UP000008673	Ogataea parapolymorpha (strain ATCC 26012 / BCRC 20466 / JCM 22074 / NRRL Y-7560 / DL-1)	YTM1	RBH_STRICT	W1QB86	54.13	97.0	481.0	53.132	98.0	476.0	997019	114	871575	GCA_000187245.3	W1QB86	W1QB86_OGAPD	YTM1	Ribosome biogenesis protein YTM1	1	Low	NULL	NULL	NULL	0	NULL	NULL	NULL	3.5	10.5	NULL	14		2.78e-169	tr|W1QB86|W1QB86_OGAPD		YTM1	Q12024	3.02e-167	NP_014915.3	NP_014915.3	Nucleoli	NP_014915.3
yeast7	UP000008698	Verticillium alfalfae (strain VaMs.102 / ATCC MYA-4576 / FGSC 10136)	NOP1	RBH_STRICT	C9SX72	56.432	73.0	272.0	56.612	72.0	279.0	1002920	115	526221	GCA_000150825.1	C9SX72	C9SX72_VERA1	VDBG_09372	Histone-glutamine methyltransferase	5.4	Low	NULL	NULL	NULL	4	0.996	10-80	GRGGFGGDRGGRGGGRGGFGDRGGRGGGRGGGRGGFGDRGGRGGGRGGARGRGGVGKPRGGRGGAAGGQKG	8.5	10	NULL	18.5		3.1e-91	tr|C9SX72|C9SX72_VERA1		NOP1	P15646	4.22e-94	NP_010270.1	NP_010270.1	Nucleoli	NP_010270.1
yeast7	UP000008698	Verticillium alfalfae (strain VaMs.102 / ATCC MYA-4576 / FGSC 10136)	NOP56	RBH_STRICT	C9SDN9	48.98	87.0	386.0	48.526	86.0	387.0	1005752	115	526221	GCA_000150825.1	C9SDN9	C9SDN9_VERA1	VDBG_03268	Nucleolar protein 58	11	Medium	1	432-488	VADEVEKDKKKSKKEKKDKSDKKEKKRKRESEVGAAEPAPVEDGEKKKKKKKSKHDD	4	0.998	438-486	KDKKKSKKEKKDKSDKKEKKRKRESEVGAAEPAPVEDGEKKKKKKKSKH	14	13.333	8.333	35.666		2.39e-130	tr|C9SDN9|C9SDN9_VERA1		NOP56	Q12460	3.52e-131	NP_013298.1	NP_013298.1	Nucleoli	NP_013298.1
yeast7	UP000008698	Verticillium alfalfae (strain VaMs.102 / ATCC MYA-4576 / FGSC 10136)	NOP58	RBH_STRICT	C9SKW6	58.444	85.0	521.0	58.444	75.0	516.0	1008784	115	526221	GCA_000150825.1	C9SKW6	C9SKW6_VERA1	VDBG_05443	Nucleolar protein 58	14.3	Medium	2	453-473, 538-598	VNGKADKKAKKAKKALIQEVE, GQPVVFSKKELKKLRKAEEKADETPSKSDAEGKKKRKHEDAEEATPKKEKKQKKKRQSLGA	10	0.993	457-466;545-595	ADKKAKKAKK;KKELKKLRKAEEKADETPSKSDAEGKKKRKHEDAEEATPKKEKKQKKKRQS	12	13.166	7.166	32.332		0.0	tr|C9SKW6|C9SKW6_VERA1		NOP58	Q12499	8.97e-180	NP_014955.1	NP_014955.1	Nucleoli	NP_014955.1
yeast7	UP000008698	Verticillium alfalfae (strain VaMs.102 / ATCC MYA-4576 / FGSC 10136)	SNU13	RBH_STRICT	C9S6N5	65.323	98.0	155.0	65.323	99.0	176.0	1000730	115	526221	GCA_000150825.1	C9S6N5	C9S6N5_VERA1	VDBG_00634	Ribonucloprotein	1.9	Low	NULL	NULL	NULL	0	NULL	NULL	NULL	7	12.5	NULL	19.5		8.72e-51	tr|C9S6N5|C9S6N5_VERA1		SNU13	P39990	6.88e-59	NP_010888.1	NP_010888.1	Nucleoli	NP_010888.1
yeast7	UP000008782	Colletotrichum graminicola (strain M1.001 / M2 / FGSC 10212)	ERB1	RBH_STRICT	E3Q635	47.57	94.0	682.0	50.512	85.0	720.0	1012769	116	645133	GCA_000149035.1	E3Q635	E3Q635_COLGM	ERB1	Ribosome biogenesis protein ERB1	6.2	Low	NULL	NULL	NULL	4	0.871	253-279	PKRRFVPSKHEAKRIAKLVKAIKEGRI	11.5	10.5	NULL	22		0.0	tr|E3Q635|E3Q635_COLGM		ERB1	Q04660	0.0	NP_013764.1	NP_013764.1	Nucleoli	NP_013764.1
yeast7	UP000008782	Colletotrichum graminicola (strain M1.001 / M2 / FGSC 10212)	NOP1	RBH_STRICT	E3Q4V1	68.201	72.0	347.0	64.748	84.0	333.0	1012267	116	645133	GCA_000149035.1	E3Q4V1	E3Q4V1_COLGM	GLRG_01260	Histone-glutamine methyltransferase	4.2	Low	NULL	NULL	NULL	3	0.997	7-87	RGGGRGAPRGAGGRGGGRGGFGGGDRGGRGGFGGDRGRGGFGGRGGGRGGGRGGARGRGGIDKRGGRGGGRGGGKPGQKGG	3	NULL	NULL	3		6.22e-120	tr|E3Q4V1|E3Q4V1_COLGM		NOP1	P15646	1.39e-114	NP_010270.1	NP_010270.1	Nucleoli	NP_010270.1
yeast7	UP000008782	Colletotrichum graminicola (strain M1.001 / M2 / FGSC 10212)	NOP56	RBH_STRICT	E3QHT0	60.092	86.0	531.0	59.637	88.0	538.0	1015107	116	645133	GCA_000149035.1	E3QHT0	E3QHT0_COLGM	GLRG_05562	Nucleolar protein 58	10.4	Medium	1	451-501	DAVAPEVKKEKKEKKEKSKDKKEKKDKEKKRKHDSEADGEKKKKKKKSKDE	4	0.999	458-500	KKEKKEKKEKSKDKKEKKDKEKKRKHDSEADGEKKKKKKKSKD	11	13.833	6.333	31.165999999999997		0.0	tr|E3QHT0|E3QHT0_COLGM		NOP56	Q12460	0.0	NP_013298.1	NP_013298.1	Nucleoli	NP_013298.1
yeast7	UP000008782	Colletotrichum graminicola (strain M1.001 / M2 / FGSC 10212)	NOP58	RBH_STRICT	E3QJW3	55.804	93.0	520.0	58.108	71.0	508.0	1014108	116	645133	GCA_000149035.1	E3QJW3	E3QJW3_COLGM	GLRG_06295	Nucleolar protein 58	13.9	Medium	2	485-514, 563-621	DVSEEEKKSKKDKKKEKKDKKRVSIVAAET, GTPVVFSKKELKKLKKGEDEADETPVKATDSGKKKRKHEDDETPKKEKKLKKKRSSLGA	8	0.995	491-506;593-618	KKSKKDKKKEKKDKKR;SGKKKRKHEDDETPKKEKKLKKKRSS	7.5	NULL	4.833	12.333		1.2e-180	tr|E3QJW3|E3QJW3_COLGM		NOP58	Q12499	1.62e-176	NP_014955.1	NP_014955.1	Nucleoli	NP_014955.1
yeast7	UP000008782	Colletotrichum graminicola (strain M1.001 / M2 / FGSC 10212)	SNU13	RBH_STRICT	E3QND2	66.935	98.0	171.0	66.935	99.0	171.0	1020622	116	645133	GCA_000149035.1	E3QND2	E3QND2_COLGM	GLRG_07514	Ribonucloprotein	1.9	Low	NULL	NULL	NULL	0	NULL	NULL	NULL	7.5	13	NULL	20.5		1.43e-56	tr|E3QND2|E3QND2_COLGM		SNU13	P39990	7.41e-57	NP_010888.1	NP_010888.1	Nucleoli	NP_010888.1
yeast7	UP000008783	Puccinia graminis f. sp. tritici (strain CRL 75-36-700-3 / race SCCL)	ERB1	RBH_STRICT	E3L5G7	47.409	94.0	669.0	48.128	80.0	654.0	1026549	117	418459	GCA_000149925.1	E3L5G7	E3L5G7_PUCGT	ERB1	Ribosome biogenesis protein ERB1	22	High	1	1-57	MAPNPSTKPNKKSTKRKNTEPKPSSSQTQQKSSSKSEPPRKNKTKKQTPKVEPVLLR	3	0.886	8-24;31-47;329-364	KPNKKSTKRKNTEPKPS;KSSSKSEPPRKNKTKKQ;GKPEPKRRFIPSKWEHKKVMKIVRAIRQGRIVPNKP	25	NULL	NULL	25		0.0	tr|E3L5G7|E3L5G7_PUCGT		ERB1	Q04660	0.0	NP_013764.1	NP_013764.1	Nucleoli	NP_013764.1
yeast7	UP000008783	Puccinia graminis f. sp. tritici (strain CRL 75-36-700-3 / race SCCL)	NOP1	RBH_STRICT	E3KM71	74.286	75.0	387.0	74.79	72.0	380.0	1029025	117	418459	GCA_000149925.1	E3KM71	E3KM71_PUCGT	PGTG_11388	Histone-glutamine methyltransferase	5.4	Low	NULL	NULL	NULL	4	0.998	8-94	RGRGGFRGGGGRGGGGGGGGRGRGGFSDRGGRGGGRGGGRGGGIPSRGGRGAPGGRGGRGAPRGRGAPGGGRGRGGLGSKGGAPKVI	8.5	11.5	NULL	20		7.18e-136	tr|E3KM71|E3KM71_PUCGT		NOP1	P15646	2.23e-133	NP_010270.1	NP_010270.1	Nucleoli	NP_010270.1
yeast7	UP000008783	Puccinia graminis f. sp. tritici (strain CRL 75-36-700-3 / race SCCL)	NOP56	RBH_STRICT	E3K8F9	54.268	98.0	531.0	59.112	76.0	523.0	1029506	117	418459	GCA_000149925.1	E3K8F9	E3K8F9_PUCGT	PGTG_06555	Nop domain-containing protein	15.8	High	2	435-486, 493-555	LKSSTTKESAKPKKRKSSALDGTDLADPAEETDKKKKKKKRKSDATEIAEGD, TSVIKEKSKSDKEKSKSDKEKSKSDKEKSKSEKEKSKSDKEKSKSDKEKSKSEGKKKKKQSAE	18	0.996	444-450;468-476;498-553	AKPKKRK;KKKKKKKRK;EKSKSDKEKSKSDKEKSKSDKEKSKSEKEKSKSDKEKSKSDKEKSKSEGKKKKKQS	10	12.166	8.332	30.498		0.0	tr|E3K8F9|E3K8F9_PUCGT		NOP56	Q12460	0.0	NP_013298.1	NP_013298.1	Nucleoli	NP_013298.1
yeast7	UP000008783	Puccinia graminis f. sp. tritici (strain CRL 75-36-700-3 / race SCCL)	SNU13	RBH_STRICT	E3JWK2	73.6	99.0	194.0	73.6	98.0	194.0	1029984	117	418459	GCA_000149925.1	E3JWK2	E3JWK2_PUCGT	PGTG_02868	Ribonucloprotein	3	Low	NULL	NULL	NULL	0	NULL	NULL	NULL	12.5	16	NULL	28.5		7.39e-66	tr|E3JWK2|E3JWK2_PUCGT		SNU13	P39990	3.5e-66	NP_010888.1	NP_010888.1	Nucleoli	NP_010888.1
yeast7	UP000008784	Arthrobotrys oligospora (strain ATCC 24927 / CBS 115.81 / DSM 1491)	ERB1	RBH_STRICT	G1XNV9	54.985	84.0	792.0	54.692	85.0	784.0	1038246	118	756982	GCA_000225545.1	G1XNV9	G1XNV9_ARTOA	ERB1	Ribosome biogenesis protein ERB1	6.9	Low	NULL	NULL	NULL	5	0.679	247-265	RRFVPSKHEQKRIMKIVKG	15.5	9.833	NULL	25.333		0.0	tr|G1XNV9|G1XNV9_ARTOA		ERB1	Q04660	0.0	NP_013764.1	NP_013764.1	Nucleoli	NP_013764.1
yeast7	UP000008784	Arthrobotrys oligospora (strain ATCC 24927 / CBS 115.81 / DSM 1491)	NOP1	RBH_STRICT	G1XJ83	77.328	73.0	387.0	77.236	76.0	385.0	1037230	118	756982	GCA_000225545.1	G1XJ83	G1XJ83_ARTOA	AOL_s00097g410	Histone-glutamine methyltransferase	3	Low	NULL	NULL	NULL	3	0.995	6-77	RGGRGGGGGGRGGFGGRGGAGGRGGAGGRGGFGGGRGGASGGRGGRGGAPRGGRGAPRGGRGGMSGGARGGA	NULL	8	NULL	8		9.2e-136	tr|G1XJ83|G1XJ83_ARTOA		NOP1	P15646	2.81e-135	NP_010270.1	NP_010270.1	Nucleoli	NP_010270.1
yeast7	UP000008784	Arthrobotrys oligospora (strain ATCC 24927 / CBS 115.81 / DSM 1491)	NOP56	RBH_STRICT	G1X6Y6	69.355	86.0	637.0	69.355	78.0	636.0	1043793	118	756982	GCA_000225545.1	G1X6Y6	G1X6Y6_ARTOA	AOL_s00054g630	Nucleolar protein 58	12.4	Medium	1	465-549	HGKDEEKAEKKKDKKDKKDKKEKKKDKKEEKEEKEEKEDKKDKKKDKKDKKDKKDKKEEKKDKKDKSEKKEKKRSREPDEEEEAP	2	1	463-557	EIHGKDEEKAEKKKDKKDKKDKKEKKKDKKEEKEEKEEKEDKKDKKKDKKDKKDKKDKKEEKKDKKDKSEKKEKKRSREPDEEEEAPKKKKKDKK	12	NULL	NULL	12		0.0	tr|G1X6Y6|G1X6Y6_ARTOA		NOP56	Q12460	0.0	NP_013298.1	NP_013298.1	Nucleoli	NP_013298.1
yeast7	UP000008784	Arthrobotrys oligospora (strain ATCC 24927 / CBS 115.81 / DSM 1491)	SNU13	RBH_STRICT	G1X825	84.127	100.0	221.0	84.127	100.0	221.0	1047391	118	756982	GCA_000225545.1	G1X825	G1X825_ARTOA	AOL_s00075g24	Ribonucloprotein	3.4	Low	NULL	NULL	NULL	0	NULL	NULL	NULL	12.5	14	NULL	26.5		1.94e-76	tr|G1X825|G1X825_ARTOA		SNU13	P39990	9.86e-77	NP_010888.1	NP_010888.1	Nucleoli	NP_010888.1
yeast7	UP000008837	Malassezia globosa (strain ATCC MYA-4612 / CBS 7966)	NOP1	RBH_STRICT	A8QAD8	70.539	73.0	360.0	70.833	77.0	358.0	1051032	119	425265	GCA_000181695.1	A8QAD8	A8QAD8_MALGO	MGL_3697	Histone-glutamine methyltransferase	5.8	Low	NULL	NULL	NULL	4	0.998	6-69	RGGRGGPPGRGRGGPPGRGGMRGGGRGGRGGARGGGRGGRGGGRGGGRGGRGGAKGGRGGAKGG	10.5	11	NULL	21.5		1.32e-125	tr|A8QAD8|A8QAD8_MALGO		NOP1	P15646	8.76e-125	NP_010270.1	NP_010270.1	Nucleoli	NP_010270.1
yeast7	UP000008837	Malassezia globosa (strain ATCC MYA-4612 / CBS 7966)	NOP56	RBH_STRICT	A8Q062	60.422	85.0	531.0	60.422	78.0	529.0	1048978	119	425265	GCA_000181695.1	A8Q062	A8Q062_MALGO	MGL_1987	Nop domain-containing protein	11.6	Medium	1	478-542	DDGPAEKEKKKKTSSKASSKAEKKKKKDKKSKSKASDVEKAAKKAAKKAAKEGKEGKDKKKKKSA	2	1	484-542	KEKKKKTSSKASSKAEKKKKKDKKSKSKASDVEKAAKKAAKKAAKEGKEGKDKKKKKSA	9	NULL	NULL	9		0.0	tr|A8Q062|A8Q062_MALGO		NOP56	Q12460	0.0	NP_013298.1	NP_013298.1	Nucleoli	NP_013298.1
yeast7	UP000008837	Malassezia globosa (strain ATCC MYA-4612 / CBS 7966)	NOP58	RBH_STRICT	A8PSA6	49.803	94.0	425.0	54.717	77.0	436.0	1050952	119	425265	GCA_000181695.1	A8PSA6	A8PSA6_MALGO	MGL_0223	Nop domain-containing protein	9.4	Low	1	484-536	EEDDEPKEKSKKDKKDKKEKKKEKEEKKEKKEKKAKKEEKKSKRPASDADDST	7	1	490-546	KEKSKKDKKDKKEKKKEKEEKKEKKEKKAKKEEKKSKRPASDADDSTEARKKKKKSS	4.5	6.5	NULL	11		4.71e-145	tr|A8PSA6|A8PSA6_MALGO		NOP58	Q12499	2.72e-149	NP_014955.1	NP_014955.1	Nucleoli	NP_014955.1
yeast7	UP000008837	Malassezia globosa (strain ATCC MYA-4612 / CBS 7966)	SNU13	RBH_STRICT	A8PUX5	80.172	92.0	197.0	80.172	87.0	197.0	1051662	119	425265	GCA_000181695.1	A8PUX5	A8PUX5_MALGO	MGL_0793	Ribonucloprotein	1.5	Low	NULL	NULL	NULL	0	NULL	NULL	NULL	5.5	12.5	NULL	18		2.93e-67	tr|A8PUX5|A8PUX5_MALGO		SNU13	P39990	4.36e-67	NP_010888.1	NP_010888.1	Nucleoli	NP_010888.1
yeast7	UP000008864	Trichophyton rubrum (strain ATCC MYA-4607 / CBS 118892)	ERB1	RBH_STRICT	F2SLA3	52.237	84.0	732.0	52.023	87.0	724.0	1055359	120	559305	GCA_000151425.1	F2SLA3	F2SLA3_TRIRC	ERB1	Ribosome biogenesis protein ERB1	8.4	Low	NULL	NULL	NULL	3	0.67	241-256	KRRFVPSKHEAKRVMK	20.5	13	NULL	33.5		0.0	tr|F2SLA3|F2SLA3_TRIRC		ERB1	Q04660	0.0	NP_013764.1	NP_013764.1	Nucleoli	NP_013764.1
yeast7	UP000008864	Trichophyton rubrum (strain ATCC MYA-4607 / CBS 118892)	NOP1	RBH_STRICT	F2SWR3	68.248	83.0	332.0	74.336	72.0	360.0	1056200	120	559305	GCA_000151425.1	F2SWR3	F2SWR3_TRIRC	TERG_07012	Histone-glutamine methyltransferase	4.7	Low	NULL	NULL	NULL	4	0.997	6-72	PRGRGGDRGGRGGRGGRGGARGGGRGGFGGRGGGDRGGRGGGRGAARGRGAGRGGRGGKAGARGGAK	6.5	11	NULL	17.5		1.67e-114	tr|F2SWR3|F2SWR3_TRIRC		NOP1	P15646	1.83e-125	NP_010270.1	NP_010270.1	Nucleoli	NP_010270.1
yeast7	UP000008864	Trichophyton rubrum (strain ATCC MYA-4607 / CBS 118892)	NOP56	RBH_STRICT	F2SE60	63.426	85.0	572.0	63.426	83.0	582.0	1056043	120	559305	GCA_000151425.1	F2SE60	F2SE60_TRIRC	TERG_00962	Nucleolar protein 58	9.3	Low	1	451-519	MEDVDKAEKKEKKEKKKEKKEKKEKKEKKEKKKEKKDKAAGASDAETDATPKKKRKHDAEAGSEKKKKQ	4	1	457-521	AEKKEKKEKKKEKKEKKEKKEKKEKKKEKKDKAAGASDAETDATPKKKRKHDAEAGSEKKKKQKK	6.5	13.833	NULL	20.333		0.0	tr|F2SE60|F2SE60_TRIRC		NOP56	Q12460	0.0	NP_013298.1	NP_013298.1	Nucleoli	NP_013298.1
yeast7	UP000008864	Trichophyton rubrum (strain ATCC MYA-4607 / CBS 118892)	NOP58	RBH_STRICT	F2SEA3	61.83	84.0	553.0	61.83	74.0	550.0	1060140	120	559305	GCA_000151425.1	F2SEA3	F2SEA3_TRIRC	TERG_00181	Nucleolar protein 58	18.8	High	3	451-479, 498-526, 553-588	DALAGNKPEKKKSKKDKDKKSKLVEEVEA, SDESEEEKPKKKSKKEKKSKTSGDDNVEE, GNPTAISKKELKKAKKEAKKAEKEEGKKRKRSDVGD	15	0.998	456-472;505-517;559-605	NKPEKKKSKKDKDKKSK;KPKKKSKKEKKSK;SKKELKKAKKEAKKAEKEEGKKRKRSDVGDDAEESKGEKKKKKKSKA	10	13.666	6.166	29.832		0.0	tr|F2SEA3|F2SEA3_TRIRC		NOP58	Q12499	0.0	NP_014955.1	NP_014955.1	Nucleoli	NP_014955.1
yeast7	UP000008864	Trichophyton rubrum (strain ATCC MYA-4607 / CBS 118892)	SNU13	RBH_STRICT	F2SR22	69.748	94.0	162.0	69.748	78.0	182.0	1053085	120	559305	GCA_000151425.1	F2SR22	F2SR22_TRIRC	TERG_05039	Ribonucloprotein	2.7	Low	NULL	NULL	NULL	0	NULL	NULL	NULL	9	8.5	NULL	17.5		4.7e-53	tr|F2SR22|F2SR22_TRIRC		SNU13	P39990	3.43e-61	NP_010888.1	NP_010888.1	Nucleoli	NP_010888.1
yeast7	UP000008866	Arthroderma benhamiae (strain ATCC MYA-4681 / CBS 112371)	ERB1	RBH_STRICT	D4AUU0	52.525	84.0	734.0	52.312	87.0	726.0	1066183	121	663331	GCA_000151125.2	D4AUU0	D4AUU0_ARTBC	ERB1	Ribosome biogenesis protein ERB1	8.1	Low	NULL	NULL	NULL	3	0.668	242-256	RRFVPSKHEAKRVMK	19.5	13	NULL	32.5		0.0	tr|D4AUU0|D4AUU0_ARTBC		ERB1	Q04660	0.0	NP_013764.1	NP_013764.1	Nucleoli	NP_013764.1
yeast7	UP000008866	Arthroderma benhamiae (strain ATCC MYA-4681 / CBS 112371)	NOP1	RBH_STRICT	D4B045	69.474	87.0	358.0	75.527	76.0	385.0	1061506	121	663331	GCA_000151125.2	D4B045	D4B045_ARTBC	ARB_01816	Histone-glutamine methyltransferase	3	Low	NULL	NULL	NULL	3	0.997	6-72	PRGRGGDRGGRGGRGGRGGARGGGRGGFGGRGGGDRGGRGGGRGAARGRGAGRGGRGGKAGARGGAK	NULL	9.5	NULL	9.5		7.17e-125	tr|D4B045|D4B045_ARTBC		NOP1	P15646	1.05e-135	NP_010270.1	NP_010270.1	Nucleoli	NP_010270.1
yeast7	UP000008866	Arthroderma benhamiae (strain ATCC MYA-4681 / CBS 112371)	NOP56	RBH_STRICT	D4AYA8	60.889	85.0	575.0	60.889	83.0	572.0	1067603	121	663331	GCA_000151125.2	D4AYA8	D4AYA8_ARTBC	ARB_01177	Nucleolar protein 58	9.6	Low	1	469-537	MEDVDKAEKKEKKEKKKDKKEKKEKKEKKEKKKEKKDKAAGASDAETDATPKKKRKHDAEAGSEKKKKQ	3	1	475-539	AEKKEKKEKKKDKKEKKEKKEKKEKKKEKKDKAAGASDAETDATPKKKRKHDAEAGSEKKKKQKK	6.5	13.5	NULL	20		0.0	tr|D4AYA8|D4AYA8_ARTBC		NOP56	Q12460	0.0	NP_013298.1	NP_013298.1	Nucleoli	NP_013298.1
yeast7	UP000008866	Arthroderma benhamiae (strain ATCC MYA-4681 / CBS 112371)	NOP58	RBH_STRICT	D4B0S9	55.248	84.0	508.0	55.248	76.0	524.0	1068614	121	663331	GCA_000151125.2	D4B0S9	D4B0S9_ARTBC	ARB_02055	Nucleolar protein 58	19.8	High	3	511-536, 555-584, 610-645	AGNEPEKKSKKDKKDKKSKLVEEVEA, SDESEEEKPKKKSKKEKKSKRSGDDNVEEL, GNPTAISKKELKKAKKEAKKAEKEEGKKRKRSEVGD	12	0.998	516-529;562-575;616-662	EKKSKKDKKDKKSK;KPKKKSKKEKKSKR;SKKELKKAKKEAKKAEKEEGKKRKRSEVGDDAEESKGEKKKKKKSKA	10.5	NULL	6.333	16.833		1.75e-175	tr|D4B0S9|D4B0S9_ARTBC		NOP58	Q12499	0.0	NP_014955.1	NP_014955.1	Nucleoli	NP_014955.1
yeast7	UP000008866	Arthroderma benhamiae (strain ATCC MYA-4681 / CBS 112371)	SNU13	RBH_STRICT	D4B3G1	69.748	94.0	162.0	69.748	79.0	182.0	1068723	121	663331	GCA_000151125.2	D4B3G1	D4B3G1_ARTBC	ARB_02998	Ribonucloprotein	1.8	Low	NULL	NULL	NULL	0	NULL	NULL	NULL	6	10	NULL	16		7.11e-53	tr|D4B3G1|D4B3G1_ARTBC		SNU13	P39990	6.54e-61	NP_010888.1	NP_010888.1	Nucleoli	NP_010888.1
yeast7	UP000008984	Hypocrea jecorina (strain QM6a)	ERB1	RBH_STRICT	G0RU94	52.269	84.0	723.0	51.977	92.0	729.0	1073500	122	431241	GCA_000167675.2	G0RU94	G0RU94_HYPJQ	ERB1	Ribosome biogenesis protein ERB1	8.3	Low	NULL	NULL	NULL	3	0.759	193-212	KRRFVPSKHEAKRVAKLVRA	19.5	12.5	NULL	32		0.0	tr|G0RU94|G0RU94_HYPJQ		ERB1	Q04660	0.0	NP_013764.1	NP_013764.1	Nucleoli	NP_013764.1
yeast7	UP000008984	Hypocrea jecorina (strain QM6a)	NOP1	RBH_STRICT	G0RR34	70.325	74.0	358.0	70.248	74.0	352.0	1073788	122	431241	GCA_000167675.2	G0RR34	G0RR34_HYPJQ	TRIREDRAFT_66436	Histone-glutamine methyltransferase	3.8	Low	NULL	NULL	NULL	2	0.995	8-82	GGGRGGGARGGAPRGGRGGFSGRGSSNGVRGRDPTTGGGGRGGPGGRGGRGGPARGGRGGRGGGRGGAGGMKGGA	2	NULL	NULL	2		2.72e-124	tr|G0RR34|G0RR34_HYPJQ		NOP1	P15646	2.16e-122	NP_010270.1	NP_010270.1	Nucleoli	NP_010270.1
yeast7	UP000008984	Hypocrea jecorina (strain QM6a)	NOP56	RBH_STRICT	G0RUB3	57.339	86.0	511.0	57.339	85.0	509.0	1072392	122	431241	GCA_000167675.2	G0RUB3	G0RUB3_HYPJQ	TRIREDRAFT_81599	Nucleolar protein 58	12.1	Medium	1	452-512	APEAAASKKEKKDKKEKKDKKDKKEKKEKKRKHDDEDVAMTNVDDGEKKKKKKKSKGAKDE	8	0.999	458-483;499-511	SKKEKKDKKEKKDKKDKKEKKEKKRK;KKKKKKKSKGAKD	9	12.833	5.833	27.665999999999997		4.4e-179	tr|G0RUB3|G0RUB3_HYPJQ		NOP56	Q12460	1.89e-178	NP_013298.1	NP_013298.1	Nucleoli	NP_013298.1
yeast7	UP000008984	Hypocrea jecorina (strain QM6a)	SNU13	RBH_STRICT	G0RBB3	61.111	100.0	167.0	61.111	100.0	167.0	1070227	122	431241	GCA_000167675.2	G0RBB3	G0RBB3_HYPJQ	TRIREDRAFT_104595	Ribonucloprotein	1	Low	NULL	NULL	NULL	0	NULL	NULL	NULL	3.5	11	NULL	14.5		3.15e-55	tr|G0RBB3|G0RBB3_HYPJQ		SNU13	P39990	2.04e-55	NP_010888.1	NP_010888.1	Nucleoli	NP_010888.1
yeast7	UP000009038	Aspergillus niger (strain ATCC 1015 / CBS 113.46 / FGSC A1144 / LSHB Ac4 / NCTC 3858a / NRRL 328 / USDA 3528.7)	ERB1	RBH_STRICT	G3YFG8	49.513	99.0	770.0	53.746	85.0	749.0	1087216	123	380704	GCA_000230395.2	G3YFG8	G3YFG8_ASPNA	ERB1	Ribosome biogenesis protein ERB1	11.7	Medium	1	690-712	ELSQRPYKTLRYHRKAIRAVKFH	5	0.685	255-270	KRRFVPSKHEAKRVMK	14.5	9.833	NULL	24.333		0.0	tr|G3YFG8|G3YFG8_ASPNA		ERB1	Q04660	0.0	NP_013764.1	NP_013764.1	Nucleoli	NP_013764.1
yeast7	UP000009038	Aspergillus niger (strain ATCC 1015 / CBS 113.46 / FGSC A1144 / LSHB Ac4 / NCTC 3858a / NRRL 328 / USDA 3528.7)	NOP1	RBH_STRICT	G3XR84	75.519	73.0	385.0	75.833	76.0	386.0	1087029	123	380704	GCA_000230395.2	G3XR84	G3XR84_ASPNA	ASPNIDRAFT_196062	Histone-glutamine methyltransferase	4.4	Low	NULL	NULL	NULL	4	0.998	6-74	PRGGGRGGGRGAPRGGGGGRGGRGGLGAGGRGRGGGRGAPRGGRGAPRGRGGPRGGGRGGAKGAKGGAK	5	10	NULL	15		4.18e-135	tr|G3XR84|G3XR84_ASPNA		NOP1	P15646	6.02e-136	NP_010270.1	NP_010270.1	Nucleoli	NP_010270.1
yeast7	UP000009038	Aspergillus niger (strain ATCC 1015 / CBS 113.46 / FGSC A1144 / LSHB Ac4 / NCTC 3858a / NRRL 328 / USDA 3528.7)	NOP56	RBH_STRICT	G3Y5R7	64.414	87.0	577.0	65.278	83.0	597.0	1084291	123	380704	GCA_000230395.2	G3Y5R7	G3Y5R7_ASPNA	ASPNIDRAFT_56454	Nucleolar protein 58	11	Medium	1	452-519	DADEKAEKKDKKEKKEKKDKKEKKEKKEKGEKEEKKKKRKSDVGEGESEKKKRKHDSDAEPSKKKKKV	4	0.999	457-519	AEKKDKKEKKEKKDKKEKKEKKEKGEKEEKKKKRKSDVGEGESEKKKRKHDSDAEPSKKKKKV	12.5	NULL	7.333	19.833		0.0	tr|G3Y5R7|G3Y5R7_ASPNA		NOP56	Q12460	0.0	NP_013298.1	NP_013298.1	Nucleoli	NP_013298.1
yeast7	UP000009038	Aspergillus niger (strain ATCC 1015 / CBS 113.46 / FGSC A1144 / LSHB Ac4 / NCTC 3858a / NRRL 328 / USDA 3528.7)	NOP58	RBH_STRICT	G3Y0W0	62.132	84.0	543.0	62.132	76.0	559.0	1088466	123	380704	GCA_000230395.2	G3Y0W0	G3Y0W0_ASPNA	ASPNIDRAFT_55609	Nucleolar protein 58	15.8	High	2	505-527, 529-580	EKAGLSLKRYKRKLERGEIQFDA, GNPSAVSKKDIKKAKKEAKKSAKGEEKKRKRTDDGEVDNSEKKKKKKKKGEE	18	0.998	492-496;504-518;535-580	SKKSK;AEKAGLSLKRYKRKL;SKKDIKKAKKEAKKSAKGEEKKRKRTDDGEVDNSEKKKKKKKKGEE	11	13.166	7.166	31.332		0.0	tr|G3Y0W0|G3Y0W0_ASPNA		NOP58	Q12499	0.0	NP_014955.1	NP_014955.1	Nucleoli	NP_014955.1
yeast7	UP000009038	Aspergillus niger (strain ATCC 1015 / CBS 113.46 / FGSC A1144 / LSHB Ac4 / NCTC 3858a / NRRL 328 / USDA 3528.7)	SNU13	RBH_STRICT	G3Y2Y6	72.269	94.0	184.0	72.269	95.0	184.0	1081669	123	380704	GCA_000230395.2	G3Y2Y6	G3Y2Y6_ASPNA	ASPNIDRAFT_197991	Ribonucloprotein	1.9	Low	NULL	NULL	NULL	0	NULL	NULL	NULL	7	12	NULL	19		4.95e-62	tr|G3Y2Y6|G3Y2Y6_ASPNA		SNU13	P39990	2.68e-62	NP_010888.1	NP_010888.1	Nucleoli	NP_010888.1
yeast7	UP000009058	Magnaporthe oryzae (strain 70-15 / ATCC MYA-4617 / FGSC 8958)	ERB1	RBH_STRICT	A4R0Q1	50.735	84.0	687.0	50.441	84.0	714.0	3812988	124	242507	GCA_000002495.2	A4R0Q1	ERB1_MAGO7	ERB1	Ribosome biogenesis protein ERB1	6.3	Low	NULL	NULL	NULL	4	0.798	256-282	PKRRFIPSKHEAKRVMKLVRAIREGRI	11.5	10.5	NULL	22		0.0	sp|A4R0Q1|ERB1_MAGO7		ERB1	Q04660	0.0	NP_013764.1	NP_013764.1	Nucleoli	NP_013764.1
yeast7	UP000009058	Magnaporthe oryzae (strain 70-15 / ATCC MYA-4617 / FGSC 8958)	NOP1	RBH_STRICT	G4MPE3	71.25	73.0	363.0	71.25	75.0	359.0	3812702	124	242507	GCA_000002495.2	G4MPE3	G4MPE3_MAGO7	MGG_09195	Histone-glutamine methyltransferase	5.3	Low	NULL	NULL	NULL	4	0.998	6-85	RGRGAPRGGGGFRGGDRGGRGGGGRGGGSFRGGDRGGRGGGRGGPRGGRGGPARGGRGGGRGGKPGAAGGKKVIVEPHRH	7.5	8.5	NULL	16		1.16e-126	tr|G4MPE3|G4MPE3_MAGO7		NOP1	P15646	2.9e-125	NP_010270.1	NP_010270.1	Nucleoli	NP_010270.1
yeast7	UP000009058	Magnaporthe oryzae (strain 70-15 / ATCC MYA-4617 / FGSC 8958)	NOP56	RBH_STRICT	G4N2E5	60.23	86.0	533.0	60.092	85.0	531.0	3813335	124	242507	GCA_000002495.2	G4N2E5	G4N2E5_MAGO7	MGG_07915	Nucleolar protein 58	16.2	High	1	461-514	SASADAPKEKKEKKDKKEKKDKKDKKRKSMDVADAMEIDGGEKKKKKKRKSEVA	4	0.999	467-489;501-511	PKEKKEKKDKKEKKDKKDKKRKS;GEKKKKKKRKS	16	NULL	NULL	16		0.0	tr|G4N2E5|G4N2E5_MAGO7		NOP56	Q12460	0.0	NP_013298.1	NP_013298.1	Nucleoli	NP_013298.1
yeast7	UP000009058	Magnaporthe oryzae (strain 70-15 / ATCC MYA-4617 / FGSC 8958)	NOP58	RBH_STRICT	G4MPA1	58.072	84.0	508.0	58.072	74.0	503.0	3816901	124	242507	GCA_000002495.2	G4MPA1	G4MPA1_MAGO7	MGG_07008	Nucleolar protein 58	16.6	High	3	460-484, 547-572, 575-599	AETPVKEFKKKSKKAKEPSPDEEDA, EGNPVVHSKKDLKKKRKSMDAGSEMG, AGGEKRKRDDDEEKPKKKKKKHSIS	8	0.994	468-475;555-597	KKKSKKAK;KKDLKKKRKSMDAGSEMGTPAGGEKRKRDDDEEKPKKKKKKHS	6.5	NULL	5.333	11.833		2.2e-176	tr|G4MPA1|G4MPA1_MAGO7		NOP58	Q12499	1.15e-174	NP_014955.1	NP_014955.1	Nucleoli	NP_014955.1
yeast7	UP000009058	Magnaporthe oryzae (strain 70-15 / ATCC MYA-4617 / FGSC 8958)	SNU13	RBH_STRICT	G4MRY0	72.222	100.0	193.0	72.222	100.0	193.0	3818013	124	242507	GCA_000002495.2	G4MRY0	G4MRY0_MAGO7	MGG_02467	Ribonucloprotein	1.4	Low	NULL	NULL	NULL	0	NULL	NULL	NULL	5	10.5	NULL	15.5		1.59e-65	tr|G4MRY0|G4MRY0_MAGO7		SNU13	P39990	8.27e-66	NP_010888.1	NP_010888.1	Nucleoli	NP_010888.1
yeast7	UP000009082	Nosema ceranae (strain BRL01)	NOP1	RBH_STRICT	C4V840	56.522	83.0	327.0	62.14	87.0	320.0	1090496	125	578460	GCA_000182985.1	C4V840	C4V840_NOSCE	NCER_100643	Histone-glutamine methyltransferase	12.7	Medium	1	2-34	AHKFGSKKRNNDTKNESRGRQINKKRGTVKSKM	4	0.663	19-27	RGRQINKKR	17.5	11	NULL	28.5		6.46e-114	tr|C4V840|C4V840_NOSCE		NOP1	P15646	2.03e-110	NP_010270.1	NP_010270.1	Nucleoli	NP_010270.1
yeast7	UP000009096	Gibberella moniliformis (strain M3125 / FGSC 7600)	ERB1	RBH_STRICT	W7MY75	51.17	84.0	723.0	51.17	87.0	720.0	1104013	126	334819	GCA_000149555.1	W7MY75	W7MY75_GIBM7	ERB1	Ribosome biogenesis protein ERB1	4.7	Low	NULL	NULL	NULL	5	0.805	239-262	PKRRFVPSKHEAKRVAKLVRAIKE	7.5	10.333	NULL	17.833		0.0	tr|W7MY75|W7MY75_GIBM7		ERB1	Q04660	0.0	NP_013764.1	NP_013764.1	Nucleoli	NP_013764.1
yeast7	UP000009096	Gibberella moniliformis (strain M3125 / FGSC 7600)	NOP1	RBH_STRICT	W7MRH3	67.635	73.0	345.0	67.635	76.0	345.0	1096307	126	334819	GCA_000149555.1	W7MRH3	W7MRH3_GIBM7	FVEG_07385	Histone-glutamine methyltransferase	4.2	Low	NULL	NULL	NULL	3	0.997	7-75	RGGGRGGRGGARGGRGGFGGDRGGFGGRGGARGGRGGGRGAPRGGPRGGGRGGPRGGRGGAGAGQRGGA	3	NULL	NULL	3		4.9e-119	tr|W7MRH3|W7MRH3_GIBM7		NOP1	P15646	2.02e-119	NP_010270.1	NP_010270.1	Nucleoli	NP_010270.1
yeast7	UP000009096	Gibberella moniliformis (strain M3125 / FGSC 7600)	NOP56	RBH_STRICT	W7N9I8	60.356	88.0	551.0	60.356	79.0	550.0	1105824	126	334819	GCA_000149555.1	W7N9I8	W7N9I8_GIBM7	FVEG_11633	Nucleolar protein 58	9.3	Low	1	511-571	ADAPEPETKKSKKDKKEKKEKKEKKDKKEKRKRDEEDAEPVKEDGEKKKKKKRKSKAADDE	5	0.999	519-567	KKSKKDKKEKKEKKEKKDKKEKRKRDEEDAEPVKEDGEKKKKKKRKSKA	7	12.666	5.166	24.832		0.0	tr|W7N9I8|W7N9I8_GIBM7		NOP56	Q12460	0.0	NP_013298.1	NP_013298.1	Nucleoli	NP_013298.1
yeast7	UP000009096	Gibberella moniliformis (strain M3125 / FGSC 7600)	NOP58	RBH_STRICT	W7MNP9	58.734	87.0	528.0	59.955	78.0	529.0	1103803	126	334819	GCA_000149555.1	W7MNP9	W7MNP9_GIBM7	FVEG_11587	Nucleolar protein 58	13.3	Medium	1	528-562	DGTPKVISKKELKKLRKGRRRHSSSRNPPPSRLTA	8	0.99	460-466;534-557	KKLKKAK;ISKKELKKLRKGRRRHSSSRNPPP	13.5	NULL	8.333	21.833		0.0	tr|W7MNP9|W7MNP9_GIBM7		NOP58	Q12499	0.0	NP_014955.1	NP_014955.1	Nucleoli	NP_014955.1
yeast7	UP000009096	Gibberella moniliformis (strain M3125 / FGSC 7600)	SNU13	RBH_STRICT	W7M5Y1	68.908	94.0	157.0	68.908	96.0	177.0	1094565	126	334819	GCA_000149555.1	W7M5Y1	W7M5Y1_GIBM7	FVEG_02777	Ribonucloprotein	4.1	Low	NULL	NULL	NULL	0	NULL	NULL	NULL	15.5	13	NULL	28.5		2.64e-51	tr|W7M5Y1|W7M5Y1_GIBM7		SNU13	P39990	1.36e-59	NP_010888.1	NP_010888.1	Nucleoli	NP_010888.1
yeast7	UP000009097	Fusarium oxysporum f. sp. lycopersici (strain 4287 / CBS 123668 / FGSC 9935 / NRRL 34936)	ERB1	RBH_STRICT	A0A0D2Y1V7	48.624	94.0	728.0	51.754	86.0	724.0	1115471	127	426428	GCA_000149955.2	A0A0D2Y1V7	A0A0D2Y1V7_FUSO4	ERB1	Ribosome biogenesis protein ERB1	4.8	Low	NULL	NULL	NULL	5	0.807	242-266	PKRRFVPSKHEAKRVAKLVRAIKEG	8	11.333	NULL	19.333		0.0	tr|A0A0D2Y1V7|A0A0D2Y1V7_FUSO4		ERB1	Q04660	0.0	NP_013764.1	NP_013764.1	Nucleoli	NP_013764.1
yeast7	UP000009097	Fusarium oxysporum f. sp. lycopersici (strain 4287 / CBS 123668 / FGSC 9935 / NRRL 34936)	NOP56	RBH_STRICT	A0A0D2Y9B3	60.356	88.0	553.0	60.356	87.0	551.0	1115797	127	426428	GCA_000149955.2	A0A0D2Y9B3	A0A0D2Y9B3_FUSO4	FOXG_12883	Nucleolar protein 58	9.6	Low	1	451-514	ADAPEPETKKSKKEKKDKKEKKEKKEKKEKKEKRKRDEEEADAVKEDGEKKKKKKRKSKAADDE	3	0.999	459-510	KKSKKEKKDKKEKKEKKEKKEKKEKRKRDEEEADAVKEDGEKKKKKKRKSKA	6.5	14.333	NULL	20.833		0.0	tr|A0A0D2Y9B3|A0A0D2Y9B3_FUSO4		NOP56	Q12460	0.0	NP_013298.1	NP_013298.1	Nucleoli	NP_013298.1
yeast7	UP000009097	Fusarium oxysporum f. sp. lycopersici (strain 4287 / CBS 123668 / FGSC 9935 / NRRL 34936)	NOP58	RBH_STRICT	A0A0D2Y973	59.161	86.0	529.0	59.955	75.0	528.0	1117996	127	426428	GCA_000149955.2	A0A0D2Y973	A0A0D2Y973_FUSO4	FOXG_12843	Nucleolar protein 58	14.2	Medium	2	529-554, 560-593	DGTPKVISKKELKKLRKAEEKATPSK, EETDGKKKRKHDDSEDEEPKKEKKQKKKKRHSEA	10	0.996	460-466;535-592	KKLKKAK;ISKKELKKLRKAEEKATPSKSQPAAEETDGKKKRKHDDSEDEEPKKEKKQKKKKRHSE	11.5	12.999	7.666	32.165000000000006		0.0	tr|A0A0D2Y973|A0A0D2Y973_FUSO4		NOP58	Q12499	0.0	NP_014955.1	NP_014955.1	Nucleoli	NP_014955.1
yeast7	UP000009097	Fusarium oxysporum f. sp. lycopersici (strain 4287 / CBS 123668 / FGSC 9935 / NRRL 34936)	SNU13	RBH_STRICT	A0A0D2XN24	68.908	94.0	157.0	68.908	96.0	177.0	1116352	127	426428	GCA_000149955.2	A0A0D2XN24	A0A0D2XN24_FUSO4	FOXG_05353	Ribonucloprotein	4.1	Low	NULL	NULL	NULL	0	NULL	NULL	NULL	15.5	13	NULL	28.5		2.55e-51	tr|A0A0D2XN24|A0A0D2XN24_FUSO4		SNU13	P39990	1.36e-59	NP_010888.1	NP_010888.1	Nucleoli	NP_010888.1
yeast7	UP000009131	Mixia osmundae (strain CBS 9802 / IAM 14324 / JCM 22182 / KY 12970)	ERB1	RBH_STRICT	G7E535	47.289	81.0	600.0	47.243	75.0	615.0	1126522	128	764103	GCA_000241205.2	G7E535	G7E535_MIXOS	Mo04625	Ribosome biogenesis protein ERB1	6.8	Low	NULL	NULL	NULL	4	0.671	341-355	KWEHKKVMKIVRAIR	12	NULL	NULL	12		0.0	tr|G7E535|G7E535_MIXOS		ERB1	Q04660	0.0	NP_013764.1	NP_013764.1	Nucleoli	NP_013764.1
yeast7	UP000009131	Mixia osmundae (strain CBS 9802 / IAM 14324 / JCM 22182 / KY 12970)	NOP56	RBH_STRICT	G7DU93	59.441	85.0	519.0	59.441	78.0	518.0	1125562	128	764103	GCA_000241205.2	G7DU93	G7DU93_MIXOS	Mo00801	Nop domain-containing protein	18.6	High	3	444-472, 474-519, 525-546	GGEVELSKKDKKKKDKKRKSDVMEVDQSI, TESGELVKKDKKKKRKSDADTTMDIDTSISKKKHKKSKEVAADAAA, DATPATSPVKEKKSKKDKKANA	16	0.979	451-462;481-489;504-511;534-546	KKDKKKKDKKRK;KKDKKKKRK;KKKHKKSK;KEKKSKKDKKANA	7.5	12.333	NULL	19.833		0.0	tr|G7DU93|G7DU93_MIXOS		NOP56	Q12460	0.0	NP_013298.1	NP_013298.1	Nucleoli	NP_013298.1
yeast7	UP000009131	Mixia osmundae (strain CBS 9802 / IAM 14324 / JCM 22182 / KY 12970)	NOP58	RBH_STRICT	G7E0W9	50.11	84.0	428.0	50.11	76.0	424.0	1126405	128	764103	GCA_000241205.2	G7E0W9	G7E0W9_MIXOS	Mo03147	Nop domain-containing protein	10.8	Medium	NULL	NULL	NULL	9	0.981	478-495;526-539;585-594	KAAKKRRKEEKRAAKAAK;ARKEAKRLKKAAKA;EKKKKKKRHS	12.5	NULL	7	19.5		2.83e-145	tr|G7E0W9|G7E0W9_MIXOS		NOP58	Q12499	8.17e-144	NP_014955.1	NP_014955.1	Nucleoli	NP_014955.1
yeast7	UP000009138	Rhizopus delemar (strain RA 99-880 / ATCC MYA-4621 / FGSC 9543 / NRRL 43880)	ERB1	RBH_STRICT	I1BGH2	48.368	83.0	647.0	48.22	80.0	655.0	1144679	129	246409	GCA_000149305.1	I1BGH2	I1BGH2_RHIO9	ERB1	Ribosome biogenesis protein ERB1	17.7	High	1	18-44	ALINNKKVDQPKEKKSLKRRADEEESD	6	0.892	28-36;284-318	PKEKKSLKR;KSRFIPSKWEAKKIMKIVRAIRQGRIVPRKPKDEK	22	NULL	NULL	22		0.0	tr|I1BGH2|I1BGH2_RHIO9		ERB1	Q04660	0.0	NP_013764.1	NP_013764.1	Nucleoli	NP_013764.1
yeast7	UP000009138	Rhizopus delemar (strain RA 99-880 / ATCC MYA-4621 / FGSC 9543 / NRRL 43880)	NOP1	RBH_STRICT	I1BMH7	78.571	73.0	400.0	78.151	73.0	397.0	1141789	129	246409	GCA_000149305.1	I1BMH7	I1BMH7_RHIO9	RO3G_02111	Histone-glutamine methyltransferase	3	Low	NULL	NULL	NULL	3	0.997	7-83	GGNRGGRGGGRGGFGGGRGGASRGGGRGGGRGGFGGGRGGGRGGGARGGGRGGPRGGARGGRGGRGGAAGGARGGAK	NULL	10	NULL	10		7.12e-141	tr|I1BMH7|I1BMH7_RHIO9		NOP1	P15646	2.48e-140	NP_010270.1	NP_010270.1	Nucleoli	NP_010270.1
yeast7	UP000009138	Rhizopus delemar (strain RA 99-880 / ATCC MYA-4621 / FGSC 9543 / NRRL 43880)	NOP56	RBH_STRICT	I1BZE8	58.785	91.0	556.0	59.91	89.0	540.0	1140206	129	246409	GCA_000149305.1	I1BZE8	I1BZE8_RHIO9	RO3G_06283	Nop domain-containing protein	13.9	Medium	1	454-492	EDEESATKKPKKEKKEKKEKKDKKEKKEKKEKKEKKNKD	2	0.999	460-492	TKKPKKEKKEKKEKKDKKEKKEKKEKKEKKNKD	16	NULL	NULL	16		0.0	tr|I1BZE8|I1BZE8_RHIO9		NOP56	Q12460	0.0	NP_013298.1	NP_013298.1	Nucleoli	NP_013298.1
yeast7	UP000009138	Rhizopus delemar (strain RA 99-880 / ATCC MYA-4621 / FGSC 9543 / NRRL 43880)	NOP58	RBH_STRICT	I1CS65	55.234	86.0	457.0	55.862	88.0	478.0	1134266	129	246409	GCA_000149305.1	I1CS65	I1CS65_RHIO9	RO3G_16006	Nop domain-containing protein	11.7	Medium	1	456-493	ADEEESKAKKAKKEKKEKKDKKEKKEKKKEKKEKKNKD	4	1	462-493	KAKKAKKEKKEKKDKKEKKEKKKEKKEKKNKD	18	13.333	9.833	41.166		3.72e-158	tr|I1CS65|I1CS65_RHIO9		NOP58	Q12499	2.51e-166	NP_014955.1	NP_014955.1	Nucleoli	NP_014955.1
yeast7	UP000009138	Rhizopus delemar (strain RA 99-880 / ATCC MYA-4621 / FGSC 9543 / NRRL 43880)	NOP7	RBH_STRICT	I1CDW4	63.052	81.0	355.0	63.052	88.0	353.0	1138235	129	246409	GCA_000149305.1	I1CDW4	I1CDW4_RHIO9	NOP7	Pescadillo homolog	14.6	Medium	2	36-63, 480-503	LCILKGIYPREPKNKKKANKGSTAPATF, QKEDEKAKLEQKKKAIKKAKKATN	10	0.964	47-53;485-502	PKNKKKA;KAKLEQKKKAIKKAKKAT	12	11.833	NULL	23.833		1.02e-116	tr|I1CDW4|I1CDW4_RHIO9		NOP7	P53261	4e-116	NP_011617.1	NP_011617.1	Nucleoli	NP_011617.1
yeast7	UP000009138	Rhizopus delemar (strain RA 99-880 / ATCC MYA-4621 / FGSC 9543 / NRRL 43880)	SNU13	RBH_STRICT	I1BYY0	79.2	99.0	183.0	79.2	98.0	206.0	1145104	129	246409	GCA_000149305.1	I1BYY0	I1BYY0_RHIO9	RO3G_06115	Ribonucloprotein	1.7	Low	NULL	NULL	NULL	0	NULL	NULL	NULL	6	10.5	NULL	16.5		1.66e-61	tr|I1BYY0|I1BYY0_RHIO9		SNU13	P39990	5.91e-71	NP_010888.1	NP_010888.1	Nucleoli	NP_010888.1
yeast7	UP000009297	Ajellomyces capsulatus (strain NAm1 / WU24)	ERB1	RBH_STRICT	A6QX61	49.878	99.0	766.0	54.035	84.0	748.0	1155069	130	2059318	GCA_000149585.1	A6QX61	ERB1_AJECN	ERB1	Ribosome biogenesis protein ERB1	9.9	Low	NULL	NULL	NULL	8	0.639	263-264;267-274	RR;PSKHEAKR	18.5	11.5	NULL	30		0.0	sp|A6QX61|ERB1_AJECN		ERB1	Q04660	0.0	NP_013764.1	NP_013764.1	Nucleoli	NP_013764.1
yeast7	UP000009297	Ajellomyces capsulatus (strain NAm1 / WU24)	NOP58	RBH_STRICT	A6QYH8	60.85	84.0	533.0	60.626	70.0	549.0	1147772	130	2059318	GCA_000149585.1	A6QYH8	NOP58_AJECN	NOP58	Nucleolar protein 58	19.2	High	3	458-485, 520-559, 586-632	LAESSPKKQKKEKKDKKKKLVEEIKESE, RSDREEKSKKSKEKSLEKKSKKEDKKSKKQKSGSGPSVEE, GNPSYISKKDLKKAKKEAKKAAKAAEKEAGKKRKRAEEDDEKKTKKK	15	0.999	463-476;524-551;593-635	PKKQKKEKKDKKKK;EEKSKKSKEKSLEKKSKKEDKKSKKQKS;KKDLKKAKKEAKKAAKAAEKEAGKKRKRAEEDDEKKTKKKSKV	12	13.166	7.666	32.832		0.0	sp|A6QYH8|NOP58_AJECN		NOP58	Q12499	0.0	NP_014955.1	NP_014955.1	Nucleoli	NP_014955.1
yeast7	UP000009297	Ajellomyces capsulatus (strain NAm1 / WU24)	SNU13	RBH_STRICT	A6R3G3	69.048	100.0	155.0	69.048	100.0	179.0	1149986	130	2059318	GCA_000149585.1	A6R3G3	A6R3G3_AJECN	HCAG_04171	Ribonucloprotein	1.9	Low	NULL	NULL	NULL	0	NULL	NULL	NULL	6.5	10	NULL	16.5		7.01e-51	tr|A6R3G3|A6R3G3_AJECN		SNU13	P39990	2.7e-60	NP_010888.1	NP_010888.1	Nucleoli	NP_010888.1
yeast7	UP000009328	Wickerhamomyces ciferrii (strain ATCC 14091 / BCRC 22168 / CBS 111 / JCM 3599 / NBRC 0793 / NRRL Y-1031 F-60-10)	ERB1	RBH_STRICT	K0KM25	69.824	90.0	1061.0	68.331	93.0	1068.0	1159341	131	1206466	GCA_000313485.1	K0KM25	K0KM25_WICCF	ERB1	Ribosome biogenesis protein ERB1	11.5	Medium	1	2-21	AKKTQAQKPVQAPRKRKIEE	0	NULL	NULL	NULL	24.5	13.333	NULL	37.833		0.0	tr|K0KM25|K0KM25_WICCF		ERB1	Q04660	0.0	NP_013764.1	NP_013764.1	Nucleoli	NP_013764.1
yeast7	UP000009328	Wickerhamomyces ciferrii (strain ATCC 14091 / BCRC 22168 / CBS 111 / JCM 3599 / NBRC 0793 / NRRL Y-1031 F-60-10)	NOP1	RBH_STRICT	K0KN80	89.964	85.0	464.0	93.776	76.0	476.0	1162046	131	1206466	GCA_000313485.1	K0KN80	K0KN80_WICCF	BN7_4010	Histone-glutamine methyltransferase	5.2	Low	NULL	NULL	NULL	4	0.997	7-79	GRGGRGGPRGGSRGGFGGGRGGARGGFGGGRGGARGGFGGGRGGARGGGRGGPRGGARGGRGGARGGAKGGAK	8.5	11	NULL	19.5		1.18e-166	tr|K0KN80|K0KN80_WICCF		NOP1	P15646	3.35e-171	NP_010270.1	NP_010270.1	Nucleoli	NP_010270.1
yeast7	UP000009328	Wickerhamomyces ciferrii (strain ATCC 14091 / BCRC 22168 / CBS 111 / JCM 3599 / NBRC 0793 / NRRL Y-1031 F-60-10)	NOP56	RBH_STRICT	K0KEJ5	79.526	92.0	757.0	82.529	84.0	753.0	1162920	131	1206466	GCA_000313485.1	K0KEJ5	K0KEJ5_WICCF	BN7_870	Nop domain-containing protein	12.2	Medium	1	452-517	EESNKTLDTPKKEKKEKKDKKEKKDKKEKKDKKEKKIKRIKKDQKVMMMNHQKRRRNQKLKFDPLI	3	0.999	461-509	PKKEKKEKKDKKEKKDKKEKKDKKEKKIKRIKKDQKVMMMNHQKRRRNQ	16.5	13.5	NULL	30		0.0	tr|K0KEJ5|K0KEJ5_WICCF		NOP56	Q12460	0.0	NP_013298.1	NP_013298.1	Nucleoli	NP_013298.1
yeast7	UP000009328	Wickerhamomyces ciferrii (strain ATCC 14091 / BCRC 22168 / CBS 111 / JCM 3599 / NBRC 0793 / NRRL Y-1031 F-60-10)	NOP58	RBH_STRICT	K0KMG6	85.88	85.0	745.0	85.88	84.0	768.0	1161453	131	1206466	GCA_000313485.1	K0KMG6	K0KMG6_WICCF	BN7_2945	Nucleolar protein NOP58	13.2	Medium	1	450-512	DEEEELKKKEKKEKKEKKEKKDKKRKRDEDSDAESSPKKEKKSKKEKKDKKDKKEKKEKKSKK	5	0.999	456-512	KKKEKKEKKEKKEKKDKKRKRDEDSDAESSPKKEKKSKKEKKDKKDKKEKKEKKSKK	14	NULL	NULL	14		0.0	tr|K0KMG6|K0KMG6_WICCF		NOP58	Q12499	0.0	NP_014955.1	NP_014955.1	Nucleoli	NP_014955.1
yeast7	UP000009328	Wickerhamomyces ciferrii (strain ATCC 14091 / BCRC 22168 / CBS 111 / JCM 3599 / NBRC 0793 / NRRL Y-1031 F-60-10)	NOP7	RBH_STRICT	K0KLT0	61.812	100.0	738.0	61.812	100.0	683.0	1160543	131	1206466	GCA_000313485.1	K0KLT0	K0KLT0_WICCF	NOP7	Pescadillo homolog	19.5	High	3	33-62, 530-555, 558-606	RRLCIFKGIFPREPRNKKKANKGSTAPVTF, VKEDPASVKKRKTQTPKSKEDEEKEL, IMMTNKQRKLYKKMKYSNDLKDQRQEELRQKRRKIEKNKSKLNKLNEKK	10	0.966	46-52;585-606	PRNKKKA;LRQKRRKIEKNKSKLNKLNEKK	20	12.833	NULL	32.833		0.0	tr|K0KLT0|K0KLT0_WICCF		NOP7	P53261	0.0	NP_011617.1	NP_011617.1	Nucleoli	NP_011617.1
yeast7	UP000009328	Wickerhamomyces ciferrii (strain ATCC 14091 / BCRC 22168 / CBS 111 / JCM 3599 / NBRC 0793 / NRRL Y-1031 F-60-10)	SNU13	RBH_STRICT	K0KER0	90.476	100.0	236.0	90.476	100.0	236.0	1158911	131	1206466	GCA_000313485.1	K0KER0	K0KER0_WICCF	BN7_3173	Ribonucloprotein	2.5	Low	NULL	NULL	NULL	0	NULL	NULL	NULL	9.5	12.5	NULL	22		7.42e-83	tr|K0KER0|K0KER0_WICCF		SNU13	P39990	6.64e-83	NP_010888.1	NP_010888.1	Nucleoli	NP_010888.1
yeast7	UP000009328	Wickerhamomyces ciferrii (strain ATCC 14091 / BCRC 22168 / CBS 111 / JCM 3599 / NBRC 0793 / NRRL Y-1031 F-60-10)	YTM1	RBH_STRICT	K0KDP6	66.885	99.0	597.0	66.885	99.0	597.0	1158511	131	1206466	GCA_000313485.1	K0KDP6	K0KDP6_WICCF	YTM1	Ribosome biogenesis protein YTM1	6.5	Low	NULL	NULL	NULL	0	NULL	NULL	NULL	17	NULL	NULL	17		0.0	tr|K0KDP6|K0KDP6_WICCF		YTM1	Q12024	0.0	NP_014915.3	NP_014915.3	Nucleoli	NP_014915.3
yeast7	UP000009882	Penicillium digitatum (strain PHI26 / CECT 20796)	ERB1	RBH_STRICT	K9FU71	53.026	84.0	729.0	51.448	90.0	737.0	1164840	132	1170229	GCA_000315665.1	K9FU71	K9FU71_PEND2	ERB1	Ribosome biogenesis protein ERB1	8.6	Low	1	670-692	DLSQRPYKTLRYHRKAIRAVKFH	0	NULL	NULL	NULL	14.5	9.833	NULL	24.333		0.0	tr|K9FU71|K9FU71_PEND2		ERB1	Q04660	0.0	NP_013764.1	NP_013764.1	Nucleoli	NP_013764.1
yeast7	UP000009882	Penicillium digitatum (strain PHI26 / CECT 20796)	NOP1	RBH_STRICT	K9FM43	65.441	74.0	365.0	65.556	75.0	362.0	1171022	132	1170229	GCA_000315665.1	K9FM43	K9FM43_PEND2	PDIG_57320	Histone-glutamine methyltransferase	3.8	Low	NULL	NULL	NULL	5	0.997	8-87	GRGGFGGDRGGRGGGRGGFGDRGGRGGGRGGFGGRGGGRGGFGDRGGRGGGRGAPRGGRGAPRGGRGAPRGGGGARGGAK	2.5	5	NULL	7.5		1.08e-126	tr|K9FM43|K9FM43_PEND2		NOP1	P15646	6.77e-126	NP_010270.1	NP_010270.1	Nucleoli	NP_010270.1
yeast7	UP000009882	Penicillium digitatum (strain PHI26 / CECT 20796)	NOP56	RBH_STRICT	K9FKN2	63.657	85.0	567.0	64.352	84.0	582.0	1164020	132	1170229	GCA_000315665.1	K9FKN2	K9FKN2_PEND2	PDIG_66810	Nucleolar protein 58	9.6	Low	1	455-514	VAEAKDEKKEKKEKKEKKEKKEKKEKKEKRKSVGGEGESEKKKKRKHDTDAEPSKKKQKA	5	0.999	461-514	EKKEKKEKKEKKEKKEKKEKKEKRKSVGGEGESEKKKKRKHDTDAEPSKKKQKA	9	13.666	5.666	28.332		0.0	tr|K9FKN2|K9FKN2_PEND2		NOP56	Q12460	0.0	NP_013298.1	NP_013298.1	Nucleoli	NP_013298.1
yeast7	UP000009882	Penicillium digitatum (strain PHI26 / CECT 20796)	NOP58	RBH_STRICT	K9G4G2	61.451	84.0	511.0	61.224	76.0	545.0	1168561	132	1170229	GCA_000315665.1	K9G4G2	K9G4G2_PEND2	PDIG_21410	Nucleolar protein 58	16.2	High	2	448-470, 530-576	EEPAAVKKSKKEKKKLVEEVEDE, GNPTSISKKDLKKSKKEAKKSSKDDGKKRKRSEDEDEKKKKKKSKGE	15	0.998	454-462;493-498;536-576	KKSKKEKKK;KKKSKK;SKKDLKKSKKEAKKSSKDDGKKRKRSEDEDEKKKKKKSKGE	11.5	11.999	9.166	32.665000000000006		5.21e-178	tr|K9G4G2|K9G4G2_PEND2		NOP58	Q12499	0.0	NP_014955.1	NP_014955.1	Nucleoli	NP_014955.1
yeast7	UP000009882	Penicillium digitatum (strain PHI26 / CECT 20796)	SNU13	RBH_STRICT	K9G1P8	66.667	100.0	178.0	66.667	100.0	178.0	1168648	132	1170229	GCA_000315665.1	K9G1P8	K9G1P8_PEND2	PDIG_30840	Ribonucloprotein	1.8	Low	NULL	NULL	NULL	0	NULL	NULL	NULL	6	10	NULL	16		9.48e-60	tr|K9G1P8|K9G1P8_PEND2		SNU13	P39990	6.56e-60	NP_010888.1	NP_010888.1	Nucleoli	NP_010888.1
yeast7	UP000010422	Pneumocystis jirovecii	NOP1	RBH_STRICT	L0PFQ8	71.127	81.0	399.0	76.19	83.0	393.0	1173180	133	42068	GCA_000333975.2	L0PFQ8	L0PFQ8_PNEJ8	PNEJI1_000331	Histone-glutamine methyltransferase	7.8	Low	NULL	NULL	NULL	3	0.987	11-49	GQGSRHGRGMPRGREPGRGNKQRGHPGRGVRPSRPRATK	13	NULL	NULL	13		1.06e-141	tr|L0PFQ8|L0PFQ8_PNEJ8		NOP1	P15646	6.07e-139	NP_010270.1	NP_010270.1	Nucleoli	NP_010270.1
yeast7	UP000010422	Pneumocystis jirovecii	NOP7	RBH_STRICT	L0P9I4	45.299	96.0	480.0	49.675	80.0	444.0	1175020	133	42068	GCA_000333975.2	L0P9I4	L0P9I4_PNEJ8	NOP7	Pescadillo homolog	17.2	High	2	34-62, 517-564	RRLCIFKGIYPREPRNKKKANKGSTAPAT, KIMLTSKQKKLYKKMIYSNLKKKEEIDKLKKKRKKLMQAKKQKSNVKV	6	0.995	48-53;535-561	RNKKKA;NLKKKEEIDKLKKKRKKLMQAKKQKSN	20	13.5	NULL	33.5		4.21e-165	tr|L0P9I4|L0P9I4_PNEJ8		NOP7	P53261	9.15e-151	NP_011617.1	NP_011617.1	Nucleoli	NP_011617.1
yeast7	UP000011064	Pseudogymnoascus destructans (strain ATCC MYA-4855 / 20631-21)	ERB1	RBH_STRICT	L8FT87	52.423	84.0	725.0	52.57	84.0	737.0	1177340	134	658429	GCA_000184105.1	L8FT87	L8FT87_PSED2	ERB1	Ribosome biogenesis protein ERB1	5.7	Low	NULL	NULL	NULL	4	0.714	260-278	KRRFLPSKHEAKRVMKIVR	10	11	NULL	21		0.0	tr|L8FT87|L8FT87_PSED2		ERB1	Q04660	0.0	NP_013764.1	NP_013764.1	Nucleoli	NP_013764.1
yeast7	UP000011064	Pseudogymnoascus destructans (strain ATCC MYA-4855 / 20631-21)	NOP1	RBH_STRICT	L8G0Z8	73.361	74.0	387.0	73.554	74.0	384.0	1183666	134	658429	GCA_000184105.1	L8G0Z8	L8G0Z8_PSED2	GMDG_02115	Histone-glutamine methyltransferase	5.2	Low	NULL	NULL	NULL	4	0.997	6-84	RGRGGGDRGGRGGFGGRGGGDRGGRGGFGDRGGFGGRGGGRGGRGDSRGGRGGRGAPRGGRGAPRGGGRGGAGARGGAK	7	NULL	7	14		6.76e-136	tr|L8G0Z8|L8G0Z8_PSED2		NOP1	P15646	1.06e-134	NP_010270.1	NP_010270.1	Nucleoli	NP_010270.1
yeast7	UP000011064	Pseudogymnoascus destructans (strain ATCC MYA-4855 / 20631-21)	NOP56	RBH_STRICT	L8FS48	65.826	86.0	596.0	65.826	83.0	594.0	1182041	134	658429	GCA_000184105.1	L8FS48	L8FS48_PSED2	GMDG_01329	Nucleolar protein 58	10.1	Medium	1	449-523	DIVPPSATKKDKKEKKDKKEKKSKGGDDDEKNDKKEKKSKGGDNDEKKDKKRRRSEAADEEPPKKEKKKSKKVAA	3	0.998	457-523	KKDKKEKKDKKEKKSKGGDDDEKNDKKEKKSKGGDNDEKKDKKRRRSEAADEEPPKKEKKKSKKVAA	6.5	NULL	4	10.5		0.0	tr|L8FS48|L8FS48_PSED2		NOP56	Q12460	0.0	NP_013298.1	NP_013298.1	Nucleoli	NP_013298.1
yeast7	UP000011064	Pseudogymnoascus destructans (strain ATCC MYA-4855 / 20631-21)	NOP58	RBH_STRICT	L8G1X2	60.543	90.0	542.0	62.222	72.0	554.0	1182770	134	658429	GCA_000184105.1	L8G1X2	L8G1X2_PSED2	GMDG_02247	Nucleolar protein 58	16.2	High	2	502-535, 562-622	ATSSTPKESKKEQKKSKKEKTPKKGETDEKKYGA, GTPLVVSKKDLKKQRKAEEKAAAADGSKEKKRKRGASEDAEEVKADKSEKKEKKKSKKSKA	15	0.997	508-532;546-553;568-622	KESKKEQKKSKKEKTPKKGETDEKK;KYKRKAER;SKKDLKKQRKAEEKAAAADGSKEKKRKRGASEDAEEVKADKSEKKEKKKSKKSKA	11.5	11.499	9.666	32.665000000000006		0.0	tr|L8G1X2|L8G1X2_PSED2		NOP58	Q12499	0.0	NP_014955.1	NP_014955.1	Nucleoli	NP_014955.1
yeast7	UP000011064	Pseudogymnoascus destructans (strain ATCC MYA-4855 / 20631-21)	SNU13	RBH_STRICT	L8GBW5	74.79	94.0	169.0	74.79	93.0	189.0	1183216	134	658429	GCA_000184105.1	L8GBW5	L8GBW5_PSED2	GMDG_04031	Ribonucloprotein	2.5	Low	NULL	NULL	NULL	0	NULL	NULL	NULL	9.5	13.5	NULL	23		6.81e-56	tr|L8GBW5|L8GBW5_PSED2		SNU13	P39990	5.53e-64	NP_010888.1	NP_010888.1	Nucleoli	NP_010888.1
yeast7	UP000011081	Vavraia culicis (isolate floridensis)	NOP1	RBH_STRICT	L2GWC3	65.126	72.0	327.0	65.401	84.0	325.0	1186169	135	948595	GCA_000192795.1	L2GWC3	L2GWC3_VAVCU	VCUG_01149	Histone-glutamine methyltransferase	18	High	1	2-45	ANVTQRHKFSKHRGNESDRKPRDGKFIRKPKKFVKQTKVLVEKH	1	0.945	10-36	FSKHRGNESDRKPRDGKFIRKPKKFVK	26	NULL	NULL	26		1.69e-113	tr|L2GWC3|L2GWC3_VAVCU		NOP1	P15646	2.66e-112	NP_010270.1	NP_010270.1	Nucleoli	NP_010270.1
yeast7	UP000011081	Vavraia culicis (isolate floridensis)	SNU13	RBH_STRICT	L2GU12	48.544	81.0	105.0	48.544	81.0	105.0	1185641	135	948595	GCA_000192795.1	L2GU12	L2GU12_VAVCU	VCUG_01681	Ribonucloprotein	1.7	Low	NULL	NULL	NULL	0	NULL	NULL	NULL	7	9.833	NULL	16.833		1.23e-31	tr|L2GU12|L2GU12_VAVCU		SNU13	P39990	3.75e-31	NP_010888.1	NP_010888.1	Nucleoli	NP_010888.1
yeast7	UP000011082	Vittaforma corneae (strain ATCC 50505)	NOP1	RBH_STRICT	L2GQ76	54.962	80.0	308.0	59.322	82.0	303.0	1189748	136	993615	GCA_000231115.1	L2GQ76	L2GQ76_VITCO	VICG_00079	Histone-glutamine methyltransferase	11.7	Medium	1	1-36	MKNAVERKKSNTEKRYTSNKAESRKREINKRKGTSL	4	0.772	19-32	NKAESRKREINKRK	14	10.5	NULL	24.5		3.35e-106	tr|L2GQ76|L2GQ76_VITCO		NOP1	P15646	1.08e-103	NP_010270.1	NP_010270.1	Nucleoli	NP_010270.1
yeast7	UP000011096	Colletotrichum fructicola (strain Nara gc5)	ERB1	RBH_STRICT	A0A7J6JMH5	48.005	92.0	709.0	50.514	86.0	726.0	1193047	137	1213859	GCA_000319635.2	A0A7J6JMH5	A0A7J6JMH5_COLFN	erb1	Ribosome biogenesis protein erb1	5.7	Low	NULL	NULL	NULL	5	0.852	241-266	PKRRFVPSKHEAKRIAKLVRAIKEGR	10.5	12	NULL	22.5		0.0	tr|A0A7J6JMH5|A0A7J6JMH5_COLFN		ERB1	Q04660	0.0	NP_013764.1	NP_013764.1	Nucleoli	NP_013764.1
yeast7	UP000011096	Colletotrichum fructicola (strain Nara gc5)	NOP1	RBH_STRICT	A0A7J6JBI0	68.05	73.0	349.0	65.248	85.0	330.0	1204739	137	1213859	GCA_000319635.2	A0A7J6JBI0	A0A7J6JBI0_COLFN	MED36A	Mediator of RNA polymerase II transcription subunit 36a	4.5	Low	NULL	NULL	NULL	3	0.997	10-89	AGGRGGGRGGFGGDRGGRGGGRGGRGGFGDRGGRGGGRGGFGARGGGRGGPRGGAGGRGRGGVGKPGGRGGPKGMKGGAK	4	NULL	NULL	4		1.48e-120	tr|A0A7J6JBI0|A0A7J6JBI0_COLFN		NOP1	P15646	2.56e-113	NP_010270.1	NP_010270.1	Nucleoli	NP_010270.1
yeast7	UP000011096	Colletotrichum fructicola (strain Nara gc5)	NOP56	RBH_STRICT	A0A7J6IMW1	60.502	86.0	540.0	60.502	85.0	538.0	1201614	137	1213859	GCA_000319635.2	A0A7J6IMW1	A0A7J6IMW1_COLFN	NOP56	Nucleolar protein 56	7	Low	NULL	NULL	NULL	8	0.999	459-485;495-512	KKEKKDKKEKSKDKKEKKEKKRKRDSE;PEKADGEKKKKKKKKSKD	9.5	15.333	5.832	30.665		0.0	tr|A0A7J6IMW1|A0A7J6IMW1_COLFN		NOP56	Q12460	0.0	NP_013298.1	NP_013298.1	Nucleoli	NP_013298.1
yeast7	UP000011096	Colletotrichum fructicola (strain Nara gc5)	NOP58	RBH_STRICT	L2GJL1	59.91	84.0	530.0	59.91	73.0	525.0	1194896	137	1213859	GCA_000319635.2	L2GJL1	L2GJL1_COLFN	nop58	Nucleolar protein 58	6.6	Low	NULL	NULL	NULL	8	0.997	481-497;561-605	KKSKKDKKKEKKEKKRV;KELKKLRKDGEEADATPVKESKKKRKHEDDETPKKEKKLKKKRSS	6.5	NULL	4.833	11.333		0.0	tr|L2GJL1|L2GJL1_COLFN		NOP58	Q12499	0.0	NP_014955.1	NP_014955.1	Nucleoli	NP_014955.1
yeast7	UP000011096	Colletotrichum fructicola (strain Nara gc5)	SNU13	RBH_STRICT	A0A7J6J7R0	65.789	90.0	157.0	65.789	79.0	157.0	1196937	137	1213859	GCA_000319635.2	A0A7J6J7R0	A0A7J6J7R0_COLFN	CGGC5_v006405	13 kDa ribonucleoprotein-associated protein	0.9	Low	NULL	NULL	NULL	0	NULL	NULL	NULL	2.5	4	NULL	6.5		1.17e-50	tr|A0A7J6J7R0|A0A7J6J7R0_COLFN		SNU13	P39990	4.86e-51	NP_010888.1	NP_010888.1	Nucleoli	NP_010888.1
yeast7	UP000011185	Trachipleistophora hominis	NOP1	RBH_STRICT	L7JTJ4	65.126	72.0	331.0	65.401	84.0	328.0	1207594	138	72359	GCA_000316135.1	L7JTJ4	L7JTJ4_TRAHO	THOM_2260	Histone-glutamine methyltransferase	18	High	1	5-45	TQRHKFTKYRGNESDRKPRDSKFFKKPKKFVKQTKVLVEKH	1	0.871	20-35	RKPRDSKFFKKPKKFV	25	NULL	NULL	25		3.99e-115	tr|L7JTJ4|L7JTJ4_TRAHO		NOP1	P15646	7.1e-114	NP_010270.1	NP_010270.1	Nucleoli	NP_010270.1
yeast7	UP000011185	Trachipleistophora hominis	SNU13	RBH_STRICT	L7JY52	48.544	81.0	106.0	48.544	72.0	106.0	1208544	138	72359	GCA_000316135.1	L7JY52	L7JY52_TRAHO	THOM_0677	Ribonucloprotein (Fragment)	3.6	Low	NULL	NULL	NULL	0	NULL	NULL	NULL	13.5	10.5	NULL	24		1.35e-31	tr|L7JY52|L7JY52_TRAHO		SNU13	P39990	4.73e-31	NP_010888.1	NP_010888.1	Nucleoli	NP_010888.1
yeast7	UP000011668	Thanatephorus cucumeris (strain AG1-IA)	SNU13	RBH_STRICT	L8WK81	77.778	100.0	207.0	77.778	100.0	207.0	1219407	139	983506	GCA_000334115.1	L8WK81	L8WK81_THACA	AG1IA_07659	Ribonucloprotein	2.5	Low	NULL	NULL	NULL	0	NULL	NULL	NULL	9	13.5	NULL	22.5		4.01e-71	tr|L8WK81|L8WK81_THACA		SNU13	P39990	2.72e-71	NP_010888.1	NP_010888.1	Nucleoli	NP_010888.1
yeast7	UP000011715	Magnaporthiopsis poae (strain ATCC 64411 / 73-15)	ERB1	RBH_STRICT	A0A0C4DWB3	50.147	84.0	716.0	50.147	86.0	712.0	1225611	140	644358	GCA_000193285.1	A0A0C4DWB3	A0A0C4DWB3_MAGP6	ERB1	Ribosome biogenesis protein ERB1	9.9	Low	1	2-21	GPQLTSRKRKLPSKAVEESD	4	0.778	238-263	PKRRFLPSKHEAKRVMKLVRAIREGR	6	6	NULL	12		0.0	tr|A0A0C4DWB3|A0A0C4DWB3_MAGP6		ERB1	Q04660	0.0	NP_013764.1	NP_013764.1	Nucleoli	NP_013764.1
yeast7	UP000011715	Magnaporthiopsis poae (strain ATCC 64411 / 73-15)	NOP1	RBH_STRICT	A0A0C4EB94	72.034	72.0	359.0	72.034	96.0	357.0	1231349	140	644358	GCA_000193285.1	A0A0C4EB94	A0A0C4EB94_MAGP6	MAPG_09941	Histone-glutamine methyltransferase	0.5	Low	NULL	NULL	NULL	0	NULL	NULL	NULL	2	10	NULL	12		6.52e-126	tr|A0A0C4EB94|A0A0C4EB94_MAGP6		NOP1	P15646	1.83e-125	NP_010270.1	NP_010270.1	Nucleoli	NP_010270.1
yeast7	UP000011715	Magnaporthiopsis poae (strain ATCC 64411 / 73-15)	NOP56	RBH_STRICT	A0A0C4E9X1	56.92	88.0	515.0	57.895	84.0	513.0	1226449	140	644358	GCA_000193285.1	A0A0C4E9X1	A0A0C4E9X1_MAGP6	MAPG_09421	Nucleolar protein 58	13	Medium	1	464-522	AAAAGPKDKKAKKDKKAKDEDGSSKKEKKDKKRKSLDPDAMEVDGDKKKKKKRKSEVAA	6	0.995	468-499;508-518	GPKDKKAKKDKKAKDEDGSSKKEKKDKKRKSL;GDKKKKKKRKS	10	NULL	NULL	10		1.88e-180	tr|A0A0C4E9X1|A0A0C4E9X1_MAGP6		NOP56	Q12460	5.6e-180	NP_013298.1	NP_013298.1	Nucleoli	NP_013298.1
yeast7	UP000011715	Magnaporthiopsis poae (strain ATCC 64411 / 73-15)	NOP58	RBH_STRICT	A0A0C4DJY4	57.494	84.0	501.0	57.494	74.0	496.0	1222975	140	644358	GCA_000193285.1	A0A0C4DJY4	A0A0C4DJY4_MAGP6	MAPG_00043	Nucleolar protein 58	16.7	High	3	458-490, 555-576, 579-603	KVEAPEESKKDKKKDKKEKKKSKKDAAPEDVKM, SGSPVVHSKKELKKMRKSLEVA, TGGEKRKRDEDEEKPKKKKKKHSSS	10	0.996	465-482;563-602	SKKDKKKDKKEKKKSKKD;KKELKKMRKSLEVASATGGEKRKRDEDEEKPKKKKKKHSS	7.5	NULL	6.666	14.166		9.9e-174	tr|A0A0C4DJY4|A0A0C4DJY4_MAGP6		NOP58	Q12499	1.05e-171	NP_014955.1	NP_014955.1	Nucleoli	NP_014955.1
yeast7	UP000011715	Magnaporthiopsis poae (strain ATCC 64411 / 73-15)	SNU13	RBH_STRICT	A0A0C4DV88	71.429	100.0	192.0	71.429	100.0	192.0	1221397	140	644358	GCA_000193285.1	A0A0C4DV88	A0A0C4DV88_MAGP6	MAPG_03888	Ribonucloprotein	1.6	Low	NULL	NULL	NULL	0	NULL	NULL	NULL	6	10.5	NULL	16.5		2.84e-65	tr|A0A0C4DV88|A0A0C4DV88_MAGP6		SNU13	P39990	1.71e-65	NP_010888.1	NP_010888.1	Nucleoli	NP_010888.1
yeast7	UP000011761	Baudoinia panamericana (strain UAMH 10762)	ERB1	RBH_STRICT	M2N9T1	51.308	84.0	709.0	51.308	97.0	714.0	1232960	141	717646	GCA_000338955.1	M2N9T1	M2N9T1_BAUPA	ERB1	Ribosome biogenesis protein ERB1	3.2	Low	NULL	NULL	NULL	0	NULL	NULL	NULL	11.5	10	NULL	21.5		0.0	tr|M2N9T1|M2N9T1_BAUPA		ERB1	Q04660	0.0	NP_013764.1	NP_013764.1	Nucleoli	NP_013764.1
yeast7	UP000011761	Baudoinia panamericana (strain UAMH 10762)	NOP1	RBH_STRICT	M2MLR0	72.941	75.0	384.0	73.387	96.0	376.0	1241817	141	717646	GCA_000338955.1	M2MLR0	M2MLR0_BAUPA	BAUCODRAFT_38375	Histone-glutamine methyltransferase	0	Low	NULL	NULL	NULL	0	NULL	NULL	NULL	NULL	NULL	NULL	0		8.2e-136	tr|M2MLR0|M2MLR0_BAUPA		NOP1	P15646	6.07e-133	NP_010270.1	NP_010270.1	Nucleoli	NP_010270.1
yeast7	UP000011761	Baudoinia panamericana (strain UAMH 10762)	NOP56	RBH_STRICT	M2MT86	63.678	85.0	590.0	63.678	77.0	590.0	1232329	141	717646	GCA_000338955.1	M2MT86	M2MT86_BAUPA	BAUCODRAFT_30547	Nucleolar protein 58	15.7	High	2	463-487, 498-565	TGNATEAKKRKEKKSKTSKSADADV, ADAKAAKKAKKRRAEEDVKMEVDEEAVAKKLKKEKKAKRRAEADGEGLVKGEVPEEQIKKKKKKSKAE	9	0.99	470-479;501-511;525-565	KKRKEKKSKT;KAAKKAKKRRA;AKKLKKEKKAKRRAEADGEGLVKGEVPEEQIKKKKKKSKAE	6	NULL	NULL	6		0.0	tr|M2MT86|M2MT86_BAUPA		NOP56	Q12460	0.0	NP_013298.1	NP_013298.1	Nucleoli	NP_013298.1
yeast7	UP000011761	Baudoinia panamericana (strain UAMH 10762)	NOP58	RBH_STRICT	M2M126	59.513	84.0	513.0	59.867	95.0	545.0	1238301	141	717646	GCA_000338955.1	M2M126	M2M126_BAUPA	BAUCODRAFT_181487	Nucleolar protein 58	0	Low	NULL	NULL	NULL	0	NULL	NULL	NULL	NULL	6.5	NULL	6.5		3.05e-180	tr|M2M126|M2M126_BAUPA		NOP58	Q12499	0.0	NP_014955.1	NP_014955.1	Nucleoli	NP_014955.1
yeast7	UP000011761	Baudoinia panamericana (strain UAMH 10762)	SNU13	RBH_STRICT	M2MQ11	71.774	98.0	166.0	71.774	99.0	186.0	1242208	141	717646	GCA_000338955.1	M2MQ11	M2MQ11_BAUPA	BAUCODRAFT_31133	Ribonucloprotein	2.1	Low	NULL	NULL	NULL	0	NULL	NULL	NULL	8	11.5	NULL	19.5		6.12e-55	tr|M2MQ11|M2MQ11_BAUPA		SNU13	P39990	6.31e-63	NP_010888.1	NP_010888.1	Nucleoli	NP_010888.1
yeast7	UP000011777	Candida maltosa (strain Xu316)	ERB1	RBH_STRICT	M3IKI1	68.194	90.0	1050.0	67.763	94.0	1050.0	1243515	142	1245528	GCA_000344705.1	M3IKI1	M3IKI1_CANMX	G210_2819	Eukaryotic-ribosome-biogenesis-protein-1-homolo gue, putative (Fragment)	7.2	Low	NULL	NULL	NULL	0	NULL	NULL	NULL	21	NULL	NULL	21		0.0	tr|M3IKI1|M3IKI1_CANMX		ERB1	Q04660	0.0	NP_013764.1	NP_013764.1	Nucleoli	NP_013764.1
yeast7	UP000011777	Candida maltosa (strain Xu316)	NOP1	RBH_STRICT	M3IKT0	84.746	90.0	444.0	91.77	77.0	468.0	1247517	142	1245528	GCA_000344705.1	M3IKT0	M3IKT0_CANMX	G210_2726	Histone-glutamine methyltransferase	4.6	Low	NULL	NULL	NULL	4	0.996	6-72	PRGRGGPRGGGRGGARGGARGGSRGGFRGGARGGARGGSRGGSRGGARGGARGGRGGARGGARGGAK	5	NULL	NULL	5		8.18e-159	tr|M3IKT0|M3IKT0_CANMX		NOP1	P15646	4.24e-168	NP_010270.1	NP_010270.1	Nucleoli	NP_010270.1
yeast7	UP000011777	Candida maltosa (strain Xu316)	NOP56	RBH_STRICT	M3K1U3	80.867	78.0	664.0	79.75	87.0	664.0	1245172	142	1245528	GCA_000344705.1	M3K1U3	M3K1U3_CANMX	G210_0060	U3 snoRNP protein, putative	6.5	Low	NULL	NULL	NULL	3	0.999	410-461	DKKEKKEKKDKKEKKEKKEKKDKKEKKEKKDKKRKSDDGEETPKKKKKKSKD	14	14	NULL	28		0.0	tr|M3K1U3|M3K1U3_CANMX		NOP56	Q12460	0.0	NP_013298.1	NP_013298.1	Nucleoli	NP_013298.1
yeast7	UP000011777	Candida maltosa (strain Xu316)	NOP7	RBH_STRICT	M3JW16	59.729	96.0	659.0	59.211	99.0	638.0	1245955	142	1245528	GCA_000344705.1	M3JW16	M3JW16_CANMX	NOP7	Pescadillo homolog	11.8	Medium	NULL	NULL	NULL	12	0.989	48-52;519-529;551-590	RNKKK;DKKQKKSKAKK;KKLYKKMQYGIDKKETREKELTKKKKQLEKKKEQLKKLSK	20.5	13.333	NULL	33.833		0.0	tr|M3JW16|M3JW16_CANMX		NOP7	P53261	0.0	NP_011617.1	NP_011617.1	Nucleoli	NP_011617.1
yeast7	UP000011777	Candida maltosa (strain Xu316)	YTM1	RBH_STRICT	M3ISN7	58.836	99.0	562.0	58.004	99.0	554.0	1248123	142	1245528	GCA_000344705.1	M3ISN7	M3ISN7_CANMX	YTM1	Ribosome biogenesis protein YTM1	5.6	Low	NULL	NULL	NULL	0	NULL	NULL	NULL	20.5	12.5	NULL	33		0.0	tr|M3ISN7|M3ISN7_CANMX		YTM1	Q12024	0.0	NP_014915.3	NP_014915.3	Nucleoli	NP_014915.3
yeast7	UP000011958	Pneumocystis murina (strain B123)	ERB1	RBH_STRICT	M7NNX6	49.337	93.0	742.0	52.31	89.0	733.0	1249387	143	1069680	GCA_000349005.2	M7NNX6	M7NNX6_PNEMU	ERB1	Ribosome biogenesis protein ERB1	11.8	Medium	NULL	NULL	NULL	2	0.791	201-217	PKRRFIPSKNERKKIMK	23	NULL	NULL	23		0.0	tr|M7NNX6|M7NNX6_PNEMU		ERB1	Q04660	0.0	NP_013764.1	NP_013764.1	Nucleoli	NP_013764.1
yeast7	UP000011958	Pneumocystis murina (strain B123)	NOP1	RBH_STRICT	M7NI06	73.118	83.0	408.0	80.672	82.0	402.0	1248968	143	1069680	GCA_000349005.2	M7NI06	M7NI06_PNEMU	PNEG_03364	Histone-glutamine methyltransferase	13.2	Medium	1	8-50	GQKGQKGRYDKSQKQRRGDSRGMKSRGAPIRNKRFNRPRATKV	3	0.974	7-49	HGQKGQKGRYDKSQKQRRGDSRGMKSRGAPIRNKRFNRPRATK	14	NULL	NULL	14		2.32e-145	tr|M7NI06|M7NI06_PNEMU		NOP1	P15646	8.85e-143	NP_010270.1	NP_010270.1	Nucleoli	NP_010270.1
yeast7	UP000011958	Pneumocystis murina (strain B123)	NOP56	RBH_STRICT	M7P4R4	60.497	88.0	570.0	61.949	82.0	569.0	1250021	143	1069680	GCA_000349005.2	M7P4R4	M7P4R4_PNEMU	PNEG_02978	Nop domain-containing protein	13.1	Medium	1	435-513	NISQNISEKDKRNKEKTKEKKKEKDKKKEKDKKKEKDKKKEKKIEKQEKEKDKVKKEKKKQKKEKESKEKRSREDEEEI	3	1	443-526	KDKRNKEKTKEKKKEKDKKKEKDKKKEKDKKKEKKIEKQEKEKDKVKKEKKKQKKEKESKEKRSREDEEEIKSSKKRKKENKNK	19	13	NULL	32		0.0	tr|M7P4R4|M7P4R4_PNEMU		NOP56	Q12460	0.0	NP_013298.1	NP_013298.1	Nucleoli	NP_013298.1
yeast7	UP000011958	Pneumocystis murina (strain B123)	NOP58	RBH_STRICT	M7NTR2	54.658	93.0	476.0	54.451	93.0	462.0	1250709	143	1069680	GCA_000349005.2	M7NTR2	M7NTR2_PNEMU	PNEG_01361	Nop domain-containing protein	13.3	Medium	1	459-512	EDLKTESSKGKKKDKKDKSKKEKKRKMSEIENTGATTESYDKSKRKKIKDKSHL	8	0.997	466-484;501-509	SKGKKKDKKDKSKKEKKRK;SKRKKIKDK	14.5	12.833	NULL	27.333		8.36e-166	tr|M7NTR2|M7NTR2_PNEMU		NOP58	Q12499	4.82e-160	NP_014955.1	NP_014955.1	Nucleoli	NP_014955.1
yeast7	UP000011958	Pneumocystis murina (strain B123)	SNU13	RBH_STRICT	M7NWC8	78.571	100.0	209.0	78.571	100.0	209.0	1249022	143	1069680	GCA_000349005.2	M7NWC8	M7NWC8_PNEMU	PNEG_00044	Ribonucloprotein	3.4	Low	NULL	NULL	NULL	0	NULL	NULL	NULL	12.5	14	NULL	26.5		1.79e-72	tr|M7NWC8|M7NWC8_PNEMU		SNU13	P39990	3.14e-72	NP_010888.1	NP_010888.1	Nucleoli	NP_010888.1
yeast7	UP000011976	Pseudozyma antarctica (strain T-34)	NOP1	RBH_STRICT	M9MD75	71.138	75.0	369.0	71.429	91.0	364.0	1257174	144	1151754	GCA_000334475.1	M9MD75	M9MD75_PSEA3	PANT_10c00031	Histone-glutamine methyltransferase	0	Low	NULL	NULL	NULL	0	NULL	NULL	NULL	NULL	NULL	NULL	0		7.93e-130	tr|M9MD75|M9MD75_PSEA3		NOP1	P15646	3.27e-128	NP_010270.1	NP_010270.1	Nucleoli	NP_010270.1
yeast7	UP000011976	Pseudozyma antarctica (strain T-34)	NOP58	RBH_STRICT	M9MCP0	54.367	85.0	456.0	54.585	79.0	457.0	1258265	144	1151754	GCA_000334475.1	M9MCP0	M9MCP0_PSEA3	PANT_5d00126	Ribosome biogenesis protein-Nop58p/Nop5p	16.1	High	2	484-506, 524-565	EDEKKLSKEERKALKKARKSEVA, LSKEERKALKKAKKHEANGTETPKKDKKDKKKRSADEADVTA	15	0.987	488-502;526-557;573-582	KLSKEERKALKKARK;KEERKALKKAKKHEANGTETPKKDKKDKKKRS;SSKKKKSKKD	8.5	NULL	6.333	14.833		2.8e-156	tr|M9MCP0|M9MCP0_PSEA3		NOP58	Q12499	5.72e-157	NP_014955.1	NP_014955.1	Nucleoli	NP_014955.1
yeast7	UP000011976	Pseudozyma antarctica (strain T-34)	SNU13	RBH_STRICT	M9M9Y3	77.778	100.0	207.0	77.778	100.0	207.0	1257352	144	1151754	GCA_000334475.1	M9M9Y3	M9M9Y3_PSEA3	PANT_1c00011	Ribonucloprotein	1.2	Low	NULL	NULL	NULL	0	NULL	NULL	NULL	5	15	NULL	20		1.9e-71	tr|M9M9Y3|M9M9Y3_PSEA3		SNU13	P39990	1.38e-71	NP_010888.1	NP_010888.1	Nucleoli	NP_010888.1
yeast7	UP000012045	Botryotinia fuckeliana (strain BcDW1)	ERB1	RBH_STRICT	M7U5S0	53.372	84.0	736.0	53.079	86.0	749.0	1264299	145	1290391	GCA_000349525.1	M7U5S0	M7U5S0_BOTF1	ERB1	Ribosome biogenesis protein ERB1	11.8	Medium	1	2-21	APPTNQRKRKAVTRDEPEIS	5	0.694	244-259	KRRFLPSKHEAKRIMK	15.5	10.833	NULL	26.333		0.0	tr|M7U5S0|M7U5S0_BOTF1		ERB1	Q04660	0.0	NP_013764.1	NP_013764.1	Nucleoli	NP_013764.1
yeast7	UP000012045	Botryotinia fuckeliana (strain BcDW1)	NOP1	RBH_STRICT	M7U4C9	74.38	73.0	389.0	74.38	75.0	391.0	1264393	145	1290391	GCA_000349525.1	M7U4C9	M7U4C9_BOTF1	BcDW1_9983	Histone-glutamine methyltransferase	4.5	Low	NULL	NULL	NULL	4	0.997	8-80	GARGGDRGGRGGFGGGRGGDRGGRGGFGGRGGGRGGGDRGGRGGGRGGGRGAPRGGRGAPRGRGGAGARGGAK	5.5	9.5	NULL	15		1.76e-136	tr|M7U4C9|M7U4C9_BOTF1		NOP1	P15646	1.14e-137	NP_010270.1	NP_010270.1	Nucleoli	NP_010270.1
yeast7	UP000012045	Botryotinia fuckeliana (strain BcDW1)	NOP56	RBH_STRICT	M7TZJ5	64.901	88.0	602.0	64.901	88.0	601.0	1267585	145	1290391	GCA_000349525.1	M7TZJ5	M7TZJ5_BOTF1	BcDW1_4708	Nucleolar protein 58	12	Medium	2	82-103, 456-502	LELNMPKPSKKKKTILGVSDKT, IAPTSVSKQEKKSKDKKEKKEKKDKSEKSEKKDKKRRHSEANGEEEG	8	0.999	465-513	EKKSKDKKEKKEKKDKSEKSEKKDKKRRHSEANGEEEGEKKKKKKSKAE	7.5	11	NULL	18.5		0.0	tr|M7TZJ5|M7TZJ5_BOTF1		NOP56	Q12460	0.0	NP_013298.1	NP_013298.1	Nucleoli	NP_013298.1
yeast7	UP000012045	Botryotinia fuckeliana (strain BcDW1)	SNU13	RBH_STRICT	M7U5E2	71.429	94.0	161.0	71.429	93.0	181.0	1266491	145	1290391	GCA_000349525.1	M7U5E2	M7U5E2_BOTF1	BcDW1_2533	Ribonucloprotein	2.2	Low	NULL	NULL	NULL	0	NULL	NULL	NULL	8.5	12.5	NULL	21		8.24e-53	tr|M7U5E2|M7U5E2_BOTF1		SNU13	P39990	5.71e-61	NP_010888.1	NP_010888.1	Nucleoli	NP_010888.1
yeast7	UP000012174	Eutypa lata (strain UCR-EL1)	ERB1	RBH_STRICT	M7TQG0	45.885	99.0	728.0	49.928	87.0	725.0	1272054	146	1287681	GCA_000349385.1	M7TQG0	M7TQG0_EUTLA	ERB1	Ribosome biogenesis protein ERB1	7.3	Low	NULL	NULL	NULL	4	0.651	250-264	RRFLPSKHEQKRVMK	14	NULL	NULL	14		0.0	tr|M7TQG0|M7TQG0_EUTLA		ERB1	Q04660	0.0	NP_013764.1	NP_013764.1	Nucleoli	NP_013764.1
yeast7	UP000012174	Eutypa lata (strain UCR-EL1)	NOP1	RBH_STRICT	M7TPK0	70.85	73.0	368.0	70.85	72.0	367.0	1271150	146	1287681	GCA_000349385.1	M7TPK0	M7TPK0_EUTLA	UCREL1_1099	Histone-glutamine methyltransferase	4.6	Low	NULL	NULL	NULL	4	0.994	8-95	GRGGFGDRGGRGGGRGGFGDRGGRGGGRGGFGDRGGRGGGRGGFGDRGGRGGGRGGRGGFGDRGGRGGPRGGARGGRGGAPGGARGGA	5.5	8	NULL	13.5		5.43e-128	tr|M7TPK0|M7TPK0_EUTLA		NOP1	P15646	1.06e-127	NP_010270.1	NP_010270.1	Nucleoli	NP_010270.1
yeast7	UP000012174	Eutypa lata (strain UCR-EL1)	NOP56	RBH_STRICT	M7SLT3	62.759	86.0	561.0	62.759	85.0	560.0	1273686	146	1287681	GCA_000349385.1	M7SLT3	M7SLT3_EUTLA	UCREL1_7910	Nucleolar protein 58	9.7	Low	1	458-512	STTSAATPSKKEKKDKKDKKEKKEKKRRHSDANGDDAEAADKKKKKKKRHSEVEA	3	0.999	466-507	SKKEKKDKKDKKEKKEKKRRHSDANGDDAEAADKKKKKKKRH	6.5	13	NULL	19.5		0.0	tr|M7SLT3|M7SLT3_EUTLA		NOP56	Q12460	0.0	NP_013298.1	NP_013298.1	Nucleoli	NP_013298.1
yeast7	UP000012174	Eutypa lata (strain UCR-EL1)	SNU13	RBH_STRICT	M7T7B2	71.774	98.0	164.0	71.774	99.0	187.0	1276339	146	1287681	GCA_000349385.1	M7T7B2	M7T7B2_EUTLA	UCREL1_7355	Ribonucloprotein	1.9	Low	NULL	NULL	NULL	0	NULL	NULL	NULL	7	11.5	NULL	18.5		4.6e-54	tr|M7T7B2|M7T7B2_EUTLA		SNU13	P39990	2.9e-63	NP_010888.1	NP_010888.1	Nucleoli	NP_010888.1
yeast7	UP000013521	Botryosphaeria parva (strain UCR-NP2)	ERB1	RBH_STRICT	R1GBH0	53.285	84.0	749.0	52.993	83.0	741.0	1286905	147	1287680	GCA_000385595.1	R1GBH0	R1GBH0_BOTPV	ERB1	Ribosome biogenesis protein ERB1	12.3	Medium	1	700-721	LSNKPYKTLRYHKKAIRSVRFH	4	0.703	272-290	KRRFVPSKHEAKRVMKIVK	14.5	10	NULL	24.5		0.0	tr|R1GBH0|R1GBH0_BOTPV		ERB1	Q04660	0.0	NP_013764.1	NP_013764.1	Nucleoli	NP_013764.1
yeast7	UP000013521	Botryosphaeria parva (strain UCR-NP2)	NOP1	RBH_STRICT	R1GGB7	71.951	73.0	381.0	71.545	74.0	380.0	1281609	147	1287680	GCA_000385595.1	R1GGB7	R1GGB7_BOTPV	UCRNP2_8312	Histone-glutamine methyltransferase	3	Low	NULL	NULL	NULL	2	0.998	9-86	SRGGSRGGFGDRGGRGGARGGRGGFGDRGGRGGARGGRGGFGDRGGRGGPRGGRGAPRGRGAPRGGRGGAAGAKGGAK	NULL	NULL	NULL	0		2.54e-133	tr|R1GGB7|R1GGB7_BOTPV		NOP1	P15646	3.91e-133	NP_010270.1	NP_010270.1	Nucleoli	NP_010270.1
yeast7	UP000013521	Botryosphaeria parva (strain UCR-NP2)	NOP56	RBH_STRICT	R1G3E2	63.901	88.0	591.0	62.017	89.0	583.0	1287193	147	1287680	GCA_000385595.1	R1G3E2	R1G3E2_BOTPV	UCRNP2_7339	Nucleolar protein 58	12.4	Medium	1	444-519	ASDDEKAAKKEKKEKKKDKKSKSKDVDGDVSMVDGEDKKEKKKKRKSEGAVDDADKKKRKHAEGEKKEKKKKRKSE	6	0.999	449-467;481-519	KAAKKEKKEKKKDKKSKSK;KKEKKKKRKSEGAVDDADKKKRKHAEGEKKEKKKKRKSE	10	14.5	NULL	24.5		0.0	tr|R1G3E2|R1G3E2_BOTPV		NOP56	Q12460	0.0	NP_013298.1	NP_013298.1	Nucleoli	NP_013298.1
yeast7	UP000013521	Botryosphaeria parva (strain UCR-NP2)	NOP58	RBH_STRICT	R1EJR0	58.705	84.0	503.0	52.39	92.0	494.0	1282067	147	1287680	GCA_000385595.1	R1EJR0	R1EJR0_BOTPV	UCRNP2_5456	Nucleolar protein 58	11.6	Medium	2	495-522, 538-566	GDKAAKKAEKEAKKARKAERAAKREAKE, TEGATDPKKRKRDDEGEKSEKKKKKKSKA	5	0.999	485-566	KAPKKAVKGSGDKAAKKAEKEAKKARKAERAAKREAKEAKKAAKEAKKASSDATEGATDPKKRKRDDEGEKSEKKKKKKSKA	8.5	11.999	7.666	28.165000000000003		6.84e-175	tr|R1EJR0|R1EJR0_BOTPV		NOP58	Q12499	9.82e-172	NP_014955.1	NP_014955.1	Nucleoli	NP_014955.1
yeast7	UP000013521	Botryosphaeria parva (strain UCR-NP2)	SNU13	RBH_STRICT	R1GE56	73.109	94.0	167.0	73.109	95.0	187.0	1283610	147	1287680	GCA_000385595.1	R1GE56	R1GE56_BOTPV	UCRNP2_9048	Ribonucloprotein	2.3	Low	NULL	NULL	NULL	0	NULL	NULL	NULL	8.5	11.5	NULL	20		3.57e-55	tr|R1GE56|R1GE56_BOTPV		SNU13	P39990	2.46e-63	NP_010888.1	NP_010888.1	Nucleoli	NP_010888.1
yeast7	UP000013776	Taphrina deformans (strain PYCC 5710 / ATCC 11124 / CBS 356.35 / IMI 108563 / JCM 9778 / NBRC 8474)	NOP56	RBH_STRICT	R4X6V9	64.186	85.0	581.0	64.186	86.0	581.0	1292614	148	1097556	GCA_000312925.2	R4X6V9	R4X6V9_TAPDE	TAPDE_000248	Nucleolar protein 56	10.5	Medium	1	442-495	VADSAAKKSKKDKKRKADDEAEDEEKPAKVSKKESKSKDKKEKKKEKKKEKHAK	4	1	447-495	AKKSKKDKKRKADDEAEDEEKPAKVSKKESKSKDKKEKKKEKKKEKHAK	12	13.833	6.833	32.666		0.0	tr|R4X6V9|R4X6V9_TAPDE		NOP56	Q12460	0.0	NP_013298.1	NP_013298.1	Nucleoli	NP_013298.1
yeast7	UP000013776	Taphrina deformans (strain PYCC 5710 / ATCC 11124 / CBS 356.35 / IMI 108563 / JCM 9778 / NBRC 8474)	NOP58	RBH_STRICT	R4XEL9	57.205	89.0	530.0	59.535	81.0	527.0	1291978	148	1097556	GCA_000312925.2	R4XEL9	R4XEL9_TAPDE	TAPDE_004732	Nop domain-containing protein	14	Medium	2	467-496, 504-526	AEESKEARKARKKAEKAAKKESSSKKQKVV, EETEEEKKARRKAEKKAAKKAAK	12	0.996	471-499;507-526	KEARKARKKAEKAAKKESSSKKQKVVSEG;EEEKKARRKAEKKAAKKAAK	11.5	11.666	9.499	32.665		0.0	tr|R4XEL9|R4XEL9_TAPDE		NOP58	Q12499	0.0	NP_014955.1	NP_014955.1	Nucleoli	NP_014955.1
yeast7	UP000013776	Taphrina deformans (strain PYCC 5710 / ATCC 11124 / CBS 356.35 / IMI 108563 / JCM 9778 / NBRC 8474)	NOP7	RBH_STRICT	R4XGA1	47.941	99.0	516.0	47.906	96.0	487.0	1293790	148	1097556	GCA_000312925.2	R4XGA1	R4XGA1_TAPDE	NOP7	Pescadillo homolog	21.5	High	4	35-63, 272-291, 550-569, 571-592	RLCILKGIYPREPRNKKKANKGSTAPTTF, GQDEKVKKLKPKKTSRQIAS, MSNKQKKLYAKMQYSNKAKE, EVANLRKKRKDIAKAGKKASSS	12	0.957	48-52;278-284;575-594	RNKKK;KKLKPKK;LRKKRKDIAKAGKKASSSKK	17.5	12	NULL	29.5		1.78e-178	tr|R4XGA1|R4XGA1_TAPDE		NOP7	P53261	5.5e-167	NP_011617.1	NP_011617.1	Nucleoli	NP_011617.1
yeast7	UP000013776	Taphrina deformans (strain PYCC 5710 / ATCC 11124 / CBS 356.35 / IMI 108563 / JCM 9778 / NBRC 8474)	SNU13	RBH_STRICT	R4XJS9	78.571	100.0	211.0	78.571	100.0	211.0	1291900	148	1097556	GCA_000312925.2	R4XJS9	R4XJS9_TAPDE	TAPDE_003926	Ribonucloprotein	2.9	Low	NULL	NULL	NULL	0	NULL	NULL	NULL	11	14.5	NULL	25.5		3.65e-73	tr|R4XJS9|R4XJS9_TAPDE		SNU13	P39990	5.13e-73	NP_010888.1	NP_010888.1	Nucleoli	NP_010888.1
yeast7	UP000014064	Wallemia ichthyophaga (strain EXF-994 / CBS 113033)	NOP1	RBH_STRICT	R9ABJ5	72.269	73.0	365.0	72.269	75.0	362.0	1298378	149	1299270	GCA_000400465.1	R9ABJ5	R9ABJ5_WALI9	J056_001673	Histone-glutamine methyltransferase	3	Low	NULL	NULL	NULL	3	0.998	7-78	RGGRGGARGGRGGARGGFGGRGGGRGGATRGGGVQGRGGRGGAPRGRGAPRGAPRGGRGGKPGPGGKKGGNV	NULL	9	NULL	9		1.24e-127	tr|R9ABJ5|R9ABJ5_WALI9		NOP1	P15646	1.35e-126	NP_010270.1	NP_010270.1	Nucleoli	NP_010270.1
yeast7	UP000014064	Wallemia ichthyophaga (strain EXF-994 / CBS 113033)	NOP58	RBH_STRICT	R9APB2	56.543	78.0	454.0	56.543	75.0	452.0	1298640	149	1299270	GCA_000400465.1	R9APB2	R9APB2_WALI9	J056_003612	Nucleolar protein 58	15.6	High	2	465-485, 509-536	LSDKERRKAEKKAAKAARKSE, DADSPKKESKEEKKARKEAKRAKKAAKE	8	0.996	468-484;513-536	KERRKAEKKAAKAARKS;PKKESKEEKKARKEAKRAKKAAKE	14	12.5	NULL	26.5		9.98e-157	tr|R9APB2|R9APB2_WALI9		NOP58	Q12499	1.43e-155	NP_014955.1	NP_014955.1	Nucleoli	NP_014955.1
yeast7	UP000014064	Wallemia ichthyophaga (strain EXF-994 / CBS 113033)	SNU13	RBH_STRICT	R9AAA1	77.778	100.0	203.0	77.778	100.0	203.0	1296871	149	1299270	GCA_000400465.1	R9AAA1	R9AAA1_WALI9	J056_002562	Ribonucloprotein	2.1	Low	NULL	NULL	NULL	0	NULL	NULL	NULL	7.5	12	NULL	19.5		7.57e-70	tr|R9AAA1|R9AAA1_WALI9		SNU13	P39990	9.41e-70	NP_010888.1	NP_010888.1	Nucleoli	NP_010888.1
yeast7	UP000014071	Pseudozyma hubeiensis (strain SY62)	NOP1	RBH_STRICT	R9NVJ0	72.574	72.0	360.0	72.034	74.0	362.0	1302198	150	1305764	GCA_000403515.1	R9NVJ0	R9NVJ0_PSEHS	PHSY_000021	Histone-glutamine methyltransferase	0	Low	NULL	NULL	NULL	0	NULL	NULL	NULL	NULL	NULL	NULL	0		3.5e-125	tr|R9NVJ0|R9NVJ0_PSEHS		NOP1	P15646	2.04e-126	NP_010270.1	NP_010270.1	Nucleoli	NP_010270.1
yeast7	UP000014071	Pseudozyma hubeiensis (strain SY62)	NOP58	RBH_STRICT	R9NZ23	49.259	97.0	470.0	53.712	78.0	456.0	1303115	150	1305764	GCA_000403515.1	R9NZ23	R9NZ23_PSEHS	PHSY_001662	Nop domain-containing protein	14.2	Medium	2	484-507, 521-567	ADEKKLSKEERKALKKARKSEVAT, EDKLSKEERKALKKAKKEQANGVEETPKKDKKDKKKRSADEAEVNGT	10	0.988	487-502;525-583	KKLSKEERKALKKARK;SKEERKALKKAKKEQANGVEETPKKDKKDKKKRSADEAEVNGTPKSEPGSSKKKKSKKD	9.5	NULL	6.833	16.333		7.36e-162	tr|R9NZ23|R9NZ23_PSEHS		NOP58	Q12499	1.38e-156	NP_014955.1	NP_014955.1	Nucleoli	NP_014955.1
yeast7	UP000014071	Pseudozyma hubeiensis (strain SY62)	SNU13	RBH_STRICT	R9PH18	77.778	100.0	207.0	77.778	100.0	207.0	1303991	150	1305764	GCA_000403515.1	R9PH18	R9PH18_PSEHS	PHSY_004955	Ribonucloprotein	1.2	Low	NULL	NULL	NULL	0	NULL	NULL	NULL	5	15	NULL	20		1.97e-71	tr|R9PH18|R9PH18_PSEHS		SNU13	P39990	1.38e-71	NP_010888.1	NP_010888.1	Nucleoli	NP_010888.1
yeast7	UP000014074	Phaeoacremonium minimum (strain UCR-PA7)	NOP1	RBH_STRICT	R8B9Z9	70.954	73.0	360.0	70.124	75.0	359.0	1311573	151	1286976	GCA_000392275.1	R8B9Z9	R8B9Z9_TOGMI	UCRPA7_8392	Histone-glutamine methyltransferase	5.6	Low	NULL	NULL	NULL	4	0.998	6-86	RGGRGGGGRGGGGNFRGGDRGGRGGSRGGARGGARGGFGAPRGRGGPRGGARGGRGGRGGGRGGAAGAKGGKKMVIDPHRH	8.5	8	NULL	16.5		2.55e-125	tr|R8B9Z9|R8B9Z9_TOGMI		NOP1	P15646	3.34e-125	NP_010270.1	NP_010270.1	Nucleoli	NP_010270.1
yeast7	UP000014074	Phaeoacremonium minimum (strain UCR-PA7)	NOP56	RBH_STRICT	R8BPQ7	55.444	97.0	514.0	54.582	96.0	512.0	1316235	151	1286976	GCA_000392275.1	R8BPQ7	R8BPQ7_TOGMI	UCRPA7_3244	Nucleolar protein 58	12.2	Medium	1	456-508	DAPVESETKKSKKEKKRKSDVMDVDVSEKKSKKDKKGVDGEKTKKKKKHSIGA	6	0.991	464-474;483-507	KKSKKEKKRKS;EKKSKKDKKGVDGEKTKKKKKHSIG	8.5	13	NULL	21.5		1.42e-180	tr|R8BPQ7|R8BPQ7_TOGMI		NOP56	Q12460	8.82e-180	NP_013298.1	NP_013298.1	Nucleoli	NP_013298.1
yeast7	UP000014074	Phaeoacremonium minimum (strain UCR-PA7)	NOP58	RBH_STRICT	R8BVQ4	61.851	84.0	521.0	61.625	70.0	537.0	1312259	151	1286976	GCA_000392275.1	R8BVQ4	R8BVQ4_TOGMI	UCRPA7_1045	Nucleolar protein 58	19.9	High	3	451-477, 507-536, 584-634	DEPAAKAEKKDKKEKKSKKALIQEVEE, DVEPADKSEKKAQKKRRKEREVRRAAQTEQ, DGTPRVFSKKELKKLRKAEEAGESSSKKRKVDEDEEEKPKKKKKRSSDVKA	12	0.99	455-469;514-531;592-631	AKAEKKDKKEKKSKK;SEKKAQKKRRKEREVRRA;KKELKKLRKAEEAGESSSKKRKVDEDEEEKPKKKKKRSSD	11.5	NULL	7	18.5		0.0	tr|R8BVQ4|R8BVQ4_TOGMI		NOP58	Q12499	0.0	NP_014955.1	NP_014955.1	Nucleoli	NP_014955.1
yeast7	UP000014074	Phaeoacremonium minimum (strain UCR-PA7)	SNU13	RBH_STRICT	R8BP36	64.567	100.0	173.0	64.567	100.0	173.0	1315329	151	1286976	GCA_000392275.1	R8BP36	R8BP36_TOGMI	UCRPA7_3452	Ribonucloprotein	0.9	Low	NULL	NULL	NULL	0	NULL	NULL	NULL	3.5	14.5	NULL	18		1.35e-57	tr|R8BP36|R8BP36_TOGMI		SNU13	P39990	1.01e-57	NP_010888.1	NP_010888.1	Nucleoli	NP_010888.1
yeast7	UP000014254	Mucor circinelloides f. circinelloides (strain 1006PhL)	ERB1	RBH_STRICT	S2JH36	48.363	83.0	654.0	45.455	90.0	637.0	1323344	152	1220926	GCA_000401635.1	S2JH36	S2JH36_MUCC1	ERB1	Ribosome biogenesis protein ERB1	12	Medium	NULL	NULL	NULL	6	0.891	4-33;287-321	KKKTSAAAKKTAKVAVKEQPKPVSKSLKRR;KSRFVPSKWEHKKIMKIVRAIRQGRIVPRKPKDEK	20	NULL	NULL	20		0.0	tr|S2JH36|S2JH36_MUCC1		ERB1	Q04660	0.0	NP_013764.1	NP_013764.1	Nucleoli	NP_013764.1
yeast7	UP000014254	Mucor circinelloides f. circinelloides (strain 1006PhL)	NOP56	RBH_STRICT	S2K043	59.519	91.0	548.0	61.827	86.0	545.0	1323688	152	1220926	GCA_000401635.1	S2K043	S2K043_MUCC1	HMPREF1544_04733	Nop domain-containing protein	11.8	Medium	1	452-493	SDAEEEKPAKKSKKEKKEKKEKKEKKEKSKDKKSKKEKKSKD	3	0.999	458-493	KPAKKSKKEKKEKKEKKEKKEKSKDKKSKKEKKSKD	14.5	13	NULL	27.5		0.0	tr|S2K043|S2K043_MUCC1		NOP56	Q12460	0.0	NP_013298.1	NP_013298.1	Nucleoli	NP_013298.1
yeast7	UP000014254	Mucor circinelloides f. circinelloides (strain 1006PhL)	NOP58	RBH_STRICT	S2JGI9	53.024	96.0	458.0	55.632	86.0	479.0	1329040	152	1220926	GCA_000401635.1	S2JGI9	S2JGI9_MUCC1	HMPREF1544_03765	Nop domain-containing protein	10.8	Medium	1	455-501	QSEEEEPKKAKKSKKEGKEKKEKSEKKEKKEKKEKKEKKKSKKEKDN	4	0.999	461-500	PKKAKKSKKEGKEKKEKSEKKEKKEKKEKKEKKKSKKEKD	13	13.333	7.333	33.666		2.72e-158	tr|S2JGI9|S2JGI9_MUCC1		NOP58	Q12499	9.97e-167	NP_014955.1	NP_014955.1	Nucleoli	NP_014955.1
yeast7	UP000014254	Mucor circinelloides f. circinelloides (strain 1006PhL)	SNU13	RBH_STRICT	S2J5S6	80.315	100.0	184.0	80.315	100.0	207.0	1323318	152	1220926	GCA_000401635.1	S2J5S6	S2J5S6_MUCC1	HMPREF1544_07739	Ribonucloprotein	1.3	Low	NULL	NULL	NULL	0	NULL	NULL	NULL	4.5	10.5	NULL	15		6.44e-62	tr|S2J5S6|S2J5S6_MUCC1		SNU13	P39990	2.74e-71	NP_010888.1	NP_010888.1	Nucleoli	NP_010888.1
yeast7	UP000014480	Colletotrichum orbiculare (strain 104-T / ATCC 96160 / CBS 514.97 / LARS 414 / MAFF 240422)	ERB1	RBH_STRICT	N4V791	46.65	99.0	736.0	50.877	86.0	726.0	1329812	153	1213857	GCA_000350065.2	N4V791	N4V791_COLOR	erb1	Ribosome biogenesis protein ERB1	5.1	Low	NULL	NULL	NULL	5	0.929	247-284	PKRRFIPSKHEAKRVAKLVRAIKEGRILPYKPPEKKER	9.5	11.333	NULL	20.833		0.0	tr|N4V791|N4V791_COLOR		ERB1	Q04660	0.0	NP_013764.1	NP_013764.1	Nucleoli	NP_013764.1
yeast7	UP000014480	Colletotrichum orbiculare (strain 104-T / ATCC 96160 / CBS 514.97 / LARS 414 / MAFF 240422)	NOP1	RBH_STRICT	N4UYH0	68.201	72.0	347.0	67.339	74.0	347.0	1341296	153	1213857	GCA_000350065.2	N4UYH0	N4UYH0_COLOR	nop-1	Histone-glutamine methyltransferase	4.9	Low	NULL	NULL	NULL	3	0.997	7-91	RGGRGAPRGGGGFGGRGGGAPRGRGGFGGDRGGFGGDRGGRGGGRGGFGGRGGGRGGPRGGGGGRGAPRGRGGIAKGGRGGGQKG	5	NULL	NULL	5		8.42e-120	tr|N4UYH0|N4UYH0_COLOR		NOP1	P15646	3.9e-120	NP_010270.1	NP_010270.1	Nucleoli	NP_010270.1
yeast7	UP000014480	Colletotrichum orbiculare (strain 104-T / ATCC 96160 / CBS 514.97 / LARS 414 / MAFF 240422)	NOP56	RBH_STRICT	A0A484FFY7	59.864	87.0	541.0	59.864	87.0	539.0	1341460	153	1213857	GCA_000350065.2	A0A484FFY7	A0A484FFY7_COLOR	NOP56	Nucleolar protein 58	4.9	Low	NULL	NULL	NULL	4	0.999	458-504	KKEKSKDKKEKKDKKDKEKKRKRESVGGAEPEKADGEKKKKKKKSKD	9	14.833	5.499	29.331999999999997		0.0	tr|A0A484FFY7|A0A484FFY7_COLOR		NOP56	Q12460	0.0	NP_013298.1	NP_013298.1	Nucleoli	NP_013298.1
yeast7	UP000014480	Colletotrichum orbiculare (strain 104-T / ATCC 96160 / CBS 514.97 / LARS 414 / MAFF 240422)	NOP58	RBH_STRICT	N4VK16	58.129	85.0	516.0	58.797	72.0	518.0	1334426	153	1213857	GCA_000350065.2	N4VK16	N4VK16_COLOR	nop-58	Nucleolar protein 58	7.2	Low	NULL	NULL	NULL	8	0.997	486-518;588-614	KKSKKDKKKEKKDKKRVSIAAVETPKKESKSVK;SSKKKRKHEDDESTPKKEKKLKKKRSS	8.5	NULL	5.833	14.333		1.65e-179	tr|N4VK16|N4VK16_COLOR		NOP58	Q12499	4.2e-180	NP_014955.1	NP_014955.1	Nucleoli	NP_014955.1
yeast7	UP000014480	Colletotrichum orbiculare (strain 104-T / ATCC 96160 / CBS 514.97 / LARS 414 / MAFF 240422)	SNU13	RBH_STRICT	A0A484F7D1	63.492	100.0	170.0	63.492	82.0	170.0	1336847	153	1213857	GCA_000350065.2	A0A484F7D1	A0A484F7D1_COLOR	SNU13	Ribonucloprotein	0	Low	NULL	NULL	NULL	0	NULL	NULL	NULL	NULL	NULL	NULL	0		8.29e-56	tr|A0A484F7D1|A0A484F7D1_COLOR		SNU13	P39990	4.82e-56	NP_010888.1	NP_010888.1	Nucleoli	NP_010888.1
yeast7	UP000014978	Spraguea lophii (strain 42_110)	NOP1	RBH_STRICT	S7W7C3	59.926	83.0	329.0	65.823	84.0	323.0	1342786	154	1358809	GCA_000430065.1	S7W7C3	S7W7C3_SPRLO	SLOPH_367	Histone-glutamine methyltransferase	16.9	High	1	1-46	MSSKNFGKKFDKGKRRDFKGKPDGRKDRRFDKKPLRKFTPKKVEIE	2	0.995	7-42	GKKFDKGKRRDFKGKPDGRKDRRFDKKPLRKFTPKK	24	NULL	NULL	24		1.11e-114	tr|S7W7C3|S7W7C3_SPRLO		NOP1	P15646	1.05e-111	NP_010270.1	NP_010270.1	Nucleoli	NP_010270.1
yeast7	UP000014978	Spraguea lophii (strain 42_110)	SNU13	RBH_STRICT	S7XJP3	47.917	76.0	104.0	47.917	77.0	104.0	1344947	154	1358809	GCA_000430065.1	S7XJP3	S7XJP3_SPRLO	SLOPH_1568	Ribonucloprotein	0	Low	NULL	NULL	NULL	0	NULL	NULL	NULL	NULL	12	NULL	12		2.73e-31	tr|S7XJP3|S7XJP3_SPRLO		SNU13	P39990	9.33e-31	NP_010888.1	NP_010888.1	Nucleoli	NP_010888.1
yeast7	UP000015100	Dactylellina haptotyla (strain CBS 200.50)	ERB1	RBH_STRICT	S7ZZG8	54.692	84.0	791.0	54.692	85.0	785.0	1354274	155	1284197	GCA_000441935.1	S7ZZG8	S7ZZG8_DACHA	ERB1	Ribosome biogenesis protein ERB1	7.3	Low	NULL	NULL	NULL	4	0.676	247-266	KRRFIPSKHEQKRVMKIVKG	16.5	10.333	NULL	26.833		0.0	tr|S7ZZG8|S7ZZG8_DACHA		ERB1	Q04660	0.0	NP_013764.1	NP_013764.1	Nucleoli	NP_013764.1
yeast7	UP000015100	Dactylellina haptotyla (strain CBS 200.50)	NOP1	RBH_STRICT	S8AE27	75.2	75.0	387.0	75.102	72.0	380.0	1347697	155	1284197	GCA_000441935.1	S8AE27	S8AE27_DACHA	H072_4809	Histone-glutamine methyltransferase	3	Low	NULL	NULL	NULL	3	0.996	6-92	RGRGGGGGRGGFGGGGRGGAGGRGGRGGGPPGRGGGRGGFGGGGGGGRGAARGGFGGRGGPRGGARGGARGGGRGGKPGMGGAKGGA	NULL	9	NULL	9		1.14e-135	tr|S8AE27|S8AE27_DACHA		NOP1	P15646	4.15e-133	NP_010270.1	NP_010270.1	Nucleoli	NP_010270.1
yeast7	UP000015100	Dactylellina haptotyla (strain CBS 200.50)	NOP56	RBH_STRICT	S8BYT4	67.58	87.0	626.0	67.972	80.0	623.0	1346358	155	1284197	GCA_000441935.1	S8BYT4	S8BYT4_DACHA	H072_1427	Nucleolar protein 58	10.7	Medium	1	463-532	GKDEEKAEKKEKKEKKEKKDKKEKKEGKEEKKEKKDKKEKKEKKKDKEEKKKDKKDKKRSRDSDDEEEAP	3	1	458-540	KREIHGKDEEKAEKKEKKEKKEKKDKKEKKEGKEEKKEKKDKKEKKEKKKDKEEKKKDKKDKKRSRDSDDEEEAPKKKKKEKK	11	14.5	NULL	25.5		0.0	tr|S8BYT4|S8BYT4_DACHA		NOP56	Q12460	0.0	NP_013298.1	NP_013298.1	Nucleoli	NP_013298.1
yeast7	UP000015100	Dactylellina haptotyla (strain CBS 200.50)	SNU13	RBH_STRICT	S8APT4	84.127	100.0	224.0	84.127	100.0	224.0	1354020	155	1284197	GCA_000441935.1	S8APT4	S8APT4_DACHA	H072_1181	Ribonucloprotein	2.7	Low	NULL	NULL	NULL	0	NULL	NULL	NULL	10	13.5	NULL	23.5		1.29e-77	tr|S8APT4|S8APT4_DACHA		SNU13	P39990	6.63e-78	NP_010888.1	NP_010888.1	Nucleoli	NP_010888.1
yeast7	UP000015241	Fomitopsis schrenkii	ERB1	RBH_STRICT	S8FX89	45.95	84.0	606.0	45.95	88.0	604.0	1364224	156	2126942	GCA_000344655.2	S8FX89	S8FX89_FOMPI	ERB1	Ribosome biogenesis protein ERB1	8.4	Low	NULL	NULL	NULL	3	0.695	222-242	KRRWVPSKWEKQKIMKIVRAI	20.5	13	NULL	33.5		0.0	tr|S8FX89|S8FX89_FOMPI		ERB1	Q04660	0.0	NP_013764.1	NP_013764.1	Nucleoli	NP_013764.1
yeast7	UP000015241	Fomitopsis schrenkii	NOP1	RBH_STRICT	S8DS06	70.464	72.0	354.0	70.168	74.0	351.0	1359241	156	2126942	GCA_000344655.2	S8DS06	S8DS06_FOMPI	FOMPIDRAFT_1168642	Histone-glutamine methyltransferase	4.2	Low	NULL	NULL	NULL	4	0.996	9-80	RGGFGGRGGGGGRGGPRGGAPRGGRGGGRGGFGGGFGGGRGGISKRGGPPGRGGPGRGGRGGRGGGRGGARG	4.5	9	NULL	13.5		6.32e-123	tr|S8DS06|S8DS06_FOMPI		NOP1	P15646	4.1e-122	NP_010270.1	NP_010270.1	Nucleoli	NP_010270.1
yeast7	UP000015241	Fomitopsis schrenkii	NOP56	RBH_STRICT	S8G535	61.972	85.0	545.0	61.395	80.0	542.0	1357129	156	2126942	GCA_000344655.2	S8G535	S8G535_FOMPI	FOMPIDRAFT_1027507	Nop domain-containing protein	15.1	High	2	446-476, 478-531	ALPLIEPSPKKEKKKEKKRKSRDEDEMDVDE, AEAPAKKQKLSKEEKKALRKEQKKQEKAAAEGAGEDSSKKEKKEKKEKKKKSKE	8	0.999	454-467;482-531	PKKEKKKEKKRKSR;AKKQKLSKEEKKALRKEQKKQEKAAAEGAGEDSSKKEKKEKKEKKKKSKE	15.5	14.333	8.666	38.498999999999995		0.0	tr|S8G535|S8G535_FOMPI		NOP56	Q12460	0.0	NP_013298.1	NP_013298.1	Nucleoli	NP_013298.1
yeast7	UP000015241	Fomitopsis schrenkii	NOP58	RBH_STRICT	S8FXZ5	49.898	94.0	458.0	53.288	77.0	450.0	1357627	156	2126942	GCA_000344655.2	S8FXZ5	S8FXZ5_FOMPI	FOMPIDRAFT_1159146	Nop domain-containing protein	20.3	High	3	460-488, 496-521, 528-550	LDVKAEKRKAKEERRAKKRAEKEARGGGE, DVDGEEDKKEKKRKRRESEAEPVIEK, EDEAERKAKKKARKAEKVAAAAA	9	0.992	464-484;503-524;530-570	AEKRKAKEERRAKKRAEKEAR;KKEKKRKRRESEAEPVIEKSKG;EAERKAKKKARKAEKVAAAAAAAAGADSGESTKKKRRKSEA	12.5	13	NULL	25.5		2.2e-157	tr|S8FXZ5|S8FXZ5_FOMPI		NOP58	Q12499	2.21e-154	NP_014955.1	NP_014955.1	Nucleoli	NP_014955.1
yeast7	UP000015241	Fomitopsis schrenkii	SNU13	RBH_STRICT	S8DW08	67.969	100.0	158.0	67.969	100.0	181.0	1367458	156	2126942	GCA_000344655.2	S8DW08	S8DW08_FOMPI	FOMPIDRAFT_1025233	Ribonucloprotein	1.3	Low	NULL	NULL	NULL	0	NULL	NULL	NULL	5	12.5	NULL	17.5		1.02e-51	tr|S8DW08|S8DW08_FOMPI		SNU13	P39990	3.98e-61	NP_010888.1	NP_010888.1	Nucleoli	NP_010888.1
yeast7	UP000015441	Blumeria graminis f. sp. hordei (strain DH14)	ERB1	RBH_STRICT	N1J9D6	55.147	84.0	778.0	54.706	86.0	765.0	1372767	157	546991	GCA_000151065.3	N1J9D6	N1J9D6_BLUG1	ERB1	Ribosome biogenesis protein ERB1	6	Low	NULL	NULL	NULL	5	0.684	244-259	KRRFIPSKHEAKRVMK	13	9.833	NULL	22.833		0.0	tr|N1J9D6|N1J9D6_BLUG1		ERB1	Q04660	0.0	NP_013764.1	NP_013764.1	Nucleoli	NP_013764.1
yeast7	UP000015441	Blumeria graminis f. sp. hordei (strain DH14)	NOP1	RBH_STRICT	N1JQ57	75.41	74.0	397.0	75.62	76.0	395.0	1370134	157	546991	GCA_000151065.3	N1JQ57	N1JQ57_BLUG1	BGHDH14_bgh05101	Histone-glutamine methyltransferase	4.3	Low	NULL	NULL	NULL	4	0.998	7-75	GGRGGGDRGGRGGFSRGGGDRGGRGGSSRGRGGGRGDSRGGGRGRGAPRGRGAGGARGRGGGGARGGAK	4.5	8	NULL	12.5		5.89e-140	tr|N1JQ57|N1JQ57_BLUG1		NOP1	P15646	1.8e-139	NP_010270.1	NP_010270.1	Nucleoli	NP_010270.1
yeast7	UP000015441	Blumeria graminis f. sp. hordei (strain DH14)	NOP56	RBH_STRICT	N1J6K7	64.908	86.0	594.0	64.908	86.0	591.0	1372547	157	546991	GCA_000151065.3	N1J6K7	N1J6K7_BLUG1	BGHDH14_bgh01130	Nucleolar protein 58	10.9	Medium	1	454-503	DIMPNSSKKENKSKDKSKSDKKSKKRRMSEAAGDDEVSKKKKKKSKRESL	3	0.993	461-501	KKENKSKDKSKSDKKSKKRRMSEAAGDDEVSKKKKKKSKRE	12	14.5	NULL	26.5		0.0	tr|N1J6K7|N1J6K7_BLUG1		NOP56	Q12460	0.0	NP_013298.1	NP_013298.1	Nucleoli	NP_013298.1
yeast7	UP000015441	Blumeria graminis f. sp. hordei (strain DH14)	NOP58	RBH_STRICT	N1JC65	59.867	84.0	539.0	59.867	72.0	535.0	1374766	157	546991	GCA_000151065.3	N1JC65	N1JC65_BLUG1	BGHDH14_bgh01678	Nucleolar protein 58	17.4	High	3	472-498, 554-575, 599-623	QEQGTEKKKKDKIKKKSSKIDILEPRK, VGLSLKKYKKKVAKGCVKVNAD, ETPSKKRKSGQDVSSEKKKKKKSLH	10	0.969	478-490;602-623	KKKKDKIKKKSSK;SKKRKSGQDVSSEKKKKKKSLH	12.5	12.499	9.166	34.165000000000006		0.0	tr|N1JC65|N1JC65_BLUG1		NOP58	Q12499	0.0	NP_014955.1	NP_014955.1	Nucleoli	NP_014955.1
yeast7	UP000015441	Blumeria graminis f. sp. hordei (strain DH14)	SNU13	RBH_STRICT	N1JHC8	73.95	94.0	166.0	73.95	93.0	186.0	1374911	157	546991	GCA_000151065.3	N1JHC8	N1JHC8_BLUG1	BGHDH14_bgh01877	Ribonucloprotein	2.8	Low	NULL	NULL	NULL	0	NULL	NULL	NULL	10.5	14	NULL	24.5		7.45e-55	tr|N1JHC8|N1JHC8_BLUG1		SNU13	P39990	9.57e-63	NP_010888.1	NP_010888.1	Nucleoli	NP_010888.1
yeast7	UP000015464	Schizosaccharomyces cryophilus (strain OY26 / ATCC MYA-4695 / CBS 11777 / NBRC 106824 / NRRL Y48691)	NOP1	RBH_STRICT	S9XJQ5	77.311	73.0	394.0	77.311	77.0	392.0	1377084	158	653667	GCA_000004155.2	S9XJQ5	S9XJQ5_SCHCR	SPOG_02842	Histone-glutamine methyltransferase	4.8	Low	NULL	NULL	NULL	4	0.997	8-70	RGGRGGRGGSRGGGRGGFGGGRGGFGGGRGAPRGGRGGARGGGRGAPRGGRGGARGGARGGSK	6.5	9.5	NULL	16		4.36e-139	tr|S9XJQ5|S9XJQ5_SCHCR		NOP1	P15646	2.05e-138	NP_010270.1	NP_010270.1	Nucleoli	NP_010270.1
yeast7	UP000015464	Schizosaccharomyces cryophilus (strain OY26 / ATCC MYA-4695 / CBS 11777 / NBRC 106824 / NRRL Y48691)	NOP56	RBH_STRICT	S9W2M6	63.721	85.0	590.0	63.721	85.0	589.0	1379230	158	653667	GCA_000004155.2	S9W2M6	S9W2M6_SCHCR	SPOG_04190	U3 snoRNP protein Nop56	11.9	Medium	1	446-502	EEVKVDTDKKEKKSKKEKKEKKDKGEKKEKSKKKRSSDDADEDSKKSKKKKKSHKEE	3	0.999	454-502	KKEKKSKKEKKEKKDKGEKKEKSKKKRSSDDADEDSKKSKKKKKSHKEE	15.5	13.5	NULL	29		0.0	tr|S9W2M6|S9W2M6_SCHCR		NOP56	Q12460	0.0	NP_013298.1	NP_013298.1	Nucleoli	NP_013298.1
yeast7	UP000015464	Schizosaccharomyces cryophilus (strain OY26 / ATCC MYA-4695 / CBS 11777 / NBRC 106824 / NRRL Y48691)	NOP58	RBH_STRICT	S9W8C4	60.731	86.0	546.0	61.253	85.0	540.0	1379647	158	653667	GCA_000004155.2	S9W8C4	S9W8C4_SCHCR	SPOG_03934	U3 snoRNP protein Nop58	10.2	Medium	1	447-497	ESEEEKPKEDKESKKKKKKSSKSKDVDESSESKKDKKKKRKSEDGEEASGE	5	0.998	452-508	KPKEDKESKKKKKKSSKSKDVDESSESKKDKKKKRKSEDGEEASGEKKKKKSKKSKS	9.5	NULL	7.833	17.333		0.0	tr|S9W8C4|S9W8C4_SCHCR		NOP58	Q12499	0.0	NP_014955.1	NP_014955.1	Nucleoli	NP_014955.1
yeast7	UP000015464	Schizosaccharomyces cryophilus (strain OY26 / ATCC MYA-4695 / CBS 11777 / NBRC 106824 / NRRL Y48691)	NOP7	RBH_STRICT	S9XJ92	45.771	97.0	506.0	46.87	96.0	448.0	1380285	158	653667	GCA_000004155.2	S9XJ92	S9XJ92_SCHCR	NOP7	Pescadillo homolog	21.4	High	3	36-63, 529-556, 582-609	ICILKGVYPREPKNKKKANKGSTAPVTF, YSEYIKNSKPSKSKKRSRDTMNADQKDE, NVKKENYNNSLRNKKKNIEKNKKAKADK	12	0.945	47-53;539-544;593-609	PKNKKKA;SKSKKR;RNKKKNIEKNKKAKADK	17.5	11.333	NULL	28.833		1.62e-174	tr|S9XJ92|S9XJ92_SCHCR		NOP7	P53261	7.9e-152	NP_011617.1	NP_011617.1	Nucleoli	NP_011617.1
yeast7	UP000015464	Schizosaccharomyces cryophilus (strain OY26 / ATCC MYA-4695 / CBS 11777 / NBRC 106824 / NRRL Y48691)	SNU13	RBH_STRICT	S9VVC3	79.508	97.0	203.0	79.508	98.0	203.0	1377410	158	653667	GCA_000004155.2	S9VVC3	S9VVC3_SCHCR	SPOG_00158	Ribonucloprotein	2.5	Low	NULL	NULL	NULL	0	NULL	NULL	NULL	9.5	13.5	NULL	23		8.49e-70	tr|S9VVC3|S9VVC3_SCHCR		SNU13	P39990	1.05e-69	NP_010888.1	NP_010888.1	Nucleoli	NP_010888.1
yeast7	UP000016800	Gibberella fujikuroi (strain CBS 195.34 / IMI 58289 / NRRL A-6831)	ERB1	RBH_STRICT	S0E1Y4	51.462	84.0	723.0	51.462	86.0	720.0	1411449	160	1279085	GCA_900079805.1	S0E1Y4	S0E1Y4_GIBF5	ERB1	Ribosome biogenesis protein ERB1	5.5	Low	NULL	NULL	NULL	5	0.807	245-269	PKRRFVPSKHEAKRVAKLVRAIKEG	11.5	11.333	NULL	22.833		0.0	tr|S0E1Y4|S0E1Y4_GIBF5		ERB1	Q04660	0.0	NP_013764.1	NP_013764.1	Nucleoli	NP_013764.1
yeast7	UP000016800	Gibberella fujikuroi (strain CBS 195.34 / IMI 58289 / NRRL A-6831)	NOP1	RBH_STRICT	S0EBK8	67.635	73.0	344.0	68.05	76.0	345.0	1410979	160	1279085	GCA_900079805.1	S0EBK8	S0EBK8_GIBF5	FFUJ_12186	Histone-glutamine methyltransferase	4.2	Low	NULL	NULL	NULL	3	0.997	7-74	RGGGRGGRGGARGGRGGFGGDRGGFGGRGGARGGRGGGRGAPRGGPRGGGRGGRGGRGGAGAGQRGGA	3	NULL	NULL	3		6.19e-119	tr|S0EBK8|S0EBK8_GIBF5		NOP1	P15646	1.61e-119	NP_010270.1	NP_010270.1	Nucleoli	NP_010270.1
yeast7	UP000016800	Gibberella fujikuroi (strain CBS 195.34 / IMI 58289 / NRRL A-6831)	NOP56	RBH_STRICT	S0EGZ6	60.356	88.0	553.0	60.356	88.0	552.0	1405887	160	1279085	GCA_900079805.1	S0EGZ6	S0EGZ6_GIBF5	FFUJ_08249	Nucleolar protein 58	4.8	Low	NULL	NULL	NULL	4	0.999	459-507	KKSKKDKKEKKEKKEKKDKKEKRKRDEEDAEPAKEDGEKKKKKKRKSKA	8	13.833	4.833	26.665999999999997		0.0	tr|S0EGZ6|S0EGZ6_GIBF5		NOP56	Q12460	0.0	NP_013298.1	NP_013298.1	Nucleoli	NP_013298.1
yeast7	UP000016800	Gibberella fujikuroi (strain CBS 195.34 / IMI 58289 / NRRL A-6831)	NOP58	RBH_STRICT	S0ECS5	59.161	86.0	528.0	59.955	75.0	529.0	1411675	160	1279085	GCA_900079805.1	S0ECS5	S0ECS5_GIBF5	FFUJ_08291	Nucleolar protein 58	7.8	Low	NULL	NULL	NULL	8	0.996	460-466;536-592	KKLKKAK;SKKELKKLRKAEEKATPSKSQAAAEETDGKKKRKHDDSEDEEPKKEKKQKKKKRHSE	11	NULL	7.333	18.333		0.0	tr|S0ECS5|S0ECS5_GIBF5		NOP58	Q12499	0.0	NP_014955.1	NP_014955.1	Nucleoli	NP_014955.1
yeast7	UP000016800	Gibberella fujikuroi (strain CBS 195.34 / IMI 58289 / NRRL A-6831)	SNU13	RBH_STRICT	S0EA43	68.908	94.0	157.0	68.908	96.0	177.0	1405272	160	1279085	GCA_900079805.1	S0EA43	S0EA43_GIBF5	FFUJ_07393	Ribonucloprotein	4.1	Low	NULL	NULL	NULL	0	NULL	NULL	NULL	15.5	13	NULL	28.5		2.65e-51	tr|S0EA43|S0EA43_GIBF5		SNU13	P39990	1.36e-59	NP_010888.1	NP_010888.1	Nucleoli	NP_010888.1
yeast7	UP000016801	Claviceps purpurea (strain 20.1)	ERB1	RBH_STRICT	M1WBM4	45.887	96.0	712.0	49.339	88.0	706.0	1419573	161	1111077	GCA_000347355.1	M1WBM4	M1WBM4_CLAP2	ERB1	Ribosome biogenesis protein ERB1	4.1	Low	NULL	NULL	NULL	0	NULL	NULL	NULL	15.5	11	NULL	26.5		0.0	tr|M1WBM4|M1WBM4_CLAP2		ERB1	Q04660	0.0	NP_013764.1	NP_013764.1	Nucleoli	NP_013764.1
yeast7	UP000016801	Claviceps purpurea (strain 20.1)	NOP1	RBH_STRICT	M1W9U2	66.25	72.0	339.0	66.805	75.0	342.0	1418160	161	1111077	GCA_000347355.1	M1W9U2	M1W9U2_CLAP2	CPUR_06539	Histone-glutamine methyltransferase	4.5	Low	NULL	NULL	NULL	3	0.996	6-80	RGAPRGGGGMRGGRGGGRGGGGRGGFGGGDRGGRGGARGGRGAPFGSRGGRGGPRGGARGGARGGGKPGQKGGAK	4	NULL	NULL	4		3.38e-117	tr|M1W9U2|M1W9U2_CLAP2		NOP1	P15646	1.92e-118	NP_010270.1	NP_010270.1	Nucleoli	NP_010270.1
yeast7	UP000016801	Claviceps purpurea (strain 20.1)	NOP56	RBH_STRICT	M1W1V4	55.0	98.0	520.0	59.54	85.0	531.0	1420128	161	1111077	GCA_000347355.1	M1W1V4	M1W1V4_CLAP2	CPUR_00557	Nucleolar protein 58	4.6	Low	NULL	NULL	NULL	5	0.999	458-504	AKKEKKDKKEKKEKKEKKEKKDKKRARDEDSAPVDDAEKKKKKKRKS	9	13.666	5.666	28.332		0.0	tr|M1W1V4|M1W1V4_CLAP2		NOP56	Q12460	0.0	NP_013298.1	NP_013298.1	Nucleoli	NP_013298.1
yeast7	UP000016801	Claviceps purpurea (strain 20.1)	NOP58	RBH_STRICT	M1W4T6	57.456	87.0	524.0	58.916	73.0	523.0	1413650	161	1111077	GCA_000347355.1	M1W4T6	M1W4T6_CLAP2	CPUR_00352	Nucleolar protein 58	17.7	High	2	453-476, 513-602	GDAATSKKSKKEKKAKIEVVQEDS, LSGLSVKKFKRKYERGDVQVNADGTPKVFSKKELKKLRKAEAQSTPSKTATAPSPEKKKKRKHDDDDEADAAEAKKEKRQKKKKRHSGVE	12	0.99	459-468;543-575;585-599	KKSKKEKKAK;KKELKKLRKAEAQSTPSKTATAPSPEKKKKRKH;EAKKEKRQKKKKRHS	15	NULL	10.333	25.333		0.0	tr|M1W4T6|M1W4T6_CLAP2		NOP58	Q12499	0.0	NP_014955.1	NP_014955.1	Nucleoli	NP_014955.1
yeast7	UP000016801	Claviceps purpurea (strain 20.1)	SNU13	RBH_STRICT	M1W106	64.286	100.0	169.0	64.286	100.0	169.0	1416536	161	1111077	GCA_000347355.1	M1W106	M1W106_CLAP2	CPUR_04214	Ribonucloprotein	1.1	Low	NULL	NULL	NULL	0	NULL	NULL	NULL	4	13.5	NULL	17.5		4.53e-56	tr|M1W106|M1W106_CLAP2		SNU13	P39990	3.1e-56	NP_010888.1	NP_010888.1	Nucleoli	NP_010888.1
yeast7	UP000016922	Glarea lozoyensis (strain ATCC 20868 / MF5171)	ERB1	RBH_STRICT	S3DGS8	53.046	83.0	749.0	53.046	84.0	746.0	1424782	162	1116229	GCA_000409485.1	S3DGS8	S3DGS8_GLAL2	ERB1	Ribosome biogenesis protein ERB1	6	Low	NULL	NULL	NULL	4	0.666	260-273	KRRFLPSKHEAKRV	10.5	9	NULL	19.5		0.0	tr|S3DGS8|S3DGS8_GLAL2		ERB1	Q04660	0.0	NP_013764.1	NP_013764.1	Nucleoli	NP_013764.1
yeast7	UP000016922	Glarea lozoyensis (strain ATCC 20868 / MF5171)	NOP1	RBH_STRICT	S3DEY1	77.273	73.0	395.0	77.273	72.0	397.0	1429574	162	1116229	GCA_000409485.1	S3DEY1	S3DEY1_GLAL2	GLAREA_11369	Histone-glutamine methyltransferase	6.2	Low	NULL	NULL	NULL	6	0.99	9-39;59-95	GGRGGGDRGGRGGFSRGGGGDRGGRGGFSRG;RGDSRGGARGGRGAPRGGRGAPRGGRGGGAGARGGAK	3	NULL	NULL	3		5.61e-139	tr|S3DEY1|S3DEY1_GLAL2		NOP1	P15646	6.13e-140	NP_010270.1	NP_010270.1	Nucleoli	NP_010270.1
yeast7	UP000016922	Glarea lozoyensis (strain ATCC 20868 / MF5171)	NOP56	RBH_STRICT	S3CEY0	65.265	88.0	607.0	65.265	87.0	605.0	1430719	162	1116229	GCA_000409485.1	S3CEY0	S3CEY0_GLAL2	GLAREA_11633	Nucleolar protein 58	10.7	Medium	1	456-519	APRAVGKQEKKAKDKKEKKEKSKDKDAKKDKKDKKRRHSEVNGDQEPSEKKSKKKSKKESADSE	3	0.999	461-513	GKQEKKAKDKKEKKEKSKDKDAKKDKKDKKRRHSEVNGDQEPSEKKSKKKSKK	8.5	NULL	5	13.5		0.0	tr|S3CEY0|S3CEY0_GLAL2		NOP56	Q12460	0.0	NP_013298.1	NP_013298.1	Nucleoli	NP_013298.1
yeast7	UP000016922	Glarea lozoyensis (strain ATCC 20868 / MF5171)	NOP58	RBH_STRICT	S3DDN8	54.212	97.0	527.0	62.222	71.0	548.0	1426978	162	1116229	GCA_000409485.1	S3DDN8	S3DDN8_GLAL2	GLAREA_05173	Nucleolar protein 58	18.7	High	3	461-491, 522-552, 576-603	IEPVSEKKSKKDKKEKKSKKEEAPKKKIIEE, AAKPVATKSKDKSEKKKDKEARKAEKKAAKA, AGLSLEKYKKKQAKKQKKAEEKAPATPE	9	0.997	467-487;528-551;582-629	KKSKKDKKEKKSKKEEAPKKK;TKSKDKSEKKKDKEARKAEKKAAK;KYKKKQAKKQKKAEEKAPATPEVANGKKRKSEDDVEKSEKKKKKKSKA	7	13.833	NULL	20.833		0.0	tr|S3DDN8|S3DDN8_GLAL2		NOP58	Q12499	0.0	NP_014955.1	NP_014955.1	Nucleoli	NP_014955.1
yeast7	UP000016922	Glarea lozoyensis (strain ATCC 20868 / MF5171)	NOP7	RBH_STRICT	S3CP88	45.72	78.0	424.0	45.882	74.0	428.0	1433026	162	1116229	GCA_000409485.1	S3CP88	S3CP88_GLAL2	NOP7	Pescadillo homolog	20.4	High	2	33-62, 614-683	FRKLCIWKGIYPREPRNKKKASKSSSASTT, DAKANAKKKAAKKAKEEDEELERAKMMMSRKKRKILEKMVYSNKKKDAEAEGLRSKRRKIEKGGKGAARA	4	0.993	48-52;616-683	RNKKK;KANAKKKAAKKAKEEDEELERAKMMMSRKKRKILEKMVYSNKKKDAEAEGLRSKRRKIEKGGKGAARA	21	NULL	NULL	21		3.33e-141	tr|S3CP88|S3CP88_GLAL2		NOP7	P53261	5.11e-143	NP_011617.1	NP_011617.1	Nucleoli	NP_011617.1
yeast7	UP000016922	Glarea lozoyensis (strain ATCC 20868 / MF5171)	SNU13	RBH_STRICT	S3CXS9	75.63	94.0	169.0	75.63	93.0	189.0	1429354	162	1116229	GCA_000409485.1	S3CXS9	S3CXS9_GLAL2	GLAREA_03367	Ribonucloprotein	2.3	Low	NULL	NULL	NULL	0	NULL	NULL	NULL	8.5	14	NULL	22.5		5.91e-56	tr|S3CXS9|S3CXS9_GLAL2		SNU13	P39990	3.09e-64	NP_010888.1	NP_010888.1	Nucleoli	NP_010888.1
yeast7	UP000016923	Ophiostoma piceae (strain UAMH 11346)	ERB1	RBH_STRICT	S3D0R4	48.567	84.0	694.0	48.281	85.0	689.0	1439284	163	1262450	GCA_000410735.1	S3D0R4	S3D0R4_OPHP1	ERB1	Ribosome biogenesis protein ERB1	3.3	Low	NULL	NULL	NULL	0	NULL	NULL	NULL	9	9	NULL	18		0.0	tr|S3D0R4|S3D0R4_OPHP1		ERB1	Q04660	0.0	NP_013764.1	NP_013764.1	Nucleoli	NP_013764.1
yeast7	UP000016923	Ophiostoma piceae (strain UAMH 11346)	NOP1	RBH_STRICT	S3D8D4	71.667	73.0	362.0	64.0	98.0	335.0	1441592	163	1262450	GCA_000410735.1	S3D8D4	S3D8D4_OPHP1	F503_07466	Histone-glutamine methyltransferase	5.4	Low	NULL	NULL	NULL	5	0.988	9-88	DRGRGGGRGGFGDRGGRGGFGDRGGRGGFGGGRGGGRGGFGDRGGRGGGRGGFGDRGGRGGGRGGRGGAAGGAAGGKKVV	8.5	9.5	NULL	18		5.66e-126	tr|S3D8D4|S3D8D4_OPHP1		NOP1	P15646	1.93e-115	NP_010270.1	NP_010270.1	Nucleoli	NP_010270.1
yeast7	UP000016923	Ophiostoma piceae (strain UAMH 11346)	NOP56	RBH_STRICT	S3BVG3	56.019	85.0	503.0	56.019	84.0	500.0	1437710	163	1262450	GCA_000410735.1	S3BVG3	S3BVG3_OPHP1	F503_03799	Nucleolar protein 58	12	Medium	1	452-497	DISEVKAEKKEKKDKKEKKEKKDKSEKKDKKDKKEKRKSLDASAME	8	0.999	458-490;501-511	AEKKEKKDKKEKKEKKDKSEKKDKKDKKEKRKS;PIKKKKKSKSE	9	NULL	NULL	9		6.93e-176	tr|S3BVG3|S3BVG3_OPHP1		NOP56	Q12460	4.6e-175	NP_013298.1	NP_013298.1	Nucleoli	NP_013298.1
yeast7	UP000016923	Ophiostoma piceae (strain UAMH 11346)	NOP7	RBH_STRICT	S3D806	46.36	79.0	448.0	46.275	71.0	433.0	1440194	163	1262450	GCA_000410735.1	S3D806	S3D806_OPHP1	NOP7	Pescadillo homolog	24.9	High	3	33-61, 528-552, 652-703	FRKLCIWKGIYPREPRSRKKVSKSSTAST, EVKVEEKKESKKTKSKKAKAAAAAA, LERAKGMLPKKKRRLYEQMMYTNNKKSAEDEKLRAKRRKIEQKKAKGGKASN	12	0.986	534-547;623-665;681-702	KKESKKTKSKKAKA;RNKAADPQAKAKANKRKALAKEAKQEEEELERAKGMLPKKKRR;DEKLRAKRRKIEQKKAKGGKAS	23	NULL	NULL	23		3.69e-150	tr|S3D806|S3D806_OPHP1		NOP7	P53261	1.87e-144	NP_011617.1	NP_011617.1	Nucleoli	NP_011617.1
yeast7	UP000016923	Ophiostoma piceae (strain UAMH 11346)	SNU13	RBH_STRICT	S3BMU8	65.546	94.0	160.0	65.546	94.0	160.0	1438500	163	1262450	GCA_000410735.1	S3BMU8	S3BMU8_OPHP1	F503_08769	Ribonucloprotein	1.2	Low	NULL	NULL	NULL	0	NULL	NULL	NULL	4.5	13	NULL	17.5		1.88e-52	tr|S3BMU8|S3BMU8_OPHP1		SNU13	P39990	1.12e-52	NP_010888.1	NP_010888.1	Nucleoli	NP_010888.1
yeast7	UP000016924	Coniosporium apollinis (strain CBS 100218)	ERB1	RBH_STRICT	R7YHR4	52.647	84.0	748.0	52.353	82.0	739.0	1450881	164	1168221	GCA_000281105.1	R7YHR4	R7YHR4_CONA1	ERB1	Ribosome biogenesis protein ERB1	10.3	Medium	1	706-727	LSTRPYKTLRYHKKAIRAVRFH	4	0.841	280-308	PKRRFVPSKHEAKRVMKIVKAIKEGRIKP	8	NULL	NULL	8		0.0	tr|R7YHR4|R7YHR4_CONA1		ERB1	Q04660	0.0	NP_013764.1	NP_013764.1	Nucleoli	NP_013764.1
yeast7	UP000016924	Coniosporium apollinis (strain CBS 100218)	NOP56	RBH_STRICT	R7Z471	63.972	85.0	589.0	63.972	80.0	588.0	1451263	164	1168221	GCA_000281105.1	R7Z471	R7Z471_CONA1	W97_08220	Nucleolar protein 58	13.1	Medium	1	461-529	AAATEQKLRQKKMRKEEKKSKKSKTEDVEMADVEAKKEKKDKKKRHSEVNGVKEEKPEGKKRRNSEADV	6	0.994	468-484;495-541	LRQKKMRKEEKKSKKSK;AKKEKKDKKKRHSEVNGVKEEKPEGKKRRNSEADVDGEKKKKKKSKA	10	NULL	NULL	10		0.0	tr|R7Z471|R7Z471_CONA1		NOP56	Q12460	0.0	NP_013298.1	NP_013298.1	Nucleoli	NP_013298.1
yeast7	UP000016924	Coniosporium apollinis (strain CBS 100218)	SNU13	RBH_STRICT	R7YQC4	68.504	100.0	157.0	68.504	100.0	178.0	1446109	164	1168221	GCA_000281105.1	R7YQC4	R7YQC4_CONA1	W97_03254	Ribonucloprotein	2.1	Low	NULL	NULL	NULL	0	NULL	NULL	NULL	8	12	NULL	20		1.45e-51	tr|R7YQC4|R7YQC4_CONA1		SNU13	P39990	9.39e-60	NP_010888.1	NP_010888.1	Nucleoli	NP_010888.1
yeast7	UP000016927	Nosema bombycis (strain CQ1 / CVCC 102059)	NOP1	RBH_STRICT	R0KU09	57.249	82.0	322.0	62.917	86.0	318.0	1453109	165	578461	GCA_000383075.1	R0KU09	R0KU09_NOSB1	FBRL	Histone-glutamine methyltransferase	16.8	High	1	1-29	MKKNFKKFGDKKRNDVRGRQINKKRGTMK	2	0.82	5-25	FKKFGDKKRNDVRGRQINKKR	22	NULL	NULL	22		8.95e-112	tr|R0KU09|R0KU09_NOSB1		NOP1	P15646	6.05e-110	NP_010270.1	NP_010270.1	Nucleoli	NP_010270.1
yeast7	UP000016928	Fusarium oxysporum f. sp. cubense (strain race 1)	ERB1	RBH_STRICT	N4TUN5	48.12	98.0	729.0	51.515	87.0	725.0	1470197	166	1229664	GCA_000350345.1	N4TUN5	N4TUN5_FUSC1	ERB1	Ribosome biogenesis protein ERB1	5.4	Low	NULL	NULL	NULL	5	0.807	242-266	PKRRFVPSKHEAKRVAKLVRAIKEG	10.5	10.833	NULL	21.333		0.0	tr|N4TUN5|N4TUN5_FUSC1		ERB1	Q04660	0.0	NP_013764.1	NP_013764.1	Nucleoli	NP_013764.1
yeast7	UP000016928	Fusarium oxysporum f. sp. cubense (strain race 1)	NOP1	RBH_STRICT	N4U2J5	67.635	73.0	345.0	67.635	76.0	345.0	1459321	166	1229664	GCA_000350345.1	N4U2J5	N4U2J5_FUSC1	FOC1_g10006624	Histone-glutamine methyltransferase	4.2	Low	NULL	NULL	NULL	3	0.997	7-75	RGGGRGGRGGARGGRGGFGGDRGGFGGRGGARGGRGGGRGAPRGGPRGGGRGGPRGGRGGAGAGQRGGA	3	NULL	NULL	3		4.73e-119	tr|N4U2J5|N4U2J5_FUSC1		NOP1	P15646	2.02e-119	NP_010270.1	NP_010270.1	Nucleoli	NP_010270.1
yeast7	UP000016928	Fusarium oxysporum f. sp. cubense (strain race 1)	NOP56	RBH_STRICT	N4U6Z4	60.356	88.0	553.0	60.356	88.0	551.0	1457327	166	1229664	GCA_000350345.1	N4U6Z4	N4U6Z4_FUSC1	FOC1_g10002800	Nucleolar protein 58	9.6	Low	1	451-511	ADAPEPETKKSKKDKKDKKEKKEKKEKKEKRKRDEEEADAVKEDGEKKKKKKRKSKAADDE	3	0.999	459-507	KKSKKDKKDKKEKKEKKEKKEKRKRDEEEADAVKEDGEKKKKKKRKSKA	6.5	14.333	NULL	20.833		0.0	tr|N4U6Z4|N4U6Z4_FUSC1		NOP56	Q12460	0.0	NP_013298.1	NP_013298.1	Nucleoli	NP_013298.1
yeast7	UP000016928	Fusarium oxysporum f. sp. cubense (strain race 1)	NOP58	RBH_STRICT	N4UB11	59.161	86.0	529.0	59.955	75.0	528.0	1459046	166	1229664	GCA_000350345.1	N4UB11	N4UB11_FUSC1	FOC1_g10009744	Nucleolar protein 58	14.2	Medium	2	529-554, 560-593	DGTPKVISKKELKKLRKAEEKATPSK, EETDGKKKRKHDDSEDEEPKKEKKQKKKKRHSEA	10	0.996	460-466;535-592	KKLKKAK;ISKKELKKLRKAEEKATPSKSQPAAEETDGKKKRKHDDSEDEEPKKEKKQKKKKRHSE	11.5	12.999	7.666	32.165000000000006		0.0	tr|N4UB11|N4UB11_FUSC1		NOP58	Q12499	0.0	NP_014955.1	NP_014955.1	Nucleoli	NP_014955.1
yeast7	UP000016928	Fusarium oxysporum f. sp. cubense (strain race 1)	SNU13	RBH_STRICT	N4U1A0	68.908	94.0	157.0	68.908	96.0	177.0	1462007	166	1229664	GCA_000350345.1	N4U1A0	N4U1A0_FUSC1	FOC1_g10012790	Ribonucloprotein	4.1	Low	NULL	NULL	NULL	0	NULL	NULL	NULL	15.5	13	NULL	28.5		2.55e-51	tr|N4U1A0|N4U1A0_FUSC1		SNU13	P39990	1.36e-59	NP_010888.1	NP_010888.1	Nucleoli	NP_010888.1
yeast7	UP000016929	Fusarium oxysporum f. sp. cubense (strain race 4)	ERB1	RBH_STRICT	N1S8K4	48.755	94.0	728.0	51.754	86.0	724.0	1484831	167	2502994	GCA_000350365.1	N1S8K4	N1S8K4_FUSC4	ERB1	Ribosome biogenesis protein ERB1	4.9	Low	NULL	NULL	NULL	5	0.807	242-266	PKRRFVPSKHEAKRVAKLVRAIKEG	8.5	10.833	NULL	19.333		0.0	tr|N1S8K4|N1S8K4_FUSC4		ERB1	Q04660	0.0	NP_013764.1	NP_013764.1	Nucleoli	NP_013764.1
yeast7	UP000016929	Fusarium oxysporum f. sp. cubense (strain race 4)	NOP1	RBH_STRICT	N1RKU3	67.635	73.0	345.0	67.635	76.0	345.0	1475870	167	2502994	GCA_000350365.1	N1RKU3	N1RKU3_FUSC4	FOC4_g10006743	Histone-glutamine methyltransferase	4.2	Low	NULL	NULL	NULL	3	0.997	7-75	RGGGRGGRGGARGGRGGFGGDRGGFGGRGGARGGRGGGRGAPRGGPRGGGRGGPRGGRGGAGAGQRGGA	3	NULL	NULL	3		4.32e-119	tr|N1RKU3|N1RKU3_FUSC4		NOP1	P15646	2.02e-119	NP_010270.1	NP_010270.1	Nucleoli	NP_010270.1
yeast7	UP000016929	Fusarium oxysporum f. sp. cubense (strain race 4)	NOP56	RBH_STRICT	N1S723	59.956	89.0	554.0	60.356	88.0	551.0	1486124	167	2502994	GCA_000350365.1	N1S723	N1S723_FUSC4	FOC4_g10004724	Nucleolar protein 58	9.6	Low	1	451-511	ADAPEPETKKSKKEKKEKKEKKEKKEKKEKRKRDEEEADAVKEDGEKKKKKKRKSKAADDE	3	0.999	459-507	KKSKKEKKEKKEKKEKKEKKEKRKRDEEEADAVKEDGEKKKKKKRKSKA	6.5	14.333	NULL	20.833		0.0	tr|N1S723|N1S723_FUSC4		NOP56	Q12460	0.0	NP_013298.1	NP_013298.1	Nucleoli	NP_013298.1
yeast7	UP000016929	Fusarium oxysporum f. sp. cubense (strain race 4)	NOP58	RBH_STRICT	N1S3A6	59.161	86.0	529.0	59.955	75.0	528.0	1481009	167	2502994	GCA_000350365.1	N1S3A6	N1S3A6_FUSC4	FOC4_g10004679	Nucleolar protein 58	14.2	Medium	2	529-554, 560-593	DGTPKVISKKELKKLRKAEEKATPSK, EETDGKKKRKHDDSEDEEPKKEKKQKKKKRHSEA	10	0.996	460-466;535-592	KKLKKAK;ISKKELKKLRKAEEKATPSKSQPAAEETDGKKKRKHDDSEDEEPKKEKKQKKKKRHSE	11.5	12.999	7.666	32.165000000000006		0.0	tr|N1S3A6|N1S3A6_FUSC4		NOP58	Q12499	0.0	NP_014955.1	NP_014955.1	Nucleoli	NP_014955.1
yeast7	UP000016929	Fusarium oxysporum f. sp. cubense (strain race 4)	SNU13	RBH_STRICT	N1RAY4	68.908	94.0	157.0	68.908	96.0	177.0	1480550	167	2502994	GCA_000350365.1	N1RAY4	N1RAY4_FUSC4	FOC4_g10013797	Ribonucloprotein	4.1	Low	NULL	NULL	NULL	0	NULL	NULL	NULL	15.5	13	NULL	28.5		2.33e-51	tr|N1RAY4|N1RAY4_FUSC4		SNU13	P39990	1.36e-59	NP_010888.1	NP_010888.1	Nucleoli	NP_010888.1
yeast7	UP000016930	Ceriporiopsis subvermispora (strain B)	NOP1	RBH_STRICT	M2QM34	70.711	73.0	359.0	70.588	73.0	355.0	1498135	168	914234	GCA_000320605.2	M2QM34	M2QM34_CERS8	CERSUDRAFT_82328	Histone-glutamine methyltransferase	4.5	Low	NULL	NULL	NULL	4	0.998	13-81	GGRGGGGRGGFGGGFGGARGGGGRGGGRGGGFGGRGGVAKRGGDRGRGRGGPRGGTRGGRGGGRGGGRG	5.5	9.5	NULL	15		5.87e-125	tr|M2QM34|M2QM34_CERS8		NOP1	P15646	1.25e-123	NP_010270.1	NP_010270.1	Nucleoli	NP_010270.1
yeast7	UP000016930	Ceriporiopsis subvermispora (strain B)	NOP58	RBH_STRICT	M2QV82	57.353	78.0	465.0	57.353	91.0	463.0	1493539	168	914234	GCA_000320605.2	M2QV82	M2QV82_CERS8	CERSUDRAFT_71225	Nop domain-containing protein	8	Low	1	428-448	QMTGETKTASPCRRRYRRRWT	0	NULL	NULL	NULL	8	NULL	NULL	8		7.06e-162	tr|M2QV82|M2QV82_CERS8		NOP58	Q12499	2.28e-161	NP_014955.1	NP_014955.1	Nucleoli	NP_014955.1
yeast7	UP000016931	Sphaerulina musiva (strain SO2202)	ERB1	RBH_STRICT	N1QP20	50.145	84.0	708.0	50.218	94.0	705.0	1504269	169	692275	GCA_000320565.2	N1QP20	N1QP20_SPHMS	ERB1	Ribosome biogenesis protein ERB1	4.8	Low	NULL	NULL	NULL	0	NULL	NULL	NULL	17.5	12.5	NULL	30		0.0	tr|N1QP20|N1QP20_SPHMS		ERB1	Q04660	0.0	NP_013764.1	NP_013764.1	Nucleoli	NP_013764.1
yeast7	UP000016931	Sphaerulina musiva (strain SO2202)	NOP1	RBH_STRICT	M3C6Q1	72.358	73.0	378.0	72.358	74.0	378.0	1505991	169	692275	GCA_000320565.2	M3C6Q1	M3C6Q1_SPHMS	SEPMUDRAFT_147644	Histone-glutamine methyltransferase	4.3	Low	NULL	NULL	NULL	4	0.998	7-87	GRGGRGGGDRGRGGGRGGFGGDRGGRGGSRGGFGDRGGRGGGRGGFGDRGGRGGGGRGRGAPRGRGAPRGGRGGAGAKGGQ	4.5	9.5	NULL	14		3.45e-132	tr|M3C6Q1|M3C6Q1_SPHMS		NOP1	P15646	2.49e-132	NP_010270.1	NP_010270.1	Nucleoli	NP_010270.1
yeast7	UP000016931	Sphaerulina musiva (strain SO2202)	NOP56	RBH_STRICT	M3AT61	64.665	85.0	586.0	64.665	79.0	586.0	1503470	169	692275	GCA_000320565.2	M3AT61	M3AT61_SPHMS	SEPMUDRAFT_151674	Nucleolar protein 58	16.1	High	2	450-473, 476-546	TGEVPNKKEKKSKKSKSEDVEMAD, ADAITDKSSKKSKKEKRKSEAMDIDVDEAAVEKKLKKEKKEKRKSEGLANGEVPEEQIKEKKKSKSKKSKA	12	0.985	456-465;484-493;508-546	KKEKKSKKSK;SKKSKKEKRK;KKLKKEKKEKRKSEGLANGEVPEEQIKEKKKSKSKKSKA	8.5	NULL	5.333	13.833		0.0	tr|M3AT61|M3AT61_SPHMS		NOP56	Q12460	0.0	NP_013298.1	NP_013298.1	Nucleoli	NP_013298.1
yeast7	UP000016931	Sphaerulina musiva (strain SO2202)	NOP58	RBH_STRICT	M3CJR8	63.535	83.0	523.0	63.556	79.0	565.0	1507002	169	692275	GCA_000320565.2	M3CJR8	M3CJR8_SPHMS	SEPMUDRAFT_147901	Nucleolar protein 58	9.8	Low	1	513-542	AEERAARKAEKKAKKAEKLAKKAEKEAKKV	6	0.998	516-568	RAARKAEKKAKKAEKLAKKAEKEAKKVEKDLSKKRKAGDDEEPAKKKKKKSKA	10	10.499	9.499	29.998000000000005		0.0	tr|M3CJR8|M3CJR8_SPHMS		NOP58	Q12499	0.0	NP_014955.1	NP_014955.1	Nucleoli	NP_014955.1
yeast7	UP000016931	Sphaerulina musiva (strain SO2202)	SNU13	RBH_STRICT	N1QP19	70.968	98.0	167.0	70.968	99.0	187.0	1502769	169	692275	GCA_000320565.2	N1QP19	N1QP19_SPHMS	SEPMUDRAFT_78861	Ribonucloprotein	3.1	Low	NULL	NULL	NULL	0	NULL	NULL	NULL	11.5	13.5	NULL	25		2.5e-55	tr|N1QP19|N1QP19_SPHMS		SNU13	P39990	1.6e-63	NP_010888.1	NP_010888.1	Nucleoli	NP_010888.1
yeast7	UP000016932	Pseudocercospora fijiensis (strain CIRAD86)	ERB1	RBH_STRICT	N1Q5R7	51.092	84.0	706.0	50.875	86.0	701.0	1517802	170	383855	GCA_000340215.1	N1Q5R7	N1Q5R7_PSEFD	ERB1	Ribosome biogenesis protein ERB1	4.9	Low	NULL	NULL	NULL	0	NULL	NULL	NULL	17.5	11	NULL	28.5		0.0	tr|N1Q5R7|N1Q5R7_PSEFD		ERB1	Q04660	0.0	NP_013764.1	NP_013764.1	Nucleoli	NP_013764.1
yeast7	UP000016932	Pseudocercospora fijiensis (strain CIRAD86)	NOP1	RBH_STRICT	M3A3P1	71.951	73.0	376.0	72.358	74.0	376.0	1516959	170	383855	GCA_000340215.1	M3A3P1	M3A3P1_PSEFD	MYCFIDRAFT_72333	Histone-glutamine methyltransferase	4.2	Low	NULL	NULL	NULL	4	0.997	8-83	RGGRGGGGGGRGGFTPRGGRGGGDRGGRGGGRGGFGGGDRGRGGARGGRGAPRGASRGRGGGGRGGRGGAAGAKGG	4.5	10	NULL	14.5		3.09e-131	tr|M3A3P1|M3A3P1_PSEFD		NOP1	P15646	1.63e-131	NP_010270.1	NP_010270.1	Nucleoli	NP_010270.1
yeast7	UP000016932	Pseudocercospora fijiensis (strain CIRAD86)	NOP56	RBH_STRICT	M3ALH8	66.274	84.0	582.0	64.732	86.0	588.0	1518171	170	383855	GCA_000340215.1	M3ALH8	M3ALH8_PSEFD	MYCFIDRAFT_157970	Nucleolar protein 58	11.9	Medium	1	458-505	GVTSQATEQKQRKEKKKDKKSKSKDEDKKLKKDKKEKRKSSTLADGDD	10	0.998	467-498;508-518	KQRKEKKKDKKSKSKDEDKKLKKDKKEKRKSS;IKKKKKKSKSE	10	13.166	6.166	29.332		0.0	tr|M3ALH8|M3ALH8_PSEFD		NOP56	Q12460	0.0	NP_013298.1	NP_013298.1	Nucleoli	NP_013298.1
yeast7	UP000016932	Pseudocercospora fijiensis (strain CIRAD86)	NOP58	RBH_STRICT	M3AZV2	59.574	88.0	533.0	57.613	85.0	531.0	1514787	170	383855	GCA_000340215.1	M3AZV2	M3AZV2_PSEFD	MYCFIDRAFT_108250	Nucleolar protein 58 (Fragment)	10.1	Medium	1	521-570	AAKAAKKAEKAAKKAKKAEKEAKKEKDSSKKRKADNEEEPKKKKPKKSKE	5	0.999	507-570	KKKGETSEERAARKAAKAAKKAEKAAKKAKKAEKEAKKEKDSSKKRKADNEEEPKKKKPKKSKE	10.5	11.499	9.166	31.165000000000003		0.0	tr|M3AZV2|M3AZV2_PSEFD		NOP58	Q12499	0.0	NP_014955.1	NP_014955.1	Nucleoli	NP_014955.1
yeast7	UP000016932	Pseudocercospora fijiensis (strain CIRAD86)	SNU13	RBH_STRICT	N1Q5U7	72.269	94.0	166.0	72.269	96.0	186.0	1514701	170	383855	GCA_000340215.1	N1Q5U7	N1Q5U7_PSEFD	MYCFIDRAFT_47812	Ribonucloprotein	3	Low	NULL	NULL	NULL	0	NULL	NULL	NULL	11.5	13.5	NULL	25		7.26e-55	tr|N1Q5U7|N1Q5U7_PSEFD		SNU13	P39990	5.5e-63	NP_010888.1	NP_010888.1	Nucleoli	NP_010888.1
yeast7	UP000016933	Dothistroma septosporum (strain NZE10 / CBS 128990)	ERB1	RBH_STRICT	N1Q4Q7	50.43	84.0	694.0	50.43	95.0	694.0	1530664	171	675120	GCA_000340195.1	N1Q4Q7	N1Q4Q7_DOTSN	ERB1	Ribosome biogenesis protein ERB1	3.8	Low	NULL	NULL	NULL	0	NULL	NULL	NULL	14	10	NULL	24		0.0	tr|N1Q4Q7|N1Q4Q7_DOTSN		ERB1	Q04660	0.0	NP_013764.1	NP_013764.1	Nucleoli	NP_013764.1
yeast7	UP000016933	Dothistroma septosporum (strain NZE10 / CBS 128990)	NOP1	RBH_STRICT	N1PUV4	72.358	73.0	381.0	72.764	75.0	382.0	1529832	171	675120	GCA_000340195.1	N1PUV4	N1PUV4_DOTSN	DOTSEDRAFT_41709	Histone-glutamine methyltransferase	4	Low	NULL	NULL	NULL	4	0.998	8-80	RGGRGGGDRGGRGGFARGGRGGGDRGGRGGGRGGFGGGGDRGRGGGGRGRGAPRGRGAPRGGRGGGPGAKGGQ	3.5	8.5	NULL	12		2.36e-133	tr|N1PUV4|N1PUV4_DOTSN		NOP1	P15646	3.41e-134	NP_010270.1	NP_010270.1	Nucleoli	NP_010270.1
yeast7	UP000016933	Dothistroma septosporum (strain NZE10 / CBS 128990)	NOP56	RBH_STRICT	N1PCT0	61.378	94.0	595.0	65.358	78.0	593.0	1532489	171	675120	GCA_000340195.1	N1PCT0	N1PCT0_DOTSN	DOTSEDRAFT_74675	Nucleolar protein 58	17	High	3	460-482, 488-509, 511-536	TAQATEQKQRKEKKSKAEDVEME, DDKAARKAAKKAKKLQEEAKAD, DEEAVEKKLKKEKKEKRKSGTLAAGE	10	0.987	491-503;516-552	AARKAAKKAKKLQ;EKKLKKEKKEKRKSGTLAAGEVPDEQIKKKKKKSKSE	11	13.499	6.999	31.498		0.0	tr|N1PCT0|N1PCT0_DOTSN		NOP56	Q12460	0.0	NP_013298.1	NP_013298.1	Nucleoli	NP_013298.1
yeast7	UP000016933	Dothistroma septosporum (strain NZE10 / CBS 128990)	NOP58	RBH_STRICT	N1PT71	60.297	88.0	530.0	62.138	77.0	560.0	1529939	171	675120	GCA_000340195.1	N1PT71	N1PT71_DOTSN	nop58	Nucleolar protein 58	10.9	Medium	1	510-565	TTTSSKPETKEEKHKRKAEKAARKAEKAARKAEKEAKKAKKAEKEAKDSGKKRKAD	4	0.999	519-581	KEEKHKRKAEKAARKAEKAARKAEKEAKKAKKAEKEAKDSGKKRKADDDEEPKKEKKKHKSKA	11.5	NULL	7.833	19.333		0.0	tr|N1PT71|N1PT71_DOTSN		NOP58	Q12499	0.0	NP_014955.1	NP_014955.1	Nucleoli	NP_014955.1
yeast7	UP000016933	Dothistroma septosporum (strain NZE10 / CBS 128990)	SNU13	RBH_STRICT	N1PKP6	67.46	100.0	166.0	67.46	100.0	186.0	1527603	171	675120	GCA_000340195.1	N1PKP6	N1PKP6_DOTSN	DOTSEDRAFT_73482	Ribonucloprotein	1.4	Low	NULL	NULL	NULL	0	NULL	NULL	NULL	5	12	NULL	17		1.18e-54	tr|N1PKP6|N1PKP6_DOTSN		SNU13	P39990	7.75e-63	NP_010888.1	NP_010888.1	Nucleoli	NP_010888.1
yeast7	UP000016934	Cochliobolus sativus (strain ND90Pr / ATCC 201652)	ERB1	RBH_STRICT	M2SY16	51.029	84.0	717.0	50.882	93.0	723.0	1546034	172	665912	GCA_000338995.1	M2SY16	M2SY16_COCSN	ERB1	Ribosome biogenesis protein ERB1	5.5	Low	NULL	NULL	NULL	5	0.857	181-209	PKRRFIPSKHEAKRVMKLVKAIKEGRIKP	11.5	11.333	NULL	22.833		0.0	tr|M2SY16|M2SY16_COCSN		ERB1	Q04660	0.0	NP_013764.1	NP_013764.1	Nucleoli	NP_013764.1
yeast7	UP000016934	Cochliobolus sativus (strain ND90Pr / ATCC 201652)	NOP1	RBH_STRICT	M2QU09	73.75	73.0	372.0	73.75	76.0	379.0	1540267	172	665912	GCA_000338995.1	M2QU09	M2QU09_COCSN	COCSADRAFT_41734	Histone-glutamine methyltransferase	3.8	Low	NULL	NULL	NULL	3	0.997	6-74	RGGRGGGRGGGDRGGRGGFTPRGGRGGGRGGGDRGGRGGGRGGGGGRGAPRGRGGPRGGGRGGARGGAK	2	NULL	NULL	2		4.62e-130	tr|M2QU09|M2QU09_COCSN		NOP1	P15646	4.5e-133	NP_010270.1	NP_010270.1	Nucleoli	NP_010270.1
yeast7	UP000016934	Cochliobolus sativus (strain ND90Pr / ATCC 201652)	NOP56	RBH_STRICT	M2THD5	62.5	85.0	564.0	62.5	83.0	563.0	1535257	172	665912	GCA_000338995.1	M2THD5	M2THD5_COCSN	COCSADRAFT_109395	Nucleolar protein 58	10.4	Medium	1	464-515	ATEQAVRKEKKDKKAKKAKKEADEEVSEKKSKKDKKRKHGEEEDGEKKKKKK	3	0.998	470-518	RKEKKDKKAKKAKKEADEEVSEKKSKKDKKRKHGEEEDGEKKKKKKSKA	9.5	13.5	NULL	23		0.0	tr|M2THD5|M2THD5_COCSN		NOP56	Q12460	0.0	NP_013298.1	NP_013298.1	Nucleoli	NP_013298.1
yeast7	UP000016934	Cochliobolus sativus (strain ND90Pr / ATCC 201652)	NOP58	RBH_STRICT	M2RUD2	53.452	95.0	496.0	57.942	78.0	509.0	1535185	172	665912	GCA_000338995.1	M2RUD2	M2RUD2_COCSN	COCSADRAFT_217974	Nucleolar protein 58	11.3	Medium	1	501-552	KDKAAKKAAKEAKKARKAQRAAKREAKLAKKAAKEAKKAGKDSKKRKAEGGE	4	0.999	498-565	PTGKDKAAKKAAKEAKKARKAQRAAKREAKLAKKAAKEAKKAGKDSKKRKAEGGEDNGEKKKKKKSKD	13.5	NULL	7.833	21.333		2.77e-172	tr|M2RUD2|M2RUD2_COCSN		NOP58	Q12499	1.22e-177	NP_014955.1	NP_014955.1	Nucleoli	NP_014955.1
yeast7	UP000016934	Cochliobolus sativus (strain ND90Pr / ATCC 201652)	SNU13	RBH_STRICT	M2QZM1	72.222	100.0	169.0	72.222	100.0	189.0	1541769	172	665912	GCA_000338995.1	M2QZM1	M2QZM1_COCSN	COCSADRAFT_99251	Ribonucloprotein	2.4	Low	NULL	NULL	NULL	0	NULL	NULL	NULL	9.5	13.5	NULL	23		3.89e-56	tr|M2QZM1|M2QZM1_COCSN		SNU13	P39990	2.48e-64	NP_010888.1	NP_010888.1	Nucleoli	NP_010888.1
yeast7	UP000016935	Exserohilum turcicum (strain 28A)	ERB1	RBH_STRICT	R0JKX1	51.324	84.0	729.0	51.395	83.0	732.0	1548491	173	671987	GCA_000359705.1	R0JKX1	R0JKX1_SETT2	ERB1	Ribosome biogenesis protein ERB1	10.7	Medium	1	1-20	MSVNPRKRKVVTRPAPEPSD	5	0.846	268-295	PKRRFIPSKHEAKRVMKLVKAIKEGRIK	11.5	8.333	NULL	19.833		0.0	tr|R0JKX1|R0JKX1_SETT2		ERB1	Q04660	0.0	NP_013764.1	NP_013764.1	Nucleoli	NP_013764.1
yeast7	UP000016935	Exserohilum turcicum (strain 28A)	NOP1	RBH_STRICT	R0KAY6	73.75	73.0	373.0	73.75	77.0	380.0	1555609	173	671987	GCA_000359705.1	R0KAY6	R0KAY6_SETT2	SETTUDRAFT_164054	Histone-glutamine methyltransferase	3.7	Low	NULL	NULL	NULL	4	0.997	6-71	RGGRGGGRGGGDRGGRGGFTPRGGRGGGRGGGGDRGRGGARGGRGAPRGRGGARSGARGGARGGAK	2	NULL	NULL	2		1.73e-130	tr|R0KAY6|R0KAY6_SETT2		NOP1	P15646	1.7e-133	NP_010270.1	NP_010270.1	Nucleoli	NP_010270.1
yeast7	UP000016935	Exserohilum turcicum (strain 28A)	NOP56	RBH_STRICT	R0K9S1	62.5	85.0	564.0	62.356	86.0	563.0	1550814	173	671987	GCA_000359705.1	R0K9S1	R0K9S1_SETT2	SETTUDRAFT_167533	Nucleolar protein 58	10.6	Medium	1	463-498	ATEQAVRKEKKDKKAKKEKKRKHGEEEDGEKKKKKK	4	0.999	469-502	RKEKKDKKAKKEKKRKHGEEEDGEKKKKKKKSKA	12	13.333	6.833	32.166		0.0	tr|R0K9S1|R0K9S1_SETT2		NOP56	Q12460	0.0	NP_013298.1	NP_013298.1	Nucleoli	NP_013298.1
yeast7	UP000016935	Exserohilum turcicum (strain 28A)	NOP58	RBH_STRICT	R0ISU3	53.557	95.0	499.0	57.718	78.0	511.0	1548964	173	671987	GCA_000359705.1	R0ISU3	R0ISU3_SETT2	SETTUDRAFT_130266	Nucleolar protein 58	11.3	Medium	1	501-561	KGDKASKKAEKEAKKARKAERAAKREAKAAKKAAKEAKKAEKESKDSKKRKADDGEDKAEK	4	0.999	497-569	KKSGKGDKASKKAEKEAKKARKAERAAKREAKAAKKAAKEAKKAEKESKDSKKRKADDGEDKAEKKKKKKSKD	13.5	NULL	7.833	21.333		1.46e-173	tr|R0ISU3|R0ISU3_SETT2		NOP58	Q12499	3.83e-178	NP_014955.1	NP_014955.1	Nucleoli	NP_014955.1
yeast7	UP000016935	Exserohilum turcicum (strain 28A)	SNU13	RBH_STRICT	R0J0N9	72.222	100.0	169.0	72.222	100.0	189.0	1556676	173	671987	GCA_000359705.1	R0J0N9	R0J0N9_SETT2	SETTUDRAFT_167236	Ribonucloprotein	2.4	Low	NULL	NULL	NULL	0	NULL	NULL	NULL	9.5	13.5	NULL	23		3.82e-56	tr|R0J0N9|R0J0N9_SETT2		SNU13	P39990	2.48e-64	NP_010888.1	NP_010888.1	Nucleoli	NP_010888.1
yeast7	UP000016936	Cochliobolus heterostrophus (strain C5 / ATCC 48332 / race O)	ERB1	RBH_STRICT	M2UU95	51.324	84.0	720.0	51.176	93.0	727.0	1570909	174	701091	GCA_000338975.1	M2UU95	M2UU95_COCH5	COCHEDRAFT_1175357	Uncharacterized protein (Fragment)	7.2	Low	NULL	NULL	NULL	3	0.857	181-209	PKRRFIPSKHEAKRVMKLVKAIKEGRIKP	15.5	12.5	NULL	28		0.0	tr|M2UU95|M2UU95_COCH5		ERB1	Q04660	0.0	NP_013764.1	NP_013764.1	Nucleoli	NP_013764.1
yeast7	UP000016936	Cochliobolus heterostrophus (strain C5 / ATCC 48332 / race O)	NOP1	RBH_STRICT	M2TAU1	73.75	73.0	373.0	73.75	77.0	380.0	1560540	174	701091	GCA_000338975.1	M2TAU1	M2TAU1_COCH5	COCHEDRAFT_1222002	Histone-glutamine methyltransferase	3.8	Low	NULL	NULL	NULL	3	0.997	6-72	RGGRGGGRGGGDRGGRGGFTPRGGRGGGRGGGDRGGRGGGRGGGRGAPRGRGGARGGGRGGARGGAK	2	NULL	NULL	2		1.86e-130	tr|M2TAU1|M2TAU1_COCH5		NOP1	P15646	1.51e-133	NP_010270.1	NP_010270.1	Nucleoli	NP_010270.1
yeast7	UP000016936	Cochliobolus heterostrophus (strain C5 / ATCC 48332 / race O)	NOP56	RBH_STRICT	M2UE88	56.582	98.0	545.0	56.385	98.0	536.0	1561677	174	701091	GCA_000338975.1	M2UE88	M2UE88_COCH5	COCHEDRAFT_1162967	Nucleolar protein 58	10.5	Medium	1	464-512	ATEQAVRKEKKAKKAKKEADEEGSEKKSKKDKKRKHGEEEDGEKKKKKK	4	0.999	470-516	RKEKKAKKAKKEADEEGSEKKSKKDKKRKHGEEEDGEKKKKKKKSKA	11	12.833	6.333	30.165999999999997		0.0	tr|M2UE88|M2UE88_COCH5		NOP56	Q12460	0.0	NP_013298.1	NP_013298.1	Nucleoli	NP_013298.1
yeast7	UP000016936	Cochliobolus heterostrophus (strain C5 / ATCC 48332 / race O)	NOP58	RBH_STRICT	M2UAQ9	55.052	92.0	484.0	58.166	78.0	511.0	1564074	174	701091	GCA_000338975.1	M2UAQ9	M2UAQ9_COCH5	COCHEDRAFT_1188937	Nucleolar protein 58	11.3	Medium	1	501-552	KDKAAKKAAKEAKKARKAERAAKREAKLAKKAAKEAKKAGKDSKKRKAEGGE	4	0.999	498-566	PAAKDKAAKKAAKEAKKARKAERAAKREAKLAKKAAKEAKKAGKDSKKRKAEGGEDSGEKKKKKKKSKD	13.5	NULL	7.833	21.333		1.4e-167	tr|M2UAQ9|M2UAQ9_COCH5		NOP58	Q12499	3.03e-178	NP_014955.1	NP_014955.1	Nucleoli	NP_014955.1
yeast7	UP000016936	Cochliobolus heterostrophus (strain C5 / ATCC 48332 / race O)	SNU13	RBH_STRICT	M2UQZ8	72.222	100.0	169.0	72.222	100.0	189.0	1569001	174	701091	GCA_000338975.1	M2UQZ8	M2UQZ8_COCH5	COCHEDRAFT_1178942	Ribonucloprotein	2.4	Low	NULL	NULL	NULL	0	NULL	NULL	NULL	9.5	13.5	NULL	23		3.97e-56	tr|M2UQZ8|M2UQZ8_COCH5		SNU13	P39990	2.48e-64	NP_010888.1	NP_010888.1	Nucleoli	NP_010888.1
yeast7	UP000017200	Microbotryum lychnidis-dioicae (strain p1A1 Lamole / MvSl-1064)	NOP1	RBH_STRICT	U5HFB6	74.79	73.0	385.0	70.149	80.0	363.0	1572762	175	683840	GCA_000166175.1	U5HFB6	U5HFB6_USTV1	MVLG_05794	Histone-glutamine methyltransferase	5	Low	NULL	NULL	NULL	4	0.997	8-98	RGGRGGGRGGFGGDRGGRGGGRGGFGGDRGGRGGGRGGFSARGGAGGGRGAPRGRGGDRGGGRGAGRGAPRGGRGGGRGGLGAKKGGAPKV	7	10.5	NULL	17.5		4.63e-135	tr|U5HFB6|U5HFB6_USTV1		NOP1	P15646	1.72e-126	NP_010270.1	NP_010270.1	Nucleoli	NP_010270.1
yeast7	UP000017200	Microbotryum lychnidis-dioicae (strain p1A1 Lamole / MvSl-1064)	NOP56	RBH_STRICT	U5GZC2	58.145	88.0	522.0	58.145	80.0	518.0	1573384	175	683840	GCA_000166175.1	U5GZC2	U5GZC2_USTV1	MVLG_00526	Nucleolar protein 56	18.5	High	3	447-472, 486-507, 514-542	DEDEAEKPKKKKAKKRKAAGDDEEEP, GEAAKKEAKRLKKLAKAAQKAA, AEDKSEKKDKSEKKEKSEKKEKKEKKAKA	12	0.998	453-466;488-507;515-542	KPKKKKAKKRKAAG;AAKKEAKRLKKLAKAAQKAA;EDKSEKKDKSEKKEKSEKKEKKEKKAKA	5.5	NULL	4.333	9.833		0.0	tr|U5GZC2|U5GZC2_USTV1		NOP56	Q12460	0.0	NP_013298.1	NP_013298.1	Nucleoli	NP_013298.1
yeast7	UP000017200	Microbotryum lychnidis-dioicae (strain p1A1 Lamole / MvSl-1064)	NOP58	RBH_STRICT	U5H9U3	55.18	84.0	447.0	55.18	81.0	444.0	1572424	175	683840	GCA_000166175.1	U5H9U3	U5H9U3_USTV1	MVLG_03981	Nucleolar protein 58	11.7	Medium	2	475-502, 504-544	EEDEEAKKERKRLKKEAKKAAKEGKANG, AAEDEEKKEKDKKKKRKAEDDGEVEEGEKSKKKKKDKKAKE	5	0.996	480-544	AKKERKRLKKEAKKAAKEGKANGDAAEDEEKKEKDKKKKRKAEDDGEVEEGEKSKKKKKDKKAKE	9	13.166	5.666	27.832		2.85e-153	tr|U5H9U3|U5H9U3_USTV1		NOP58	Q12499	1.9e-152	NP_014955.1	NP_014955.1	Nucleoli	NP_014955.1
yeast7	UP000017200	Microbotryum lychnidis-dioicae (strain p1A1 Lamole / MvSl-1064)	SNU13	RBH_STRICT	U5HJB4	73.81	100.0	198.0	73.81	100.0	198.0	1574972	175	683840	GCA_000166175.1	U5HJB4	U5HJB4_USTV1	MVLG_07101	Ribonucloprotein	2.3	Low	NULL	NULL	NULL	0	NULL	NULL	NULL	8.5	12.5	NULL	21		1.33e-67	tr|U5HJB4|U5HJB4_USTV1		SNU13	P39990	9.85e-68	NP_010888.1	NP_010888.1	Nucleoli	NP_010888.1
yeast7	UP000017559	Moniliophthora roreri (strain MCA 2997)	NOP56	RBH_STRICT	V2Y1B2	60.373	85.0	524.0	60.465	80.0	523.0	1579119	176	1381753	GCA_000488995.1	V2Y1B2	V2Y1B2_MONRO	Moror_5892	Small nuclear ribonucleoprotein	15.2	High	2	447-480, 482-532	VLTTLEPSPKKEKKKDKEKKKKRKSDAMDVDEDE, EEPSTKKVKLSKEEKKALRKEKKVKAKAEAKADGDDKKKKKKDKKEKKSKE	10	1	455-470;487-532	PKKEKKKDKEKKKKRK;KKVKLSKEEKKALRKEKKVKAKAEAKADGDDKKKKKKDKKEKKSKE	17	12.666	10.666	40.332		0.0	tr|V2Y1B2|V2Y1B2_MONRO		NOP56	Q12460	0.0	NP_013298.1	NP_013298.1	Nucleoli	NP_013298.1
yeast7	UP000017559	Moniliophthora roreri (strain MCA 2997)	NOP58	RBH_STRICT	V2XEK6	53.499	84.0	452.0	53.499	79.0	449.0	1579383	176	1381753	GCA_000488995.1	V2XEK6	V2XEK6_MONRO	Moror_2895	Nucleolar protein nop58	18.5	High	2	461-515, 539-558	VQDVKEEKRRAKEEKKKKKAEKEDAMEVDGEENKKEKKEKKRKRRESDMNGDVEM, AAANGEDQPKKKKKKSSDAQ	9	0.992	467-484;491-505;526-554	EKRRAKEEKKKKKAEKED;EENKKEKKEKKRKRR;RKARKAAKKAAKAAAANGEDQPKKKKKKS	16.5	12.5	NULL	29		5.99e-155	tr|V2XEK6|V2XEK6_MONRO		NOP58	Q12499	2.56e-154	NP_014955.1	NP_014955.1	Nucleoli	NP_014955.1
yeast7	UP000017559	Moniliophthora roreri (strain MCA 2997)	SNU13	RBH_STRICT	V2XAM4	66.667	100.0	153.0	66.667	100.0	176.0	1584679	176	1381753	GCA_000488995.1	V2XAM4	V2XAM4_MONRO	Moror_841	Ribonucloprotein	3.7	Low	NULL	NULL	NULL	0	NULL	NULL	NULL	14	14	NULL	28		1.54e-49	tr|V2XAM4|V2XAM4_MONRO		SNU13	P39990	4.42e-59	NP_010888.1	NP_010888.1	Nucleoli	NP_010888.1
yeast7	UP000018001	Byssochlamys spectabilis (strain No. 5 / NBRC 109023)	ERB1	RBH_STRICT	V5FUZ0	53.314	84.0	746.0	53.026	85.0	741.0	1599542	177	1356009	GCA_000497085.1	V5FUZ0	V5FUZ0_BYSSN	ERB1	Ribosome biogenesis protein ERB1	14.2	Medium	2	1-20, 693-713	MSSLKASKKRKAVTRDVEEE, LSARPYKTLRYHKKAIRAVKF	5	0.675	257-272	KRRFLPSKHEAKRVMK	18	12.333	NULL	30.333		0.0	tr|V5FUZ0|V5FUZ0_BYSSN		ERB1	Q04660	0.0	NP_013764.1	NP_013764.1	Nucleoli	NP_013764.1
yeast7	UP000018001	Byssochlamys spectabilis (strain No. 5 / NBRC 109023)	NOP1	RBH_STRICT	V5GBG1	74.38	74.0	384.0	74.583	77.0	382.0	1602282	177	1356009	GCA_000497085.1	V5GBG1	V5GBG1_BYSSN	PVAR5_6963	Histone-glutamine methyltransferase	4.1	Low	NULL	NULL	NULL	4	0.998	6-73	PRGRGGPPRGGRGAPRGGGGFGGRGGRGGGAPRGRGGPRGGAGGRGRGAPRGGRGGRGGKPGVRGGAK	4	10.5	NULL	14.5		8.99e-135	tr|V5GBG1|V5GBG1_BYSSN		NOP1	P15646	2.45e-134	NP_010270.1	NP_010270.1	Nucleoli	NP_010270.1
yeast7	UP000018001	Byssochlamys spectabilis (strain No. 5 / NBRC 109023)	NOP56	RBH_STRICT	V5G7D5	65.046	85.0	597.0	65.046	83.0	593.0	1601871	177	1356009	GCA_000497085.1	V5G7D5	V5G7D5_BYSSN	PVAR5_5482	Nucleolar protein 58	14.6	Medium	1	451-519	EDADKAEKKEKKDKKEKKDKKEKKEKKDKEEKKDKKKSRKSDVGDDDVSDKKKRKRDSEVGSSKKKSKA	12	0.999	88-91;456-491;500-519	GKKK;AEKKEKKDKKEKKDKKEKKEKKDKEEKKDKKKSRKS;DKKKRKRDSEVGSSKKKSKA	10.5	NULL	6.333	16.833		0.0	tr|V5G7D5|V5G7D5_BYSSN		NOP56	Q12460	0.0	NP_013298.1	NP_013298.1	Nucleoli	NP_013298.1
yeast7	UP000018001	Byssochlamys spectabilis (strain No. 5 / NBRC 109023)	NOP58	RBH_STRICT	V5G1D2	62.247	84.0	540.0	62.247	74.0	555.0	1603260	177	1356009	GCA_000497085.1	V5G1D2	V5G1D2_BYSSN	PVAR5_3291	Nucleolar protein 58	19.1	High	3	451-475, 498-524, 547-588	EAPASAKKEKKDKKKKLIEEVESES, DDSEEESKKHKSKKSKKDGDVEKQAEK, GNPTAVSKKDLKKAKKEAKKAAKEDGKKRKRTDEDADKSEKK	15	0.998	456-466;505-516;554-595	AKKEKKDKKKK;KKHKSKKSKKDG;KKDLKKAKKEAKKAAKEDGKKRKRTDEDADKSEKKKKKKSKE	11	12.666	7.666	31.332		0.0	tr|V5G1D2|V5G1D2_BYSSN		NOP58	Q12499	0.0	NP_014955.1	NP_014955.1	Nucleoli	NP_014955.1
yeast7	UP000018087	Sporothrix schenckii (strain ATCC 58251 / de Perez 2211183)	ERB1	RBH_STRICT	U7PHT0	45.89	98.0	711.0	46.106	95.0	681.0	1613084	178	1391915	GCA_000474925.1	U7PHT0	U7PHT0_SPOS1	ERB1	Ribosome biogenesis protein ERB1	8.2	Low	NULL	NULL	NULL	3	0.901	5-28	TKAAPKAEAPPKAAKAAVPEKKRK	14	NULL	NULL	14		0.0	tr|U7PHT0|U7PHT0_SPOS1		ERB1	Q04660	0.0	NP_013764.1	NP_013764.1	Nucleoli	NP_013764.1
yeast7	UP000018087	Sporothrix schenckii (strain ATCC 58251 / de Perez 2211183)	NOP1	RBH_STRICT	U7Q6F1	67.123	89.0	345.0	72.917	73.0	369.0	1609277	178	1391915	GCA_000474925.1	U7Q6F1	U7Q6F1_SPOS1	HMPREF1624_00614	Histone-glutamine methyltransferase	5	Low	NULL	NULL	NULL	4	0.997	8-88	GARGGGRGGFGGGDRGGRGGFGGGRGGARGGFGGAGRGGPGGAGGRGGGRGGARGAPRGRGGRGGGRGGASGASGGKKVVV	6.5	7	NULL	13.5		2.29e-119	tr|U7Q6F1|U7Q6F1_SPOS1		NOP1	P15646	5.45e-129	NP_010270.1	NP_010270.1	Nucleoli	NP_010270.1
yeast7	UP000018087	Sporothrix schenckii (strain ATCC 58251 / de Perez 2211183)	NOP56	RBH_STRICT	U7PTA1	55.632	86.0	518.0	55.632	83.0	515.0	1613625	178	1391915	GCA_000474925.1	U7PTA1	U7PTA1_SPOS1	HMPREF1624_04022	Nucleolar protein 58	12.3	Medium	1	463-510	EEAEAEKKASKKDKKDKKDKKEKKEKKDKKEKKEKKEKRKSLDASAMD	4	0.999	469-504;513-522	KKASKKDKKDKKDKKEKKEKKDKKEKKEKKEKRKSL;EPKKKKKKST	6	NULL	NULL	6		0.0	tr|U7PTA1|U7PTA1_SPOS1		NOP56	Q12460	1.2e-180	NP_013298.1	NP_013298.1	Nucleoli	NP_013298.1
yeast7	UP000018087	Sporothrix schenckii (strain ATCC 58251 / de Perez 2211183)	NOP58	RBH_STRICT	U7PUF5	52.227	94.0	446.0	56.081	75.0	483.0	1613420	178	1391915	GCA_000474925.1	U7PUF5	U7PUF5_SPOS1	HMPREF1624_04461	Nucleolar protein 58	14.1	Medium	2	459-491, 545-594	EQAVAKSEKKDKKDKKEKKEKKEKKDTKAIAAP, KDGKPVVHSKKELKKLRKAEKKAEEESSSKRKRDDDAETPKKKKKKHSDA	10	0.996	464-485;545-592	KSEKKDKKDKKEKKEKKEKKDT;KDGKPVVHSKKELKKLRKAEKKAEEESSSKRKRDDDAETPKKKKKKHS	11.5	13.666	7.499	32.665		1.92e-152	tr|U7PUF5|U7PUF5_SPOS1		NOP58	Q12499	6.25e-167	NP_014955.1	NP_014955.1	Nucleoli	NP_014955.1
yeast7	UP000018087	Sporothrix schenckii (strain ATCC 58251 / de Perez 2211183)	SNU13	RBH_STRICT	U7PQK3	67.227	94.0	164.0	67.227	94.0	164.0	1611815	178	1391915	GCA_000474925.1	U7PQK3	U7PQK3_SPOS1	HMPREF1624_06064	Ribonucloprotein	0	Low	NULL	NULL	NULL	0	NULL	NULL	NULL	NULL	12.5	NULL	12.5		2.97e-54	tr|U7PQK3|U7PQK3_SPOS1		SNU13	P39990	1.82e-54	NP_010888.1	NP_010888.1	Nucleoli	NP_010888.1
yeast7	UP000019373	Endocarpon pusillum (strain Z07020 / HMAS-L-300199)	ERB1	RBH_STRICT	U1HK41	48.477	98.0	737.0	52.738	84.0	724.0	1616218	179	1263415	GCA_000464535.1	U1HK41	U1HK41_ENDPU	ERB1	Ribosome biogenesis protein ERB1	6.7	Low	NULL	NULL	NULL	4	0.611	273-277	KHEAK	15	12.333	NULL	27.333		0.0	tr|U1HK41|U1HK41_ENDPU		ERB1	Q04660	0.0	NP_013764.1	NP_013764.1	Nucleoli	NP_013764.1
yeast7	UP000019373	Endocarpon pusillum (strain Z07020 / HMAS-L-300199)	NOP1	RBH_STRICT	U1GD23	71.705	77.0	379.0	74.59	92.0	376.0	1621079	179	1263415	GCA_000464535.1	U1GD23	U1GD23_ENDPU	EPUS_08779	Histone-glutamine methyltransferase	0.8	Low	NULL	NULL	NULL	0	NULL	NULL	NULL	2	NULL	NULL	2		1.04e-133	tr|U1GD23|U1GD23_ENDPU		NOP1	P15646	7.48e-133	NP_010270.1	NP_010270.1	Nucleoli	NP_010270.1
yeast7	UP000019373	Endocarpon pusillum (strain Z07020 / HMAS-L-300199)	NOP56	RBH_STRICT	U1HKJ2	62.389	88.0	585.0	62.584	86.0	582.0	1615517	179	1263415	GCA_000464535.1	U1HKJ2	U1HKJ2_ENDPU	EPUS_05107	Nucleolar protein 58	12.2	Medium	2	453-495, 500-519	IAPQGVQKQEKQKKDKTEKKQGKDKKKEKKSRSRQDDAVESKK, EVNGIVRTEGKKKKKKSSVE	4	0.998	462-516	EKQKKDKTEKKQGKDKKKEKKSRSRQDDAVESKKRKHVEVNGIVRTEGKKKKKKS	10	13.833	5.833	29.665999999999997		0.0	tr|U1HKJ2|U1HKJ2_ENDPU		NOP56	Q12460	0.0	NP_013298.1	NP_013298.1	Nucleoli	NP_013298.1
yeast7	UP000019374	Ophiocordyceps sinensis (strain Co18 / CGMCC 3.14243)	ERB1	RBH_STRICT	T5ANB3	46.0	98.0	711.0	49.284	88.0	719.0	1626573	180	911162	GCA_000448365.1	T5ANB3	T5ANB3_OPHSC	ERB1	Ribosome biogenesis protein ERB1	2.5	Low	NULL	NULL	NULL	0	NULL	NULL	NULL	9	9	9.166	27.166		0.0	tr|T5ANB3|T5ANB3_OPHSC		ERB1	Q04660	0.0	NP_013764.1	NP_013764.1	Nucleoli	NP_013764.1
yeast7	UP000019374	Ophiocordyceps sinensis (strain Co18 / CGMCC 3.14243)	NOP1	RBH_STRICT	T5A7K5	65.447	73.0	330.0	67.089	71.0	328.0	1627300	180	911162	GCA_000448365.1	T5A7K5	T5A7K5_OPHSC	OCS_05887	Histone-glutamine methyltransferase	4.6	Low	NULL	NULL	NULL	4	0.992	6-86	PRGAPRGGGMRGGARGGRGGFGDRGGRGGGRGGFGGGRGGFGGDRGGRGGRGGGFRGGRGDSRGGRGGGGRGGGPGQRGGS	5.5	9	NULL	14.5		1.92e-113	tr|T5A7K5|T5A7K5_OPHSC		NOP1	P15646	1.45e-112	NP_010270.1	NP_010270.1	Nucleoli	NP_010270.1
yeast7	UP000019374	Ophiocordyceps sinensis (strain Co18 / CGMCC 3.14243)	NOP56	RBH_STRICT	T5A732	56.674	84.0	518.0	56.674	84.0	517.0	1628992	180	911162	GCA_000448365.1	T5A732	T5A732_OPHSC	OCS_02997	Nucleolar protein 58	12.5	Medium	1	452-508	DAPEPSSAKKSKKEKKEKKGKSKDKKRKHDDAAVAADADDSEKKKKKKRKSKSGNDE	8	0.999	459-480;493-504	AKKSKKEKKEKKGKSKDKKRKH;EKKKKKKRKSKS	12	13.833	NULL	25.833		0.0	tr|T5A732|T5A732_OPHSC		NOP56	Q12460	0.0	NP_013298.1	NP_013298.1	Nucleoli	NP_013298.1
yeast7	UP000019374	Ophiocordyceps sinensis (strain Co18 / CGMCC 3.14243)	NOP58	RBH_STRICT	T5AEN2	57.788	84.0	514.0	52.621	74.0	493.0	1625041	180	911162	GCA_000448365.1	T5AEN2	T5AEN2_OPHSC	OCS_00363	Nucleolar protein 58	14.6	Medium	2	540-561, 564-666	AGTPKVYSKKELKKMRKAGENE, VKRPETPTKPEPSEKKKKRKAGEIETPVQKLETPSKPEPSSEKKKKRKAEENETPVKKAESPCKSEPSSEKKKKKRKHVEIEEEAAETKKDKKQKKKKRHSEA	10	0.993	525-528;547-665	KFKR;SKKELKKMRKAGENETPVKRPETPTKPEPSEKKKKRKAGEIETPVQKLETPSKPEPSSEKKKKRKAEENETPVKKAESPCKSEPSSEKKKKKRKHVEIEEEAAETKKDKKQKKKKRHSE	14	12.666	9.166	35.832		3.18e-178	tr|T5AEN2|T5AEN2_OPHSC		NOP58	Q12499	1.18e-169	NP_014955.1	NP_014955.1	Nucleoli	NP_014955.1
yeast7	UP000019374	Ophiocordyceps sinensis (strain Co18 / CGMCC 3.14243)	SNU13	RBH_STRICT	T5A4F4	66.292	71.0	125.0	66.292	96.0	125.0	1623790	180	911162	GCA_000448365.1	T5A4F4	T5A4F4_OPHSC	OCS_03933	Ribonucloprotein	0	Low	NULL	NULL	NULL	0	NULL	NULL	NULL	NULL	11.5	NULL	11.5		1.59e-39	tr|T5A4F4|T5A4F4_OPHSC		SNU13	P39990	1.1e-39	NP_010888.1	NP_010888.1	Nucleoli	NP_010888.1
yeast7	UP000019376	Penicillium oxalicum (strain 114-2 / CGMCC 5302)	ERB1	RBH_STRICT	S7ZMG1	53.017	84.0	724.0	52.055	90.0	739.0	1638086	181	933388	GCA_000346795.1	S7ZMG1	S7ZMG1_PENO1	ERB1	Ribosome biogenesis protein ERB1	8	Low	NULL	NULL	NULL	18	0.686	8-10;244-259	KKR;KRRFVPSKHEAKRVMK	10.5	7.5	NULL	18		0.0	tr|S7ZMG1|S7ZMG1_PENO1		ERB1	Q04660	0.0	NP_013764.1	NP_013764.1	Nucleoli	NP_013764.1
yeast7	UP000019376	Penicillium oxalicum (strain 114-2 / CGMCC 5302)	NOP1	RBH_STRICT	S8AI36	74.477	73.0	373.0	74.583	74.0	380.0	1638518	181	933388	GCA_000346795.1	S8AI36	S8AI36_PENO1	PDE_00286	Histone-glutamine methyltransferase	3	Low	NULL	NULL	NULL	3	0.998	6-82	RGRGGPPRGGRGGAPRGGAGGRGGFGGGRGGGFGGRGGGRGGARGGPPGRGGRGGRGGRGGARGGRGGAAGAKGGAK	NULL	8.5	NULL	8.5		1.93e-130	tr|S8AI36|S8AI36_PENO1		NOP1	P15646	2.98e-133	NP_010270.1	NP_010270.1	Nucleoli	NP_010270.1
yeast7	UP000019376	Penicillium oxalicum (strain 114-2 / CGMCC 5302)	NOP56	RBH_STRICT	S7ZH65	64.583	85.0	577.0	64.815	84.0	593.0	1635375	181	933388	GCA_000346795.1	S7ZH65	S7ZH65_PENO1	PDE_04970	Nucleolar protein 58	6.5	Low	NULL	NULL	NULL	3	0.999	456-514	KKEKKDKKEKKEKKEKKEKSDKSDKKKKRKSDVGEDDSEKKKKRKHDADTEPSKKKQKA	11.5	NULL	6.5	18		0.0	tr|S7ZH65|S7ZH65_PENO1		NOP56	Q12460	0.0	NP_013298.1	NP_013298.1	Nucleoli	NP_013298.1
yeast7	UP000019376	Penicillium oxalicum (strain 114-2 / CGMCC 5302)	NOP58	RBH_STRICT	S7ZIQ0	53.153	95.0	540.0	60.998	77.0	554.0	1637175	181	933388	GCA_000346795.1	S7ZIQ0	S7ZIQ0_PENO1	PDE_05114	Nucleolar protein 58	7.5	Low	NULL	NULL	NULL	10	0.997	458-466;531-571	KKSKKDKKK;KKDLKKAKKEAKKAEKEDGKKRKRDDGDDNEKKKKKKNKGE	13	12.666	8.666	34.332		0.0	tr|S7ZIQ0|S7ZIQ0_PENO1		NOP58	Q12499	0.0	NP_014955.1	NP_014955.1	Nucleoli	NP_014955.1
yeast7	UP000019376	Penicillium oxalicum (strain 114-2 / CGMCC 5302)	SNU13	RBH_STRICT	S8AXB1	67.46	100.0	162.0	70.588	94.0	183.0	1639526	181	933388	GCA_000346795.1	S8AXB1	S8AXB1_PENO1	PDE_05932	Ribonucloprotein	1.4	Low	NULL	NULL	NULL	0	NULL	NULL	NULL	5.5	14	NULL	19.5		2.36e-53	tr|S8AXB1|S8AXB1_PENO1		SNU13	P39990	6.22e-62	NP_010888.1	NP_010888.1	Nucleoli	NP_010888.1
yeast7	UP000019377	Kalmanozyma brasiliensis (strain GHG001)	NOP1	RBH_STRICT	V5EZ04	71.25	73.0	360.0	71.008	70.0	361.0	1642899	182	1365824	GCA_000497045.1	V5EZ04	V5EZ04_KALBG	PSEUBRA_SCAF19g03267	Histone-glutamine methyltransferase	5.3	Low	NULL	NULL	NULL	4	0.997	9-98	RGGFGGGRGGGRGGFGGDRGGRGGGRGGFGGDRGGRGGGRGGFGGGRGAPVGRGGGFGGGRGAPRGRGAPGGRGGRGGARGGGKPGARGG	8.5	10.5	NULL	19		2.23e-125	tr|V5EZ04|V5EZ04_KALBG		NOP1	P15646	1.15e-125	NP_010270.1	NP_010270.1	Nucleoli	NP_010270.1
yeast7	UP000019377	Kalmanozyma brasiliensis (strain GHG001)	NOP56	RBH_STRICT	V5EUI4	59.338	84.0	514.0	58.565	79.0	513.0	1640379	182	1365824	GCA_000497045.1	V5EUI4	V5EUI4_KALBG	PSEUBRA_SCAF25g01067	Nop domain-containing protein	11.8	Medium	1	472-541	GVTDPADKKKAKKDKKELSEGKKKYKSKMADKKERKKVEKAAKKLAKESRKSTKNKDKYNKDKKDKKAKK	2	0.999	479-541	KKKAKKDKKELSEGKKKYKSKMADKKERKKVEKAAKKLAKESRKSTKNKDKYNKDKKDKKAKK	10	NULL	NULL	10		4.6e-180	tr|V5EUI4|V5EUI4_KALBG		NOP56	Q12460	2.29e-179	NP_013298.1	NP_013298.1	Nucleoli	NP_013298.1
yeast7	UP000019377	Kalmanozyma brasiliensis (strain GHG001)	NOP58	RBH_STRICT	V5ERR9	47.913	95.0	452.0	53.93	79.0	453.0	1643976	182	1365824	GCA_000497045.1	V5ERR9	V5ERR9_KALBG	PSEUBRA_SCAF5g02463	Ribosome biogenesis protein-Nop58p/Nop5p	16	High	2	482-503, 516-560	EEKLSKEERKALKKARKSEAAV, EDKLSKEERKALKKAKKEAANGVVETPSKKDKKKRSADEADVNAT	15	0.969	487-498;521-552;560-576	KEERKALKKARK;KEERKALKKAKKEAANGVVETPSKKDKKKRSA;TPKSEPGSSKKKKSKKE	10	12.166	6.666	28.832		7.28e-155	tr|V5ERR9|V5ERR9_KALBG		NOP58	Q12499	2.2e-155	NP_014955.1	NP_014955.1	Nucleoli	NP_014955.1
yeast7	UP000019377	Kalmanozyma brasiliensis (strain GHG001)	SNU13	RBH_STRICT	V5EX76	77.778	100.0	207.0	77.778	100.0	207.0	1645383	182	1365824	GCA_000497045.1	V5EX76	V5EX76_KALBG	PSEUBRA_SCAF23g05237	Ribonucloprotein	1.2	Low	NULL	NULL	NULL	0	NULL	NULL	NULL	5	15	NULL	20		1.54e-71	tr|V5EX76|V5EX76_KALBG		SNU13	P39990	1.38e-71	NP_010888.1	NP_010888.1	Nucleoli	NP_010888.1
yeast7	UP000019384	Kuraishia capsulata CBS 1993	ERB1	RBH_STRICT	W6MSG3	68.048	90.0	1054.0	67.1	89.0	1043.0	1649964	774	1382522		W6MSG3	W6MSG3_9ASCO	ERB1	Ribosome biogenesis protein ERB1	8.9	Low	NULL	NULL	NULL	3	0.755	297-321	KRRFVPSKHEAKRVMKIVKAIREGR	21.5	12.5	NULL	34		0.0	tr|W6MSG3|W6MSG3_9ASCO		ERB1	Q04660	0.0	NP_013764.1	NP_013764.1	Nucleoli	NP_013764.1
yeast7	UP000019384	Kuraishia capsulata CBS 1993	NOP1	RBH_STRICT	W6MQB0	92.531	74.0	465.0	92.531	72.0	467.0	1648150	774	1382522		W6MQB0	W6MQB0_9ASCO	KUCA_T00004866001	Histone-glutamine methyltransferase	6.3	Low	NULL	NULL	NULL	3	0.996	12-95	RGGFGDRGGRGGFGGRGGSRGGFGDRGGRGGSRGGFGDRGGRGGFGGRGGSRGGRGGDRGGRGGARGGRGGRGGARGGARGGAK	10	10	NULL	20		8.07e-167	tr|W6MQB0|W6MQB0_9ASCO		NOP1	P15646	1.79e-167	NP_010270.1	NP_010270.1	Nucleoli	NP_010270.1
yeast7	UP000019384	Kuraishia capsulata CBS 1993	NOP56	RBH_STRICT	W6MF71	77.189	86.0	706.0	77.189	85.0	706.0	1649794	774	1382522		W6MF71	W6MF71_9ASCO	KUCA_T00000305001	Nop domain-containing protein	6.3	Low	NULL	NULL	NULL	3	0.999	457-507	KKEKKEKKEKKDKKEKKEKKDKKEKKDKKEKKRSTDSEESPKKKKSKKSKD	13.5	14.5	NULL	28		0.0	tr|W6MF71|W6MF71_9ASCO		NOP56	Q12460	0.0	NP_013298.1	NP_013298.1	Nucleoli	NP_013298.1
yeast7	UP000019384	Kuraishia capsulata CBS 1993	NOP7	RBH_STRICT	W6MK28	62.806	99.0	758.0	62.643	100.0	686.0	1648521	774	1382522		W6MK28	W6MK28_9ASCO	NOP7	Pescadillo homolog	9.7	Low	NULL	NULL	NULL	8	0.964	47-51;575-593	RNKKK;KKRRKIEKTKSKLQKLDKK	18.5	11.833	NULL	30.333		0.0	tr|W6MK28|W6MK28_9ASCO		NOP7	P53261	0.0	NP_011617.1	NP_011617.1	Nucleoli	NP_011617.1
yeast7	UP000019384	Kuraishia capsulata CBS 1993	SNU13	RBH_STRICT	W6MW00	89.683	100.0	237.0	89.683	100.0	237.0	1649383	774	1382522		W6MW00	W6MW00_9ASCO	KUCA_T00002679001	Ribonucloprotein	2.4	Low	NULL	NULL	NULL	0	NULL	NULL	NULL	9	14.5	NULL	23.5		2.94e-83	tr|W6MW00|W6MW00_9ASCO		SNU13	P39990	3.08e-83	NP_010888.1	NP_010888.1	Nucleoli	NP_010888.1
yeast7	UP000019384	Kuraishia capsulata CBS 1993	YTM1	RBH_STRICT	W6MMS3	59.259	99.0	545.0	58.606	99.0	540.0	1646041	774	1382522		W6MMS3	W6MMS3_9ASCO	YTM1	Ribosome biogenesis protein YTM1	3.3	Low	NULL	NULL	NULL	0	NULL	NULL	NULL	14	12.833	NULL	26.833		0.0	tr|W6MMS3|W6MMS3_9ASCO		YTM1	Q12024	0.0	NP_014915.3	NP_014915.3	Nucleoli	NP_014915.3
yeast7	UP000019471	Cladophialophora psammophila CBS 110553	ERB1	RBH_STRICT	W9W8Y6	50.214	84.0	695.0	50.429	85.0	680.0	1665235	183	1182543	GCA_000585535.1	W9W8Y6	W9W8Y6_9EURO	ERB1	Ribosome biogenesis protein ERB1	2.6	Low	NULL	NULL	NULL	0	NULL	NULL	NULL	9.5	12.5	NULL	22		0.0	tr|W9W8Y6|W9W8Y6_9EURO		ERB1	Q04660	0.0	NP_013764.1	NP_013764.1	Nucleoli	NP_013764.1
yeast7	UP000019471	Cladophialophora psammophila CBS 110553	NOP56	RBH_STRICT	W9VN12	64.352	85.0	589.0	64.352	83.0	587.0	1664622	183	1182543	GCA_000585535.1	W9VN12	W9VN12_9EURO	A1O5_13192	Nucleolar protein 58	10.7	Medium	1	457-507	STATQNQDKGRKDRKKGRKDKDKAVNSDDASKKDKKDKKRKATEMDNEGGE	3	0.99	465-517	KGRKDRKKGRKDKDKAVNSDDASKKDKKDKKRKATEMDNEGGEKKKKKSIPRD	9	NULL	NULL	9		0.0	tr|W9VN12|W9VN12_9EURO		NOP56	Q12460	0.0	NP_013298.1	NP_013298.1	Nucleoli	NP_013298.1
yeast7	UP000019471	Cladophialophora psammophila CBS 110553	SNU13	RBH_STRICT	W9WKM4	65.6	98.0	148.0	65.6	99.0	171.0	1662045	183	1182543	GCA_000585535.1	W9WKM4	W9WKM4_9EURO	A1O5_08501	Ribonucloprotein	1.6	Low	NULL	NULL	NULL	0	NULL	NULL	NULL	5.5	9	NULL	14.5		1.13e-47	tr|W9WKM4|W9WKM4_9EURO		SNU13	P39990	2.94e-57	NP_010888.1	NP_010888.1	Nucleoli	NP_010888.1
yeast7	UP000019473	Cladophialophora yegresii CBS 114405	ERB1	RBH_STRICT	W9X160	49.786	84.0	687.0	49.429	86.0	675.0	1672734	184	1182544	GCA_000585515.1	W9X160	W9X160_9EURO	ERB1	Ribosome biogenesis protein ERB1	2.6	Low	NULL	NULL	NULL	0	NULL	NULL	NULL	9.5	11	NULL	20.5		0.0	tr|W9X160|W9X160_9EURO		ERB1	Q04660	0.0	NP_013764.1	NP_013764.1	Nucleoli	NP_013764.1
yeast7	UP000019473	Cladophialophora yegresii CBS 114405	NOP56	RBH_STRICT	W9VZ51	61.491	94.0	575.0	61.555	92.0	572.0	1666475	184	1182544	GCA_000585515.1	W9VZ51	W9VZ51_9EURO	A1O7_05408	Nucleolar protein 58	12.3	Medium	1	453-517	DVEPKSVQSQEKKKKDKKKEKKEKKEQSSKPEDNDKSEKKEKKRKASEPDDERSEKKKKKSKSKE	4	0.999	464-517	KKKKDKKKEKKEKKEQSSKPEDNDKSEKKEKKRKASEPDDERSEKKKKKSKSKE	17.5	NULL	10.333	27.833		0.0	tr|W9VZ51|W9VZ51_9EURO		NOP56	Q12460	0.0	NP_013298.1	NP_013298.1	Nucleoli	NP_013298.1
yeast7	UP000019473	Cladophialophora yegresii CBS 114405	SNU13	RBH_STRICT	W9VQ59	66.4	98.0	150.0	66.4	99.0	173.0	1669351	184	1182544	GCA_000585515.1	W9VQ59	W9VQ59_9EURO	A1O7_08080	Ribonucloprotein	1.9	Low	NULL	NULL	NULL	0	NULL	NULL	NULL	7	10.5	NULL	17.5		2.16e-48	tr|W9VQ59|W9VQ59_9EURO		SNU13	P39990	5.56e-58	NP_010888.1	NP_010888.1	Nucleoli	NP_010888.1
yeast7	UP000019478	Capronia epimyces CBS 606.96	ERB1	RBH_STRICT	W9YBG3	46.33	98.0	694.0	50.143	85.0	682.0	1680107	185	1182542	GCA_000585565.1	W9YBG3	W9YBG3_9EURO	ERB1	Ribosome biogenesis protein ERB1	7.3	Low	NULL	NULL	NULL	3	0.63	261-267	SKHEAKR	17.5	14	NULL	31.5		0.0	tr|W9YBG3|W9YBG3_9EURO		ERB1	Q04660	0.0	NP_013764.1	NP_013764.1	Nucleoli	NP_013764.1
yeast7	UP000019478	Capronia epimyces CBS 606.96	NOP1	RBH_STRICT	W9Z6G9	74.603	75.0	382.0	74.694	74.0	374.0	1683245	185	1182542	GCA_000585565.1	W9Z6G9	W9Z6G9_9EURO	A1O3_03163	Histone-glutamine methyltransferase	4.3	Low	NULL	NULL	NULL	4	0.997	7-83	RGRGGGGGRGGFSRGGPRGGGRGGGRGGFGGGFGDRGGRGGGRGAPRGGGGRGAPRGRGAPRGGTRGGKPGIRGGAK	4.5	9	NULL	13.5		1.03e-133	tr|W9Z6G9|W9Z6G9_9EURO		NOP1	P15646	5.43e-131	NP_010270.1	NP_010270.1	Nucleoli	NP_010270.1
yeast7	UP000019478	Capronia epimyces CBS 606.96	NOP56	RBH_STRICT	W9YH44	62.203	90.0	590.0	62.971	87.0	587.0	1679520	185	1182542	GCA_000585565.1	W9YH44	W9YH44_9EURO	A1O3_00772	Nucleolar protein 58	10.4	Medium	1	455-508	VEPASARKQEKREKDKKEKSKDKKEKKEKRKSEGGDDAVEKKKKRKSIEGDGEV	4	0.999	461-518	RKQEKREKDKKEKSKDKKEKKEKRKSEGGDDAVEKKKKRKSIEGDGEVEGKKKKKSKA	11	13.833	6.333	31.165999999999997		0.0	tr|W9YH44|W9YH44_9EURO		NOP56	Q12460	0.0	NP_013298.1	NP_013298.1	Nucleoli	NP_013298.1
yeast7	UP000019478	Capronia epimyces CBS 606.96	NOP58	RBH_STRICT	W9YKT3	62.108	84.0	526.0	62.108	70.0	556.0	1678937	185	1182542	GCA_000585565.1	W9YKT3	W9YKT3_9EURO	A1O3_06669	Nucleolar protein 58	18.8	High	4	454-477, 516-540, 576-602, 615-634	GNEAPAKKEKKSKKEKKLIQEISE, ADGADKKAEKQRKRAEKEARKLAKE, GTPVAISKKEIKKAKKKAEKAAAANTN, EEEVVEQSKPDKKKKRKEKA	20	0.991	459-470;521-541;583-599;607-634	AKKEKKSKKEKK;KKAEKQRKRAEKEARKLAKEG;KKEIKKAKKKAEKAAAA;GSKKRKRAEEEVVEQSKPDKKKKRKEKA	9	11.666	7.666	28.332		0.0	tr|W9YKT3|W9YKT3_9EURO		NOP58	Q12499	0.0	NP_014955.1	NP_014955.1	Nucleoli	NP_014955.1
yeast7	UP000019478	Capronia epimyces CBS 606.96	SNU13	RBH_STRICT	W9XJX4	72.0	98.0	159.0	72.0	99.0	183.0	1675865	185	1182542	GCA_000585565.1	W9XJX4	W9XJX4_9EURO	A1O3_09879	Ribonucloprotein	1.7	Low	NULL	NULL	NULL	0	NULL	NULL	NULL	6	10.5	NULL	16.5		2.73e-52	tr|W9XJX4|W9XJX4_9EURO		SNU13	P39990	6.87e-62	NP_010888.1	NP_010888.1	Nucleoli	NP_010888.1
yeast7	UP000019484	Capronia coronata CBS 617.96	ERB1	RBH_STRICT	W9XZ00	50.855	84.0	672.0	50.785	85.0	688.0	1687944	186	1182541	GCA_000585585.1	W9XZ00	W9XZ00_9EURO	ERB1	Ribosome biogenesis protein ERB1	4.2	Low	NULL	NULL	NULL	0	NULL	NULL	NULL	16.5	13.5	NULL	30		0.0	tr|W9XZ00|W9XZ00_9EURO		ERB1	Q04660	0.0	NP_013764.1	NP_013764.1	Nucleoli	NP_013764.1
yeast7	UP000019484	Capronia coronata CBS 617.96	NOP1	RBH_STRICT	W9YRC6	73.029	72.0	369.0	73.029	98.0	369.0	1688489	186	1182541	GCA_000585585.1	W9YRC6	W9YRC6_9EURO	A1O1_00227	Histone-glutamine methyltransferase	0	Low	NULL	NULL	NULL	0	NULL	NULL	NULL	NULL	NULL	NULL	0		4.72e-130	tr|W9YRC6|W9YRC6_9EURO		NOP1	P15646	2.63e-130	NP_010270.1	NP_010270.1	Nucleoli	NP_010270.1
yeast7	UP000019484	Capronia coronata CBS 617.96	NOP56	RBH_STRICT	W9YLF0	62.256	90.0	595.0	64.434	84.0	589.0	1687975	186	1182541	GCA_000585585.1	W9YLF0	W9YLF0_9EURO	A1O1_02125	Nucleolar protein 58	11.2	Medium	1	452-507	DTEPTSARKQEKREKDKKEKSKDKKEKKEKRKSEGGDDVSEKKKKRKSIDGDGEAE	4	0.999	459-517	RKQEKREKDKKEKSKDKKEKKEKRKSEGGDDVSEKKKKRKSIDGDGEAEGKKKKKKSKE	13	NULL	8.833	21.833		0.0	tr|W9YLF0|W9YLF0_9EURO		NOP56	Q12460	0.0	NP_013298.1	NP_013298.1	Nucleoli	NP_013298.1
yeast7	UP000019484	Capronia coronata CBS 617.96	NOP58	RBH_STRICT	W9YEQ2	61.798	84.0	524.0	61.798	71.0	553.0	1691166	186	1182541	GCA_000585585.1	W9YEQ2	W9YEQ2_9EURO	A1O1_04672	Nucleolar protein 58	19	High	4	453-476, 515-539, 576-600, 611-630	GDEAPAKKEKKSKKDKKLIQEISE, SDNSAKKAEKDRKHAEKEARKLGKK, GTPVAISKKEIKKAKKQAEKAANGE, EEEVAEPSKPEKKKKRKEKA	15	0.998	458-469;520-541;583-630	AKKEKKSKKDKK;KKAEKDRKHAEKEARKLGKKGG;KKEIKKAKKQAEKAANGEVDGGKKRKRTEEEVAEPSKPEKKKKRKEKA	9.5	NULL	7.166	16.666		0.0	tr|W9YEQ2|W9YEQ2_9EURO		NOP58	Q12499	0.0	NP_014955.1	NP_014955.1	Nucleoli	NP_014955.1
yeast7	UP000019484	Capronia coronata CBS 617.96	SNU13	RBH_STRICT	W9Y061	72.0	98.0	159.0	72.0	99.0	183.0	1695037	186	1182541	GCA_000585585.1	W9Y061	W9Y061_9EURO	A1O1_06577	Ribonucloprotein	1.7	Low	NULL	NULL	NULL	0	NULL	NULL	NULL	6	10.5	NULL	16.5		2.47e-52	tr|W9Y061|W9Y061_9EURO		SNU13	P39990	6.87e-62	NP_010888.1	NP_010888.1	Nucleoli	NP_010888.1
yeast7	UP000019487	Sclerotinia borealis (strain F-4128)	ERB1	RBH_STRICT	W9C9K8	53.382	84.0	734.0	53.382	86.0	748.0	1695472	187	1432307	GCA_000503235.1	W9C9K8	W9C9K8_SCLBF	ERB1	Ribosome biogenesis protein ERB1	7.1	Low	NULL	NULL	NULL	10	0.641	245-246;249-256	RR;PSKHEAKR	8.5	7.333	NULL	15.833		0.0	tr|W9C9K8|W9C9K8_SCLBF		ERB1	Q04660	0.0	NP_013764.1	NP_013764.1	Nucleoli	NP_013764.1
yeast7	UP000019487	Sclerotinia borealis (strain F-4128)	NOP1	RBH_STRICT	W9C8G2	75.207	73.0	394.0	75.207	73.0	395.0	1699280	187	1432307	GCA_000503235.1	W9C8G2	W9C8G2_SCLBF	SBOR_8465	Histone-glutamine methyltransferase	4.9	Low	NULL	NULL	NULL	3	0.997	9-89	ARGGDRGGRGSFGGGRGGGDRGGGDRGGRGGFGGGFGGRGGGRGGGDRGGGRGGGRGAPRGGRGAPRGGRGGAGGARGGAK	5	NULL	NULL	5		1.62e-138	tr|W9C8G2|W9C8G2_SCLBF		NOP1	P15646	4.31e-139	NP_010270.1	NP_010270.1	Nucleoli	NP_010270.1
yeast7	UP000019487	Sclerotinia borealis (strain F-4128)	NOP56	RBH_STRICT	W9CQC6	61.429	96.0	592.0	60.685	99.0	583.0	1702532	187	1432307	GCA_000503235.1	W9CQC6	W9CQC6_SCLBF	SBOR_2795	Nucleolar protein 58	11.6	Medium	2	82-103, 456-490	LELNMPKPSKKKKTILGVSDKT, VESTPVAKKEKKDKKRKHGEEEGEKKKKKKKSKTE	6	0.999	463-490	KKEKKDKKRKHGEEEGEKKKKKKKSKTE	5.5	9.5	NULL	15		0.0	tr|W9CQC6|W9CQC6_SCLBF		NOP56	Q12460	0.0	NP_013298.1	NP_013298.1	Nucleoli	NP_013298.1
yeast7	UP000019487	Sclerotinia borealis (strain F-4128)	NOP58	RBH_STRICT	W9CRX1	61.333	84.0	529.0	61.111	79.0	545.0	1702742	187	1432307	GCA_000503235.1	W9CRX1	W9CRX1_SCLBF	SBOR_2302	Nucleolar protein 58	9	Low	1	489-511	SDASEKKSKKGEKGDKEAKKAEK	4	0.999	494-571	KKSKKGEKGDKEAKKAEKAEKAAKKAEKAAKKAAKEAKKAAKEAKKSAVDTPVVSGKKRKSEDDVEKSEKKKKKKSKD	5	13.166	NULL	18.166		0.0	tr|W9CRX1|W9CRX1_SCLBF		NOP58	Q12499	0.0	NP_014955.1	NP_014955.1	Nucleoli	NP_014955.1
yeast7	UP000019487	Sclerotinia borealis (strain F-4128)	SNU13	RBH_STRICT	W9C5F9	73.109	94.0	165.0	73.109	93.0	185.0	1704671	187	1432307	GCA_000503235.1	W9C5F9	W9C5F9_SCLBF	SBOR_8516	Ribonucloprotein	2	Low	NULL	NULL	NULL	0	NULL	NULL	NULL	7.5	13	NULL	20.5		2.46e-54	tr|W9C5F9|W9C5F9_SCLBF		SNU13	P39990	1.87e-62	NP_010888.1	NP_010888.1	Nucleoli	NP_010888.1
yeast7	UP000019804	Aspergillus ruber (strain CBS 135680)	ERB1	RBH_STRICT	A0A017S6E8	54.611	84.0	753.0	54.611	85.0	741.0	1705748	188	1388766	GCA_000600275.1	A0A017S6E8	A0A017S6E8_9EURO	ERB1	Ribosome biogenesis protein ERB1	12.6	Medium	1	690-712	ELSPRPYKTLRYHRKAIRSVKFH	4	0.664	256-269	RRFVPSKHEAKRVM	16.5	11	NULL	27.5		0.0	tr|A0A017S6E8|A0A017S6E8_9EURO		ERB1	Q04660	0.0	NP_013764.1	NP_013764.1	Nucleoli	NP_013764.1
yeast7	UP000019804	Aspergillus ruber (strain CBS 135680)	NOP1	RBH_STRICT	A0A017SQM7	73.444	73.0	382.0	73.75	77.0	382.0	1706012	188	1388766	GCA_000600275.1	A0A017SQM7	A0A017SQM7_9EURO	EURHEDRAFT_408350	Histone-glutamine methyltransferase	4.4	Low	NULL	NULL	NULL	4	0.998	6-73	RGRGGPPRGGGGRGAPRGGGGARGGRGGFAPRGRGGPPRGGGRGAPRGRGAPRGGRGGPKGGAKGGAK	5	9.5	NULL	14.5		4.53e-134	tr|A0A017SQM7|A0A017SQM7_9EURO		NOP1	P15646	3.88e-134	NP_010270.1	NP_010270.1	Nucleoli	NP_010270.1
yeast7	UP000019804	Aspergillus ruber (strain CBS 135680)	NOP56	RBH_STRICT	A0A017SPK6	63.426	85.0	588.0	63.426	84.0	584.0	1709102	188	1388766	GCA_000600275.1	A0A017SPK6	A0A017SPK6_9EURO	EURHEDRAFT_409522	Nucleolar protein 58	10.8	Medium	1	448-513	DIVESPKKEEKKEKKDKKDKKEKKEKKGEKEEKKKKRKSDAGEGESEKKKRKHDSEAEPSKKKKKV	4	0.999	453-513	PKKEEKKEKKDKKDKKEKKEKKGEKEEKKKKRKSDAGEGESEKKKRKHDSEAEPSKKKKKV	11.5	NULL	6.833	18.333		0.0	tr|A0A017SPK6|A0A017SPK6_9EURO		NOP56	Q12460	0.0	NP_013298.1	NP_013298.1	Nucleoli	NP_013298.1
yeast7	UP000019804	Aspergillus ruber (strain CBS 135680)	NOP7	RBH_STRICT	A0A017SSX4	46.906	78.0	447.0	46.6	71.0	431.0	1710513	188	1388766	GCA_000600275.1	A0A017SSX4	A0A017SSX4_9EURO	NOP7	Pescadillo homolog	19	High	2	34-64, 615-690	RRLCIFKGIYPREPRNKKKASKTSTPNTTFY, ADEKAKKKSSQAKKIAAKKRKEEEELERQKMMMSRKKRKLLEKMMYSNKKQSDEAAKLRSKRRKLEKGEKGEKGEK	8	0.993	51-51;618-690	K;KAKKKSSQAKKIAAKKRKEEEELERQKMMMSRKKRKLLEKMMYSNKKQSDEAAKLRSKRRKLEKGEKGEKGEK	21	NULL	NULL	21		5.96e-150	tr|A0A017SSX4|A0A017SSX4_9EURO		NOP7	P53261	8.73e-144	NP_011617.1	NP_011617.1	Nucleoli	NP_011617.1
yeast7	UP000019804	Aspergillus ruber (strain CBS 135680)	SNU13	RBH_STRICT	A0A017SA92	70.732	98.0	158.0	70.732	95.0	182.0	1706859	188	1388766	GCA_000600275.1	A0A017SA92	A0A017SA92_9EURO	EURHEDRAFT_413867	Ribonucloprotein	2.1	Low	NULL	NULL	NULL	0	NULL	NULL	NULL	7.5	12.5	NULL	20		1.23e-51	tr|A0A017SA92|A0A017SA92_9EURO		SNU13	P39990	2.57e-61	NP_010888.1	NP_010888.1	Nucleoli	NP_010888.1
yeast7	UP000020467	Colletotrichum fioriniae PJ7	ERB1	RBH_STRICT	A0A010S0T1	46.736	94.0	711.0	49.853	85.0	716.0	1722456	189	1445577	GCA_000582985.1	A0A010S0T1	A0A010S0T1_9PEZI	ERB1	Ribosome biogenesis protein ERB1	6.5	Low	NULL	NULL	NULL	3	0.727	250-265	KRRFVPSKHEAKRIAK	13	13	NULL	26		0.0	tr|A0A010S0T1|A0A010S0T1_9PEZI		ERB1	Q04660	0.0	NP_013764.1	NP_013764.1	Nucleoli	NP_013764.1
yeast7	UP000020467	Colletotrichum fioriniae PJ7	NOP1	RBH_STRICT	A0A010QAW4	68.75	73.0	353.0	68.75	72.0	355.0	1720077	189	1445577	GCA_000582985.1	A0A010QAW4	A0A010QAW4_9PEZI	CFIO01_12229	Histone-glutamine methyltransferase	3	Low	NULL	NULL	NULL	3	0.996	8-90	GGGGRGGGRGGFGGGRGGGDRGGFGGRGGGRGGFGGDRGRGGFGGRGGGRGGGRGGPGGARGRGGVSKGGRGGRGGAAGGQKG	NULL	8	NULL	8		2.79e-122	tr|A0A010QAW4|A0A010QAW4_9PEZI		NOP1	P15646	2.3e-123	NP_010270.1	NP_010270.1	Nucleoli	NP_010270.1
yeast7	UP000020467	Colletotrichum fioriniae PJ7	NOP56	RBH_STRICT	A0A010Q0F0	59.862	86.0	526.0	59.41	87.0	533.0	1717073	189	1445577	GCA_000582985.1	A0A010Q0F0	A0A010Q0F0_9PEZI	CFIO01_05617	Nucleolar protein 58	11	Medium	1	452-508	AVAEDVKKEKKDKKEKSKDKKEKKEKKRKRESEVGAAEPEKADGEKKKKKKSKSKDE	3	0.999	458-507	KKEKKDKKEKSKDKKEKKEKKRKRESEVGAAEPEKADGEKKKKKKSKSKD	9.5	NULL	5.5	15		0.0	tr|A0A010Q0F0|A0A010Q0F0_9PEZI		NOP56	Q12460	0.0	NP_013298.1	NP_013298.1	Nucleoli	NP_013298.1
yeast7	UP000020467	Colletotrichum fioriniae PJ7	NOP58	RBH_STRICT	A0A010SGQ0	54.762	95.0	506.0	59.009	72.0	515.0	1718768	189	1445577	GCA_000582985.1	A0A010SGQ0	A0A010SGQ0_9PEZI	CFIO01_08452	Nucleolar protein 58	13.6	Medium	2	480-509, 558-615	DASEEEKKSKKDKKKEKKEKKRVSIAAVET, GTPVVFSKKELKKLKKAEDEVEETPVKATDSTKKKRKHEDDETPKKEKKLKKKRSSLA	8	0.996	486-502;590-613	KKSKKDKKKEKKEKKRV;KKKRKHEDDETPKKEKKLKKKRSS	6.5	NULL	4.333	10.833		3.23e-175	tr|A0A010SGQ0|A0A010SGQ0_9PEZI		NOP58	Q12499	4.68e-179	NP_014955.1	NP_014955.1	Nucleoli	NP_014955.1
yeast7	UP000020467	Colletotrichum fioriniae PJ7	SNU13	RBH_STRICT	A0A010RWB1	68.908	94.0	169.0	68.908	96.0	169.0	1723442	189	1445577	GCA_000582985.1	A0A010RWB1	A0A010RWB1_9PEZI	CFIO01_02392	Ribonucloprotein	2.8	Low	NULL	NULL	NULL	0	NULL	NULL	NULL	11.5	15.5	NULL	27		6.6e-56	tr|A0A010RWB1|A0A010RWB1_9PEZI		SNU13	P39990	2.77e-56	NP_010888.1	NP_010888.1	Nucleoli	NP_010888.1
yeast7	UP000022910	Rhizophagus irregularis (strain DAOM 197198w)	SNU13	RBH_STRICT	A0A015K7B4	78.689	97.0	200.0	78.689	95.0	200.0	1754374	190	1432141	GCA_000597685.1	A0A015K7B4	A0A015K7B4_RHIIW	RirG_152760	Ribonucloprotein	2	Low	NULL	NULL	NULL	0	NULL	NULL	NULL	7.5	12.5	NULL	20		5.15e-68	tr|A0A015K7B4|A0A015K7B4_RHIIW		SNU13	P39990	1.64e-68	NP_010888.1	NP_010888.1	Nucleoli	NP_010888.1
yeast7	UP000024533	Trichophyton interdigitale (strain MR816)	ERB1	RBH_STRICT	A0A059J9F9	52.092	84.0	731.0	51.804	87.0	721.0	1757197	191	1215338	GCA_000622975.1	A0A059J9F9	A0A059J9F9_TRIIM	ERB1	Ribosome biogenesis protein ERB1	8.3	Low	NULL	NULL	NULL	3	0.67	241-256	KRRFVPSKHEAKRVMK	19.5	12.5	NULL	32		0.0	tr|A0A059J9F9|A0A059J9F9_TRIIM		ERB1	Q04660	0.0	NP_013764.1	NP_013764.1	Nucleoli	NP_013764.1
yeast7	UP000024533	Trichophyton interdigitale (strain MR816)	NOP1	RBH_STRICT	A0A059JHY3	69.123	87.0	356.0	75.105	76.0	383.0	1763334	191	1215338	GCA_000622975.1	A0A059JHY3	A0A059JHY3_TRIIM	H109_00939	Histone-glutamine methyltransferase	3	Low	NULL	NULL	NULL	3	0.997	6-72	PRGRGGDRGGRGGRGGRGGARGGGRGGFGGRGGGDRGGRGGGRGAARGRGGGRGGRGGKAGARGGAK	NULL	9.5	NULL	9.5		4.5e-124	tr|A0A059JHY3|A0A059JHY3_TRIIM		NOP1	P15646	7.49e-135	NP_010270.1	NP_010270.1	Nucleoli	NP_010270.1
yeast7	UP000024533	Trichophyton interdigitale (strain MR816)	NOP56	RBH_STRICT	A0A059J2W7	58.74	97.0	567.0	60.851	90.0	567.0	1757767	191	1215338	GCA_000622975.1	A0A059J2W7	A0A059J2W7_TRIIM	H109_05928	Nucleolar protein 58	9.6	Low	1	451-519	MEDVDKADKKDKKEKKKEKKEKKEKKEKKEKKKEKKDKAAGASDAETDATPKKKRKHDAEAGSEKKKKQ	3	1	458-521	DKKDKKEKKKEKKEKKEKKEKKEKKKEKKDKAAGASDAETDATPKKKRKHDAEAGSEKKKKQKK	6.5	14	NULL	20.5		0.0	tr|A0A059J2W7|A0A059J2W7_TRIIM		NOP56	Q12460	0.0	NP_013298.1	NP_013298.1	Nucleoli	NP_013298.1
yeast7	UP000024533	Trichophyton interdigitale (strain MR816)	NOP58	RBH_STRICT	A0A059J527	61.607	84.0	532.0	61.607	73.0	549.0	1760679	191	1215338	GCA_000622975.1	A0A059J527	A0A059J527_TRIIM	H109_05325	Nucleolar protein 58	18.9	High	3	453-480, 499-527, 554-593	LAGNEPEKKKSKKDKKDKKSKLVEEVEA, SDESEEEKPKKKSKKEKKSKTSGDDKVEE, GNPTAISKKELKKAKKEAKKEAKKAEKEEGKKRKRSDVGD	18	0.998	459-473;506-518;560-610	EKKKSKKDKKDKKSK;KPKKKSKKEKKSK;SKKELKKAKKEAKKEAKKAEKEEGKKRKRSDVGDDAEESKGEKKKKKKSKA	12	13.666	7.166	32.832		0.0	tr|A0A059J527|A0A059J527_TRIIM		NOP58	Q12499	0.0	NP_014955.1	NP_014955.1	Nucleoli	NP_014955.1
yeast7	UP000024533	Trichophyton interdigitale (strain MR816)	SNU13	RBH_STRICT	A0A059JCB6	66.667	100.0	162.0	66.667	100.0	182.0	1758406	191	1215338	GCA_000622975.1	A0A059JCB6	A0A059JCB6_TRIIM	H109_02677	Ribonucloprotein	2.8	Low	NULL	NULL	NULL	0	NULL	NULL	NULL	10	11.5	NULL	21.5		2.85e-53	tr|A0A059JCB6|A0A059JCB6_TRIIM		SNU13	P39990	2.12e-61	NP_010888.1	NP_010888.1	Nucleoli	NP_010888.1
yeast7	UP000024837	Drechslerella stenobrocha 248	ERB1	RBH_STRICT	W7HXS1	51.492	94.0	778.0	54.985	85.0	779.0	1765281	192	1043628	GCA_000525045.1	W7HXS1	W7HXS1_9PEZI	ERB1	Ribosome biogenesis protein ERB1	5.6	Low	NULL	NULL	NULL	5	0.681	246-265	KRRFIPSKHEQKRVMKIVKG	10.5	7.333	NULL	17.833		0.0	tr|W7HXS1|W7HXS1_9PEZI		ERB1	Q04660	0.0	NP_013764.1	NP_013764.1	Nucleoli	NP_013764.1
yeast7	UP000024837	Drechslerella stenobrocha 248	NOP1	RBH_STRICT	W7HWV4	77.143	73.0	385.0	77.049	74.0	385.0	1766775	192	1043628	GCA_000525045.1	W7HWV4	W7HWV4_9PEZI	DRE_06806	Histone-glutamine methyltransferase	3	Low	NULL	NULL	NULL	3	0.997	6-84	RGRGGGGGRGGFGGGGRGGGSARGGGGRGGGFGGRGGRGGAPGGRGAPRGGGRGGARGRGAPRGGGGRGGGAGGKGGAK	NULL	8	NULL	8		2.21e-135	tr|W7HWV4|W7HWV4_9PEZI		NOP1	P15646	3.83e-135	NP_010270.1	NP_010270.1	Nucleoli	NP_010270.1
yeast7	UP000024837	Drechslerella stenobrocha 248	NOP56	RBH_STRICT	W7HNH5	68.433	86.0	632.0	60.437	91.0	610.0	1767444	192	1043628	GCA_000525045.1	W7HNH5	W7HNH5_9PEZI	DRE_05449	Nucleolar protein 58	10.9	Medium	1	466-542	HGKDEEKAEKKDKKKEKKEKKEKKEKKEEKEEKEERKESKEKKKEKKKEKEEKSEKKDKKEKKEKSKRSREADDEDE	4	1	461-552	EKREIHGKDEEKAEKKDKKKEKKEKKEKKEKKEEKEEKEERKESKEKKKEKKKEKEEKSEKKDKKEKKEKSKRSREADDEDEAPKKKKKEKK	14	13.833	7.833	35.666		0.0	tr|W7HNH5|W7HNH5_9PEZI		NOP56	Q12460	0.0	NP_013298.1	NP_013298.1	Nucleoli	NP_013298.1
yeast7	UP000024837	Drechslerella stenobrocha 248	SNU13	RBH_STRICT	W7HV27	84.921	100.0	222.0	84.921	100.0	222.0	1769266	192	1043628	GCA_000525045.1	W7HV27	W7HV27_9PEZI	DRE_07460	Ribonucloprotein	3.6	Low	NULL	NULL	NULL	0	NULL	NULL	NULL	15	16	NULL	31		2.74e-77	tr|W7HV27|W7HV27_9PEZI		SNU13	P39990	2.76e-77	NP_010888.1	NP_010888.1	Nucleoli	NP_010888.1
[truncated: 2,395 more rows]
