# Supplementary material for: FuNGI: Fungal Nucleolar Genomic Inventory—a comprehensive database of fungal proteins with predicted nucleolar localization signals
Source: Database (Oxford). 2026 May 19;2026:baag023. doi: 10.1093/database/baag023 (PMC13184608; doi:10.1093/database/baag023)
Supplement: baag023_Supplemental_Files [file baag023_supplemental_files.zip › Supplementary_Data_S4_Yeast_proteome_ortholog_FuNGI_summary.tsv]

proteome_accession	target_species	n_ortholog_calls	n_strict	n_tolerant	n_yeast7	n_conf_high	n_conf_medium	n_conf_low	n_with_nols	n_with_nls	n_with_psort_nuclear_related	mean_confidence_score	mean_psort_nuclear_related_sum
UP000000267	Vanderwaltozyma polyspora (strain ATCC 22028 / DSM 70294 / BCRC 21397 / CBS 2163 / NBRC 10782 / NRRL Y-8283 / UCD 57-17)	7	7	0	7	1	4	2	3	6	7	11.0143	23.976
UP000000314	Komagataella phaffii (strain GS115 / ATCC 20864)	7	7	0	7	1	3	3	4	4	7	8.2714	27.7851
UP000000559	Candida albicans (strain SC5314 / ATCC MYA-2876)	7	7	0	7	2	2	3	4	5	7	10.3143	29.5711
UP000000560	Emericella nidulans (strain FGSC A4 / ATCC 38163 / CBS 112.46 / NRRL 194 / M139)	4	4	0	4	0	2	2	2	3	4	8.45	24.708
UP000000561	Mycosarcoma maydis (Corn smut fungus) (Ustilago maydis)	3	3	0	3	1	0	2	1	2	3	7.9	18.7777
UP000000591	Ashbya gossypii (strain ATCC 10895 / CBS 109.51 / FGSC 9923 / NRRL Y-1056)	7	7	0	7	1	2	4	3	6	7	10.0857	22.3807
UP000000598	Kluyveromyces lactis (strain ATCC 8585 / CBS 2359 / DSM 70799 / NBRC 1267 / NRRL Y-1140 / WM37)	7	7	0	7	1	3	3	3	6	7	10.0714	24.7854
UP000000599	Debaryomyces hansenii (strain ATCC 36239 / CBS 767 / BCRC 21394 / JCM 1990 / NBRC 0083 / IGC 2968)	7	7	0	7	1	3	3	4	5	7	11.0143	26.214
UP000000689	Naumovozyma dairenensis (strain ATCC 10597 / BCRC 20456 / CBS 421 / NBRC 0211 / NRRL Y-12639)	7	7	0	7	2	3	2	4	6	7	10.7	21.3094
UP000000707	Candida tenuis (strain ATCC 10573 / BCRC 21748 / CBS 615 / JCM 9827 / NBRC 10315 / NRRL Y-1498 / VKM Y-70)	3	3	0	3	0	1	2	1	1	3	7.7	19.1667
UP000000709	Spathaspora passalidarum (strain NRRL Y-27907 / 11-Y1)	6	6	0	6	2	1	3	3	4	6	10.5333	22.3888
UP000000724	Penicillium rubens (strain ATCC 28089 / DSM 1075 / NRRL 1951 / Wisconsin 54-1255)	5	5	0	5	0	0	5	0	3	5	4.22	23.3994
UP000000741	Moniliophthora perniciosa (strain FA553 / isolate CP02)	1	1	0	1	0	1	0	1	1	1	13.6	23.833
UP000000819	Encephalitozoon cuniculi (strain GB-M1)	2	2	0	2	0	1	1	1	1	2	6.3	19.4165
UP000001055	Phaeosphaeria nodorum (strain SN15 / ATCC MYA-4574 / FGSC 10173)	5	5	0	5	0	2	3	2	4	5	6.94	22.7326
UP000001056	Chaetomium globosum (strain ATCC 6205 / CBS 148.51 / DSM 1962 / NBRC 6347 / NRRL 1970)	4	4	0	4	0	2	2	3	3	4	9.9	19.708
UP000001067	Pyrenophora teres f. teres (strain 0-1)	5	5	0	5	1	1	3	2	2	5	6.44	18.4332
UP000001072	Melampsora larici-populina (strain 98AG31 / pathotype 3-4-7)	4	4	0	4	2	0	2	2	3	4	11.6	21.2082
UP000001194	Laccaria bicolor (strain S238N-H82 / ATCC MYA-4686)	5	5	0	5	1	2	2	3	4	5	9.22	22.0664
UP000001197	Podospora anserina (strain S / ATCC MYA-4624 / DSM 980 / FGSC 10383)	5	5	0	5	0	2	3	3	3	5	7.44	17.9
UP000001261	Coccidioides immitis (strain RS)	5	5	0	5	1	1	3	2	4	5	8.36	23.7328
UP000001294	Talaromyces marneffei (strain ATCC 18224 / CBS 334.59 / QM 7333)	5	5	0	5	2	1	2	3	4	5	9.9	22.033
UP000001300	Yarrowia lipolytica (strain CLIB 122 / E 150)	6	6	0	6	1	1	4	3	4	6	8.4833	25.0275
UP000001312	Sclerotinia sclerotiorum (strain ATCC 18683 / 1980 / Ss-1)	5	5	0	5	0	1	4	2	4	5	6.58	15.6332
UP000001471	Pyrenophora tritici-repentis (strain Pt-1C-BFP)	5	5	0	5	1	2	2	3	3	5	8.3	18.2332
UP000001610	Cordyceps militaris (strain CM01)	5	5	0	5	1	0	4	2	3	5	7.14	18.7666
UP000001611	Verticillium dahliae (strain VdLs.17 / ATCC MYA-4575 / FGSC 10137)	4	4	0	4	0	0	4	1	3	4	5.825	21.3747
UP000001628	Paracoccidioides brasiliensis (strain Pb18)	5	5	0	5	1	1	3	2	4	5	8.24	18.6998
UP000001631	Ajellomyces capsulatus (strain G186AR / H82 / ATCC MYA-2454 / RMSCC 2432)	6	6	0	6	2	1	3	3	5	6	10.1167	22.722
UP000001640	Naumovozyma castellii (Yeast) (Saccharomyces castellii)	7	7	0	7	2	3	2	4	6	7	11.8	18.4286
UP000001742	Enterocytozoon bieneusi (strain H348)	1	1	0	1	0	1	0	1	1	1	12.2	26.5
UP000001743	Postia placenta (strain ATCC 44394 / Madison 698-R)	1	1	0	1	0	0	1	0	0	1	2.1	21.5
UP000001744	Schizosaccharomyces japonicus (strain yFS275 / FY16936)	6	6	0	6	1	3	2	4	4	6	10.7667	23.8608
UP000001745	Talaromyces stipitatus (strain ATCC 10500 / CBS 375.48 / QM 6759 / NRRL 1006)	5	5	0	5	2	1	2	3	4	5	10.52	22.2664
UP000001805	Neurospora crassa (strain ATCC 24698 / 74-OR23-1A / CBS 708.71 / DSM 1257 / FGSC 987)	5	5	0	5	0	2	3	2	4	5	8.24	25.2996
UP000001861	Coprinopsis cinerea (strain Okayama-7 / 130 / ATCC MYA-4618 / FGSC 9003)	3	3	0	3	1	1	1	2	2	3	10.2333	16
UP000001875	Aspergillus flavus (strain ATCC 200026 / FGSC A1120 / IAM 13836 / NRRL 3357 / JCM 12722 / SRRC 167)	5	5	0	5	1	2	2	3	4	5	10.5	20.1332
UP000001881	Sordaria macrospora (strain ATCC MYA-333 / DSM 997 / K(L3346) / K-hell)	5	5	0	5	0	0	5	0	4	5	5.88	24.833
UP000001996	Lodderomyces elongisporus (strain ATCC 11503 / CBS 2605 / JCM 1781 / NBRC 1676 / NRRL YB-4239)	6	6	0	6	1	3	2	4	5	5	11.4167	22.1665
UP000001997	Meyerozyma guilliermondii (strain ATCC 6260 / CBS 566 / DSM 6381 / JCM 1539 / NBRC 10279 / NRRL Y-324)	6	6	0	6	1	2	3	3	4	6	9.2333	25.8887
UP000002035	Arthroderma otae (strain ATCC MYA-4605 / CBS 113480)	5	5	0	5	1	1	3	2	4	5	9.58	21.2666
UP000002036	Lachancea thermotolerans (strain ATCC 56472 / CBS 6340 / NRRL Y-8284)	7	7	0	7	1	3	3	4	6	7	10	23.6426
UP000002037	Candida tropicalis (strain ATCC MYA-3404 / T1)	6	6	0	6	1	2	3	3	4	6	10.0667	24.861
UP000002038	Blastomyces gilchristii (strain SLH14081)	4	4	0	4	1	1	2	2	2	4	8.875	24.083
UP000002039	Ajellomyces dermatitidis (strain ER-3 / ATCC MYA-2586)	5	5	0	5	1	1	3	2	4	4	8.44	21.8662
UP000002058	Uncinocarpus reesii (strain UAMH 1704)	5	5	0	5	2	1	2	3	4	4	10.66	21.6666
UP000002059	Paracoccidioides lutzii (strain ATCC MYA-826 / Pb01)	4	4	0	4	0	1	3	1	3	4	6.05	16.5
UP000002149	Cryptococcus neoformans var. neoformans serotype D (strain JEC21 / ATCC MYA-565)	3	3	0	3	0	1	2	1	2	3	6.9333	24.5553
UP000002258	Scheffersomyces stipitis (strain ATCC 58785 / CBS 6054 / NBRC 10063 / NRRL Y-11545)	7	7	0	7	0	0	7	0	5	7	6.5143	22.7617
UP000002311	Saccharomyces cerevisiae (strain ATCC 204508 / S288c)	7	7	0	7	2	3	2	4	6	7	11.1	24.976
UP000002428	Candida glabrata (strain ATCC 2001 / BCRC 20586 / JCM 3761 / NBRC 0622 / NRRL Y-65 / CBS 138)	7	7	0	7	1	4	2	4	6	7	11.1429	23.8807
UP000002485	Schizosaccharomyces pombe (strain 972 / ATCC 24843)	5	5	0	5	1	2	2	3	4	5	10.78	25.033
UP000002489	Fusarium oxysporum (strain Fo5176)	5	5	0	5	0	0	5	0	4	5	5.1	21.1662
UP000002497	Coccidioides posadasii (strain RMSCC 757 / Silveira)	5	5	0	5	1	2	2	3	4	5	9.5	26.2994
UP000002499	Metarhizium acridum (strain CQMa 102)	5	5	0	5	2	0	3	2	4	5	10.28	13.1666
UP000002530	Aspergillus fumigatus (strain ATCC MYA-4609 / CBS 101355 / FGSC A1100 / Af293)	5	5	0	5	0	3	2	3	4	5	8.84	21.3328
UP000002624	Ajellomyces capsulatus (strain H143)	4	4	0	4	1	1	2	2	4	4	10.475	18.5832
UP000002668	Leptosphaeria maculans (strain JN3 / isolate v23.1.3 / race Av1-4-5-6-7-8)	5	5	0	5	0	3	2	3	4	5	7.82	19.9664
UP000002669	Arthroderma gypseum (strain ATCC MYA-4604 / CBS 118893)	4	4	0	4	0	1	3	1	3	4	6.75	22.125
UP000002753	Saccharomyces kudriavzevii (strain ATCC MYA-4449 / AS 2.2408 / CBS 8840 / NBRC 1802 / NCYC 2889)	6	6	0	6	1	2	3	4	5	6	11.1167	18.861
UP000002762	Beauveria bassiana (strain ARSEF 2860)	5	5	0	5	1	0	4	2	3	5	6.62	16.2666
UP000002866	Tetrapisispora blattae (strain ATCC 34711 / CBS 6284 / DSM 70876 / NBRC 10599 / NRRL Y-10934 / UCD 77-7)	7	7	0	7	1	4	2	3	6	7	9.9429	23.3569
UP000002872	Nematocida parisii (strain ERTm3)	1	1	0	1	0	0	1	0	1	1	8.2	14
UP000004997	Brettanomyces bruxellensis AWRI1499	4	4	0	4	0	1	3	0	2	4	6.85	24.5832
UP000005206	Fusarium vanettenii (strain ATCC MYA-4622 / CBS 123669 / FGSC 9596 / NRRL 45880 / 77-13-4)	5	5	0	5	0	1	4	2	4	5	7.26	22.2662
UP000005220	Kazachstania africana (strain ATCC 22294 / BCRC 22015 / CBS 2517 / CECT 1963 / NBRC 1671 / NRRL Y-8276)	7	7	0	7	2	3	2	4	6	7	11.1857	22.8093
UP000005221	Candida parapsilosis (strain CDC 317 / ATCC MYA-4646)	7	7	0	7	2	2	3	4	5	6	10.1286	21.2619
UP000005222	Pichia sorbitophila (strain ATCC MYA-4447 / BCRC 22081 / CBS 7064 / NBRC 10061 / NRRL Y-12695)	7	7	0	7	2	1	4	3	5	7	11	23.2619
UP000005240	Puccinia triticina (isolate 1-1 / race 1 (BBBD))	2	2	0	2	0	1	1	1	2	2	9.35	24.166
UP000005242	Wallemia mellicola (strain ATCC MYA-4683 / CBS 633.66)	5	5	0	5	1	2	2	3	4	5	9.78	23
UP000005426	Hypocrea atroviridis (strain ATCC 20476 / IMI 206040)	5	5	0	5	1	1	3	2	4	5	8.86	18.8666
UP000005446	Glarea lozoyensis (strain ATCC 74030 / MF5533)	4	4	0	4	1	1	2	2	3	4	9.875	19.5
UP000005622	Nematocida ausubeli (strain ATCC PRA-371 / ERTm2)	1	1	0	1	0	1	0	1	1	1	10.4	16
UP000005627	Torulaspora delbrueckii	7	7	0	7	1	3	3	3	6	7	10.9286	20.3571
UP000005666	Tetrapisispora phaffii (strain ATCC 24235 / CBS 4417 / NBRC 1672 / NRRL Y-8282 / UCD 70-5)	7	7	0	7	1	3	3	3	6	7	10.3143	26.0711
UP000006039	Gaeumannomyces tritici (strain R3-111a-1)	5	5	0	5	1	1	3	2	4	5	9.14	15.1666
UP000006141	Rhodosporidium toruloides (strain ATCC 204091 / IIP 30 / MTCC 1151)	1	1	0	1	0	1	0	1	1	1	13.3	24.832
UP000006174	Ustilago hordei	4	4	0	4	0	2	2	2	3	4	7.7	22.458
UP000006310	Kazachstania naganishii (strain ATCC MYA-139 / BCRC 22969 / CBS 8797 / KCTC 17520 / NBRC 10181 / NCYC 3082 / Yp74L-3)	7	7	0	7	2	3	2	4	6	7	11.0571	24.1186
UP000006352	Fibroporia radiculosa	3	3	0	3	0	1	2	0	3	3	7.6333	30.666
UP000006564	Aspergillus oryzae (strain ATCC 42149 / RIB 40)	5	5	0	5	2	1	2	3	4	5	10.64	20.3666
UP000006701	Aspergillus clavatus (strain ATCC 1007 / CBS 513.65 / DSM 816 / NCTC 3887 / NRRL 1 / QM 1276 / 107)	5	5	0	5	1	2	2	3	4	5	9.6	26.3328
UP000006702	Neosartorya fischeri (strain ATCC 1020 / DSM 3700 / CBS 544.65 / FGSC A1164 / JCM 1740 / NRRL 181 / WB 181)	5	5	0	5	0	3	2	3	4	5	9	21.633
UP000006706	Aspergillus niger (strain ATCC MYA-4892 / CBS 513.88 / FGSC A1513)	6	6	0	6	0	1	5	1	5	6	6.7333	22.4997
UP000006753	Marssonina brunnea f. sp. multigermtubi (strain MB_m1)	4	4	0	4	0	1	3	1	3	4	5.725	20.2082
UP000006757	Trichosporon asahii var. asahii (strain CBS 8904)	4	4	0	4	1	1	2	2	3	4	9.925	24.7915
UP000006790	Eremothecium cymbalariae (strain CBS 270.75 / DBVPG 7215 / KCTC 17166 / NRRL Y-17582)	7	7	0	7	1	3	3	3	6	7	9.8714	25.2853
UP000006812	Aspergillus kawachii (strain NBRC 4308)	4	4	0	4	0	2	2	2	3	4	7.175	19.0832
UP000006911	Tuber melanosporum (strain Mel28)	3	3	0	3	0	1	2	0	2	3	7.2667	28.6667
UP000006968	Saccharomyces arboricola (strain H-6 / AS 2.3317 / CBS 10644)	6	6	0	6	2	2	2	3	5	6	11.4833	23.9998
UP000007115	Hypocrea virens (strain Gv29-8 / FGSC 10586)	4	4	0	4	0	1	3	1	2	4	6.35	17.7082
UP000007129	Macrophomina phaseolina (strain MS6)	4	4	0	4	0	0	4	0	3	4	5.125	14.375
UP000007148	Serendipita indica (strain DSM 11827)	4	4	0	4	0	0	4	0	3	4	6.575	24.1245
UP000007174	Colletotrichum higginsianum (strain IMI 349063)	3	3	0	3	0	0	3	2	1	3	7.3333	26.222
UP000007241	Batrachochytrium dendrobatidis (strain JAM81 / FGSC 10211)	5	5	0	5	0	2	3	2	4	5	7.44	18.4332
UP000007304	Exophiala dermatitidis (strain ATCC 34100 / CBS 525.76 / NIH/UT8656)	4	4	0	4	0	1	3	1	2	4	5.15	18.9582
UP000007322	Thermothelomyces thermophilus (strain ATCC 42464 / BCRC 31852 / DSM 1799)	5	5	0	5	0	2	3	3	3	5	8.36	19.6332
UP000007431	Schizophyllum commune (strain H4-8 / FGSC 9210)	4	4	0	4	1	1	2	2	3	4	10.525	26.1247
UP000007703	Clavispora lusitaniae (strain ATCC 42720)	7	7	0	7	1	2	4	4	4	7	8.5	21.6426
UP000007796	Grosmannia clavigera (strain kw1407 / UAMH 11150)	5	5	0	5	0	2	3	2	2	5	5.66	13.5332
UP000007963	Aspergillus terreus (strain NIH 2624 / FGSC A1156)	5	5	0	5	0	3	2	3	4	5	8.18	21.6662
UP000008062	Zymoseptoria tritici (strain CBS 115943 / IPO323)	6	6	0	6	1	2	3	3	4	6	9.6333	17.2497
UP000008063	Serpula lacrymans var. lacrymans (strain S7.3)	2	2	0	2	1	1	0	2	2	2	17.25	28.666
UP000008066	Chaetomium thermophilum (strain DSM 1495 / CBS 144.50 / IMI 039719)	5	5	0	5	1	1	3	2	3	5	7.96	18.9996
UP000008142	Ajellomyces capsulatus (strain H88)	5	5	0	5	1	1	3	2	4	5	9	19.3666
UP000008177	Botryotinia fuckeliana (strain T4)	4	4	0	4	0	2	2	2	3	4	7.625	20.2082
UP000008181	Thermothielavioides terrestris (strain ATCC 38088 / NRRL 8126)	5	5	0	5	0	2	3	3	3	5	8.02	19.033
UP000008370	Phanerochaete carnosa (strain HHB-10118-sp)	3	3	0	3	0	2	1	2	3	3	10.4333	27.7213
UP000008493	Agaricus bisporus var. burnettii (strain JB137-S8 / ATCC MYA-4627 / FGSC 10392)	1	1	0	1	1	0	0	1	1	1	21	44.166
UP000008513	Neurospora tetrasperma (strain FGSC 2509 / P0656)	5	5	0	5	0	2	3	2	4	5	8.24	25.2996
UP000008536	Zygosaccharomyces rouxii (strain ATCC 2623 / CBS 732 / NBRC 1130 / NCYC 568 / NRRL Y-229)	6	6	0	6	1	2	3	2	5	6	10.4	29.7498
UP000008673	Ogataea parapolymorpha (strain ATCC 26012 / BCRC 20466 / JCM 22074 / NRRL Y-7560 / DL-1)	7	7	0	7	1	2	4	4	5	7	8.9571	20.0713
UP000008698	Verticillium alfalfae (strain VaMs.102 / ATCC MYA-4576 / FGSC 10136)	4	4	0	4	0	2	2	2	3	4	8.15	26.4995
UP000008782	Colletotrichum graminicola (strain M1.001 / M2 / FGSC 10212)	5	5	0	5	0	2	3	2	4	5	7.32	17.7998
UP000008783	Puccinia graminis f. sp. tritici (strain CRL 75-36-700-3 / race SCCL)	4	4	0	4	2	0	2	2	3	4	11.55	25.9995
UP000008784	Arthrobotrys oligospora (strain ATCC 24927 / CBS 115.81 / DSM 1491)	4	4	0	4	0	1	3	1	3	4	6.425	17.9582
UP000008837	Malassezia globosa (strain ATCC MYA-4612 / CBS 7966)	4	4	0	4	0	1	3	2	3	4	7.075	14.875
UP000008864	Trichophyton rubrum (strain ATCC MYA-4607 / CBS 118892)	5	5	0	5	1	0	4	2	4	5	8.78	23.733
UP000008866	Arthroderma benhamiae (strain ATCC MYA-4681 / CBS 112371)	5	5	0	5	1	0	4	2	4	5	8.46	18.9666
UP000008984	Hypocrea jecorina (strain QM6a)	4	4	0	4	0	1	3	1	3	4	6.3	19.0415
UP000009038	Aspergillus niger (strain ATCC 1015 / CBS 113.46 / FGSC A1144 / LSHB Ac4 / NCTC 3858a / NRRL 328 / USDA 3528.7)	5	5	0	5	1	2	2	3	4	5	8.96	21.8996
UP000009058	Magnaporthe oryzae (strain 70-15 / ATCC MYA-4617 / FGSC 8958)	5	5	0	5	2	0	3	2	4	5	9.16	16.2666
UP000009082	Nosema ceranae (strain BRL01)	1	1	0	1	0	1	0	1	1	1	12.7	28.5
UP000009096	Gibberella moniliformis (strain M3125 / FGSC 7600)	5	5	0	5	0	1	4	2	4	5	7.12	19.1996
UP000009097	Fusarium oxysporum f. sp. lycopersici (strain 4287 / CBS 123668 / FGSC 9935 / NRRL 34936)	4	4	0	4	0	1	3	2	3	4	8.175	25.2078
UP000009131	Mixia osmundae (strain CBS 9802 / IAM 14324 / JCM 22182 / KY 12970)	3	3	0	3	1	1	1	1	3	3	12.0667	17.111
UP000009138	Rhizopus delemar (strain RA 99-880 / ATCC MYA-4621 / FGSC 9543 / NRRL 43880)	6	6	0	6	1	3	2	4	5	6	10.4333	21.5832
UP000009297	Ajellomyces capsulatus (strain NAm1 / WU24)	3	3	0	3	1	0	2	1	2	3	10.3333	26.444
UP000009328	Wickerhamomyces ciferrii (strain ATCC 14091 / BCRC 22168 / CBS 111 / JCM 3599 / NBRC 0793 / NRRL Y-1031 F-60-10)	7	7	0	7	1	3	3	4	4	7	10.0857	24.738
UP000009882	Penicillium digitatum (strain PHI26 / CECT 20796)	5	5	0	5	1	0	4	3	3	5	8	21.766
UP000010422	Pneumocystis jirovecii	2	2	0	2	1	0	1	1	2	2	12.5	23.25
UP000011064	Pseudogymnoascus destructans (strain ATCC MYA-4855 / 20631-21)	5	5	0	5	1	1	3	2	4	5	7.94	20.233
UP000011081	Vavraia culicis (isolate floridensis)	2	2	0	2	1	0	1	1	1	2	9.85	21.4165
UP000011082	Vittaforma corneae (strain ATCC 50505)	1	1	0	1	0	1	0	1	1	1	11.7	24.5
UP000011096	Colletotrichum fructicola (strain Nara gc5)	5	5	0	5	0	0	5	0	4	5	4.94	14.9996
UP000011185	Trachipleistophora hominis	2	2	0	2	1	0	1	1	1	2	10.8	24.5
UP000011668	Thanatephorus cucumeris (strain AG1-IA)	1	1	0	1	0	0	1	0	0	1	2.5	22.5
UP000011715	Magnaporthiopsis poae (strain ATCC 64411 / 73-15)	5	5	0	5	1	1	3	3	3	5	8.34	12.9332
UP000011761	Baudoinia panamericana (strain UAMH 10762)	5	5	0	5	1	0	4	1	1	4	4.2	10.7
UP000011777	Candida maltosa (strain Xu316)	5	5	0	5	0	1	4	0	3	5	7.14	24.1666
UP000011958	Pneumocystis murina (strain B123)	5	5	0	5	0	4	1	3	4	5	10.96	24.5666
UP000011976	Pseudozyma antarctica (strain T-34)	3	3	0	3	1	0	2	1	1	2	5.7667	11.611
UP000012045	Botryotinia fuckeliana (strain BcDW1)	4	4	0	4	0	2	2	2	3	4	7.625	20.2082
UP000012174	Eutypa lata (strain UCR-EL1)	4	4	0	4	0	0	4	1	3	4	5.875	16.375
UP000013521	Botryosphaeria parva (strain UCR-NP2)	5	5	0	5	0	3	2	3	4	4	8.32	19.433
UP000013776	Taphrina deformans (strain PYCC 5710 / ATCC 11124 / CBS 356.35 / IMI 108563 / JCM 9778 / NBRC 8474)	4	4	0	4	1	2	1	3	3	4	12.225	30.0827
UP000014064	Wallemia ichthyophaga (strain EXF-994 / CBS 113033)	3	3	0	3	1	0	2	1	2	3	6.9	18.3333
UP000014071	Pseudozyma hubeiensis (strain SY62)	3	3	0	3	0	1	2	1	1	2	5.1333	12.111
UP000014074	Phaeoacremonium minimum (strain UCR-PA7)	4	4	0	4	1	1	2	2	3	4	9.65	18.625
UP000014254	Mucor circinelloides f. circinelloides (strain 1006PhL)	4	4	0	4	0	3	1	2	3	4	8.975	24.0415
UP000014480	Colletotrichum orbiculare (strain 104-T / ATCC 96160 / CBS 514.97 / LARS 414 / MAFF 240422)	5	5	0	5	0	0	5	0	4	4	4.42	13.8996
UP000014978	Spraguea lophii (strain 42_110)	2	2	0	2	1	0	1	1	1	2	8.45	18
UP000015100	Dactylellina haptotyla (strain CBS 200.50)	4	4	0	4	0	1	3	1	3	4	5.925	21.2082
UP000015241	Fomitopsis schrenkii	5	5	0	5	2	0	3	2	4	5	9.86	25.6998
UP000015441	Blumeria graminis f. sp. hordei (strain DH14)	5	5	0	5	1	1	3	2	4	5	8.28	24.0996
UP000015464	Schizosaccharomyces cryophilus (strain OY26 / ATCC MYA-4695 / CBS 11777 / NBRC 106824 / NRRL Y48691)	5	5	0	5	1	2	2	3	4	5	10.16	22.8332
UP000016800	Gibberella fujikuroi (strain CBS 195.34 / IMI 58289 / NRRL A-6831)	5	5	0	5	0	0	5	0	4	5	5.28	19.8664
UP000016801	Claviceps purpurea (strain 20.1)	5	5	0	5	1	0	4	1	3	5	6.4	20.333
UP000016922	Glarea lozoyensis (strain ATCC 20868 / MF5171)	6	6	0	6	2	1	3	3	5	6	10.7167	16.7222
UP000016923	Ophiostoma piceae (strain UAMH 11346)	5	5	0	5	1	1	3	2	3	5	9.36	17.1
UP000016924	Coniosporium apollinis (strain CBS 100218)	3	3	0	3	0	2	1	2	2	3	8.5	12.6667
UP000016927	Nosema bombycis (strain CQ1 / CVCC 102059)	1	1	0	1	1	0	0	1	1	1	16.8	22
UP000016928	Fusarium oxysporum f. sp. cubense (strain race 1)	5	5	0	5	0	1	4	2	4	5	7.5	21.1662
UP000016929	Fusarium oxysporum f. sp. cubense (strain race 4)	5	5	0	5	0	1	4	2	4	5	7.4	20.7662
UP000016930	Ceriporiopsis subvermispora (strain B)	2	2	0	2	0	0	2	1	1	2	6.25	11.5
UP000016931	Sphaerulina musiva (strain SO2202)	5	5	0	5	1	0	4	2	3	5	7.62	22.5662
UP000016932	Pseudocercospora fijiensis (strain CIRAD86)	5	5	0	5	0	2	3	2	3	5	6.82	25.6994
UP000016933	Dothistroma septosporum (strain NZE10 / CBS 128990)	5	5	0	5	1	1	3	2	3	5	7.42	20.7662
UP000016934	Cochliobolus sativus (strain ND90Pr / ATCC 201652)	5	5	0	5	0	2	3	2	4	5	6.68	18.4332
UP000016935	Exserohilum turcicum (strain 28A)	5	5	0	5	0	3	2	3	4	5	7.74	19.6664
UP000016936	Cochliobolus heterostrophus (strain C5 / ATCC 48332 / race O)	5	5	0	5	0	2	3	2	4	5	7.04	20.8998
UP000017200	Microbotryum lychnidis-dioicae (strain p1A1 Lamole / MvSl-1064)	4	4	0	4	1	1	2	2	3	4	9.375	19.0413
UP000017559	Moniliophthora roreri (strain MCA 2997)	3	3	0	3	2	0	1	2	2	3	12.4667	32.444
UP000018001	Byssochlamys spectabilis (strain No. 5 / NBRC 109023)	4	4	0	4	1	2	1	3	4	4	13	23.2495
UP000018087	Sporothrix schenckii (strain ATCC 58251 / de Perez 2211183)	5	5	0	5	0	2	3	2	4	5	7.92	15.733
UP000019373	Endocarpon pusillum (strain Z07020 / HMAS-L-300199)	3	3	0	3	0	1	2	1	2	3	6.5667	19.6663
UP000019374	Ophiocordyceps sinensis (strain Co18 / CGMCC 3.14243)	5	5	0	5	0	2	3	2	3	5	6.84	22.9662
UP000019376	Penicillium oxalicum (strain 114-2 / CGMCC 5302)	5	5	0	5	0	0	5	0	4	5	5.28	19.6664
UP000019377	Kalmanozyma brasiliensis (strain GHG001)	4	4	0	4	1	1	2	2	3	4	8.575	19.458
UP000019384	Kuraishia capsulata CBS 1993	6	6	0	6	0	0	6	0	4	6	6.15	27.111
UP000019471	Cladophialophora psammophila CBS 110553	3	3	0	3	0	1	2	1	1	3	4.9667	15.1667
UP000019473	Cladophialophora yegresii CBS 114405	3	3	0	3	0	1	2	1	1	3	5.6	21.9443
UP000019478	Capronia epimyces CBS 606.96	5	5	0	5	1	1	3	2	4	5	8.5	24.1996
UP000019484	Capronia coronata CBS 617.96	5	5	0	5	1	1	3	2	2	4	7.22	16.9998
UP000019487	Sclerotinia borealis (strain F-4128)	5	5	0	5	0	1	4	2	4	5	6.92	14.8998
UP000019804	Aspergillus ruber (strain CBS 135680)	5	5	0	5	1	2	2	3	4	5	9.78	20.2666
UP000020467	Colletotrichum fioriniae PJ7	5	5	0	5	0	2	3	2	4	5	7.38	17.3666
UP000022910	Rhizophagus irregularis (strain DAOM 197198w)	1	1	0	1	0	0	1	0	0	1	2	20
UP000024533	Trichophyton interdigitale (strain MR816)	5	5	0	5	1	0	4	2	4	5	8.52	23.2664
UP000024837	Drechslerella stenobrocha 248	4	4	0	4	0	1	3	1	3	4	5.775	23.1247
UP000027002	Ustilaginoidea virens	5	5	0	5	0	0	5	0	3	5	4.16	14.5332
UP000027073	Pleurotus ostreatus PC15	2	2	0	2	0	1	1	1	1	2	7.8	16
UP000027195	Botryobasidium botryosum FD-172 SS1	5	5	0	5	2	1	2	3	4	5	11.02	22.1992
UP000027222	Galerina marginata (strain CBS 339.88)	3	3	0	3	0	1	2	1	2	3	6.9	22.6667
UP000027238	Colletotrichum sublineola	5	5	0	5	0	2	3	2	4	5	7.34	18.7998
UP000027265	Jaapia argillacea MUCL 33604	4	4	0	4	2	0	2	2	3	4	11.075	25.75
UP000027361	Tilletiaria anomala (strain ATCC 24038 / CBS 436.72 / UBC 951)	4	4	0	4	0	0	4	1	3	4	6.075	21.5
UP000027456	Rhizoctonia solani 123E	4	4	0	4	0	1	3	0	3	4	6.45	20.9165
UP000027586	Lichtheimia corymbifera JMRC:FSU:9682	5	5	0	5	1	2	2	3	4	5	9.98	19.9332
UP000027730	Aureobasidium namibiae CBS 147.97	5	5	0	5	0	1	4	2	4	5	6.44	16.3998
UP000027920	Exophiala aquamarina CBS 119918	5	5	0	5	0	2	3	2	4	5	7.46	24.3994
UP000028524	Stachybotrys chlorohalonata (strain IBT 40285)	5	5	0	5	0	0	5	0	4	5	5.82	16.0664
UP000028545	Pseudallescheria apiosperma	5	5	0	5	1	0	4	1	4	5	7.38	20.3996
UP000029268	Pseudogymnoascus sp. VKM F-4516 (FW-969)	5	5	0	5	1	1	3	2	4	4	7.94	16.2996
UP000029284	Pseudogymnoascus sp. VKM F-4518 (FW-2643)	5	5	0	5	1	1	3	2	4	5	8.46	19.933
UP000029288	Pseudogymnoascus sp. VKM F-4513 (FW-928)	4	4	0	4	1	0	3	2	4	4	10.05	17.0413
UP000029299	Pseudogymnoascus sp. VKM F-4246	5	5	0	5	0	0	5	0	4	5	5.16	18.533
UP000029302	Pseudogymnoascus sp. VKM F-4515 (FW-2607)	4	4	0	4	1	1	2	2	3	4	9.35	17.583
UP000029308	Pseudogymnoascus sp. VKM F-4520 (FW-2644)	5	5	0	5	0	1	4	1	4	5	6.46	20.1996
UP000029315	Pseudogymnoascus sp. VKM F-4519 (FW-2642)	5	5	0	5	1	1	3	2	4	5	8.6	20.5664
UP000029320	Pseudogymnoascus sp. VKM F-3557	5	5	0	5	1	0	4	1	4	4	6.94	16.2996
UP000029327	Pseudogymnoascus sp. VKM F-4281 (FW-2241)	4	4	0	4	1	1	2	2	3	4	9.275	21.7495
UP000029329	Pseudogymnoascus sp. VKM F-3808	5	5	0	5	1	1	3	2	4	4	7.92	16.533
UP000029338	Pseudogymnoascus sp. VKM F-3775	4	4	0	4	0	0	4	0	3	4	5.325	20.1245
UP000029445	Cryptococcus gattii serotype B (strain R265)	5	5	0	5	1	2	2	2	4	5	10.22	26.1332
UP000029665	Pycnoporus cinnabarinus	4	4	0	4	1	2	1	3	3	4	11.4	26.083
UP000029725	Mitosporidium daphniae	3	3	0	3	0	1	2	1	2	3	6.4	21
UP000029964	Acremonium chrysogenum (strain ATCC 11550 / CBS 779.69 / DSM 880 / IAM 14645 / JCM 23072 / IMI 49137)	5	5	0	5	1	1	3	3	4	5	8.74	17.7998
UP000030104	Penicillium italicum	5	5	0	5	0	1	4	3	3	5	7.68	21.3662
UP000030106	Beauveria bassiana D1-5	5	5	0	5	1	1	3	2	3	5	6.84	14.9666
UP000030143	Penicillium expansum	5	5	0	5	0	2	3	3	3	5	7.78	22.8328
UP000030641	Aureobasidium subglaciale (strain EXF-2481)	5	5	0	5	0	1	4	2	4	4	6.3	15.1664
UP000030651	Pestalotiopsis fici (strain W106-1 / CGMCC3.15140)	5	5	0	5	1	1	3	2	4	5	8.4	21.7664
UP000030653	Dacryopinax primogenitus (strain DJM 731)	2	2	0	2	0	0	2	1	1	2	6.05	19.75
UP000030655	Anncaliia algerae PRA339	1	1	0	1	0	0	1	1	1	1	8.8	7.5
UP000030663	Fusarium oxysporum f. sp. raphani 54005	5	5	0	5	0	1	4	2	4	5	7.48	21.2662
UP000030669	Gloeophyllum trabeum (strain ATCC 11539 / FP-39264 / Madison 617)	3	3	0	3	1	0	2	1	2	3	8.1667	24.333
UP000030671	Heterobasidion irregulare (strain TC 32-1)	2	2	0	2	1	0	1	1	1	2	11.65	23.75
UP000030672	Aureobasidium melanogenum CBS 110374	4	4	0	4	0	1	3	1	3	4	6.125	21.4995
UP000030686	Penicillium roqueforti (strain FM164)	5	5	0	5	0	2	3	3	3	5	7.84	23.2662
UP000030706	Aureobasidium pullulans EXF-150	5	5	0	5	0	1	4	2	3	4	6.46	16.1998
UP000030752	Cyphellophora europaea CBS 101466	4	4	0	4	1	1	2	2	3	4	9.1	20.4163
UP000030753	Fusarium oxysporum NRRL 32931	5	5	0	5	0	1	4	2	4	5	7.38	20.7662
UP000030755	Rozella allomycis (strain CSF55)	1	1	0	1	0	0	1	0	0	1	2.4	24.5
UP000030816	Metarhizium album (strain ARSEF 1941)	6	6	0	6	2	0	4	3	4	6	9.8	18.7777
UP000030854	Uncinula necator	5	5	0	5	0	0	5	2	3	5	6.26	20.333
UP000031056	Ordospora colligata OC4	1	1	0	1	0	1	0	1	1	1	14.5	37.5
UP000033140	Saitoella complicata (strain BCRC 22490 / CBS 7301 / JCM 7358 / NBRC 10748 / NRRL Y-17804)	5	5	0	5	1	2	2	3	5	5	12.38	25.2
UP000033483	Thielaviopsis punctulata	5	5	0	5	0	2	3	2	4	5	6.66	23.9996
UP000033540	Aspergillus parasiticus (strain ATCC 56775 / NRRL 5862 / SRRC 143 / SU-1)	2	2	0	2	0	1	1	1	2	2	7.55	15.1665
UP000033647	Zymoseptoria brevis	6	6	0	6	2	1	3	3	4	6	10.8167	22.4163
UP000034112	Trichoderma harzianum	5	5	0	5	0	2	3	2	4	4	8	17.8998
UP000034291	Aspergillus rambellii	4	4	0	4	0	0	4	0	3	4	4.45	17.333
UP000034350	Nosema ceranae	1	1	0	1	0	1	0	1	1	1	12.7	28.5
UP000034680	Diaporthe ampelina	5	5	0	5	0	3	2	3	4	5	9.32	17.3666
UP000034841	Ceratocystis fimbriata f. sp. platani	4	4	0	4	0	1	3	1	3	3	5.25	17.6247
UP000036893	Aspergillus udagawae	5	5	0	5	0	3	2	3	4	5	8.78	20.9328
UP000036947	Tolypocladium ophioglossoides (strain CBS 100239)	3	3	0	3	1	1	1	2	2	3	11.0333	26.7217
UP000037035	Puccinia sorghi	4	4	0	4	1	1	2	2	3	4	11.2	26.583
UP000037136	Ophiocordyceps unilateralis	3	3	0	3	0	1	2	1	2	3	5.9333	20.8333
UP000037505	Aspergillus nomiae NRRL 13137	5	5	0	5	1	1	3	2	4	5	9.14	20.3666
UP000037696	Penicillium nordicum	5	5	0	5	0	0	5	0	3	5	4.42	23.1328
UP000037751	Malassezia pachydermatis	4	4	0	4	0	0	4	1	3	4	5.25	13.375
UP000038010	Phialophora attinorum	3	3	0	3	0	0	3	0	2	3	6.6667	26.444
UP000039046	[Torrubiella] hemipterigena	5	5	0	5	1	1	3	2	4	4	7.92	20.0332
UP000042958	Penicillium brasilianum	5	5	0	5	0	0	5	0	4	5	5.56	21.8996
UP000044602	Verticillium longisporum	4	4	0	4	0	0	4	0	3	4	4.825	23.1247
UP000044841	Rhizoctonia solani	2	2	0	2	0	0	2	0	1	2	3	16.25
UP000050424	Neonectria ditissima	4	4	0	4	1	0	3	2	3	4	9.25	21.4165
UP000051530	Pseudoloma neurophilia	2	2	0	2	0	1	1	1	1	2	6.8	35.5825
UP000053029	Fonsecaea pedrosoi CBS 271.37	5	5	0	5	1	1	3	2	2	5	7.1	23.8664
UP000053110	Blumeria graminis f. sp. tritici 96224	2	2	0	2	0	0	2	0	2	2	5.35	17.4165
UP000053201	Spizellomyces punctatus (strain DAOM BR117)	3	3	0	3	1	0	2	1	2	3	8.3	24.5
UP000053257	Phlebiopsis gigantea 11061_1 CR5-6	4	4	0	4	0	2	2	2	3	4	8.725	24.4997
UP000053259	Verruconis gallopava	5	5	0	5	1	1	3	2	4	5	8.06	20.7332
UP000053317	Phaeomoniella chlamydospora	4	4	0	4	1	0	3	1	2	4	7.425	22.7912
UP000053328	Exophiala spinifera	5	5	0	5	1	1	3	2	4	5	8.88	19.6666
UP000053342	Exophiala oligosperma	5	5	0	5	1	1	3	2	4	5	8.4	22.033
UP000053411	Fonsecaea multimorphosa CBS 102226	2	2	0	2	0	0	2	0	1	2	4.95	20
UP000053424	Hebeloma cylindrosporum	3	3	0	3	2	0	1	2	2	3	13.9	23.5
UP000053447	Pneumocystis jirovecii (strain RU7)	5	5	0	5	1	2	2	3	3	5	10.16	21.8666
UP000053477	Schizopora paradoxa	4	4	0	4	2	0	2	2	3	4	10.125	17.7912
UP000053558	Coniophora puteana (strain RWD-64-598)	4	4	0	4	2	0	2	2	3	4	10.775	22.625
UP000053573	Blastomyces silverae	3	3	0	3	0	1	2	1	2	3	5.4667	16.0553
UP000053593	Collybiopsis luxurians FD-317 M1	3	3	0	3	1	0	2	1	2	3	9.7333	25.1667
UP000053599	Exophiala sideris	5	5	0	5	1	1	3	2	3	5	8.32	22.933
UP000053611	Cutaneotrichosporon oleaginosum	3	3	0	3	1	0	2	1	2	3	8.6333	28.222
UP000053617	Rhinocladiella mackenziei CBS 650.93	4	4	0	4	1	1	2	2	3	4	9.225	28.5415
UP000053647	Paxillus involutus ATCC 200175	1	1	0	1	0	0	1	0	0	1	2.2	23
UP000053664	Pseudozyma flocculosa PF-1	4	4	0	4	0	2	2	2	3	4	7.75	23.1247
UP000053712	Termitomyces sp. J132	4	4	0	4	0	1	3	1	3	4	6.95	24.4997
UP000053732	Penicillium camemberti FM 013	5	5	0	5	0	2	3	3	3	5	7.84	23.0328
UP000053758	Pseudozyma antarctica	2	2	0	2	1	0	1	1	1	2	8.7	17.1665
UP000053815	Mucor ambiguus	3	3	0	3	0	2	1	2	2	3	8.5667	21.8887
UP000053820	Hydnomerulius pinastri MD-312	1	1	0	1	0	1	0	1	1	1	14.5	25.833
UP000053831	Escovopsis weberi	5	5	0	5	2	0	3	2	4	4	9.6	17.3666
UP000053841	Cochliobolus carbonum (strain 26-R-13)	5	5	0	5	0	2	3	2	4	5	6.84	18.9332
UP000053890	Rhodotorula graminis (strain WP1)	3	3	0	3	0	0	3	1	2	3	4.6333	16.0553
UP000053958	Rasamsonia emersonii CBS 393.64	3	3	0	3	1	0	2	1	1	3	6.6	21.611
UP000053989	Scleroderma citrinum Foug A	3	3	0	3	1	0	2	1	2	3	9.5333	18.7777
UP000054007	Cylindrobasidium torrendii FP15055 ss-10	4	4	0	4	2	0	2	2	3	4	10.325	21.4582
UP000054018	Pisolithus microcarpus 441	3	3	0	3	2	0	1	2	2	3	12.0667	23.0553
UP000054097	Serendipita vermifera MAFF 305830	3	3	0	3	1	0	2	1	2	3	8.8667	19.8333
UP000054107	Parasitella parasitica	4	4	0	4	1	1	2	2	3	4	8.6	20.4165
UP000054144	Fistulina hepatica ATCC 64428	4	4	0	4	1	2	1	3	4	4	11.225	23.1245
UP000054166	Piloderma croceum (strain F 1598)	4	4	0	4	0	2	2	2	3	4	8.825	23.083
UP000054217	Pisolithus tinctorius Marx 270	4	4	0	4	1	1	2	2	3	4	9.275	21.5832
UP000054248	Tulasnella calospora MUT 4182	4	4	0	4	1	1	2	2	3	4	9.25	17.3332
UP000054266	Phialophora americana	4	4	0	4	0	1	3	1	2	3	5.175	18.2082
UP000054270	Hypholoma sublateritium (strain FD-334 SS-4)	2	2	0	2	1	0	1	1	1	2	11.25	24.5
UP000054279	Sphaerobolus stellatus (strain SS14)	2	2	0	2	0	0	2	0	1	2	1.5	9.5
UP000054302	Exophiala mesophila	5	5	0	5	1	1	3	2	4	5	8.54	20.133
UP000054304	Lachancea lanzarotensis	6	6	0	6	1	2	3	2	5	6	10.1667	25.6387
UP000054321	Oidiodendron maius Zn	3	3	0	3	0	1	2	1	1	3	5.1	17.7777
UP000054342	Exophiala xenobiotica	5	5	0	5	1	1	3	2	4	5	8.28	20.733
UP000054343	Anncaliia algerae PRA109	1	1	0	1	0	0	1	1	1	1	8.8	7.5
UP000054350	Allomyces macrogynus (strain ATCC 38327)	4	4	0	4	0	3	1	3	3	4	8.375	13.6665
UP000054361	Dothideomycetidae sp.	4	4	0	4	0	1	3	2	2	4	6.85	19.5413
UP000054383	Talaromyces islandicus	5	5	0	5	1	2	2	3	4	5	9.84	19.7666
UP000054466	Cladophialophora immunda	4	4	0	4	0	1	3	1	2	4	4.725	18.7082
UP000054477	Laccaria amethystina LaAM-08-1	2	2	0	2	1	0	1	1	1	2	8.35	13.25
UP000054481	Hirsutella minnesotensis 3608	3	3	0	3	0	0	3	0	1	2	2.6	14
UP000054485	Suillus luteus UH-Slu-Lm8-n1	3	3	0	3	1	0	2	1	2	3	7.7	22.6667
UP000054516	Rosellinia necatrix	3	3	0	3	1	0	2	1	2	3	9.8333	19.611
UP000054538	Paxillus rubicundulus Ve08.2h10	3	3	0	3	1	0	2	1	2	2	8.6667	17.5
UP000054539	Tremella mesenterica (strain ATCC 24925 / CBS 8224 / DSM 1558 / NBRC 9311 / NRRL Y-6157 / RJB 2259-6 / UBC 559-6)	1	1	0	1	1	0	0	1	1	1	19.2	11
UP000054544	Metarhizium anisopliae BRIP 53293	5	5	0	5	1	0	4	2	3	5	7.76	15.4332
UP000054549	Amanita muscaria (strain Koide BX008)	2	2	0	2	1	1	0	1	2	2	15.65	33
UP000054559	Coccidioides immitis RMSCC 3703	4	4	0	4	1	2	1	3	3	4	11.525	32.833
UP000054563	Coccidioides immitis H538.4	4	4	0	4	1	1	2	2	3	4	8.7	20.7495
UP000054564	Puccinia striiformis f. sp. tritici PST-78	5	5	0	5	2	1	2	3	4	5	11.46	20.2666
UP000054771	Aspergillus calidoustus	6	6	0	6	0	1	5	0	5	6	6.3667	24.6662
UP000054821	Trichoderma gamsii	5	5	0	5	2	0	3	2	4	5	8.94	19.9998
UP000054845	Ceraceosorus bombacis	1	1	0	1	1	0	0	1	1	1	16	13.5
UP000054988	Moniliophthora roreri	3	3	0	3	0	2	1	0	2	3	8.8333	34.055
UP000055045	Penicillium freii	5	5	0	5	0	0	5	0	3	5	4.6	24.1328
UP000059188	Thanatephorus cucumeris (strain AG1-IB / isolate 7/3/14)	3	3	0	3	2	0	1	2	3	3	13.2	26.2767
UP000062823	Rhodotorula sp. JG-1b	4	4	0	4	0	2	2	2	3	4	6.55	17.4997
UP000068243	Aspergillus niger	3	3	0	3	0	2	1	2	2	3	8.1333	20.611
UP000070121	Colletotrichum salicis	4	4	0	4	0	2	2	2	3	4	8.325	23.9997
UP000070133	Pseudocercospora eumusae	4	4	0	4	0	1	3	1	2	4	5.575	25.0413
UP000070168	Penicillium patulum	5	5	0	5	1	0	4	3	3	5	8.74	20.1664
UP000070444	Conidiobolus coronatus (strain ATCC 28846 / CBS 209.66 / NRRL 28638)	5	5	0	5	1	2	2	3	4	5	10.84	23.1
UP000070501	Microdochium bolleyi	3	3	0	3	0	1	2	1	2	3	6.8	26.2217
UP000070544	Gonapodya prolifera (strain JEL478)	3	3	0	3	0	1	2	1	2	3	6.6333	14.8333
UP000070700	Mollisia scopiformis	4	4	0	4	0	1	3	1	3	4	6.05	15.7082
UP000070720	Gibberella zeae (strain ATCC MYA-4620 / CBS 123657 / FGSC 9075 / NRRL 31084 / PH-1)	5	5	0	5	1	0	4	2	4	4	7.52	16.4332
UP000073492	Pseudocercospora musae	4	4	0	4	1	1	2	2	2	4	8.1	24.3745
UP000075602	Acidomyces richmondensis BFW	4	4	0	4	0	1	3	1	2	4	5.55	21.9163
UP000076154	Hypsizygus marmoreus	3	3	0	3	0	1	2	0	2	3	6.5667	17.8333
UP000076532	Fibularhizoctonia sp. CBS 109695	3	3	0	3	2	0	1	2	2	3	13.6333	29.666
UP000076552	Colletotrichum tofieldiae	5	5	0	5	0	1	4	2	4	5	7.42	20.7664
UP000076580	Drechmeria coniospora	4	4	0	4	1	0	3	1	3	4	8.325	20.75
UP000076584	Colletotrichum incanum	5	5	0	5	1	1	3	2	4	5	8.44	17.433
UP000076632	Xylona heveae (strain CBS 132557 / TC161)	5	5	0	5	1	2	2	3	4	5	8.96	18.2328
UP000076722	Sistotremastrum niveocremeum HHB9708	4	4	0	4	0	2	2	2	3	4	7.1	19.708
UP000076727	Daedalea quercina L-15889	3	3	0	3	1	1	1	2	2	3	12.6	32.5547
UP000076738	Calocera viscosa (strain TUFC12733)	3	3	0	3	1	1	1	2	2	3	11.4333	17.3333
UP000076744	Cordyceps fumosorosea (strain ARSEF 2679)	5	5	0	5	1	1	3	2	3	5	7.22	15.5332
UP000076761	Neolentinus lepideus HHB14362 ss-1	3	3	0	3	0	1	2	1	2	3	6.3333	19.555
UP000076798	Sistotremastrum suecicum HHB10207 ss-3	4	4	0	4	1	1	2	2	3	4	9.7	20.083
UP000076837	Didymella rabiei	5	5	0	5	0	0	5	0	4	4	4.68	19.1664
UP000076842	Calocera cornea HHB12733	3	3	0	3	1	1	1	2	2	3	10.9	21.0553
UP000076871	Laetiporus sulphureus 93-53	4	4	0	4	1	1	2	2	3	3	10.55	26.5827
UP000076874	Sporothrix insectorum RCEF 264	5	5	0	5	1	1	3	2	3	5	7.78	16.4666
UP000076881	Akanthomyces lecanii RCEF 1005	5	5	0	5	1	1	3	2	3	5	7.28	17.5666
UP000077051	Mucor lusitanicus CBS 277.49	3	3	0	3	0	2	1	2	2	3	8.4333	20.8887
UP000077069	Paraphaeosphaeria sporulosa	5	5	0	5	0	2	3	2	4	5	7.34	22.0996
UP000077086	Peniophora sp. CONT	2	2	0	2	1	0	1	1	1	2	10.8	22.25
UP000077115	Batrachochytrium dendrobatidis (strain JEL423)	4	4	0	4	0	1	3	1	3	4	6.35	17.25
UP000077206	Stagonospora sp. SRC1lsM3a	5	5	0	5	0	2	3	2	4	5	6.86	19.0332
UP000077248	Alternaria alternata	5	5	0	5	0	3	2	3	4	5	8.32	18.8332
UP000077266	Exidia glandulosa HHB12029	5	5	0	5	1	2	2	3	4	5	10.8	23.9
UP000077315	Phycomyces blakesleeanus (strain ATCC 8743b / DSM 1359 / FGSC 10004 / NBRC 33097 / NRRL 1555)	4	4	0	4	0	2	2	2	3	4	8.575	21.4165
UP000077535	Pyrenochaeta sp. DS3sAY3a	5	5	0	5	0	2	3	2	4	5	6.76	19.733
UP000078113	Tilletia walkeri	2	2	0	2	0	1	1	1	1	2	7.85	24.75
UP000078237	Madurella mycetomatis	4	4	0	4	0	1	3	2	2	4	7.4	23.7495
UP000078340	Purpureocillium lilacinum	5	5	0	5	0	2	3	2	3	5	6.9	20.7664
UP000078343	Fonsecaea erecta	4	4	0	4	0	1	3	2	2	4	5.9	21.208
UP000078397	Pochonia chlamydosporia 170	4	4	0	4	1	1	2	2	3	3	9.3	19.1663
UP000078512	Linnemannia elongata AG-77	5	5	0	5	0	2	3	2	4	5	7.04	27.1328
UP000078544	Moelleriella libera RCEF 2490	4	4	0	4	0	2	2	2	3	4	8	21.291
UP000078561	Absidia glauca	5	5	0	5	0	3	2	3	4	5	8.94	21.8332
UP000078576	Cytospora mali (Apple Valsa canker fungus) (Valsa mali)	5	5	0	5	0	2	3	1	4	5	8.32	22.7664
UP000078595	Kwoniella dejecticola CBS 10117	4	4	0	4	0	1	3	1	3	4	7.325	20.25
UP000091879	Pseudogymnoascus sp. 23342-1-I1	5	5	0	5	1	1	3	2	4	5	8.4	19.633
UP000091918	Emergomyces africanus	4	4	0	4	1	0	3	1	3	4	8.225	21.3328
UP000091956	Pseudogymnoascus verrucosus	5	5	0	5	1	1	3	2	4	5	8.52	19.8664
UP000091967	Fusarium poae	5	5	0	5	1	1	3	2	4	4	8.28	18.7998
UP000091997	Pseudogymnoascus sp. WSF 3629	5	5	0	5	1	1	3	2	4	5	8.22	20.5664
UP000092096	Pseudogymnoascus sp. 05NY08	5	5	0	5	1	1	3	2	4	5	8.22	20.4664
UP000092154	Rhizopogon vinicolor AM-OR11-026	4	4	0	4	2	0	2	2	3	4	10.575	24.1245
UP000092157	Pseudogymnoascus sp. 24MN13	5	5	0	5	1	1	3	2	4	4	8	14.8666
UP000092321	Hanseniaspora valbyensis NRRL Y-1626	5	5	0	5	1	1	3	2	3	5	10.68	24.2
UP000092555	Metschnikowia bicuspidata var. bicuspidata NRRL YB-4993	7	7	0	7	1	2	4	3	6	7	8.8	24.8093
UP000092583	Kwoniella mangroviensis CBS 10435	2	2	0	2	0	0	2	0	1	2	3.6	20.1665
UP000092666	Kwoniella heveanensis BCC8398	3	3	0	3	0	1	2	1	2	3	7.7333	22.9443
UP000092730	Kwoniella bestiolae CBS 10118	5	5	0	5	1	1	3	2	4	5	9.66	21.1666
UP000092993	Grifola frondosa	2	2	0	2	1	0	1	1	1	2	11.15	13.25
UP000093000	Choanephora cucurbitarum	5	5	0	5	0	0	5	0	4	5	5.12	19.9332
UP000094020	Kwoniella pini CBS 10737	5	5	0	5	1	2	2	3	4	5	11.1	19
UP000094043	Cryptococcus depauperatus CBS 7841	3	3	0	3	1	0	2	1	2	3	9.3333	19.1667
UP000094065	Cryptococcus amylolentus CBS 6039	5	5	0	5	1	1	3	2	3	5	8.74	22.3332
UP000094112	Wickerhamomyces anomalus (strain ATCC 58044 / CBS 1984 / NCYC 433 / NRRL Y-366-8)	7	7	0	7	1	3	3	3	5	7	10.2286	25.8094
UP000094236	Pachysolen tannophilus NRRL Y-2460	5	5	0	5	1	1	3	3	3	5	10.84	30.0666
UP000094285	Suhomyces tanzawaensis NRRL Y-17324	7	7	0	7	2	2	3	4	5	7	10.6571	26.1904
UP000094336	Babjeviella inositovora NRRL Y-12698	6	6	0	6	1	3	2	3	4	6	9.1833	27.0273
UP000094385	Lipomyces starkeyi NRRL Y-11557	7	7	0	7	0	3	4	3	5	7	8.0857	18.4284
UP000094389	Cyberlindnera jadinii (strain ATCC 18201 / CBS 1600 / BCRC 20928 / JCM 3617 / NBRC 0987 / NRRL Y-1542)	7	7	0	7	2	2	3	3	5	7	9.9714	25.1903
UP000094444	Diaporthe helianthi	5	5	0	5	1	2	2	3	4	5	9.92	17.5332
UP000094455	Pichia membranifaciens NRRL Y-2026	7	7	0	7	1	0	6	1	3	7	6.4143	22.3809
UP000094526	Cladophialophora carrionii	4	4	0	4	0	1	3	1	2	4	5.05	19.2082
UP000094569	Aspergillus cristatus	6	6	0	6	1	3	2	4	5	6	10.5	21.7775
UP000094801	[Candida] arabinofermentans NRRL YB-2248	7	7	0	7	2	2	3	4	5	7	10.1429	19.9761
UP000095009	Nadsonia fulvescens var. elongata DSM 6958	7	7	0	7	1	1	5	3	5	7	7.6857	18.857
UP000095023	Tortispora caseinolytica NRRL Y-17796	6	6	0	6	1	2	3	3	5	6	10.95	27.1942
UP000095038	Ascoidea rubescens DSM 1968	7	7	0	7	1	2	4	4	4	7	10.3429	24.7857
UP000095085	Hyphopichia burtonii NRRL Y-1933	6	6	0	6	1	3	2	3	5	6	10.2667	26.861
UP000095358	Hanseniaspora uvarum	7	7	0	7	1	2	4	3	4	7	10.1	25.9523
UP000095728	Hanseniaspora osmophila	6	6	0	6	2	1	3	3	4	6	11.5167	24.4722
UP000176998	Colletotrichum orchidophilum	3	3	0	3	0	2	1	2	3	3	10.2667	23.7773
UP000177622	Penicillium arizonense	4	4	0	4	0	0	4	0	2	4	3.575	19.9997
UP000178129	Rhynchosporium graminicola	4	4	0	4	0	1	3	0	3	4	5.475	17.5832
UP000179179	Aspergillus bombycis	4	4	0	4	0	2	2	2	3	4	7.975	19.5832
UP000182028	Amphiamblys sp. WSBS2006	2	2	0	2	0	1	1	1	1	2	6.5	14.4165
UP000182235	Emergomyces pasteurianus Ep9510	3	3	0	3	0	1	2	1	2	3	5.9	19.611
UP000182334	[Candida] intermedia	7	7	0	7	1	2	4	3	5	7	9.1	26.4999
UP000182658	Coniochaeta ligniaria NRRL 30616	5	5	0	5	1	1	3	2	4	4	8.58	20.633
UP000183567	Rhizopogon vesiculosus	2	2	0	2	0	1	1	0	2	2	10.45	33.3325
UP000183809	Diplodia corticola	5	5	0	5	0	3	2	3	4	5	9	15.8666
UP000184073	Aspergillus versicolor CBS 583.65	6	6	0	6	1	3	2	4	5	6	11.0167	23.222
UP000184188	Penicilliopsis zonata CBS 506.65	5	5	0	5	2	2	1	4	4	5	12.82	21.9664
UP000184267	Trametes pubescens	4	4	0	4	2	1	1	3	3	4	14.65	15.7082
UP000184300	Aspergillus glaucus CBS 516.65	4	4	0	4	0	2	2	2	3	4	7.35	22.0415
UP000184304	Aspergillus tubingensis (strain CBS 134.48)	4	4	0	4	0	2	2	2	3	4	7.2	19.0832
UP000184330	Phialocephala subalpina	5	5	0	5	0	0	5	0	4	5	4.74	17.8666
UP000184356	Aspergillus sydowii CBS 593.65	6	6	0	6	1	3	2	4	5	5	10.6333	19.4165
UP000184383	Aspergillus wentii DTO 134E9	5	5	0	5	1	1	3	2	4	5	9.3	25.7332
UP000184499	Aspergillus brasiliensis (strain CBS 101740 / IMI 381727 / IBT 21946)	5	5	0	5	1	2	2	3	4	5	9.16	22.6996
UP000184546	Aspergillus aculeatus (strain ATCC 16872 / CBS 172.66 / WB 5094)	5	5	0	5	1	2	2	3	4	5	9.68	21.833
UP000185944	Nematocida displodere	1	1	0	1	0	0	1	1	1	1	8.7	2
UP000186136	Pichia membranifaciens	7	7	0	7	1	3	3	3	5	7	9.8571	25.8809
UP000186303	Malassezia sympodialis (strain ATCC 42132)	4	4	0	4	0	0	4	0	3	4	4.525	21.8327
UP000186583	Colletotrichum chlorophyti	5	5	0	5	1	1	3	2	4	5	8.1	19.8998
UP000186594	Neolecta irregularis (strain DAH-3)	4	4	0	4	0	1	3	1	2	4	6.775	25.5
UP000186601	Hermanssonia centrifuga	4	4	0	4	2	1	1	3	3	4	12.875	23.3328
UP000186955	Penicillium subrubescens	5	5	0	5	2	1	2	3	4	5	9.82	18.4996
UP000187283	Smittium culicis	3	3	0	3	0	0	3	0	2	3	6.2333	19
UP000188318	Aspergillus carbonarius (strain ITEM 5010)	3	3	0	3	0	2	1	2	2	3	8.4667	22.666
UP000188320	Zancudomyces culisetae	4	4	0	4	0	0	4	0	3	4	5.75	25.8332
UP000188533	Lentinula edodes	3	3	0	3	1	0	2	1	2	3	9.1	20.1667
UP000189293	Xylariales sp. No.14919	3	3	0	3	1	1	1	2	3	3	14.2	19.5
UP000189513	Cyberlindnera fabianii	6	6	0	6	1	2	3	3	3	6	9.2667	28.3887
UP000189580	Sugiyamaella lignohabitans	7	7	0	7	1	3	3	4	5	7	9.9857	24.4046
UP000189906	Batrachochytrium salamandrivorans	4	4	0	4	0	2	2	2	3	4	7.15	21.5415
UP000190274	Lachancea dasiensis	6	6	0	6	1	2	3	2	5	6	10.0333	25.222
UP000190312	Aspergillus oryzae	4	4	0	4	1	2	1	3	4	4	12.575	20.4165
UP000190776	Diplodia seriata	3	3	0	3	0	2	1	2	2	3	8.7	18.2773
UP000190831	Lachancea fermentati	7	7	0	7	2	3	2	4	6	7	11.4857	23.0474
UP000191024	Lachancea mirantina	7	7	0	7	1	2	4	3	6	7	9.8143	27.4521
UP000191285	Penicillium steckii	4	4	0	4	0	0	4	0	3	4	5.575	20.3747
UP000191342	Penicillium flavigenum	5	5	0	5	0	1	4	2	3	5	6.7	23.2994
UP000191408	Penicillium polonicum	5	5	0	5	0	0	5	0	3	5	4.6	24.0994
UP000191500	Penicillium coprophilum	5	5	0	5	1	1	3	3	3	5	8.22	23.3994
UP000191518	Penicillium vulpinum	5	5	0	5	0	1	4	1	3	5	5.4	23.4328
UP000191522	Penicillium decumbens	6	6	0	6	0	1	5	0	5	6	6.6833	20.4165
UP000191612	Penicillium solitum	5	5	0	5	0	1	4	2	3	5	6.92	23.3662
UP000191672	Penicillium antarcticum	3	3	0	3	0	0	3	1	1	3	4.8667	21.6663
UP000191691	Penicillium nalgiovense	4	4	0	4	0	0	4	1	2	4	5.375	24.8325
UP000192386	Rachicladosporium sp. CCFEE 5018	5	5	0	5	0	1	4	2	3	5	6.52	18.8662
UP000192596	Rachicladosporium antarcticum	5	5	0	5	1	0	4	2	4	5	7.12	16.4662
UP000192639	Enterospora canceri	1	1	0	1	0	1	0	1	1	1	12.5	29
UP000192758	Enterocytozoon hepatopenaei	1	1	0	1	0	0	1	1	1	1	8.9	20.666
UP000193067	Trametes coccinea BRFM310	5	5	0	5	1	2	2	3	4	5	10.02	26.5996
UP000193144	Clohesyomyces aquaticus	5	5	0	5	0	3	2	3	3	5	8.04	18.8664
UP000193218	Kockovaella imperatae	5	5	0	5	1	1	3	2	3	5	9.82	22.5666
UP000193240	Epicoccum nigrum	5	5	0	5	0	2	3	2	4	5	6.94	20.933
UP000193411	Catenaria anguillulae PL171	3	3	0	3	0	2	1	2	2	3	7.8667	25.888
UP000193467	Leucosporidium creatinivorum	6	6	0	6	1	3	2	4	5	6	10.9167	19.2775
UP000193498	Basidiobolus meristosporus CBS 931.73	5	5	0	5	1	2	2	3	4	5	10.46	20.2
UP000193560	Absidia repens	5	5	0	5	1	3	1	4	4	5	11.8	25.0332
UP000193642	Rhizoclosmatium globosum	3	3	0	3	0	0	3	1	2	3	4.8667	16.5553
UP000193648	Lobosporangium transversale	5	5	0	5	0	2	3	2	4	5	7.2	24.9662
UP000193685	Protomyces lactucae-debilis	6	6	0	6	1	2	3	3	4	6	8.5333	27.083
UP000193689	Pseudomassariella vexata	5	5	0	5	1	2	2	3	4	5	10.98	25.7662
UP000193719	Piromyces finnis	6	6	0	6	1	3	2	3	5	6	9.3	22.75
UP000193920	Neocallimastix californiae	5	5	0	5	1	2	2	3	4	5	9.64	21
UP000193922	Linderina pennispora	4	4	0	4	0	2	2	2	3	4	7.3	22.1665
UP000193944	Anaeromyces robustus	5	5	0	5	0	2	3	2	4	5	8.04	20.9
UP000193986	Naematelia encephala	4	4	0	4	1	0	3	1	1	4	5.075	14.458
UP000194127	Postia placenta MAD-698-R-SB12	4	4	0	4	1	1	2	2	3	4	9.975	24.9165
UP000194280	Hortaea werneckii EXF-2000	4	4	0	4	0	1	3	1	2	4	5.25	23.6663
UP000194361	Hypoxylon sp. CO27-5	5	5	0	5	1	1	3	2	4	5	8.72	17.6666
UP000195826	Piromyces sp. (strain E2)	3	3	0	3	0	1	2	1	2	3	6.5667	19.611
UP000196158	Kazachstania saulgeensis	7	7	0	7	1	0	6	1	6	7	8.7714	29.5234
UP000198372	Microbotryum intermedium	3	3	0	3	2	0	1	2	2	3	11.6	19.6107
UP000199069	Rhodosporidium toruloides	4	4	0	4	0	2	2	2	3	4	7.95	16.208
UP000214365	Talaromyces atroroseus	6	6	0	6	2	2	2	4	5	6	11.6167	20.7222
UP000215127	Zymoseptoria tritici ST99CH_3D7	6	6	0	6	1	2	3	3	4	6	9.8667	18.2497
UP000215289	Aspergillus turcosus	5	5	0	5	0	3	2	3	4	5	9.04	22.7996
UP000215305	Aspergillus thermomutatus	4	4	0	4	0	3	1	3	3	4	9.85	24.6663
UP000217199	Pyrrhoderma noxium	3	3	0	3	0	1	2	1	2	3	5.7333	16.8883
UP000217790	Armillaria gallica	4	4	0	4	1	1	2	2	3	4	9.075	20.6662
UP000218334	Armillaria solidipes	4	4	0	4	1	1	2	2	3	4	8.525	21.874
UP000218381	Penicillium occitanis (nom. inval.)	3	3	0	3	0	1	2	1	2	3	6.6333	19.1667
UP000218811	Wolfiporia cocos (strain MD-104)	4	4	0	4	1	1	2	2	3	4	9.675	27.458
UP000219338	Armillaria ostoyae	3	3	0	3	0	1	2	0	2	3	5.7	18.166
UP000219602	Fusarium oxysporum f. sp. radicis-cucumerinum	5	5	0	5	0	1	4	1	3	5	4.88	18.333
UP000221130	Cordyceps sp. RAO-2017	4	4	0	4	2	1	1	3	3	4	12.625	20.083
UP000222788	Ceratocystis fimbriata CBS 114723	5	5	0	5	0	2	3	2	4	4	6.5	21.8664
UP000223968	Helicocarpus griseus UAMH5409	5	5	0	5	1	1	3	2	4	5	8.5	17.6332
UP000224080	Blastomyces parvus	6	6	0	6	2	2	2	4	5	5	11.1667	21.3887
UP000224634	Polytolypa hystricis UAMH7299	4	4	0	4	1	1	2	2	3	4	8.5	19.75
UP000225277	Ramularia collo-cygni	5	5	0	5	0	1	4	2	3	5	6.58	18.7998
UP000226031	Emmonsia crescens	4	4	0	4	0	1	3	1	3	4	6.15	17.625
UP000226192	Ophiocordyceps australis	5	5	0	5	1	1	3	2	3	4	8.2	18.3666
UP000226431	Ophiocordyceps camponoti-rufipedis	2	2	0	2	0	1	1	1	2	2	7.5	18.916
UP000230002	Ganoderma sinense ZZ0214-1	6	6	0	6	4	0	2	4	4	6	12.7333	26.1663
UP000230249	Candida auris	7	7	0	7	1	1	5	3	5	7	9.5571	22.9284
UP000231358	Aspergillus arachidicola	3	3	0	3	1	1	1	2	3	3	10.0333	20.4443
UP000232875	Malassezia vespertilionis	4	4	0	4	0	2	2	2	3	4	7.875	17.708
UP000233524	Lomentospora prolificans	5	5	0	5	0	1	4	1	4	5	6.7	17.3332
UP000234275	Aspergillus steynii IBT 23096	5	5	0	5	1	2	2	3	4	5	9.98	22.633
UP000234323	Rhizophagus irregularis	3	3	0	3	1	0	2	1	2	2	7.7667	17.5
UP000234474	Aspergillus novofumigatus (strain IBT 16806)	5	5	0	5	0	2	3	3	4	5	8.56	23.8326
UP000234585	Aspergillus candidus	4	4	0	4	1	2	1	3	3	4	11.45	20.6665
UP000234720	Cercospora zeina	4	4	0	4	1	1	2	2	2	4	8.325	26.583
UP000235371	Hyaloscypha bicolor E	3	3	0	3	0	1	2	1	2	3	8.1667	23.8333
UP000235388	Puccinia coronata f. sp. avenae	3	3	0	3	1	0	2	1	2	3	8.7333	24.3333
UP000235672	Hyaloscypha hepaticicola	3	3	0	3	0	1	2	1	2	3	8.0333	19.3333
UP000235728	Beauveria bassiana	5	5	0	5	2	1	2	3	3	5	9.92	18.8666
UP000235786	Hyaloscypha variabilis F	4	4	0	4	0	1	3	1	3	4	6.35	20.5832
UP000236242	Rhizophagus irregularis (strain DAOM 181602 / DAOM 197198 / MUCL 43194) (Arbuscular mycorrhizal fungus) (Glomus intraradices)	2	2	0	2	0	0	2	0	1	2	3.85	20
UP000236621	Tolypocladium capitatum	5	5	0	5	0	1	4	0	3	5	5.64	13.9
UP000236664	Gibberella nygamai	5	5	0	5	0	1	4	2	4	5	7.4	21.0662
UP000237144	Rhodotorula taiwanensis	4	4	0	4	0	1	3	1	3	4	5.95	13.8332
UP000237438	Erysiphe pulchra	4	4	0	4	1	1	2	2	3	4	9.175	18.3332
UP000237481	Tolypocladium paradoxum	4	4	0	4	0	1	3	1	2	4	5.425	16.1662
UP000237631	Cercospora berteroae	4	4	0	4	0	2	2	2	3	4	7.825	14.0832
UP000238072	Rutstroemia sp. NJR-2017a BBW	3	3	0	3	0	1	2	1	2	3	7.4	18.4443
UP000238350	Wickerhamiella sorbophila	7	7	0	7	0	3	4	3	5	6	6.9714	23.2376
UP000238611	Rutstroemia sp. NJR-2017a BVV2	2	2	0	2	0	0	2	0	1	2	3.95	13.5
UP000238813	Rutstroemia sp. NJR-2017a WRK4	3	3	0	3	0	0	3	0	2	3	4.8333	18.2777
UP000239156	Puccinia striiformis	3	3	0	3	0	2	1	2	3	3	10.7333	17.9443
UP000240493	Trichoderma asperellum CBS 433.97	5	5	0	5	1	1	3	2	3	5	7.66	17.6666
UP000240760	Trichoderma longibrachiatum ATCC 18648	3	3	0	3	1	1	1	2	2	3	11.0333	15.2777
UP000240830	Paramicrosporidium saccamoebae	4	4	0	4	0	3	1	3	4	4	11.3	17.2082
UP000240883	Corynespora cassiicola Philippines	4	4	0	4	0	2	2	2	3	4	8.25	27.083
UP000241107	[Candida] pseudohaemulonii	7	7	0	7	1	2	4	3	6	7	9.2571	25.4283
UP000241462	Coniella lustricola	5	5	0	5	0	3	2	3	3	5	8.32	20.2998
UP000241587	Fusarium culmorum	4	4	0	4	0	0	4	0	3	3	5.425	15.9165
UP000241690	Trichoderma harzianum CBS 226.95	5	5	0	5	1	1	3	2	3	5	7.9	16.4666
UP000241818	Amorphotheca resinae ATCC 22711	5	5	0	5	0	2	3	2	4	5	7.5	18.0996
UP000242146	Hesseltinella vesiculosa	5	5	0	5	0	3	2	3	4	5	8.98	19.5
UP000242180	Syncephalastrum racemosum	4	4	0	4	0	0	4	0	3	4	4.325	20.2915
UP000242254	Rhizopus microsporus ATCC 52813	6	6	0	6	1	2	3	3	5	6	8.8833	23.2498
UP000242287	Amanita thiersii Skay4041	4	4	0	4	1	1	2	2	3	4	10.275	21.9997
UP000242381	Rhizopus microsporus	5	5	0	5	1	2	2	3	4	5	10.12	22.8998
UP000242474	Coemansia reversa (strain ATCC 12441 / NRRL 1564)	4	4	0	4	0	2	2	2	3	4	6.4	15.1665
UP000242519	Diplocarpon coronariae	4	4	0	4	0	1	3	1	3	4	6.375	15.4582
UP000242791	Blastomyces percursus	6	6	0	6	2	1	3	3	5	5	9.85	23.3885
UP000242875	Bifiguratus adelaidae	3	3	0	3	0	1	2	1	2	3	5.7333	21.3887
UP000242877	Ascosphaera apis ARSEF 7405	5	5	0	5	1	1	3	2	4	5	9.4	20.0666
UP000242955	Hypoxylon sp. CI-4A	4	4	0	4	0	2	2	2	3	4	8.825	20.6663
UP000243015	Trichophyton rubrum	5	5	0	5	1	0	4	2	4	5	8.7	23.933
UP000243081	Cordyceps confragosa	6	6	0	6	2	1	3	3	4	6	9.6	15.4167
UP000243498	Metarhizium rileyi (strain RCEF 4871) (Nomuraea rileyi)	4	4	0	4	1	0	3	2	2	4	8.925	19.0832
UP000243515	Elaphomyces granulatus	3	3	0	3	0	0	3	0	2	3	4.4	21.1107
UP000243723	Elsinoe australis	4	4	0	4	0	1	3	2	2	4	7.225	20.708
UP000243732	Daldinia sp. EC12	4	4	0	4	0	1	3	1	3	4	6.875	15.2082
UP000243797	Sphaceloma murrayae	4	4	0	4	0	2	2	2	3	3	8.9	22.833
UP000244309	[Candida] haemuloni	7	7	0	7	1	2	4	3	4	6	8.6714	24.7141
UP000244409	Cadophora sp. DSE1049	4	4	0	4	0	2	2	2	3	4	7.425	19.8332
UP000244722	Tuber borchii	3	3	0	3	0	1	2	1	2	3	7.2	24.5
UP000244855	Periconia macrospinosa	5	5	0	5	0	2	3	2	4	5	7.46	23.5666
UP000245383	Smittium simulii	2	2	0	2	0	1	1	1	1	2	7.9	17.75
UP000245609	Smittium megazygosporum	3	3	0	3	0	2	1	2	2	3	8.4667	21.6107
UP000245699	Furculomyces boomerangus	2	2	0	2	1	0	1	1	1	2	10.7	29.5
UP000245768	Acaromyces ingoldii	4	4	0	4	1	1	2	3	3	4	9.85	14.5832
UP000245771	Meira miltonrushii	3	3	0	3	0	1	2	1	2	3	5.3333	14.1667
UP000245783	Ceraceosorus guamensis	4	4	0	4	1	1	2	2	3	4	8.525	18.5415
UP000245884	Jaminaea rosea	5	5	0	5	0	3	2	3	4	5	8.18	17.833
UP000245910	Fusarium venenatum	5	5	0	5	0	1	4	1	4	4	6.34	21.8328
UP000245942	Pseudomicrostroma glucosiphilum	4	4	0	4	0	2	2	2	3	4	7.675	17.7495
UP000245946	Tilletiopsis washingtonensis	4	4	0	4	0	2	2	3	3	4	8.5	12.375
UP000246702	Aspergillus sclerotioniger CBS 115572	5	5	0	5	0	3	2	3	4	5	8.68	19.233
UP000246740	Testicularia cyperi	4	4	0	4	0	1	3	2	3	4	7.7	22.083
UP000246991	Tuber magnatum	4	4	0	4	1	0	3	1	3	4	6.775	18.125
UP000247233	Aspergillus heteromorphus CBS 117.55	5	5	0	5	0	3	2	3	4	5	8.94	22.3664
UP000247702	Rhizophagus clarus	2	2	0	2	0	0	2	0	1	2	3.9	20.75
UP000247810	Aspergillus ellipticus CBS 707.79	5	5	0	5	0	3	2	3	4	5	8.6	20.5664
UP000248340	Aspergillus uvarum CBS 121591	5	5	0	5	1	1	3	2	3	5	7.84	22.1664
UP000248349	Aspergillus saccharolyticus JOP 1030-1	5	5	0	5	1	1	3	3	4	5	9.4	23.6328
UP000248423	Aspergillus sclerotiicarbonarius (strain CBS 121057 / IBT 28362)	5	5	0	5	1	2	2	3	4	5	10	18.8666
UP000248961	Aspergillus homomorphus (strain CBS 101889)	5	5	0	5	1	2	2	3	4	5	9.48	20.833
UP000249056	Monilinia fructigena	3	3	0	3	0	1	2	2	3	3	8.6667	17.5553
UP000249293	Pichia kudriavzevii	7	7	0	7	1	3	3	3	5	7	10.3571	27.7856
UP000249363	Talaromyces amestolkiae	3	3	0	3	0	2	1	2	2	3	8.7667	18.4443
UP000249402	Aspergillus ibericus CBS 121593	6	6	0	6	1	3	2	4	5	6	10.8167	20.583
UP000249464	Microbotryum silenes-dioicae	4	4	0	4	1	1	2	2	3	3	8.9	17.791
UP000249619	Stemphylium lycopersici	2	2	0	2	0	0	2	0	1	2	3.95	20.6665
UP000249723	Microbotryum saponariae	5	5	0	5	1	1	3	2	4	5	8.54	14.9664
UP000249829	Aspergillus violaceofuscus (strain CBS 115571)	6	6	0	6	2	2	2	4	5	6	10.9	21.1942
UP000252139	Rhizopus azygosporus	3	3	0	3	1	1	1	2	2	3	10.3	15.5
UP000252748	Ophiocordyceps camponoti-leonardi (nom. inval.)	4	4	0	4	0	1	3	1	2	4	5.325	18.25
UP000253071	Ophiocordyceps camponoti-saundersi (nom. inval.)	4	4	0	4	0	1	3	1	2	4	5.275	18.3332
UP000253472	Candida viswanathii	6	6	0	6	1	2	3	2	4	5	9.0833	24.9443
UP000253551	Rhizopus stolonifer	5	5	0	5	2	2	1	4	4	5	10.72	24.8332
UP000253664	Ophiocordyceps polyrhachis-furcata BCC 54312	4	4	0	4	0	1	3	1	2	4	4.65	17.25
UP000253729	Aspergillus welwitschiae	5	5	0	5	1	2	2	3	4	5	8.96	21.4996
UP000254866	Venustampulla echinocandica	4	4	0	4	0	1	3	1	3	4	5.925	16.2082
UP000256645	Coleophoma cylindrospora	5	5	0	5	1	0	4	2	4	5	8.28	19.3998
UP000256690	Aspergillus mulundensis	4	4	0	4	1	2	1	3	3	4	9.925	26.7492
UP000256964	Lentinus brumalis	4	4	0	4	2	0	2	2	3	4	12.375	22.8332
UP000262825	Saccharomycodes ludwigii	6	6	0	6	2	3	1	4	5	6	12.2167	24.0555
UP000263633	Rhizophagus sp. MUCL 43196	4	4	0	4	0	1	3	2	2	4	6.375	21.5
UP000265631	Fusarium flagelliforme	5	5	0	5	1	0	4	2	4	5	8	21.9662
UP000265663	Pyrenophora seminiperda CCB06	3	3	0	3	0	0	3	0	2	3	5.1	23.5553
UP000265703	Glomus cerebriforme	3	3	0	3	0	1	2	1	2	3	7.5	27.6667
UP000266152	Fusarium sporotrichioides	5	5	0	5	1	0	4	2	4	4	7.52	16.7332
UP000266188	Aspergillus sclerotialis	5	5	0	5	1	2	2	3	4	5	8.7	20.433
UP000266234	Fusarium longipes	5	5	0	5	0	2	3	2	4	4	7.88	19.333
UP000266272	Trichoderma arundinaceum	5	5	0	5	2	0	3	3	4	5	11.64	20.5998
UP000266453	Alternaria sp. MG1	2	2	0	2	0	1	1	1	2	2	7.6	12.6665
UP000266673	Gigaspora rosea	5	5	0	5	1	0	4	2	2	5	7.36	20.5666
UP000266861	Diversispora epigaea	4	4	0	4	1	1	2	1	2	4	9.05	28.2497
UP000267145	Verticillium nonalfalfae	4	4	0	4	0	0	4	1	3	4	5.975	21.9997
UP000267251	Piptocephalis cylindrospora	4	4	0	4	0	1	3	2	3	4	7.325	23.7915
UP000267821	Terfezia boudieri ATCC MYA-4762	4	4	0	4	0	1	3	1	3	4	5.425	18.2915
UP000268093	Jimgerdemannia flammicorona	1	1	0	1	0	0	1	0	0	1	3.6	9
UP000268162	Dimargaris cristalligena	3	3	0	3	1	1	1	2	2	3	9.3	26.7217
UP000268321	Metschnikowia bicuspidata	6	6	0	6	1	2	3	3	3	6	8.15	22.2222
UP000269721	Blyttiomyces helicus	2	2	0	2	0	1	1	1	2	2	8.5	18.583
UP000269793	Malassezia restricta CBS 7877	6	6	0	6	0	1	5	1	5	6	6.0667	15.9167
UP000271241	Thamnocephalis sphaerospora	4	4	0	4	0	2	2	2	3	4	7.95	26.1662
UP000272025	Sodiomyces alkalinus F11	4	4	0	4	0	1	3	1	3	4	5.775	22.1247
UP000272442	Aspergillus sp. HF37	4	4	0	4	1	2	1	3	4	3	10.525	20.9162
UP000274922	Caulochytrium protostelioides	3	3	0	3	0	0	3	0	2	2	4.6667	9.1667
UP000275078	Ascobolus immersus RN42	4	4	0	4	0	0	4	1	3	4	6.725	22.1665
UP000275385	Coniochaeta pulveracea	5	5	0	5	0	1	4	0	4	5	6.74	27.4994
UP000275772	Blumeria hordei	3	3	0	3	0	1	2	1	2	3	6.6	24.111
UP000276215	Choiromyces venosus 120613-1	5	5	0	5	1	1	3	2	4	5	8.14	18.1332
UP000276864	Hortaea werneckii	3	3	0	3	0	1	2	1	1	3	5.7333	27.8883
UP000277212	Fusarium kuroshium	5	5	0	5	0	1	4	2	4	5	7.7	19.7664
UP000277580	Morchella conica CCBAS932	5	5	0	5	1	1	3	2	4	5	8.52	19.1664
UP000278143	Syncephalis pseudoplumigaleata	4	4	0	4	0	2	2	2	3	4	8.5	23.9997
UP000278417	Endogone sp. FLAS-F59071	2	2	0	2	0	1	1	1	2	2	8.6	23.5
UP000279236	Apiotrichum porosum	4	4	0	4	0	2	2	1	3	4	7.875	20
UP000279259	Saitozyma podzolica	3	3	0	3	1	0	2	1	2	3	10.4	25.5553
UP000282876	Tubulinosema ratisbonensis	1	1	0	1	0	0	1	1	1	1	9.7	11
UP000283090	Arthrobotrys flagrans	5	5	0	5	0	2	3	2	4	5	7.8	22.5996
UP000283269	Psilocybe cyanescens	3	3	0	3	0	1	2	1	2	3	6.8667	22.1667
UP000283383	Golovinomyces cichoracearum	5	5	0	5	1	2	2	3	4	5	9.54	19.2666
UP000283489	Scytalidium sp. 3C	2	2	0	2	0	1	1	1	2	2	9.8	27.666
UP000283841	Byssochlamys spectabilis	6	6	0	6	3	1	2	4	5	6	12.4667	22.7775
UP000283895	Cytospora schulzeri	5	5	0	5	1	2	2	3	4	5	10.44	20.2666
UP000284375	Valsa sordida	5	5	0	5	2	1	2	3	4	5	11	21.3666
UP000284706	Gymnopilus dilepis	2	2	0	2	1	0	1	1	2	2	9.95	21
UP000284842	Panaeolus cyanescens	2	2	0	2	1	0	1	1	1	2	10.1	25.5
UP000285146	Cytospora leucostoma	5	5	0	5	1	2	2	3	4	5	10.64	24.4664
UP000285775	Spathaspora sp. JA1	5	5	0	5	1	0	4	1	2	5	8.62	23.3666
UP000286045	Xylaria grammica	4	4	0	4	0	1	3	1	3	4	7.15	16.5
UP000286134	Erysiphe neolycopersici	4	4	0	4	0	1	3	1	2	4	5.45	21.5412
UP000286412	Meyerozyma sp. JA9	7	7	0	7	1	3	3	4	5	7	9.5429	23.976
UP000286921	Aspergillus awamori	5	5	0	5	0	1	4	1	4	5	6.56	22.0996
UP000287144	Fusarium oligoseptatum	5	5	0	5	0	1	4	1	4	5	5.76	14.6332
UP000287166	Sparassis crispa	3	3	0	3	1	0	2	1	2	3	9.8	23.5
UP000287544	Fusarium sp. AF-6	5	5	0	5	0	1	4	2	4	5	7.64	19.3664
UP000288168	Fusarium duplospermum	5	5	0	5	1	0	4	2	4	5	7.62	19.933
UP000289152	Tremella mesenterica	3	3	0	3	1	1	1	2	2	3	12.0667	21.0553
UP000289413	Pochonia chlamydosporia 123	2	2	0	2	1	0	1	1	2	1	11.5	20.0825
UP000290288	Candolleomyces aberdarensis	4	4	0	4	1	0	3	1	3	4	7.75	26.0827
UP000290900	Brettanomyces naardenensis	7	7	0	7	1	2	4	3	5	7	10.3714	22.6903
UP000291404	Hamiltosporidium magnivora	1	1	0	1	1	0	0	1	1	1	15.2	18
UP000291414	Monosporascus sp. GIB2	5	5	0	5	1	1	3	2	4	5	8.1	19.2662
UP000292082	Dichomitus squalens	5	5	0	5	2	1	2	3	4	5	10.9	24.1998
UP000292282	Hamiltosporidium tvaerminnensis	1	1	0	1	1	0	0	1	1	1	15.2	18
UP000292447	Metschnikowia aff. pulcherrima	7	7	0	7	1	2	4	3	6	7	8.3286	23.571
UP000292472	Monosporascus sp. CRB-8-3	5	5	0	5	1	1	3	2	4	5	8.28	15.9
UP000292509	Monosporascus sp. MC13-8B	5	5	0	5	1	1	3	2	4	5	8.04	15.8332
UP000292526	Monosporascus sp. 5C6A	5	5	0	5	1	1	3	2	4	5	8.04	16.7332
UP000292702	Steccherinum ochraceum	2	2	0	2	0	1	1	0	1	2	6.05	22.1665
UP000292795	Monosporascus sp. mg162	5	5	0	5	1	1	3	2	4	5	8.16	15.7666
UP000293360	Monosporascus ibericus	5	5	0	5	1	1	3	2	4	5	8.34	17.6332
UP000293831	Monosporascus sp. MG133	5	5	0	5	1	1	3	2	4	5	8.58	17.2666
UP000294245	Monosporascus sp. CRB-9-2	5	5	0	5	1	1	3	2	3	5	7.54	17.3332
UP000294933	Rickenella mellea	4	4	0	4	1	1	2	2	3	4	10.95	17.708
UP000295703	Colletotrichum trifolii	5	5	0	5	0	0	5	0	4	5	4.92	18.333
UP000297229	Botrytis elliptica	5	5	0	5	0	2	3	3	4	5	7.84	19.7998
UP000297245	Dendrothele bispora (strain CBS 962.96)	3	3	0	3	1	0	2	1	2	3	9.0333	20.6667
UP000297280	Botrytis porri	5	5	0	5	0	3	2	3	4	5	8.28	19.7998
UP000297299	Botryotinia calthae	5	5	0	5	0	1	4	3	3	5	7.38	20.6998
UP000297452	Botryotinia narcissicola	4	4	0	4	0	2	2	3	3	4	8.7	21.1247
UP000297716	Xylaria hypoxylon	4	4	0	4	0	1	3	1	3	4	6.8	17.875
UP000298030	Coprinellus micaceus	3	3	0	3	2	0	1	2	2	3	11.7667	22.6663
UP000298061	Hericium alpestre	3	3	0	3	1	1	1	2	2	3	12.2667	22.444
UP000298138	Ascodesmis nigricans	6	6	0	6	1	3	2	4	5	6	10.2333	18.8885
UP000298327	Dentipellis fragilis	1	1	0	1	0	0	1	0	0	1	2.9	23.5
UP000298390	Rhodofomes roseus	5	5	0	5	0	2	3	1	4	5	8.4	30.9664
UP000298493	Venturia nashicola	5	5	0	5	0	3	2	3	4	5	8.28	17.1662
UP000301737	Zygosaccharomyces mellis	7	7	0	7	0	2	5	0	6	7	7.8143	24.4523
UP000305067	Pterula gracilis	2	2	0	2	0	1	1	1	1	2	8.2	25.8325
UP000305883	Colletotrichum higginsianum	4	4	0	4	0	0	4	0	4	4	6.05	16.6247
UP000305948	Heliocybe sulcata	3	3	0	3	0	1	2	1	2	3	7.5333	22.111
UP000307173	[Candida] inconspicua	5	5	0	5	1	2	2	2	3	5	10.26	28.433
UP000307440	Coprinopsis marcescibilis	3	3	0	3	1	1	1	2	2	3	10.2667	30.666
UP000308092	Aspergillus tanneri	5	5	0	5	0	0	5	0	4	5	5.48	16.8666
UP000308197	Polyporus arcularius HHB13444	3	3	0	3	1	0	2	1	2	3	10.0667	25.1667
UP000308199	Phellinidium pouzarii	1	1	0	1	0	1	0	1	1	1	13.5	26.832
UP000308549	Salinomyces thailandica	6	6	0	6	2	1	3	3	4	6	10.2333	20.222
UP000308652	Crucibulum laeve	4	4	0	4	2	0	2	2	3	4	11.65	25.625
UP000308730	Antrodiella citrinella	2	2	0	2	1	0	1	1	1	2	11	23.25
UP000308768	Cryomyces minteri	4	4	0	4	0	1	3	1	3	4	6.025	20.833
UP000309340	Friedmanniomyces simplex	3	3	0	3	1	0	2	2	2	3	10.7667	24.388
UP000310066	Friedmanniomyces endolithicus	5	5	0	5	1	0	4	2	2	4	6.06	13.9666
UP000310108	Colletotrichum tanaceti	5	5	0	5	1	0	4	2	4	5	8.5	18.7998
UP000310158	Bondarzewia mesenterica	3	3	0	3	1	0	2	1	2	3	10.5333	28.5
UP000310189	Wallemia hederae	3	3	0	3	1	0	2	1	2	3	6.8	18.8333
UP000310668	Rhodotorula sp. CCFEE 5036	3	3	0	3	0	1	2	1	2	3	4.8667	15.3333
UP000310685	Wallemia mellicola	5	5	0	5	1	2	2	3	4	5	9.7	21.8
UP000310689	Wallemia ichthyophaga	3	3	0	3	1	0	2	1	2	3	6.9	18.3333
UP000311382	Rhodotorula diobovata	4	4	0	4	0	2	2	2	3	4	7.8	13.25
UP000313359	Lentinus tigrinus ALCF2SS1-6	4	4	0	4	2	0	2	2	3	4	12.45	22.25
UP000315522	Lachnellula willkommii	1	1	0	1	0	1	0	1	1	1	10.1	22.5
UP000315783	Cordyceps javanica	5	5	0	5	1	1	3	2	3	5	7.24	12.9666
UP000316270	Venturia effusa	4	4	0	4	0	2	2	2	3	4	7.025	19.083
UP000317494	Synchytrium endobioticum	3	3	0	3	0	1	2	1	2	3	6.9333	20.8333
UP000318582	Powellomyces hirtus	4	4	0	4	0	0	4	0	3	4	5.7	28.1662
UP000319160	Xylaria flabelliformis	4	4	0	4	1	1	2	2	3	4	10.2	25.458
UP000319257	Thyridium curvatum	4	4	0	4	0	1	3	1	3	2	6.15	11.0832
UP000319663	Monascus purpureus	4	4	0	4	0	0	4	0	3	4	5.125	21.833
UP000319698	Metschnikowia sp. JCM 33374	7	7	0	7	1	3	3	4	6	7	9.7	26.3331
UP000319731	Synchytrium microbalum	4	4	0	4	1	2	1	2	3	4	11.525	19.083
UP000320333	Chytriomyces confervae	4	4	0	4	0	1	3	1	3	4	7.45	25.3747
UP000320725	Golovinomyces magnicellulatus	5	5	0	5	1	1	3	2	4	5	9.8	17.0666
UP000320762	Auriculariopsis ampla	5	5	0	5	2	1	2	3	4	5	11.32	20.8664
UP000322225	Kwoniella shandongensis	4	4	0	4	0	1	3	1	3	4	6.375	23.6665
UP000322482	Dentipellis sp. KUC8613	4	4	0	4	1	1	2	2	3	4	10.725	22.8332
UP000322873	Monilinia fructicola	5	5	0	5	0	1	4	2	4	5	6.7	18.5998
UP000323386	Pseudozyma flocculosa	5	5	0	5	0	0	5	0	4	5	5.9	21.7998
UP000324022	Ustilago trichophora	3	3	0	3	0	0	3	0	2	3	4.7333	22.2773
UP000324748	Puccinia graminis f. sp. tritici	5	5	0	5	2	1	2	2	4	5	10.48	26.2994
UP000325492	Coniochaeta sp. 2T2.1	5	5	0	5	1	1	3	2	3	5	7.46	19.1332
UP000325579	Aspergillus pseudonomiae	5	5	0	5	1	2	2	3	4	5	10.24	19.8332
UP000325672	Aspergillus pseudotamarii	4	4	0	4	0	2	2	2	3	4	7.525	18.2497
UP000325780	Aspergillus avenaceus	4	4	0	4	1	0	3	1	2	4	6.075	18.25
UP000325902	Lasiodiplodia theobromae	4	4	0	4	0	0	4	0	3	4	5.35	19.7915
UP000326198	Aspergillus bertholletiae	5	5	0	5	2	1	2	3	4	5	10.44	22.6996
UP000326268	Aspergillus caelatus	5	5	0	5	1	2	2	3	4	5	10.08	19.3666
UP000326340	Colletotrichum shisoi	5	5	0	5	0	0	5	0	4	5	5.54	18.7664
UP000326532	Aspergillus parasiticus	4	4	0	4	1	1	2	2	3	4	8.725	16.8332
UP000326565	Aspergillus leporis	4	4	0	4	0	2	2	2	3	4	7.875	18.375
UP000326757	Monilinia laxa	5	5	0	5	0	1	4	2	4	5	6.78	17.2998
UP000326799	Aspergillus novoparasiticus	5	5	0	5	1	2	2	3	4	5	10.24	20.1666
UP000326924	Sphaerosporella brunnea	5	5	0	5	1	1	3	2	4	5	9.38	24.4332
UP000326931	Petromyces alliaceus	5	5	0	5	0	3	2	3	4	5	9.26	19.5998
UP000326950	Aspergillus tamarii	4	4	0	4	0	2	2	2	3	4	7.925	20.1665
UP000327118	Aspergillus coremiiformis	5	5	0	5	1	2	2	3	4	5	9.12	18.3332
UP000365756	Peniophora sp. CBMAI 1063	3	3	0	3	1	0	2	1	2	3	9.1333	21.6667
UP000383932	Ceratobasidium theobromae	3	3	0	3	1	0	2	1	2	3	7.8667	21.6663
UP000398389	Saprochaete ingens	6	6	0	6	1	1	4	4	5	6	9.5667	25.8887
UP000449547	Diutina rugosa	7	7	0	7	1	2	4	3	4	6	7.5	24.3806
UP000503462	Peltaster fructicola	4	4	0	4	0	2	2	2	3	4	7.95	16.7915
UP000504636	Mytilinidion resinicola	5	5	0	5	0	2	3	2	4	5	8.04	19.0998
UP000504637	Dissoconium aciculare CBS 342.82	5	5	0	5	0	2	3	2	3	5	7.1	16.3998
UP000504638	Eremomyces bilateralis CBS 781.70	5	5	0	5	0	3	2	3	4	5	8.62	17.7664
